# Supplementary material for: Organogenetic transcriptomes of the Drosophila embryo at single cell resolution
Source: Development. 2024 Jan 19;151(2):dev202097. doi: 10.1242/dev.202097 (PMC10820837; doi:10.1242/dev.202097)
Supplement: Table S1. Experimental details of embryo collections. [file develop-151-202097-TableS1.xlsx]

## Sheet: Sheet1
	Date of collection	Date of sequencing	Collection time	Collection temperature	Aging time	Aging temperature
Stage 10-12 replicate 1	2022-11-09	2022-12-06	5 hours (4pm - 9pm)	25 C	12 hours (9pm - 9am)	18 C
Stage 10-12 replicate 2	2022-12-13	2023-01-13	5 hours (4pm - 9pm)	25 C	12 hours (9pm - 9am)	18 C
Stage 13-16 replicate 1	2021-10-15	2021-10-29	7 hours (6pm - 1am)	25 C	9 hours (1am - 10am)	25 C
Stage 13-16 replicate 2	2022-08-22	2022-08-29	7 hours (6pm - 1am)	25 C	9 hours (1am - 10am)	25 C
