# Supplementary material for: Organogenetic transcriptomes of the Drosophila embryo at single cell resolution
Source: Development. 2024 Jan 19;151(2):dev202097. doi: 10.1242/dev.202097 (PMC10820837; doi:10.1242/dev.202097)
Supplement: Table S2. Differentially expressed genes for individual clusters relative to rest of the embryonic cells in stage 10-12 and stage 13-16 embryos. [file develop-151-202097-TableS2.xlsx]

## Sheet: stage 10-12
p_val	avg_log2FC	pct.1	pct.2	p_val_adj	cluster	gene	cell_types
0	1.84911	0.773	0.563	0	0	E(spl)m4-BFM	Epidermis
0	1.42568	0.807	0.62	0	0	BobA	Epidermis
0	1.38077	0.798	0.602	0	0	E(spl)mgamma-HLH	Epidermis
0	0.739159	0.992	0.965	0	0	betaTub56D	Epidermis
0	0.647746	1	0.999	0	0	Df31	Epidermis
0	1.35877	0.778	0.633	0	0	Brd	Epidermis
4.75418e-287	1.29415	0.79	0.656	8.4981e-283	0	Ocho	Epidermis
3.18744e-286	1.63698	0.329	0.184	5.69755e-282	0	E(spl)m5-HLH	Epidermis
2.66148e-282	0.979514	0.685	0.451	4.75739e-278	0	PCNA	Epidermis
9.0177e-273	0.615432	0.997	0.992	1.61191e-268	0	Obp99a	Epidermis
5.61344e-266	-1.37218	0.428	0.726	1.0034e-261	0	pum	Epidermis
2.17732e-247	-1.81999	0.127	0.438	3.89195e-243	0	mbl	Epidermis
5.75279e-241	1.17191	0.624	0.504	1.02831e-236	0	E(spl)malpha-BFM	Epidermis
5.87379e-233	0.967223	0.936	0.88	1.04994e-228	0	Tom	Epidermis
5.47881e-227	1.24663	0.456	0.245	9.79337e-223	0	CG13465	Epidermis
2.75387e-209	0.403403	1	0.997	4.92255e-205	0	HmgD	Epidermis
6.03398e-208	-1.03391	0.247	0.562	1.07857e-203	0	InR	Epidermis
1.02691e-203	-0.974276	0.274	0.564	1.83561e-199	0	klar	Epidermis
6.00377e-203	0.573879	1	0.998	1.07317e-198	0	lncRNA:CR34335	Epidermis
3.12384e-202	0.497595	0.991	0.96	5.58386e-198	0	akirin	Epidermis
4.96529e-201	-0.936866	0.214	0.526	8.87546e-197	0	Sema1a	Epidermis
1.01865e-199	-1.16333	0.488	0.701	1.82084e-195	0	robo2	Epidermis
9.68675e-199	0.722473	0.716	0.589	1.73151e-194	0	dUTPase	Epidermis
3.1986e-197	0.534423	0.961	0.935	5.7175e-193	0	CG4440	Epidermis
4.0036e-196	-1.21774	0.351	0.622	7.15643e-192	0	Ten-a	Epidermis
6.78342e-195	-1.02216	0.583	0.774	1.21254e-190	0	lncRNA:Hsromega	Epidermis
1.55957e-193	0.392343	0.999	0.995	2.78772e-189	0	His4r	Epidermis
2.69003e-193	-1.08543	0.639	0.806	4.80842e-189	0	N	Epidermis
3.22522e-193	-1.52938	0.47	0.647	5.76508e-189	0	Fas3	Epidermis
2.15858e-191	1.11506	0.447	0.298	3.85846e-187	0	E(spl)m2-BFM	Epidermis
8.50475e-191	-0.967348	0.174	0.465	1.52022e-186	0	CG42238	Epidermis
1.47759e-190	-1.08894	0.16	0.448	2.64119e-186	0	Hr4	Epidermis
2.72927e-190	-0.928411	0.505	0.716	4.87857e-186	0	Nrg	Epidermis
4.87362e-187	1.069	0.746	0.644	8.7116e-183	0	E(spl)m7-HLH	Epidermis
6.5597e-187	-1.61514	0.102	0.363	1.17255e-182	0	lncRNA:CR43334	Epidermis
4.56914e-186	0.426645	0.965	0.931	8.16735e-182	0	CG13427	Epidermis
1.90693e-183	0.638765	0.914	0.826	3.40864e-179	0	Ran	Epidermis
1.5286e-182	-1.02826	0.224	0.502	2.73238e-178	0	SKIP	Epidermis
1.78731e-181	-0.986973	0.542	0.739	3.19482e-177	0	Rbfox1	Epidermis
3.20126e-181	0.35998	0.894	0.802	5.72226e-177	0	Act42A	Epidermis
1.46477e-178	-1.05717	0.333	0.577	2.61827e-174	0	RapGAP1	Epidermis
3.01878e-178	0.463963	0.999	0.991	5.39607e-174	0	smt3	Epidermis
1.89866e-176	0.89027	0.399	0.243	3.39386e-172	0	E(spl)mdelta-HLH	Epidermis
1.02144e-173	0.357575	0.998	0.995	1.82583e-169	0	Tctp	Epidermis
1.86384e-173	0.75057	0.545	0.376	3.33161e-169	0	RnrS	Epidermis
4.4078e-173	-0.837756	0.407	0.686	7.87894e-169	0	kuz	Epidermis
5.51731e-173	-1.41972	0.243	0.496	9.86219e-169	0	luna	Epidermis
6.18253e-173	-0.787975	0.157	0.436	1.10513e-168	0	CG16791	Epidermis
9.86545e-171	-0.980909	0.05	0.277	1.76345e-166	0	CadN	Epidermis
3.93461e-170	0.693707	0.58	0.447	7.03312e-166	0	CycB3	Epidermis
1.6416e-164	-1.06209	0.829	0.889	2.93436e-160	0	hth	Epidermis
1.74074e-164	-1.06753	0.108	0.357	3.11157e-160	0	pre-rRNA:CR45845	Epidermis
1.13401e-162	-0.915878	0.393	0.643	2.02705e-158	0	sbb	Epidermis
1.15281e-162	0.729559	0.509	0.351	2.06065e-158	0	Mcm7	Epidermis
4.2975e-161	-0.792753	0.452	0.716	7.68179e-157	0	Smr	Epidermis
1.73716e-160	-1.35399	0.28	0.457	3.10518e-156	0	betaTub60D	Epidermis
6.85928e-159	-0.645408	0.303	0.573	1.2261e-154	0	Cirl	Epidermis
8.69324e-159	-0.959072	0.442	0.644	1.55392e-154	0	CG43658	Epidermis
4.25972e-158	-0.698267	0.075	0.31	7.61425e-154	0	MFS17	Epidermis
7.74036e-158	0.712527	0.656	0.529	1.38359e-153	0	Rcc1	Epidermis
4.09149e-157	-0.898614	0.618	0.751	7.31354e-153	0	nkd	Epidermis
4.93723e-157	0.708548	0.478	0.372	8.8253e-153	0	scra	Epidermis
2.00493e-156	0.353552	0.998	0.994	3.58381e-152	0	alphaTub84B	Epidermis
2.24895e-156	-0.661681	0.158	0.418	4.02001e-152	0	kek5	Epidermis
2.43136e-154	-1.2149	0.372	0.474	4.34605e-150	0	Act57B	Epidermis
2.19976e-153	-0.687224	0.22	0.478	3.93207e-149	0	Eip63E	Epidermis
7.30077e-153	-0.996525	0.313	0.554	1.30501e-148	0	cv-c	Epidermis
1.08172e-152	0.71676	0.452	0.31	1.93357e-148	0	dnk	Epidermis
3.03083e-152	-1.23766	0.196	0.427	5.41762e-148	0	wb	Epidermis
4.73721e-152	0.590317	0.577	0.442	8.46776e-148	0	CG42394	Epidermis
1.03166e-151	-0.900739	0.726	0.834	1.84409e-147	0	lola	Epidermis
1.23451e-150	-0.784223	0.198	0.446	2.20669e-146	0	CG3655	Epidermis
5.01537e-150	-0.705904	0.27	0.533	8.96497e-146	0	l(3)80Fj	Epidermis
6.05718e-150	-0.871673	0.12	0.365	1.08272e-145	0	ewg	Epidermis
6.57653e-150	-0.943961	0.628	0.751	1.17555e-145	0	Dl	Epidermis
7.60825e-150	-0.688101	0.405	0.661	1.35997e-145	0	Gug	Epidermis
3.35768e-148	0.661929	0.524	0.396	6.00186e-144	0	Slbp	Epidermis
3.84778e-146	0.430198	0.991	0.972	6.87791e-142	0	14-3-3epsilon	Epidermis
4.77706e-145	-0.528705	0.15	0.395	8.53899e-141	0	Pcf11	Epidermis
1.4562e-144	0.569851	0.726	0.616	2.60296e-140	0	CG1943	Epidermis
8.73526e-143	0.634569	0.423	0.29	1.56143e-138	0	RPA2	Epidermis
1.01895e-142	-0.588464	0.238	0.491	1.82138e-138	0	trx	Epidermis
1.50811e-142	-0.668006	0.206	0.462	2.69574e-138	0	Gprk2	Epidermis
1.89204e-142	0.660337	0.36	0.22	3.38202e-138	0	Mcm5	Epidermis
1.06614e-141	0.550952	0.816	0.703	1.90572e-137	0	Mapmodulin	Epidermis
1.57448e-139	0.97099	0.405	0.311	2.81439e-135	0	E(spl)m8-HLH	Epidermis
6.71873e-139	-0.496214	0.138	0.374	1.20097e-134	0	Fak	Epidermis
8.0521e-139	0.372074	0.994	0.987	1.43931e-134	0	His3.3B	Epidermis
3.17077e-137	-0.644752	0.434	0.654	5.66775e-133	0	skd	Epidermis
5.31873e-137	-0.5861	0.099	0.326	9.50723e-133	0	Abl	Epidermis
1.40627e-136	-0.501491	0.182	0.432	2.51372e-132	0	ens	Epidermis
1.97513e-136	-0.823203	0.38	0.605	3.53055e-132	0	LanB1	Epidermis
2.15792e-136	-0.505129	0.153	0.389	3.85728e-132	0	Zdhhc8	Epidermis
3.73721e-136	-0.50164	0.182	0.428	6.68026e-132	0	PNUTS	Epidermis
5.83441e-136	0.571122	0.667	0.562	1.0429e-131	0	borr	Epidermis
3.52691e-134	-0.557193	0.245	0.478	6.30435e-130	0	Atpalpha	Epidermis
8.92541e-134	0.661265	0.336	0.203	1.59542e-129	0	Mcm3	Epidermis
1.92122e-133	-0.54577	0.274	0.53	3.43418e-129	0	gpp	Epidermis
7.52595e-133	-0.862926	0.291	0.513	1.34526e-128	0	ptc	Epidermis
1.96683e-132	-0.534517	0.278	0.528	3.51571e-128	0	uex	Epidermis
3.63272e-132	0.680113	0.388	0.222	6.49348e-128	0	CG13454	Epidermis
7.19162e-132	-0.557213	0.087	0.302	1.2855e-127	0	HDAC4	Epidermis
1.90738e-131	-0.812049	0.285	0.506	3.40943e-127	0	cdi	Epidermis
5.29992e-131	-0.807204	0.225	0.456	9.47361e-127	0	mtgo	Epidermis
3.13391e-130	-0.944218	0.152	0.378	5.60187e-126	0	rst	Epidermis
6.00276e-130	-0.435626	0.21	0.433	1.07299e-125	0	PMCA	Epidermis
6.61251e-129	-0.532029	0.117	0.338	1.18199e-124	0	egh	Epidermis
1.01781e-127	-0.872794	0.463	0.622	1.81934e-123	0	ps	Epidermis
1.22608e-127	0.559685	0.512	0.416	2.19161e-123	0	Caf1-55	Epidermis
2.2788e-127	0.862888	0.497	0.356	4.07335e-123	0	mira	Epidermis
8.50388e-127	0.638879	0.358	0.225	1.52007e-122	0	CG8223	Epidermis
1.43508e-126	-0.666107	0.144	0.378	2.5652e-122	0	mei-P26	Epidermis
2.26336e-126	0.573033	0.531	0.42	4.04576e-122	0	Pen	Epidermis
1.60171e-125	-0.323803	0.129	0.337	2.86306e-121	0	Crtc	Epidermis
1.90419e-125	-0.460521	0.198	0.431	3.40373e-121	0	CG6700	Epidermis
1.46717e-124	-0.638487	0.305	0.544	2.62257e-120	0	Psc	Epidermis
4.60322e-124	-0.621706	0.148	0.369	8.22826e-120	0	rhea	Epidermis
1.32749e-123	-0.553935	0.295	0.528	2.37289e-119	0	Su(Tpl)	Epidermis
1.81208e-123	-0.534897	0.316	0.559	3.23909e-119	0	Ncoa6	Epidermis
4.80049e-123	-0.716366	0.389	0.544	8.58087e-119	0	Wdr62	Epidermis
7.60688e-122	0.569479	0.752	0.638	1.35973e-117	0	geminin	Epidermis
8.08655e-122	-0.508846	0.523	0.68	1.44547e-117	0	psq	Epidermis
5.11899e-121	-0.483194	0.098	0.308	9.15019e-117	0	CG31522	Epidermis
8.15582e-121	-0.561689	0.307	0.538	1.45785e-116	0	Syx1A	Epidermis
8.19264e-121	-0.68682	0.145	0.354	1.46443e-116	0	lncRNA:CR31044	Epidermis
9.73476e-121	-0.48585	0.163	0.391	1.74009e-116	0	CG3638	Epidermis
1.12724e-120	-0.390906	0.225	0.445	2.01494e-116	0	PlexA	Epidermis
3.37527e-120	0.477087	0.552	0.491	6.03329e-116	0	fzy	Epidermis
3.639e-120	0.813889	0.301	0.136	6.50471e-116	0	CG15480	Epidermis
3.65784e-120	-0.458728	0.205	0.437	6.53839e-116	0	schlank	Epidermis
4.87756e-120	0.462669	0.663	0.523	8.71864e-116	0	CG9135	Epidermis
6.83605e-120	0.589141	0.335	0.239	1.22194e-115	0	Mcm6	Epidermis
1.37839e-119	-0.499443	0.235	0.453	2.46386e-115	0	lbk	Epidermis
2.12182e-119	-0.628639	0.198	0.43	3.79275e-115	0	LanA	Epidermis
2.40061e-119	-1.26898	0.111	0.293	4.2911e-115	0	sls	Epidermis
1.96215e-118	-1.25992	0.338	0.46	3.50735e-114	0	Ubx	Epidermis
2.64814e-118	-0.78206	0.169	0.376	4.73355e-114	0	sm	Epidermis
4.11285e-118	-0.662657	0.479	0.688	7.35172e-114	0	crol	Epidermis
5.02723e-118	-0.633663	0.349	0.586	8.98618e-114	0	CG32767	Epidermis
1.14595e-117	-0.430141	0.105	0.307	2.04838e-113	0	eIF4G2	Epidermis
1.84496e-117	-0.411468	0.091	0.293	3.29786e-113	0	dtn	Epidermis
3.83405e-117	0.445786	0.895	0.834	6.85336e-113	0	Akap200	Epidermis
3.88492e-117	-0.480086	0.31	0.541	6.94429e-113	0	CG10543	Epidermis
4.5729e-117	-0.422597	0.077	0.269	8.17406e-113	0	CG4080	Epidermis
8.00986e-117	-0.52905	0.188	0.402	1.43176e-112	0	NFAT	Epidermis
8.91298e-117	0.487386	0.526	0.47	1.59319e-112	0	RPA3	Epidermis
1.8794e-116	-0.768996	0.286	0.505	3.35943e-112	0	Fkbp14	Epidermis
2.08386e-116	0.58135	0.306	0.199	3.7249e-112	0	dpa	Epidermis
2.8512e-116	-0.669423	0.249	0.466	5.09652e-112	0	px	Epidermis
2.85608e-116	0.368293	0.992	0.968	5.10524e-112	0	His2Av	Epidermis
4.39308e-116	-0.510279	0.291	0.525	7.85264e-112	0	pico	Epidermis
5.37842e-116	-0.268198	0.049	0.211	9.61392e-112	0	gb	Epidermis
1.16913e-115	-0.626054	0.695	0.84	2.08982e-111	0	spen	Epidermis
1.34954e-115	-0.391792	0.16	0.371	2.4123e-111	0	CG11122	Epidermis
2.89462e-115	-0.392826	0.082	0.273	5.17413e-111	0	CG8668	Epidermis
1.21002e-114	0.493195	0.3	0.236	2.16291e-110	0	CG6693	Epidermis
1.34961e-114	-0.497499	0.418	0.639	2.41242e-110	0	Nipped-B	Epidermis
1.51699e-114	-0.546726	0.056	0.237	2.71161e-110	0	lncRNA:CR33963	Epidermis
1.8763e-114	-1.21772	0.233	0.405	3.35388e-110	0	Pdp1	Epidermis
1.87883e-114	-0.409547	0.179	0.395	3.35841e-110	0	Pka-C1	Epidermis
1.44786e-113	0.531075	0.361	0.286	2.58806e-109	0	Chrac-14	Epidermis
1.47584e-113	-0.428799	0.302	0.52	2.63806e-109	0	RhoGAP71E	Epidermis
1.51675e-113	0.537559	0.325	0.241	2.7112e-109	0	asf1	Epidermis
4.05019e-113	-0.976614	0.133	0.323	7.23971e-109	0	zfh1	Epidermis
4.71369e-113	-0.513097	0.19	0.41	8.42572e-109	0	Ten-m	Epidermis
7.6245e-113	-0.440219	0.974	0.984	1.36288e-108	0	Calr	Epidermis
1.18069e-112	-0.754531	0.412	0.537	2.11048e-108	0	elav	Epidermis
5.01966e-112	-0.347468	0.062	0.237	8.97265e-108	0	bves	Epidermis
6.10419e-112	-0.862712	0.345	0.513	1.09112e-107	0	Myc	Epidermis
9.02057e-112	0.398217	0.608	0.515	1.61243e-107	0	link	Epidermis
1.41869e-111	0.454205	0.653	0.585	2.53591e-107	0	CG17493	Epidermis
2.57466e-111	0.435598	0.467	0.432	4.60221e-107	0	Bub3	Epidermis
1.31744e-109	-0.454321	0.219	0.436	2.35492e-105	0	msn	Epidermis
1.34653e-109	0.402362	0.428	0.402	2.40692e-105	0	Aos1	Epidermis
2.7702e-109	0.296939	0.996	0.985	4.95172e-105	0	eIF4A	Epidermis
2.95852e-109	-0.364074	0.274	0.464	5.28836e-105	0	S	Epidermis
3.4764e-109	0.506378	0.697	0.603	6.21407e-105	0	HDAC1	Epidermis
4.08131e-109	-0.476051	0.165	0.367	7.29534e-105	0	pan	Epidermis
7.30845e-109	0.44389	0.649	0.596	1.30639e-104	0	Sep1	Epidermis
1.25288e-108	-0.335753	0.124	0.321	2.23952e-104	0	Gp210	Epidermis
1.45748e-108	-0.594999	0.282	0.496	2.60524e-104	0	cic	Epidermis
1.76875e-108	-0.658912	0.738	0.796	3.16165e-104	0	Tet	Epidermis
2.19258e-108	0.525604	0.545	0.473	3.91924e-104	0	aurB	Epidermis
2.63746e-108	0.473381	0.803	0.721	4.71446e-104	0	baf	Epidermis
2.66912e-108	-0.457998	0.342	0.555	4.77104e-104	0	bun	Epidermis
3.03341e-108	-0.455173	0.279	0.502	5.42222e-104	0	CG8677	Epidermis
5.21278e-108	-0.481388	0.283	0.516	9.31784e-104	0	upSET	Epidermis
9.02131e-108	-0.708094	0.042	0.201	1.61256e-103	0	lncRNA:CR43650	Epidermis
1.19425e-107	0.49962	0.59	0.476	2.13473e-103	0	Map60	Epidermis
1.69198e-107	-0.447666	0.168	0.378	3.02442e-103	0	promL	Epidermis
1.77844e-107	-0.323126	0.134	0.328	3.17897e-103	0	robo1	Epidermis
2.26183e-107	-1.01923	0.317	0.425	4.04302e-103	0	Argk	Epidermis
2.6272e-107	-0.388229	0.279	0.49	4.69611e-103	0	Sin3A	Epidermis
3.4016e-107	-0.752909	0.447	0.6	6.08036e-103	0	Nrt	Epidermis
3.56942e-107	0.457356	0.863	0.803	6.38034e-103	0	arm	Epidermis
4.17741e-107	-0.307266	0.173	0.37	7.46711e-103	0	CycT	Epidermis
5.71306e-107	-0.416174	0.178	0.384	1.02121e-102	0	Pdk1	Epidermis
6.31821e-107	-0.582557	0.26	0.474	1.12938e-102	0	fz	Epidermis
7.55459e-107	0.510702	0.347	0.266	1.35038e-102	0	HipHop	Epidermis
9.66611e-107	-0.457363	0.149	0.353	1.72782e-102	0	EcR	Epidermis
1.19257e-106	-0.814709	0.146	0.33	2.13173e-102	0	Ptp99A	Epidermis
1.86312e-106	-0.425259	0.257	0.473	3.33033e-102	0	sgg	Epidermis
1.94825e-106	-0.4738	0.235	0.436	3.48249e-102	0	tou	Epidermis
2.50505e-106	-0.620336	0.554	0.708	4.47778e-102	0	ed	Epidermis
3.7021e-106	0.503566	0.484	0.411	6.6175e-102	0	Incenp	Epidermis
5.29274e-106	-0.292256	0.129	0.321	9.46077e-102	0	bbc	Epidermis
6.44132e-106	0.532473	0.315	0.24	1.15139e-101	0	Naa40	Epidermis
2.2062e-105	-0.493827	0.184	0.382	3.94358e-101	0	unc-13	Epidermis
2.96995e-105	-0.402194	0.396	0.585	5.30879e-101	0	Frl	Epidermis
6.43068e-105	-0.390493	0.168	0.368	1.14948e-100	0	mura	Epidermis
6.66328e-105	0.520167	0.413	0.313	1.19106e-100	0	dup	Epidermis
6.73371e-105	-0.371142	0.256	0.461	1.20365e-100	0	CG11873	Epidermis
1.18278e-104	0.429587	0.331	0.292	2.11422e-100	0	Cdk2	Epidermis
1.36334e-104	0.426852	0.406	0.376	2.43697e-100	0	Dlc90F	Epidermis
1.45758e-104	-0.498981	0.073	0.25	2.60543e-100	0	GEFmeso	Epidermis
2.03414e-104	0.794941	0.358	0.314	3.63602e-100	0	E(spl)m3-HLH	Epidermis
2.0368e-104	0.311254	0.365	0.394	3.64077e-100	0	HP1c	Epidermis
3.17532e-104	-0.889598	0.19	0.354	5.67589e-100	0	Mef2	Epidermis
6.55927e-104	0.423869	0.639	0.594	1.17247e-99	0	vih	Epidermis
1.78533e-103	-0.371199	0.087	0.268	3.19127e-99	0	Pgant5	Epidermis
2.07797e-103	0.375223	0.389	0.384	3.71437e-99	0	Csp	Epidermis
1.04533e-102	-0.422053	0.307	0.516	1.86852e-98	0	CG1677	Epidermis
1.14825e-102	-0.260487	0.164	0.349	2.0525e-98	0	CG31998	Epidermis
1.56291e-102	-0.293722	0.177	0.372	2.7937e-98	0	Gyf	Epidermis
2.30127e-102	-0.297218	0.123	0.301	4.11353e-98	0	tay	Epidermis
4.10854e-102	-0.689451	0.361	0.558	7.34402e-98	0	Trp1	Epidermis
5.10375e-102	-0.36129	0.227	0.439	9.12295e-98	0	Jarid2	Epidermis
5.63068e-102	0.287877	0.325	0.353	1.00648e-97	0	CG2218	Epidermis
1.21085e-101	-0.709922	0.291	0.482	2.16439e-97	0	scf	Epidermis
1.2147e-101	-0.342386	0.112	0.3	2.17128e-97	0	Usp2	Epidermis
1.21846e-101	-0.353022	0.289	0.488	2.178e-97	0	Ubr3	Epidermis
1.57992e-101	-0.333179	0.219	0.415	2.8241e-97	0	rl	Epidermis
3.14916e-101	0.327921	0.484	0.49	5.62913e-97	0	maf-S	Epidermis
3.50667e-101	0.52692	0.339	0.236	6.26817e-97	0	WRNexo	Epidermis
3.68242e-101	-0.626136	0.418	0.588	6.58233e-97	0	Hsc70-3	Epidermis
3.9867e-101	-0.333456	0.275	0.483	7.12622e-97	0	Cals	Epidermis
5.63422e-101	-0.418224	0.249	0.463	1.00712e-96	0	SERCA	Epidermis
6.17411e-101	-0.628409	0.107	0.296	1.10362e-96	0	pigs	Epidermis
6.23134e-101	-0.286942	0.052	0.205	1.11385e-96	0	Nadsyn	Epidermis
1.01337e-100	-0.507404	0.19	0.39	1.81141e-96	0	Cip4	Epidermis
1.32733e-100	-0.448446	0.285	0.506	2.3726e-96	0	eIF5B	Epidermis
1.79296e-100	-0.839753	0.191	0.382	3.20491e-96	0	CG43759	Epidermis
2.54343e-100	-0.328552	0.184	0.379	4.54638e-96	0	Sema1b	Epidermis
3.39618e-100	-0.578784	0.253	0.471	6.07068e-96	0	LanB2	Epidermis
3.59328e-100	0.375257	0.37	0.336	6.423e-96	0	Rca1	Epidermis
6.05691e-100	-0.536308	0.209	0.414	1.08267e-95	0	par-1	Epidermis
1.0391e-99	-0.530436	0.113	0.294	1.8574e-95	0	Oatp74D	Epidermis
1.54425e-99	-0.613715	0.168	0.372	2.76035e-95	0	Eip75B	Epidermis
1.55863e-99	-0.350859	0.208	0.411	2.78604e-95	0	TM9SF2	Epidermis
1.58958e-99	-0.261577	0.171	0.357	2.84137e-95	0	Sec63	Epidermis
2.00394e-99	0.715405	0.352	0.206	3.58204e-95	0	D	Epidermis
2.03695e-99	-0.428444	0.211	0.402	3.64105e-95	0	Gprk1	Epidermis
2.50493e-99	-0.482151	0.607	0.693	4.47756e-95	0	pyd	Epidermis
2.75045e-99	0.356129	0.381	0.364	4.91643e-95	0	RhoGEF4	Epidermis
6.37454e-99	-0.584482	0.307	0.533	1.13945e-94	0	spoon	Epidermis
7.09767e-99	-0.281174	0.19	0.38	1.26871e-94	0	ZAP3	Epidermis
8.73502e-99	-0.493739	0.361	0.575	1.56139e-94	0	Pits	Epidermis
1.02036e-98	-0.467371	0.405	0.622	1.82389e-94	0	JIL-1	Epidermis
1.29406e-98	-0.43606	0.115	0.3	2.31313e-94	0	LRP1	Epidermis
1.55873e-98	-0.348929	0.273	0.46	2.78622e-94	0	Sap-r	Epidermis
2.27031e-98	-0.580175	0.692	0.814	4.05817e-94	0	fs(1)h	Epidermis
2.65758e-98	-0.515136	0.372	0.545	4.75042e-94	0	baz	Epidermis
3.20354e-98	-0.790622	0.834	0.886	5.72634e-94	0	lncRNA:roX1	Epidermis
4.36721e-98	-0.460496	0.059	0.224	7.80639e-94	0	Nuak1	Epidermis
6.4415e-98	-0.303595	0.106	0.28	1.15142e-93	0	scaf6	Epidermis
7.49777e-98	-0.349203	0.262	0.46	1.34023e-93	0	nocte	Epidermis
9.0665e-98	0.380127	0.299	0.287	1.62064e-93	0	Rrp1	Epidermis
9.17232e-98	-0.444504	0.228	0.433	1.63955e-93	0	CG13784	Epidermis
1.39642e-97	-0.3333	0.188	0.384	2.49609e-93	0	Nup153	Epidermis
1.44687e-97	0.558048	0.512	0.377	2.58627e-93	0	lncRNA:CR30009	Epidermis
1.67993e-97	0.505925	0.635	0.542	3.00288e-93	0	CG10035	Epidermis
2.16759e-97	-0.505465	0.221	0.418	3.87457e-93	0	CG8034	Epidermis
2.20265e-97	-0.269636	0.222	0.407	3.93723e-93	0	Eph	Epidermis
2.73467e-97	0.311914	0.327	0.357	4.88822e-93	0	Nup35	Epidermis
3.65637e-97	-0.728359	0.23	0.416	6.53575e-93	0	smal	Epidermis
5.03511e-97	-0.25936	0.19	0.374	9.00026e-93	0	nsl1	Epidermis
5.60418e-97	-0.426444	0.117	0.302	1.00175e-92	0	jvl	Epidermis
9.22646e-97	-0.578519	0.531	0.676	1.64923e-92	0	brat	Epidermis
1.12315e-96	0.708025	0.476	0.337	2.00764e-92	0	SoxN	Epidermis
1.19075e-96	-0.282628	0.241	0.425	2.12846e-92	0	sima	Epidermis
1.46134e-96	-0.411329	0.032	0.175	2.61214e-92	0	Flo2	Epidermis
3.04739e-96	0.403564	0.628	0.585	5.4472e-92	0	endos	Epidermis
3.29168e-96	-0.595748	0.573	0.74	5.88387e-92	0	CG45050	Epidermis
4.44406e-96	-0.362533	0.095	0.271	7.94375e-92	0	ttv	Epidermis
7.06535e-96	0.581668	0.272	0.161	1.26293e-91	0	dpn	Epidermis
1.19317e-95	0.351244	0.499	0.51	2.13279e-91	0	snRNP-U1-C	Epidermis
1.20658e-95	-0.305978	0.102	0.279	2.15676e-91	0	Trf4-1	Epidermis
2.31051e-95	-0.257023	0.187	0.368	4.13004e-91	0	PlexB	Epidermis
2.98975e-95	-0.293706	0.325	0.511	5.34418e-91	0	Sema2a	Epidermis
7.92702e-95	-0.452916	0.344	0.563	1.41695e-90	0	CG10077	Epidermis
1.00543e-94	0.550665	0.272	0.159	1.79721e-90	0	insv	Epidermis
1.86608e-94	-0.258083	0.222	0.403	3.33561e-90	0	tyf	Epidermis
2.26721e-94	0.298829	0.376	0.394	4.05264e-90	0	Pp4-19C	Epidermis
2.62063e-94	-0.277991	0.159	0.34	4.68438e-90	0	Scamp	Epidermis
2.82531e-94	0.565975	0.385	0.287	5.05023e-90	0	Hsp27	Epidermis
4.07416e-94	-0.314167	0.217	0.412	7.28256e-90	0	E(Pc)	Epidermis
5.46779e-94	-0.436587	0.201	0.399	9.77367e-90	0	tara	Epidermis
6.35768e-94	-0.275182	0.259	0.44	1.13644e-89	0	Alh	Epidermis
7.77593e-94	-0.341148	0.242	0.433	1.38995e-89	0	CG2918	Epidermis
8.65106e-94	-0.279067	0.152	0.33	1.54638e-89	0	Ptpmeg2	Epidermis
9.7095e-94	-0.469102	0.045	0.194	1.73557e-89	0	CG32369	Epidermis
1.11054e-93	0.313665	0.334	0.361	1.98509e-89	0	Rpb7	Epidermis
1.11811e-93	-0.612698	0.295	0.488	1.99863e-89	0	fz2	Epidermis
1.43388e-93	-0.446103	0.388	0.566	2.56307e-89	0	shg	Epidermis
1.71416e-93	-0.257717	0.169	0.349	3.06406e-89	0	Helz	Epidermis
1.86079e-93	0.359841	0.986	0.966	3.32616e-89	0	His3.3A	Epidermis
2.01153e-93	-0.408288	0.091	0.264	3.59561e-89	0	CG33298	Epidermis
3.69664e-93	-0.418388	0.329	0.536	6.60774e-89	0	CG33229	Epidermis
4.06911e-93	0.409987	0.497	0.443	7.27354e-89	0	BNIP3	Epidermis
6.65352e-93	-0.884578	0.23	0.373	1.18932e-88	0	mgl	Epidermis
8.55714e-93	-0.329666	0.145	0.327	1.52959e-88	0	Dg	Epidermis
1.06417e-92	-0.372261	0.107	0.283	1.90221e-88	0	SNF4Agamma	Epidermis
1.67667e-92	-0.684126	0.214	0.389	2.99705e-88	0	bol	Epidermis
1.88933e-92	0.310886	0.325	0.34	3.37717e-88	0	CG2091	Epidermis
4.22956e-92	-0.315076	0.113	0.285	7.56034e-88	0	Larp4B	Epidermis
4.35781e-92	-0.597931	0.656	0.744	7.78959e-88	0	bnb	Epidermis
4.84479e-92	-0.363656	0.103	0.276	8.66006e-88	0	CG14073	Epidermis
1.35684e-91	-0.441686	0.053	0.205	2.42535e-87	0	CHES-1-like	Epidermis
1.66914e-91	0.324411	0.378	0.389	2.98359e-87	0	Nup62	Epidermis
2.99389e-91	-0.350801	0.203	0.399	5.35157e-87	0	mahe	Epidermis
3.78781e-91	0.459646	0.228	0.131	6.7707e-87	0	Ts	Epidermis
5.11193e-91	-0.331621	0.263	0.45	9.13758e-87	0	east	Epidermis
5.42778e-91	-0.483248	0.422	0.624	9.70216e-87	0	Bsg	Epidermis
6.36524e-91	0.295821	0.498	0.513	1.13779e-86	0	Rpt1	Epidermis
6.45941e-91	-0.483206	0.203	0.386	1.15462e-86	0	sdk	Epidermis
8.37992e-91	0.254364	0.37	0.406	1.49791e-86	0	CG3436	Epidermis
8.73595e-91	-0.319573	0.11	0.276	1.56155e-86	0	CG11360	Epidermis
9.02314e-91	0.283266	0.461	0.467	1.61289e-86	0	trsn	Epidermis
1.01978e-90	0.376072	0.383	0.352	1.82286e-86	0	Kmn2	Epidermis
1.28251e-90	-0.28284	0.155	0.326	2.29249e-86	0	G9a	Epidermis
1.37576e-90	-0.262864	0.077	0.236	2.45917e-86	0	babo	Epidermis
2.02808e-90	-0.365258	0.107	0.275	3.62518e-86	0	lilli	Epidermis
2.07715e-90	0.415114	0.305	0.264	3.7129e-86	0	Ote	Epidermis
4.18638e-90	0.258486	0.252	0.288	7.48316e-86	0	vlc	Epidermis
5.64829e-90	-0.490574	0.365	0.485	1.00963e-85	0	Prosap	Epidermis
6.8538e-90	-0.278106	0.119	0.285	1.22512e-85	0	PH4alphaEFB	Epidermis
1.83894e-89	-0.251049	0.074	0.228	3.28711e-85	0	enc	Epidermis
1.49856e-88	-0.284005	0.21	0.388	2.67867e-84	0	swm	Epidermis
1.78758e-88	0.263686	0.357	0.391	3.1953e-84	0	Rpt2	Epidermis
1.80801e-88	0.296541	0.347	0.356	3.23182e-84	0	dgt2	Epidermis
1.88062e-88	0.263847	0.396	0.429	3.36162e-84	0	CG8209	Epidermis
1.97619e-88	0.275224	0.255	0.282	3.53244e-84	0	vls	Epidermis
2.4467e-88	0.367026	0.265	0.245	4.37347e-84	0	RpA-70	Epidermis
3.84101e-88	-0.367949	0.298	0.501	6.8658e-84	0	DCP2	Epidermis
9.42652e-88	0.391406	0.577	0.546	1.68499e-83	0	Cdk1	Epidermis
1.51762e-87	0.371735	0.381	0.349	2.71274e-83	0	CG3402	Epidermis
4.50429e-87	0.358305	0.646	0.601	8.05141e-83	0	Galphai	Epidermis
5.7891e-87	0.310185	0.254	0.256	1.0348e-82	0	BCL7-like	Epidermis
8.04694e-87	0.432998	0.688	0.636	1.43839e-82	0	x16	Epidermis
9.32926e-87	-0.520374	0.384	0.587	1.66761e-82	0	alt	Epidermis
9.5175e-87	0.30454	0.447	0.465	1.70125e-82	0	Nedd8	Epidermis
1.30448e-86	-0.529112	0.1	0.261	2.33176e-82	0	lncRNA:roX2	Epidermis
1.72842e-86	-0.794339	0.413	0.563	3.08955e-82	0	Fas2	Epidermis
2.03752e-86	-0.256856	0.172	0.346	3.64206e-82	0	mys	Epidermis
2.04675e-86	-0.252062	0.259	0.437	3.65856e-82	0	CG45049	Epidermis
2.12042e-86	0.415078	0.756	0.707	3.79025e-82	0	Chrac-16	Epidermis
3.21785e-86	-0.366472	0.067	0.22	5.7519e-82	0	MFS14	Epidermis
8.8678e-86	-0.458127	0.407	0.571	1.58512e-81	0	cindr	Epidermis
1.09892e-85	-0.480873	0.164	0.341	1.96432e-81	0	CG9005	Epidermis
1.29828e-85	-0.44601	0.076	0.234	2.32068e-81	0	Lar	Epidermis
1.3884e-85	-0.505812	0.62	0.744	2.48176e-81	0	Pdi	Epidermis
1.46817e-85	0.252042	0.2	0.224	2.62435e-81	0	Dph2	Epidermis
3.01835e-85	0.456228	0.233	0.163	5.3953e-81	0	RfC38	Epidermis
4.21366e-85	-0.462349	0.334	0.544	7.53192e-81	0	eIF4G1	Epidermis
1.02084e-84	-0.291791	0.134	0.302	1.82476e-80	0	Slik	Epidermis
1.10822e-84	0.408675	0.461	0.418	1.98094e-80	0	Ibf2	Epidermis
1.13942e-84	0.346449	0.614	0.588	2.03671e-80	0	Mlc-c	Epidermis
1.28472e-84	0.277451	0.39	0.414	2.29643e-80	0	Jasper	Epidermis
1.81491e-84	-0.648205	0.577	0.597	3.24415e-80	0	ab	Epidermis
2.32683e-84	0.266412	0.229	0.248	4.15921e-80	0	RanBP3	Epidermis
2.3959e-84	-0.276665	0.06	0.2	4.28267e-80	0	CRMP	Epidermis
4.23666e-84	0.287847	0.27	0.271	7.57303e-80	0	CG31357	Epidermis
4.59438e-84	0.281007	0.376	0.394	8.21246e-80	0	PPP4R2r	Epidermis
5.31354e-84	0.268167	0.455	0.491	9.49796e-80	0	Taf10b	Epidermis
5.37327e-84	-0.260825	0.076	0.223	9.60472e-80	0	flw	Epidermis
7.9528e-84	0.408267	0.702	0.671	1.42156e-79	0	TfIIA-S	Epidermis
8.91667e-84	-0.40876	0.136	0.306	1.59385e-79	0	Drak	Epidermis
1.34303e-83	0.361967	0.513	0.49	2.40067e-79	0	Bap55	Epidermis
2.21006e-83	0.378935	0.264	0.237	3.95049e-79	0	ball	Epidermis
2.22932e-83	0.393454	0.273	0.231	3.98491e-79	0	sub	Epidermis
2.43009e-83	-0.251896	0.264	0.44	4.34378e-79	0	CG2926	Epidermis
2.87924e-83	-0.420466	0.051	0.184	5.14665e-79	0	CG6356	Epidermis
3.35716e-83	-0.424277	0.206	0.386	6.00092e-79	0	CG44838	Epidermis
3.42977e-83	-0.353858	0.338	0.51	6.13071e-79	0	CG43736	Epidermis
3.43763e-83	-0.29751	0.226	0.408	6.14476e-79	0	CG12054	Epidermis
8.94459e-83	0.272227	0.437	0.464	1.59885e-78	0	Rpn6	Epidermis
9.2359e-83	-0.265566	0.273	0.461	1.65092e-78	0	CG3702	Epidermis
9.26527e-83	0.330412	0.558	0.552	1.65617e-78	0	Bin1	Epidermis
2.33103e-82	-0.409159	0.037	0.17	4.16671e-78	0	Adgf-A	Epidermis
3.09518e-82	-0.352716	0.299	0.488	5.53264e-78	0	nej	Epidermis
3.2024e-82	0.263754	0.513	0.55	5.72429e-78	0	robl	Epidermis
3.62214e-82	-0.378375	0.403	0.607	6.47458e-78	0	Top1	Epidermis
3.73338e-82	0.250416	0.371	0.398	6.67342e-78	0	udd	Epidermis
5.8557e-82	0.439108	0.748	0.661	1.04671e-77	0	lwr	Epidermis
9.34094e-82	0.296459	0.422	0.441	1.66969e-77	0	Rpb11	Epidermis
1.18648e-81	0.44519	0.295	0.24	2.12084e-77	0	msd1	Epidermis
2.77094e-81	-0.355401	0.145	0.305	4.95305e-77	0	shn	Epidermis
2.85714e-81	0.251061	0.432	0.44	5.10714e-77	0	lncRNA:CR40469	Epidermis
3.41308e-81	-0.449681	0.546	0.638	6.10088e-77	0	trn	Epidermis
4.40488e-81	-0.317196	0.262	0.438	7.87372e-77	0	jing	Epidermis
4.52598e-81	-0.491996	0.066	0.215	8.09018e-77	0	cdc14	Epidermis
1.56302e-80	-0.41442	0.166	0.324	2.7939e-76	0	Mob2	Epidermis
2.72698e-80	0.394073	0.656	0.6	4.87448e-76	0	CycB	Epidermis
2.96382e-80	-1.12537	0.176	0.276	5.29783e-76	0	Antp	Epidermis
6.76357e-80	-1.24889	0.097	0.228	1.20899e-75	0	chinmo	Epidermis
9.47012e-80	-0.272928	0.065	0.209	1.69278e-75	0	Asph	Epidermis
1.11581e-79	0.307731	0.607	0.603	1.99451e-75	0	Sep2	Epidermis
1.247e-79	0.32468	0.613	0.583	2.22901e-75	0	TER94	Epidermis
1.32928e-79	-0.523158	0.503	0.572	2.3761e-75	0	CG12011	Epidermis
1.40949e-79	0.379174	0.433	0.404	2.51945e-75	0	neur	Epidermis
1.99305e-79	0.356874	0.616	0.606	3.56258e-75	0	CG5676	Epidermis
2.09357e-79	-0.275827	0.168	0.331	3.74226e-75	0	CG10011	Epidermis
2.19237e-79	-0.341859	0.223	0.378	3.91887e-75	0	sli	Epidermis
2.67068e-79	0.402382	0.759	0.684	4.77384e-75	0	Atg8a	Epidermis
2.67326e-79	-0.323315	0.245	0.43	4.77845e-75	0	Surf4	Epidermis
2.69422e-79	-0.514113	0.565	0.744	4.81591e-75	0	Unr	Epidermis
2.81903e-79	-0.317064	0.099	0.254	5.03902e-75	0	CG13185	Epidermis
4.0368e-79	0.331091	0.262	0.232	7.21577e-75	0	trbl	Epidermis
4.44607e-79	-0.369938	0.265	0.447	7.94734e-75	0	path	Epidermis
5.09082e-79	-0.256891	0.28	0.454	9.09984e-75	0	ctrip	Epidermis
5.34144e-79	-0.34066	0.037	0.16	9.54782e-75	0	ltl	Epidermis
5.40098e-79	0.318313	0.412	0.405	9.65424e-75	0	polo	Epidermis
6.43885e-79	-0.260323	0.166	0.326	1.15094e-74	0	sno	Epidermis
1.02102e-78	-0.256065	0.175	0.341	1.82508e-74	0	wts	Epidermis
1.5701e-78	0.264233	0.461	0.496	2.80655e-74	0	Rpn11	Epidermis
1.61212e-78	-0.577648	0.453	0.533	2.88166e-74	0	ft	Epidermis
2.08806e-78	-0.633634	0.359	0.499	3.73241e-74	0	CG42342	Epidermis
4.14702e-78	-0.731113	0.064	0.193	7.4128e-74	0	sns	Epidermis
7.64296e-78	0.261954	0.479	0.502	1.36618e-73	0	c12.1	Epidermis
8.94662e-78	0.33485	0.524	0.511	1.59921e-73	0	BEAF-32	Epidermis
9.35099e-78	-0.317476	0.174	0.341	1.67149e-73	0	Dyrk2	Epidermis
1.04368e-77	-0.399806	0.071	0.212	1.86558e-73	0	otk	Epidermis
1.09951e-77	-0.345509	0.158	0.328	1.96538e-73	0	clu	Epidermis
1.13796e-77	-0.407368	0.039	0.166	2.03411e-73	0	CG32813	Epidermis
1.34292e-77	-0.257149	0.262	0.428	2.40047e-73	0	Doa	Epidermis
1.44847e-77	-0.270785	0.079	0.225	2.58914e-73	0	Tsp86D	Epidermis
1.56844e-77	0.325991	0.378	0.389	2.80359e-73	0	feo	Epidermis
1.75675e-77	-0.378136	0.087	0.235	3.14018e-73	0	side-V	Epidermis
2.11831e-77	-0.494921	0.594	0.741	3.78649e-73	0	Btk29A	Epidermis
2.87545e-77	-0.311817	0.01	0.105	5.13986e-73	0	rdgA	Epidermis
6.95291e-77	0.287099	0.222	0.219	1.24283e-72	0	grp	Epidermis
7.78031e-77	0.280737	0.373	0.395	1.39073e-72	0	Nnf1a	Epidermis
1.32994e-76	-0.274757	0.091	0.235	2.37727e-72	0	mthl1	Epidermis
1.57002e-76	-0.309947	0.436	0.6	2.80641e-72	0	CaBP1	Epidermis
1.73516e-76	-0.301711	0.139	0.3	3.10161e-72	0	Phb2	Epidermis
2.46181e-76	-0.27123	0.157	0.317	4.40049e-72	0	MESK2	Epidermis
3.18058e-76	-0.485739	0.399	0.576	5.6853e-72	0	l(1)G0320	Epidermis
3.81884e-76	0.287155	0.269	0.273	6.82618e-72	0	mbt	Epidermis
4.6834e-76	-0.260254	0.081	0.222	8.37158e-72	0	Cdep	Epidermis
4.71578e-76	0.451709	0.4	0.346	8.42946e-72	0	Sirup	Epidermis
5.36672e-76	-0.264727	0.04	0.167	9.59302e-72	0	CG32638	Epidermis
6.72149e-76	-0.454362	0.331	0.522	1.20147e-71	0	Src64B	Epidermis
6.85114e-76	-1.43796	0.096	0.231	1.22464e-71	0	lncRNA:CR43314	Epidermis
7.72222e-76	0.33641	0.197	0.176	1.38035e-71	0	Fen1	Epidermis
8.97602e-76	-0.48262	0.201	0.363	1.60446e-71	0	Mkp3	Epidermis
1.62588e-75	-0.538437	0.267	0.433	2.90627e-71	0	Fim	Epidermis
1.8602e-75	-0.464647	0.356	0.55	3.32511e-71	0	NAT1	Epidermis
2.21043e-75	0.430965	0.209	0.149	3.95114e-71	0	Mcm2	Epidermis
2.67116e-75	-0.301668	0.307	0.493	4.7747e-71	0	dom	Epidermis
2.69071e-75	-0.260867	0.152	0.306	4.80964e-71	0	kug	Epidermis
2.95993e-75	-0.50359	0.546	0.707	5.29087e-71	0	Gp93	Epidermis
3.31973e-75	-0.335642	0.019	0.129	5.93401e-71	0	Gld2	Epidermis
3.41591e-75	0.27842	0.613	0.563	6.10594e-71	0	Cyt-c-p	Epidermis
3.65972e-75	-0.410029	0.289	0.454	6.54174e-71	0	sty	Epidermis
4.05612e-75	-0.697313	0.168	0.329	7.25031e-71	0	dally	Epidermis
4.5881e-75	0.460534	0.316	0.239	8.20122e-71	0	RanGAP	Epidermis
7.97074e-75	-0.318228	0.331	0.517	1.42477e-70	0	Stt3B	Epidermis
8.92387e-75	0.254531	0.453	0.471	1.59514e-70	0	Snr1	Epidermis
1.8777e-74	-0.52257	0.421	0.601	3.35639e-70	0	Cnx99A	Epidermis
1.95793e-74	0.288855	0.278	0.281	3.4998e-70	0	barr	Epidermis
2.02831e-74	-0.452366	0.08	0.223	3.62561e-70	0	spidey	Epidermis
2.03485e-74	-0.285821	0.164	0.32	3.63729e-70	0	dome	Epidermis
2.30304e-74	0.407779	0.201	0.151	4.11668e-70	0	RfC4	Epidermis
2.62493e-74	0.359111	0.906	0.841	4.69207e-70	0	D1	Epidermis
2.82668e-74	0.261754	0.525	0.534	5.05269e-70	0	Nxt1	Epidermis
3.17985e-74	-0.349111	0.083	0.23	5.68397e-70	0	pes	Epidermis
3.6973e-74	-0.251003	0.224	0.381	6.60893e-70	0	mam	Epidermis
3.92464e-74	-0.293596	0.167	0.331	7.0153e-70	0	LBR	Epidermis
4.14216e-74	0.25788	0.494	0.518	7.40411e-70	0	Prosbeta4	Epidermis
5.70423e-74	0.264694	0.445	0.458	1.01963e-69	0	prod	Epidermis
5.84912e-74	-0.330487	0.279	0.462	1.04553e-69	0	lid	Epidermis
6.66615e-74	-0.30317	0.307	0.474	1.19157e-69	0	osa	Epidermis
6.75964e-74	-0.514545	0.543	0.704	1.20829e-69	0	Sdc	Epidermis
8.11219e-74	0.265776	0.364	0.365	1.45005e-69	0	REPTOR-BP	Epidermis
1.08403e-73	-0.351527	0.253	0.432	1.9377e-69	0	larp	Epidermis
1.44596e-73	0.331497	0.346	0.327	2.58466e-69	0	tum	Epidermis
1.66529e-73	-0.316125	0.242	0.398	2.97671e-69	0	ckn	Epidermis
2.14446e-73	0.563537	0.252	0.16	3.83323e-69	0	l(1)sc	Epidermis
2.33116e-73	-0.508769	0.348	0.425	4.16695e-69	0	Ance	Epidermis
2.76379e-73	-0.332866	0.153	0.306	4.94028e-69	0	sick	Epidermis
4.49383e-73	-0.276213	0.054	0.182	8.03272e-69	0	Reph	Epidermis
5.92167e-73	-0.315414	0.091	0.235	1.0585e-68	0	Mnn1	Epidermis
7.47915e-73	0.25251	0.531	0.538	1.3369e-68	0	Bap60	Epidermis
1.01212e-72	-0.434375	0.079	0.224	1.80916e-68	0	CG7029	Epidermis
1.75937e-72	-0.641145	0.29	0.37	3.14487e-68	0	Act87E	Epidermis
2.09347e-72	0.400811	0.431	0.373	3.74209e-68	0	E(spl)mbeta-HLH	Epidermis
2.15406e-72	0.416317	0.199	0.143	3.85039e-68	0	RnrL	Epidermis
3.12823e-72	0.252021	0.42	0.435	5.59171e-68	0	cer	Epidermis
5.89612e-72	-0.440989	0.382	0.549	1.05393e-67	0	ERp60	Epidermis
7.91762e-72	-0.327813	0.384	0.526	1.41527e-67	0	pcs	Epidermis
9.27095e-72	0.319832	0.301	0.283	1.65718e-67	0	CG3226	Epidermis
2.49999e-71	-0.483773	0.931	0.94	4.46874e-67	0	nmo	Epidermis
3.06621e-71	-0.33833	0.109	0.257	5.48084e-67	0	Plp	Epidermis
3.59169e-71	-0.252057	0.295	0.464	6.42014e-67	0	OstDelta	Epidermis
5.04361e-71	0.295244	0.243	0.244	9.01546e-67	0	sip2	Epidermis
5.06568e-71	-0.319441	0.136	0.291	9.05491e-67	0	KrT95D	Epidermis
5.86459e-71	-0.328898	0.412	0.586	1.0483e-66	0	mnb	Epidermis
6.81877e-71	-0.319628	0.181	0.319	1.21886e-66	0	18w	Epidermis
9.90743e-71	0.446935	0.394	0.305	1.77095e-66	0	CycE	Epidermis
1.49933e-70	0.320762	0.382	0.363	2.68006e-66	0	Det	Epidermis
1.54957e-70	0.312519	0.19	0.161	2.76986e-66	0	Sep5	Epidermis
1.61121e-70	-0.3251	0.119	0.267	2.88003e-66	0	RhoGAP93B	Epidermis
1.75022e-70	-0.275126	0.245	0.397	3.12853e-66	0	fwd	Epidermis
2.52345e-70	-0.338137	0.375	0.496	4.51066e-66	0	Gp150	Epidermis
3.06164e-70	0.397852	0.648	0.608	5.47268e-66	0	Ntf-2	Epidermis
3.72438e-70	0.260302	0.334	0.345	6.65733e-66	0	Dcp-1	Epidermis
3.83833e-70	-0.630833	0.096	0.227	6.86101e-66	0	Vrp1	Epidermis
5.34485e-70	-0.304522	0.205	0.37	9.55392e-66	0	Hsc70-5	Epidermis
6.2225e-70	-0.525029	0.148	0.302	1.11227e-65	0	tutl	Epidermis
7.38069e-70	-0.362601	0.338	0.512	1.3193e-65	0	Dp1	Epidermis
7.48441e-70	0.283887	0.216	0.219	1.33784e-65	0	DCP1	Epidermis
8.31584e-70	-0.427462	0.046	0.168	1.48646e-65	0	CG9674	Epidermis
9.72306e-70	-0.270372	0.274	0.426	1.738e-65	0	Srrm234	Epidermis
1.02509e-69	-0.362501	0.34	0.491	1.83235e-65	0	Socs36E	Epidermis
1.03721e-69	-0.518245	0.301	0.442	1.85401e-65	0	Egfr	Epidermis
1.26492e-69	-0.379557	0.153	0.3	2.26105e-65	0	Glut4EF	Epidermis
1.27362e-69	0.389299	0.825	0.758	2.2766e-65	0	Set	Epidermis
1.48971e-69	-0.330752	0.188	0.329	2.66286e-65	0	Cont	Epidermis
2.17808e-69	-0.386174	0.048	0.172	3.89332e-65	0	Fili	Epidermis
2.5077e-69	-0.258242	0.162	0.316	4.48251e-65	0	Indy	Epidermis
5.45388e-69	0.389134	0.21	0.153	9.7488e-65	0	CG13690	Epidermis
6.05875e-69	-0.250158	0.138	0.281	1.083e-64	0	Atf6	Epidermis
8.27975e-69	0.291783	0.586	0.58	1.48001e-64	0	me31B	Epidermis
9.48977e-69	0.28156	0.534	0.536	1.6963e-64	0	Rpt6	Epidermis
1.13171e-68	0.356551	0.757	0.764	2.02294e-64	0	scyl	Epidermis
1.35605e-68	0.275856	0.602	0.598	2.42394e-64	0	U2af50	Epidermis
1.70447e-68	-0.389576	0.211	0.381	3.04675e-64	0	cnn	Epidermis
1.96589e-68	0.369662	0.242	0.196	3.51403e-64	0	CG18190	Epidermis
1.9927e-68	-0.874996	0.061	0.172	3.56195e-64	0	bru3	Epidermis
5.39889e-68	-0.27031	0.284	0.455	9.65052e-64	0	fzr	Epidermis
1.04812e-67	-0.330646	0.038	0.154	1.87352e-63	0	Lsd-2	Epidermis
1.21055e-67	-0.350138	0.385	0.467	2.16386e-63	0	kmr	Epidermis
1.23471e-67	-0.312757	0.202	0.362	2.20705e-63	0	PIG-B	Epidermis
1.3586e-67	-0.350112	0.051	0.166	2.4285e-63	0	kon	Epidermis
1.39468e-67	-0.263777	0.387	0.523	2.49299e-63	0	Pli	Epidermis
1.62987e-67	-0.521983	0.225	0.368	2.9134e-63	0	sprt	Epidermis
2.85339e-67	-0.406201	0.445	0.597	5.10044e-63	0	tna	Epidermis
2.86775e-67	-0.307725	0.268	0.42	5.1261e-63	0	mrva	Epidermis
3.65522e-67	-0.466631	0.05	0.168	6.5337e-63	0	Pvr	Epidermis
5.58145e-67	-0.571852	0.106	0.248	9.97684e-63	0	hbs	Epidermis
5.83396e-67	-0.277954	0.114	0.256	1.04282e-62	0	l(1)G0193	Epidermis
6.90713e-67	-0.261265	0.058	0.176	1.23465e-62	0	CG6966	Epidermis
8.70392e-67	0.260973	0.235	0.24	1.55583e-62	0	Rai1	Epidermis
1.12314e-66	-0.256603	0.182	0.334	2.00761e-62	0	mbc	Epidermis
1.58744e-66	-0.507752	0.063	0.19	2.83754e-62	0	stan	Epidermis
3.04499e-66	-0.418842	0.545	0.672	5.44292e-62	0	Sec61alpha	Epidermis
4.56821e-66	-0.266183	0.21	0.355	8.16567e-62	0	CLIP-190	Epidermis
6.3262e-66	-0.390133	0.461	0.637	1.13081e-61	0	gish	Epidermis
8.36494e-66	-0.333233	0.381	0.557	1.49523e-61	0	Spp	Epidermis
9.90248e-66	-0.491662	0.039	0.145	1.77007e-61	0	lncRNA:CR45361	Epidermis
1.03593e-65	0.343206	0.227	0.2	1.85173e-61	0	BthD	Epidermis
1.04962e-65	-0.592893	0.168	0.284	1.87619e-61	0	sing	Epidermis
1.08756e-65	-0.312043	0.174	0.334	1.94401e-61	0	Ahcy	Epidermis
1.12166e-65	-0.258893	0.362	0.532	2.00497e-61	0	Ostgamma	Epidermis
1.14946e-65	-0.320765	0.351	0.516	2.05466e-61	0	E(bx)	Epidermis
1.24338e-65	-0.689212	0.216	0.296	2.22254e-61	0	CG14687	Epidermis
1.94753e-65	-0.256014	0.19	0.34	3.48121e-61	0	tmod	Epidermis
2.32821e-65	0.291649	0.534	0.525	4.16168e-61	0	CycA	Epidermis
3.38498e-65	-0.965337	0.17	0.228	6.05065e-61	0	ct	Epidermis
4.59585e-65	-0.338004	0.392	0.574	8.21507e-61	0	MED26	Epidermis
7.66156e-65	-0.317041	0.055	0.173	1.3695e-60	0	cwo	Epidermis
9.10244e-65	-0.273349	0.339	0.5	1.62706e-60	0	ergic53	Epidermis
1.12906e-64	-0.694012	0.352	0.433	2.0182e-60	0	Nplp2	Epidermis
1.16724e-64	0.329276	0.33	0.304	2.08644e-60	0	ncd	Epidermis
1.70379e-64	-0.711282	0.16	0.257	3.04553e-60	0	Gmap	Epidermis
1.89586e-64	0.279047	0.248	0.238	3.38885e-60	0	pim	Epidermis
2.18521e-64	0.260183	0.508	0.523	3.90607e-60	0	RnpS1	Epidermis
2.3701e-64	-0.381672	0.436	0.439	4.23656e-60	0	grh	Epidermis
3.16377e-64	-0.319797	0.172	0.315	5.65524e-60	0	bab2	Epidermis
3.21987e-64	-0.378597	0.419	0.605	5.75552e-60	0	AGO1	Epidermis
3.79658e-64	0.316767	0.263	0.22	6.78638e-60	0	Dlish	Epidermis
4.40734e-64	0.30679	0.265	0.249	7.87812e-60	0	mad2	Epidermis
5.87683e-64	-0.556056	0.168	0.275	1.05048e-59	0	PH4alphaNE1	Epidermis
5.99516e-64	0.254295	0.215	0.226	1.07164e-59	0	Ssrp	Epidermis
6.43196e-64	0.336458	0.909	0.863	1.14971e-59	0	lolal	Epidermis
7.57359e-64	-0.27364	0.266	0.409	1.35378e-59	0	kibra	Epidermis
8.00341e-64	-0.284677	0.231	0.386	1.43061e-59	0	Chchd2	Epidermis
8.15913e-64	0.304718	0.635	0.628	1.45844e-59	0	HP4	Epidermis
8.89919e-64	-0.395023	0.182	0.325	1.59073e-59	0	tkv	Epidermis
9.88988e-64	-0.42163	0.15	0.296	1.76782e-59	0	pxb	Epidermis
1.18453e-63	-0.45126	0.28	0.401	2.11734e-59	0	Tollo	Epidermis
1.77153e-63	-0.386257	0.119	0.265	3.1666e-59	0	Sema5c	Epidermis
2.68898e-63	-0.455277	0.051	0.168	4.80656e-59	0	NetB	Epidermis
2.99354e-63	-0.524951	0.32	0.435	5.35095e-59	0	CrebA	Epidermis
3.11986e-63	-0.30928	0.296	0.471	5.57676e-59	0	S6k	Epidermis
3.23976e-63	-0.483593	0.141	0.282	5.79107e-59	0	fend	Epidermis
6.23159e-63	0.274184	0.298	0.278	1.1139e-58	0	CG12948	Epidermis
9.6014e-63	-0.338278	0.246	0.367	1.71625e-58	0	Mcr	Epidermis
1.61857e-62	-0.333847	0.395	0.551	2.8932e-58	0	sd	Epidermis
2.10871e-62	-0.383223	0.159	0.302	3.76932e-58	0	Hsp60A	Epidermis
2.65969e-62	0.286966	0.282	0.242	4.75419e-58	0	CG5854	Epidermis
3.2022e-62	-0.256943	0.077	0.202	5.72394e-58	0	puc	Epidermis
3.20788e-62	-0.446323	0.103	0.233	5.73408e-58	0	CG13300	Epidermis
4.44326e-62	-0.423791	0.121	0.254	7.94233e-58	0	MYPT-75D	Epidermis
4.80169e-62	-0.309476	0.182	0.328	8.58302e-58	0	kst	Epidermis
5.0254e-62	-0.265009	0.417	0.574	8.98289e-58	0	CHOp24	Epidermis
6.60611e-62	-0.265608	0.04	0.142	1.18084e-57	0	CG8468	Epidermis
1.16041e-61	-0.331247	0.085	0.213	2.07424e-57	0	Mnt	Epidermis
1.66179e-61	0.333903	0.868	0.81	2.97044e-57	0	Su(var)205	Epidermis
2.68982e-61	0.273716	0.983	0.955	4.80804e-57	0	Hsc70-4	Epidermis
2.78302e-61	-0.287992	0.025	0.121	4.97465e-57	0	spri	Epidermis
3.60028e-61	0.28567	0.162	0.14	6.4355e-57	0	Tes	Epidermis
3.73519e-61	-0.271187	0.056	0.171	6.67666e-57	0	Evi5	Epidermis
3.96669e-61	0.272867	0.329	0.315	7.09046e-57	0	CG17272	Epidermis
4.47002e-61	-0.428432	0.439	0.61	7.99016e-57	0	wdb	Epidermis
4.48832e-61	0.339683	0.727	0.666	8.02286e-57	0	kuk	Epidermis
5.50778e-61	-0.2875	0.059	0.162	9.84515e-57	0	SmydA-1	Epidermis
5.51559e-61	0.29789	0.613	0.597	9.85912e-57	0	SmD3	Epidermis
6.39204e-61	-0.357313	0.388	0.448	1.14258e-56	0	fj	Epidermis
9.06389e-61	-0.905475	0.053	0.146	1.62017e-56	0	kirre	Epidermis
1.01658e-60	0.423775	0.171	0.098	1.81713e-56	0	CG6330	Epidermis
3.14924e-60	-0.312734	0.101	0.232	5.62927e-56	0	Fur1	Epidermis
5.0552e-60	-0.439227	0.325	0.436	9.03617e-56	0	Rac2	Epidermis
5.70608e-60	-0.267134	0.422	0.544	1.01996e-55	0	SsRbeta	Epidermis
7.4391e-60	-0.450355	0.447	0.58	1.32974e-55	0	how	Epidermis
1.0125e-59	-0.498261	0.222	0.308	1.80985e-55	0	CG8036	Epidermis
1.02808e-59	-0.337874	0.67	0.723	1.8377e-55	0	aop	Epidermis
1.356e-59	0.28086	0.585	0.584	2.42386e-55	0	Sem1	Epidermis
1.42805e-59	-0.791922	0.187	0.254	2.55264e-55	0	fne	Epidermis
1.52716e-59	-0.696125	0.198	0.295	2.7298e-55	0	cpo	Epidermis
1.84749e-59	-0.328616	0.498	0.638	3.30238e-55	0	E2f1	Epidermis
2.55835e-59	-0.416326	0.294	0.405	4.57304e-55	0	tsh	Epidermis
3.04729e-59	-0.3394	0.069	0.188	5.44703e-55	0	Galphao	Epidermis
3.08945e-59	0.304351	0.16	0.131	5.52238e-55	0	CG9752	Epidermis
3.40927e-59	-0.440284	0.301	0.417	6.09408e-55	0	CG14207	Epidermis
3.87697e-59	0.292549	0.993	0.988	6.93009e-55	0	tsr	Epidermis
6.73247e-59	-0.291017	0.212	0.353	1.20343e-54	0	tai	Epidermis
1.37976e-58	-0.305178	0.342	0.509	2.46632e-54	0	Ent2	Epidermis
1.40885e-58	-0.340492	0.455	0.624	2.51832e-54	0	CG14478	Epidermis
1.45845e-58	-0.272901	0.096	0.219	2.60698e-54	0	sfl	Epidermis
1.61175e-58	-0.406944	0.35	0.407	2.881e-54	0	NimC4	Epidermis
1.82576e-58	-0.556852	0.092	0.212	3.26354e-54	0	lmd	Epidermis
1.8738e-58	0.350611	0.15	0.102	3.34942e-54	0	CG30105	Epidermis
3.09271e-58	-0.383803	0.117	0.242	5.52822e-54	0	CG14688	Epidermis
3.64745e-58	0.253849	0.654	0.643	6.51981e-54	0	sqh	Epidermis
5.15193e-58	-0.398731	0.341	0.36	9.20908e-54	0	CG9184	Epidermis
5.15576e-58	-0.360946	0.086	0.209	9.21592e-54	0	Toll-7	Epidermis
5.96332e-58	-0.378236	0.03	0.128	1.06594e-53	0	Dys	Epidermis
6.27949e-58	-0.332467	1	1	1.12246e-53	0	mt:lrRNA	Epidermis
7.12129e-58	-0.34227	0.294	0.439	1.27293e-53	0	lin-28	Epidermis
1.00073e-57	-0.351907	0.075	0.196	1.78881e-53	0	sky	Epidermis
1.04329e-57	0.551752	0.666	0.648	1.86488e-53	0	lncRNA:CR43432	Epidermis
1.18385e-57	-0.436378	0.076	0.183	2.11613e-53	0	Gs1	Epidermis
1.3484e-57	-0.791332	0.176	0.268	2.41027e-53	0	shep	Epidermis
1.85575e-57	0.452235	0.352	0.263	3.31715e-53	0	CG34224	Epidermis
5.06067e-57	-0.517703	0.139	0.263	9.04596e-53	0	mew	Epidermis
5.70803e-57	-0.43671	0.17	0.295	1.02031e-52	0	Tl	Epidermis
7.86343e-57	0.272577	0.535	0.548	1.40559e-52	0	Ssb-c31a	Epidermis
1.4053e-56	0.262666	0.524	0.537	2.51197e-52	0	CG15715	Epidermis
4.21939e-56	-0.600281	0.273	0.35	7.54217e-52	0	peb	Epidermis
6.19931e-56	-0.398931	0.079	0.197	1.10813e-51	0	fog	Epidermis
9.66498e-56	-0.336803	0.092	0.209	1.72762e-51	0	S-Lap1	Epidermis
9.8479e-56	0.564733	0.215	0.136	1.76031e-51	0	Hsp23	Epidermis
2.23351e-55	-0.310949	0.457	0.596	3.99239e-51	0	CG2865	Epidermis
4.31488e-55	-0.336148	0.209	0.326	7.71284e-51	0	CG32850	Epidermis
1.07659e-54	-0.453873	0.552	0.657	1.9244e-50	0	vig	Epidermis
1.12618e-54	-0.415831	0.045	0.147	2.01305e-50	0	blow	Epidermis
2.17557e-54	-0.282288	0.137	0.269	3.88884e-50	0	Nrx-IV	Epidermis
2.2109e-54	-0.310498	0.294	0.423	3.95198e-50	0	Dtg	Epidermis
2.38445e-54	-0.356597	0.507	0.639	4.26221e-50	0	Vha16-1	Epidermis
4.21812e-54	-0.253721	0.064	0.168	7.53989e-50	0	osp	Epidermis
4.91531e-54	-0.318692	0.11	0.234	8.78611e-50	0	olf413	Epidermis
5.12901e-54	-0.256408	0.414	0.553	9.16811e-50	0	Sxl	Epidermis
5.17924e-54	0.281407	0.176	0.147	9.2579e-50	0	CG15141	Epidermis
6.064e-54	-0.272352	0.017	0.1	1.08394e-49	0	rut	Epidermis
8.11835e-54	-0.265401	0.053	0.156	1.45116e-49	0	Meltrin	Epidermis
1.12034e-53	0.264716	0.964	0.929	2.00261e-49	0	Pep	Epidermis
1.75654e-53	-0.311092	0.04	0.142	3.13982e-49	0	lncRNA:CR45911	Epidermis
1.8221e-53	-0.326343	0.703	0.739	3.257e-49	0	Nop60B	Epidermis
1.87092e-53	-0.298625	0.539	0.549	3.34427e-49	0	vvl	Epidermis
2.06521e-53	0.284829	0.577	0.565	3.69157e-49	0	SmD1	Epidermis
2.23491e-53	-0.309658	0.089	0.199	3.99491e-49	0	Jon44E	Epidermis
3.41598e-53	-0.431981	0.302	0.394	6.10607e-49	0	fus	Epidermis
3.48942e-53	0.317776	0.853	0.792	6.23733e-49	0	SkpA	Epidermis
3.62484e-53	-0.277954	0.279	0.392	6.47941e-49	0	pnt	Epidermis
4.10331e-53	-0.294567	0.381	0.547	7.33466e-49	0	CG33303	Epidermis
5.46419e-53	0.259021	0.608	0.607	9.76724e-49	0	SmF	Epidermis
1.05159e-52	-0.473514	0.144	0.283	1.87971e-48	0	meso18E	Epidermis
2.00327e-52	-0.620247	0.26	0.327	3.58085e-48	0	salm	Epidermis
7.08604e-52	-0.427322	0.048	0.145	1.26663e-47	0	CG5065	Epidermis
7.47994e-52	-0.287812	0.521	0.67	1.33704e-47	0	Not1	Epidermis
1.25569e-51	0.339203	0.353	0.293	2.24454e-47	0	apt	Epidermis
3.1372e-51	0.322685	0.839	0.779	5.60774e-47	0	Ref1	Epidermis
4.42345e-51	0.271428	0.986	0.969	7.90691e-47	0	Fkbp12	Epidermis
6.05569e-51	0.320102	0.201	0.165	1.08245e-46	0	Actn	Epidermis
6.13935e-51	-0.367326	0.487	0.634	1.09741e-46	0	cg	Epidermis
7.49089e-51	-0.262039	0.37	0.528	1.339e-46	0	CG5554	Epidermis
8.24233e-51	-0.855635	0.072	0.155	1.47332e-46	0	beat-IIIc	Epidermis
1.01066e-50	-0.670841	0.134	0.214	1.80655e-46	0	bnl	Epidermis
1.10943e-50	-0.251982	0.277	0.399	1.98311e-46	0	Vha13	Epidermis
1.35501e-50	-0.341833	0.53	0.681	2.42208e-46	0	kis	Epidermis
4.74773e-50	-0.458848	0.159	0.27	8.48656e-46	0	Him	Epidermis
1.02499e-49	-0.437087	0.085	0.187	1.83218e-45	0	Eno	Epidermis
1.05954e-49	0.324447	0.843	0.785	1.89392e-45	0	Hel25E	Epidermis
1.39498e-49	-0.723372	0.059	0.144	2.49352e-45	0	Con	Epidermis
5.63681e-49	0.313753	0.685	0.657	1.00758e-44	0	mago	Epidermis
5.89567e-49	-0.372667	0.184	0.276	1.05385e-44	0	ds	Epidermis
9.14461e-49	-0.288373	0.369	0.382	1.6346e-44	0	nw	Epidermis
9.6194e-49	-0.311638	0.467	0.615	1.71947e-44	0	KdelR	Epidermis
1.13522e-48	0.253027	0.208	0.17	2.0292e-44	0	RhoU	Epidermis
1.30688e-48	0.268294	0.178	0.149	2.33605e-44	0	CG10336	Epidermis
1.78902e-48	-0.28031	0.214	0.342	3.19788e-44	0	mEFTu1	Epidermis
1.92053e-48	-0.253586	0.087	0.185	3.43295e-44	0	C1GalTA	Epidermis
2.7122e-48	-0.443745	0.096	0.207	4.84806e-44	0	h	Epidermis
2.72039e-48	-0.356637	0.027	0.111	4.8627e-44	0	sug	Epidermis
2.72963e-48	-0.401248	0.253	0.334	4.87921e-44	0	GILT1	Epidermis
4.36489e-48	-0.270985	0.11	0.197	7.80224e-44	0	GstE12	Epidermis
4.46983e-48	0.312549	0.821	0.782	7.98983e-44	0	SmB	Epidermis
6.4444e-48	0.283359	0.636	0.624	1.15194e-43	0	REG	Epidermis
9.45677e-48	-0.380286	0.508	0.641	1.6904e-43	0	ttk	Epidermis
1.37374e-47	0.275266	0.613	0.609	2.45556e-43	0	rump	Epidermis
3.23314e-47	-0.737729	0.099	0.21	5.77923e-43	0	CG17716	Epidermis
5.39984e-47	-0.265924	0.05	0.144	9.65221e-43	0	ck	Epidermis
5.64515e-47	-0.432876	0.062	0.16	1.00907e-42	0	nahoda	Epidermis
1.05232e-46	-0.642969	0.158	0.23	1.88103e-42	0	grn	Epidermis
1.08868e-46	0.280794	0.292	0.246	1.94602e-42	0	Thor	Epidermis
1.14987e-46	0.313197	0.689	0.658	2.05538e-42	0	alphaTub84D	Epidermis
1.39624e-46	-0.268393	0.185	0.303	2.49577e-42	0	Fas1	Epidermis
1.63085e-46	-0.285205	0.448	0.586	2.91515e-42	0	glec	Epidermis
3.39957e-46	0.254678	0.144	0.125	6.07674e-42	0	Hat1	Epidermis
4.39961e-46	-0.2972	0.037	0.127	7.86431e-42	0	caps	Epidermis
5.76067e-46	0.291683	0.171	0.146	1.02972e-41	0	CG4570	Epidermis
1.10315e-45	-0.344008	0.072	0.175	1.97188e-41	0	Trim9	Epidermis
1.58436e-45	0.256134	0.664	0.668	2.83205e-41	0	Phf5a	Epidermis
1.61886e-45	-0.39577	0.404	0.411	2.89372e-41	0	scrt	Epidermis
1.66821e-45	-0.336632	0.06	0.16	2.98192e-41	0	CG43867	Epidermis
2.04248e-45	-0.336878	0.057	0.149	3.65094e-41	0	CG1273	Epidermis
2.2145e-45	-0.411855	0.284	0.328	3.95841e-41	0	mirr	Epidermis
3.66163e-45	-0.328323	0.193	0.307	6.54517e-41	0	CG42806	Epidermis
4.83137e-45	-0.266589	0.353	0.447	8.63608e-41	0	Ilp4	Epidermis
6.85794e-45	0.272049	0.699	0.678	1.22586e-40	0	tsu	Epidermis
3.73798e-44	-0.411279	0.047	0.138	6.68164e-40	0	Kah	Epidermis
5.36371e-44	-0.456767	0.19	0.294	9.58763e-40	0	Gli	Epidermis
5.72884e-44	-0.32611	0.136	0.246	1.02403e-39	0	Swip-1	Epidermis
5.77667e-44	-0.33031	0.026	0.102	1.03258e-39	0	tx	Epidermis
7.03943e-44	-0.395001	0.886	0.909	1.2583e-39	0	Imp	Epidermis
7.1701e-44	0.270739	0.744	0.713	1.28165e-39	0	Eb1	Epidermis
1.35247e-43	-0.293101	0.055	0.146	2.41755e-39	0	vn	Epidermis
2.64252e-43	-0.26804	0.17	0.268	4.7235e-39	0	zfh2	Epidermis
8.05988e-43	0.382724	0.275	0.21	1.4407e-38	0	CG15628	Epidermis
1.27857e-42	-0.4313	0.081	0.178	2.28544e-38	0	CG30460	Epidermis
1.33059e-42	-0.348813	0.209	0.304	2.37843e-38	0	abd-A	Epidermis
1.69999e-42	-0.317263	0.131	0.172	3.03874e-38	0	CG43332	Epidermis
2.7922e-42	-0.504939	0.077	0.158	4.99106e-38	0	Ppn	Epidermis
3.24872e-42	-0.659028	0.029	0.103	5.80708e-38	0	Msp300	Epidermis
7.58068e-42	0.26863	0.156	0.138	1.35505e-37	0	CG32625	Epidermis
1.17709e-41	-0.815967	0.046	0.112	2.10404e-37	0	klg	Epidermis
6.10431e-41	-0.29419	0.77	0.842	1.09115e-36	0	mt:ND1	Epidermis
1.69001e-40	-0.324715	0.177	0.278	3.0209e-36	0	drl	Epidermis
1.771e-40	-0.822066	0.066	0.145	3.16567e-36	0	side	Epidermis
2.44408e-40	-0.35458	0.104	0.178	4.36879e-36	0	retn	Epidermis
6.22446e-40	-0.316546	0.829	0.887	1.11262e-35	0	l(3)neo38	Epidermis
1.1774e-39	-0.306218	0.174	0.284	2.10461e-35	0	dlp	Epidermis
1.49363e-39	-0.274687	0.347	0.424	2.66987e-35	0	Toll-6	Epidermis
1.86586e-39	-0.316103	0.056	0.139	3.33522e-35	0	CG32407	Epidermis
3.35482e-39	-0.298531	0.636	0.724	5.99674e-35	0	ogre	Epidermis
1.58914e-38	0.340772	0.187	0.127	2.8406e-34	0	wor	Epidermis
2.41425e-38	0.28038	0.773	0.751	4.31548e-34	0	SNRPG	Epidermis
2.69835e-38	-0.353004	0.2	0.27	4.8233e-34	0	sn	Epidermis
2.85783e-38	-0.559034	0.053	0.124	5.10836e-34	0	CG45263	Epidermis
3.84278e-38	0.414035	0.225	0.188	6.86897e-34	0	rpr	Epidermis
3.18958e-37	-0.546639	0.134	0.208	5.70138e-33	0	nerfin-1	Epidermis
4.29169e-37	-0.274984	0.066	0.137	7.6714e-33	0	CG6310	Epidermis
4.52212e-37	-0.402935	0.202	0.284	8.0833e-33	0	Myo10A	Epidermis
9.13902e-37	-0.396604	0.398	0.469	1.6336e-32	0	CG9650	Epidermis
1.0373e-36	-0.25695	0.272	0.329	1.85418e-32	0	ec	Epidermis
1.05512e-36	-0.397836	0.078	0.168	1.88603e-32	0	Pgant9	Epidermis
1.39849e-36	-0.297288	0.032	0.104	2.49981e-32	0	lncRNA:CR46006	Epidermis
3.96073e-36	-0.58848	0.127	0.201	7.07981e-32	0	apolpp	Epidermis
7.41315e-36	-0.745496	0.091	0.164	1.3251e-31	0	hdc	Epidermis
9.14482e-36	-0.421144	0.15	0.194	1.63464e-31	0	Oli	Epidermis
1.02507e-35	-0.297758	0.232	0.321	1.83231e-31	0	Spn	Epidermis
1.05605e-35	-0.300661	0.235	0.3	1.88769e-31	0	CG8312	Epidermis
1.75787e-35	-0.34696	0.072	0.155	3.1422e-31	0	NetA	Epidermis
2.77451e-35	-0.35189	0.126	0.197	4.95943e-31	0	CG3408	Epidermis
4.01078e-35	-0.273711	0.625	0.701	7.16927e-31	0	CG5885	Epidermis
5.85335e-35	-0.561953	0.23	0.289	1.04629e-30	0	Pvf3	Epidermis
8.5044e-35	-0.393048	0.037	0.103	1.52016e-30	0	CG18265	Epidermis
1.43064e-34	0.261939	0.214	0.181	2.55727e-30	0	phyl	Epidermis
2.14526e-34	-0.273675	0.643	0.731	3.83465e-30	0	miple2	Epidermis
2.89816e-34	-0.41535	0.048	0.119	5.18046e-30	0	jeb	Epidermis
3.27229e-34	-0.397731	0.067	0.136	5.84922e-30	0	bru2	Epidermis
4.08747e-34	0.271955	0.706	0.676	7.30635e-30	0	SmD2	Epidermis
4.47532e-34	-0.256868	0.123	0.203	7.99964e-30	0	CG46385	Epidermis
1.47544e-33	0.250591	0.209	0.18	2.63736e-29	0	sna	Epidermis
1.96778e-33	0.261503	0.837	0.792	3.51741e-29	0	SF2	Epidermis
4.69436e-33	-0.260224	0.532	0.662	8.39117e-29	0	Sar1	Epidermis
6.37324e-33	-0.303572	0.623	0.733	1.13922e-28	0	CycG	Epidermis
1.46397e-32	-0.390935	0.165	0.228	2.61685e-28	0	CG13920	Epidermis
8.83035e-32	-0.418295	0.171	0.247	1.57843e-27	0	CG31121	Epidermis
1.35296e-31	-0.331133	0.183	0.225	2.41842e-27	0	DNaseII	Epidermis
1.36814e-31	-0.397889	0.141	0.206	2.44555e-27	0	Ald1	Epidermis
3.10159e-31	-0.255347	0.072	0.141	5.54409e-27	0	CG33993	Epidermis
3.16893e-31	-0.363698	0.233	0.31	5.66447e-27	0	crb	Epidermis
4.75748e-31	-0.409342	0.222	0.284	8.50399e-27	0	Abd-B	Epidermis
6.00995e-31	0.254878	0.148	0.118	1.07428e-26	0	CG11825	Epidermis
7.70784e-31	-0.441999	0.053	0.102	1.37778e-26	0	CG5080	Epidermis
9.61665e-31	0.263049	0.19	0.139	1.71898e-26	0	Coop	Epidermis
4.22073e-30	-0.266117	0.043	0.101	7.54456e-26	0	CG14629	Epidermis
4.63668e-30	-0.271968	0.183	0.236	8.28807e-26	0	ASPP	Epidermis
5.17198e-30	-0.314192	0.169	0.242	9.24492e-26	0	Wnt4	Epidermis
9.61769e-30	-0.545797	0.104	0.154	1.71916e-25	0	nrm	Epidermis
1.00589e-29	-0.422414	0.15	0.236	1.79803e-25	0	dpy	Epidermis
2.18247e-29	-0.252265	0.041	0.108	3.90116e-25	0	CG34376	Epidermis
2.94203e-29	-0.301412	0.134	0.199	5.25889e-25	0	CG9628	Epidermis
4.61592e-29	-0.393712	0.12	0.197	8.25095e-25	0	CG6329	Epidermis
5.07948e-29	-0.403411	0.061	0.107	9.07958e-25	0	lncRNA:iab8	Epidermis
9.34074e-29	0.255562	0.183	0.135	1.66966e-24	0	asRNA:CR45270	Epidermis
1.38313e-28	-0.394818	0.144	0.19	2.47235e-24	0	caup	Epidermis
1.63947e-28	0.357127	0.112	0.064	2.93056e-24	0	ac	Epidermis
1.53134e-27	-0.331886	0.042	0.103	2.73726e-23	0	haf	Epidermis
2.87799e-27	-0.43064	0.112	0.153	5.14441e-23	0	Mlc2	Epidermis
3.62653e-27	-0.328027	0.179	0.201	6.48242e-23	0	nur	Epidermis
9.86167e-27	-0.382835	0.051	0.106	1.76277e-22	0	pio	Epidermis
1.34663e-25	-0.296092	0.066	0.128	2.40711e-21	0	CG17124	Epidermis
2.75637e-24	-0.349264	0.108	0.167	4.92702e-20	0	Notum	Epidermis
5.71059e-24	-0.34155	0.056	0.108	1.02077e-19	0	CG6770	Epidermis
1.17994e-23	-0.308682	0.067	0.124	2.10915e-19	0	srp	Epidermis
4.65349e-22	-0.492596	0.128	0.149	8.31811e-18	0	bi	Epidermis
4.64247e-21	-0.293881	0.058	0.109	8.29841e-17	0	svp	Epidermis
1.80868e-20	-0.259078	0.118	0.175	3.23301e-16	0	CG13928	Epidermis
2.64757e-18	-0.297236	0.066	0.106	4.73253e-14	0	CG5958	Epidermis
1.30558e-17	-0.322266	0.078	0.117	2.33372e-13	0	hh	Epidermis
0	2.00207	0.998	0.992	0	1	Obp99a	Epidermis
0	1.54693	0.761	0.338	0	1	nw	Epidermis
0	1.45492	0.707	0.282	0	1	GILT1	Epidermis
0	1.30726	0.541	0.153	0	1	CG9628	Epidermis
0	1.21509	0.646	0.191	0	1	yellow-e3	Epidermis
0	1.134	0.985	0.875	0	1	Tom	Epidermis
0	1.11395	0.692	0.216	0	1	wbl	Epidermis
0	1.06012	0.894	0.714	0	1	Inx2	Epidermis
0	0.988851	0.919	0.644	0	1	Ocho	Epidermis
0	0.970109	0.795	0.431	0	1	Lac	Epidermis
0	0.942022	0.717	0.292	0	1	CG8306	Epidermis
0	0.941276	0.746	0.319	0	1	CG6398	Epidermis
0	0.939762	0.483	0.114	0	1	Gnpnat	Epidermis
0	0.937419	0.764	0.396	0	1	pasi1	Epidermis
0	0.929544	0.61	0.163	0	1	sinu	Epidermis
0	0.928542	0.639	0.185	0	1	CG33169	Epidermis
0	0.925905	0.789	0.431	0	1	pck	Epidermis
0	0.894909	0.725	0.333	0	1	CG2310	Epidermis
0	0.847768	0.705	0.295	0	1	pasi2	Epidermis
0	0.840786	0.677	0.277	0	1	cold	Epidermis
0	0.828178	0.652	0.216	0	1	cora	Epidermis
0	0.800005	0.784	0.4	0	1	grh	Epidermis
0	0.787356	0.679	0.229	0	1	Myo10A	Epidermis
0	0.775962	0.983	0.936	0	1	CG2852	Epidermis
0	0.774143	0.619	0.195	0	1	CG31121	Epidermis
0	0.756308	0.589	0.167	0	1	CG12581	Epidermis
0	0.751819	0.44	0.064	0	1	CG11069	Epidermis
0	0.64549	0.614	0.173	0	1	jbug	Epidermis
0	0.641062	0.467	0.089	0	1	CG10005	Epidermis
0	0.628597	0.409	0.078	0	1	Vdup1	Epidermis
0	0.619299	0.544	0.13	0	1	aru	Epidermis
0	0.612909	0.513	0.099	0	1	asRNA:CR45270	Epidermis
0	0.532506	0.498	0.129	0	1	CG13921	Epidermis
0	0.530321	0.59	0.183	0	1	d	Epidermis
0	0.516352	0.541	0.161	0	1	uif	Epidermis
0	0.495482	0.462	0.11	0	1	Coop	Epidermis
0	0.471278	0.433	0.088	0	1	CG1806	Epidermis
0	0.468125	0.619	0.244	0	1	Gli	Epidermis
0	0.42198	0.434	0.096	0	1	lft	Epidermis
0	0.416393	0.553	0.188	0	1	Dlish	Epidermis
0	0.265167	0.31	0.047	0	1	grnd	Epidermis
0	-1.2029	0.723	0.715	0	1	Rbfox1	Epidermis
0	-1.30513	0.809	0.823	0	1	lola	Epidermis
0	0.773887	0.68	0.282	0	1	crim	Epidermis
0	0.55101	0.441	0.102	0	1	CG15083	Epidermis
0	0.671616	0.789	0.412	0	1	heph	Epidermis
0	0.375684	0.643	0.287	0	1	ec	Epidermis
0	0.377586	0.485	0.15	0	1	Mipp1	Epidermis
0	0.75911	0.718	0.31	0	1	sdt	Epidermis
0	0.835069	0.782	0.443	0	1	crok	Epidermis
0	0.484973	0.632	0.255	5.89831e-308	1	CG8312	Epidermis
1.53798e-307	0.774404	0.363	0.059	2.74915e-303	1	CG10939	Epidermis
2.06676e-307	0.634814	0.967	0.795	3.69434e-303	1	Act42A	Epidermis
1.62956e-304	0.387386	0.599	0.24	2.91285e-300	1	ovo	Epidermis
2.94379e-304	0.266342	0.36	0.087	5.26202e-300	1	CG7102	Epidermis
3.18382e-304	1.11783	0.984	0.93	5.69107e-300	1	CG13427	Epidermis
6.29911e-303	0.483355	0.518	0.164	1.12597e-298	1	CG42748	Epidermis
1.15568e-302	-1.24355	0.569	0.517	2.06578e-298	1	elav	Epidermis
6.75381e-302	0.340099	0.326	0.058	1.20724e-297	1	rtv	Epidermis
1.02034e-301	0.736644	0.647	0.271	1.82385e-297	1	Tsf2	Epidermis
8.26404e-300	0.574096	0.608	0.229	1.4772e-295	1	CG6583	Epidermis
2.57297e-297	0.41877	0.268	0.03	4.59919e-293	1	yellow-e2	Epidermis
2.75114e-296	0.300447	0.331	0.064	4.91767e-292	1	Rab23	Epidermis
6.12034e-296	0.385586	0.378	0.09	1.09401e-291	1	sas	Epidermis
1.58648e-294	0.579753	0.31	0.042	2.83584e-290	1	PKD	Epidermis
1.06959e-291	0.296413	0.351	0.084	1.91189e-287	1	Ptr	Epidermis
1.66888e-291	0.54637	0.645	0.263	2.98312e-287	1	crb	Epidermis
1.46685e-290	0.338424	0.516	0.186	2.62199e-286	1	CG32982	Epidermis
4.53699e-288	0.938791	0.689	0.294	8.10988e-284	1	Gbs-70E	Epidermis
6.47728e-286	0.551494	0.657	0.278	1.15781e-281	1	CG17272	Epidermis
9.19281e-285	0.794735	0.709	0.351	1.64322e-280	1	Tsp39D	Epidermis
6.30241e-282	0.636356	0.632	0.241	1.12656e-277	1	CG12948	Epidermis
8.0784e-281	0.268723	0.357	0.094	1.44401e-276	1	wnd	Epidermis
9.39913e-281	0.856777	0.95	0.791	1.68009e-276	1	CG32276	Epidermis
2.07905e-279	0.752681	0.648	0.258	3.7163e-275	1	bowl	Epidermis
3.65913e-279	0.68544	0.604	0.247	6.5407e-275	1	CG31195	Epidermis
7.92261e-278	0.668238	0.593	0.217	1.41617e-273	1	Cln7	Epidermis
1.09623e-276	0.911332	0.867	0.689	1.95951e-272	1	Inx3	Epidermis
2.67948e-275	0.791186	0.968	0.812	4.78956e-271	1	Sec61beta	Epidermis
5.83099e-275	0.30665	0.536	0.214	1.04229e-270	1	CG5854	Epidermis
2.40741e-273	0.389151	0.566	0.232	4.30325e-269	1	ds	Epidermis
5.49131e-273	-1.36275	0.657	0.695	9.81571e-269	1	pum	Epidermis
1.55052e-272	0.374238	0.236	0.024	2.77156e-268	1	CG3880	Epidermis
1.04882e-271	0.829416	0.694	0.299	1.87476e-267	1	CG4194	Epidermis
8.47875e-270	0.349094	0.48	0.164	1.51558e-265	1	btsz	Epidermis
2.64776e-269	0.719693	0.802	0.492	4.73287e-265	1	ft	Epidermis
9.80389e-269	0.372633	0.687	0.35	1.75245e-264	1	fus	Epidermis
1.26695e-268	0.36675	0.42	0.118	2.26468e-264	1	CG2812	Epidermis
5.97832e-268	0.71157	0.461	0.126	1.06863e-263	1	Esp	Epidermis
6.43963e-268	0.704331	0.425	0.107	1.15108e-263	1	Blimp-1	Epidermis
1.15575e-267	-1.18745	0.801	0.788	2.06591e-263	1	Tet	Epidermis
2.57642e-265	1.22485	0.88	0.718	4.60535e-261	1	bnb	Epidermis
6.6391e-265	0.425685	0.745	0.426	1.18674e-260	1	kmr	Epidermis
3.86352e-264	0.713797	0.799	0.507	6.90604e-260	1	kune	Epidermis
1.52095e-262	0.257659	0.29	0.056	2.7187e-258	1	Rhp	Epidermis
1.37276e-261	1.93399	0.479	0.344	2.45381e-257	1	CG9184	Epidermis
2.49945e-260	1.17595	0.392	0.094	4.46777e-256	1	CG7294	Epidermis
2.78113e-260	0.736403	0.751	0.384	4.97127e-256	1	CrebA	Epidermis
2.16622e-257	0.865572	0.898	0.669	3.87211e-253	1	CG5885	Epidermis
3.71531e-254	0.869974	0.899	0.711	6.64112e-250	1	Pdi	Epidermis
1.43141e-253	1.04538	0.839	0.567	2.55864e-249	1	ab	Epidermis
4.38393e-251	0.77997	0.355	0.072	7.83627e-247	1	vari	Epidermis
1.01519e-250	1.57339	0.439	0.173	1.81465e-246	1	CG7296	Epidermis
4.62356e-250	0.808855	0.793	0.514	8.26461e-246	1	CG4455	Epidermis
2.15704e-249	0.881506	0.809	0.499	3.85571e-245	1	SsRbeta	Epidermis
2.00954e-248	0.297028	0.325	0.074	3.59206e-244	1	CG3534	Epidermis
2.38821e-247	-0.270041	0.629	0.4	4.26892e-243	1	Rac2	Epidermis
2.07592e-246	1.15978	0.286	0.05	3.71071e-242	1	CG7675	Epidermis
1.88214e-245	-0.549941	0.864	0.807	3.36433e-241	1	awd	Epidermis
4.56262e-242	-0.757307	0.644	0.636	8.15569e-238	1	Hsp83	Epidermis
1.36114e-240	0.323595	1	1	2.43305e-236	1	eEF1alpha1	Epidermis
2.1669e-239	0.483413	0.52	0.186	3.87334e-235	1	Hmu	Epidermis
3.40677e-237	-0.726742	0.426	0.362	6.0896e-233	1	bol	Epidermis
1.65852e-236	0.336256	0.493	0.184	2.9646e-232	1	CG32280	Epidermis
2.73735e-236	0.27872	0.24	0.035	4.89301e-232	1	CG17672	Epidermis
4.40134e-236	0.423052	0.495	0.182	7.8674e-232	1	ex	Epidermis
2.07469e-232	-1.43131	0.325	0.476	3.70852e-228	1	CG9650	Epidermis
3.07713e-231	1.01423	0.994	0.978	5.50037e-227	1	Cys	Epidermis
1.6188e-230	0.325598	0.224	0.028	2.89361e-226	1	lncRNA:CR44918	Epidermis
2.48928e-230	-0.913852	0.376	0.197	4.44959e-226	1	lncRNA:CR43314	Epidermis
2.63556e-230	1.06919	0.783	0.497	4.71107e-226	1	link	Epidermis
1.24999e-227	0.318293	0.37	0.105	2.23436e-223	1	Pgant7	Epidermis
3.21475e-226	0.620487	0.706	0.397	5.74636e-222	1	udt	Epidermis
5.87057e-226	0.282299	0.335	0.091	1.04937e-221	1	CG13894	Epidermis
1.48063e-225	-0.442785	0.589	0.49	2.64662e-221	1	Src64B	Epidermis
1.63638e-224	0.284883	0.269	0.052	2.92502e-220	1	Wsck	Epidermis
3.55197e-224	0.469276	0.576	0.249	6.34915e-220	1	mav	Epidermis
1.01913e-221	0.668249	0.644	0.321	1.8217e-217	1	Mcr	Epidermis
1.92996e-220	0.770925	0.706	0.36	3.4498e-216	1	TRAM	Epidermis
3.56187e-220	0.926596	0.424	0.123	6.36683e-216	1	Tsp42Ea	Epidermis
6.34461e-220	0.425924	0.812	0.575	1.1341e-215	1	nrv2	Epidermis
1.54308e-219	0.631423	0.672	0.327	2.75825e-215	1	loj	Epidermis
5.39909e-219	-0.380249	0.801	0.705	9.65087e-215	1	SmE	Epidermis
5.91673e-219	0.329013	0.273	0.057	1.05762e-214	1	neo	Epidermis
1.11472e-218	0.415146	0.507	0.206	1.99256e-214	1	ihog	Epidermis
6.19945e-218	0.323783	0.433	0.155	1.10815e-213	1	FER	Epidermis
3.20027e-217	0.736874	0.71	0.376	5.72048e-213	1	CG17271	Epidermis
4.09804e-216	0.779632	0.911	0.689	7.32525e-212	1	Sec61gamma	Epidermis
5.93176e-215	0.353144	0.502	0.212	1.0603e-210	1	par-6	Epidermis
4.97438e-213	0.26233	0.43	0.161	8.89171e-209	1	aPKC	Epidermis
1.30402e-211	0.652529	0.493	0.173	2.33094e-207	1	CG2767	Epidermis
3.63646e-211	-1.56887	0.377	0.444	6.50017e-207	1	betaTub60D	Epidermis
3.8696e-211	0.410401	0.532	0.223	6.9169e-207	1	Nrx-IV	Epidermis
2.12449e-210	0.479306	0.661	0.322	3.79752e-206	1	AnxB11	Epidermis
2.25101e-210	-0.674914	0.409	0.298	4.02369e-206	1	Ptp99A	Epidermis
8.50722e-210	0.845213	0.884	0.624	1.52066e-205	1	lncRNA:CR43432	Epidermis
1.05576e-209	-0.626577	0.592	0.546	1.88717e-205	1	Pits	Epidermis
5.96347e-208	-0.430811	0.787	0.699	1.06597e-203	1	rin	Epidermis
9.26669e-208	-0.459499	0.993	0.989	1.65642e-203	1	tsr	Epidermis
4.88683e-206	0.77643	0.843	0.637	8.73521e-202	1	Sec61alpha	Epidermis
8.38523e-206	-1.00389	0.6	0.58	1.49886e-201	1	Nrt	Epidermis
8.96704e-206	-0.383982	0.769	0.631	1.60286e-201	1	vig	Epidermis
9.40723e-206	0.503656	0.48	0.175	1.68154e-201	1	M6	Epidermis
4.22325e-205	1.09187	0.985	0.933	7.54906e-201	1	CG4440	Epidermis
1.6137e-204	0.347311	0.733	0.417	2.88449e-200	1	BNIP3	Epidermis
1.16642e-203	-0.692908	0.427	0.36	2.08498e-199	1	msi	Epidermis
2.9669e-203	-0.268987	0.861	0.72	5.30333e-199	1	yps	Epidermis
3.66912e-203	0.305967	0.42	0.149	6.55856e-199	1	CG11882	Epidermis
7.9167e-201	0.447113	0.629	0.312	1.41511e-196	1	Dcp-1	Epidermis
9.10397e-200	0.483621	0.593	0.282	1.62733e-195	1	Cont	Epidermis
2.8676e-199	-0.470939	0.633	0.448	5.12583e-195	1	luna	Epidermis
2.50195e-198	0.3505	0.557	0.253	4.47223e-194	1	ics	Epidermis
6.81132e-198	0.414116	0.455	0.168	1.21752e-193	1	sel	Epidermis
9.9422e-198	0.300336	0.438	0.166	1.77717e-193	1	cv	Epidermis
3.6551e-197	0.420821	0.544	0.235	6.53349e-193	1	CG1418	Epidermis
1.11005e-196	0.97233	0.717	0.41	1.98421e-192	1	fj	Epidermis
5.93447e-196	0.308395	0.589	0.291	1.06079e-191	1	cno	Epidermis
1.62143e-195	-0.539041	0.505	0.404	2.8983e-191	1	Fim	Epidermis
2.22158e-195	-0.567893	0.576	0.447	3.97108e-191	1	scf	Epidermis
3.64218e-195	0.568283	0.648	0.315	6.5104e-191	1	Ufm1	Epidermis
1.00128e-194	0.548229	0.945	0.795	1.78979e-190	1	arm	Epidermis
2.43016e-194	0.593849	0.758	0.432	4.34391e-190	1	zetaCOP	Epidermis
1.05353e-193	-0.614064	0.984	0.954	1.88318e-189	1	chic	Epidermis
1.29461e-193	-1.03184	0.613	0.588	2.31412e-189	1	Ten-a	Epidermis
2.6831e-192	-0.786412	0.549	0.523	4.79604e-188	1	InR	Epidermis
7.10844e-191	0.509764	0.629	0.3	1.27063e-186	1	Moe	Epidermis
1.11379e-190	0.319826	0.476	0.195	1.9909e-186	1	alphaCOP	Epidermis
2.25117e-190	0.290411	0.583	0.286	4.02396e-186	1	Cortactin	Epidermis
3.06661e-190	-0.251643	0.874	0.751	5.48157e-186	1	porin	Epidermis
3.76162e-190	-0.26951	0.37	0.224	6.7239e-186	1	MYPT-75D	Epidermis
6.14853e-190	0.6757	0.901	0.743	1.09905e-185	1	Rtnl1	Epidermis
1.15027e-189	0.356697	0.621	0.322	2.05611e-185	1	CG3402	Epidermis
6.95633e-189	-0.740677	0.561	0.527	1.24344e-184	1	klar	Epidermis
1.07572e-188	0.301042	0.43	0.168	1.92285e-184	1	Tsp26A	Epidermis
6.93648e-187	0.2824	0.515	0.244	1.2399e-182	1	dlp	Epidermis
1.095e-186	-0.290834	0.59	0.451	1.95731e-182	1	RhoGDI	Epidermis
8.1468e-185	-1.26368	0.42	0.4	1.45624e-180	1	mbl	Epidermis
1.29517e-184	0.40063	0.603	0.3	2.31511e-180	1	smash	Epidermis
3.33833e-183	0.300325	0.528	0.245	5.96726e-179	1	scramb2	Epidermis
5.0378e-183	0.335118	0.547	0.267	9.00507e-179	1	Cpr	Epidermis
8.35058e-183	-1.67048	0.378	0.472	1.49267e-178	1	Act57B	Epidermis
1.30617e-182	-0.900187	0.478	0.469	2.33477e-178	1	SKIP	Epidermis
2.13737e-182	0.274357	0.51	0.238	3.82055e-178	1	CG1103	Epidermis
1.27549e-180	-1.54048	0.326	0.422	2.27994e-176	1	Argk	Epidermis
1.85203e-180	0.501632	0.744	0.453	3.3105e-176	1	bou	Epidermis
1.39961e-179	-0.314282	0.641	0.519	2.5018e-175	1	ND-ACP	Epidermis
1.1864e-178	0.463901	0.564	0.261	2.12069e-174	1	CG2201	Epidermis
3.41026e-178	0.250723	0.491	0.222	6.09584e-174	1	CG1129	Epidermis
3.62313e-178	0.279365	0.427	0.171	6.47634e-174	1	Sec24CD	Epidermis
2.05362e-177	0.789922	0.807	0.541	3.67084e-173	1	Hsc70-3	Epidermis
2.91499e-177	0.370331	0.588	0.302	5.21054e-173	1	Stat92E	Epidermis
1.5391e-176	-1.00178	0.219	0.35	2.75115e-172	1	ewg	Epidermis
1.82071e-176	-0.478334	0.526	0.501	3.25453e-172	1	HINT1	Epidermis
2.36896e-176	0.257505	0.361	0.124	4.23451e-172	1	meigo	Epidermis
6.1143e-176	-0.343029	0.527	0.341	1.09293e-171	1	CG43759	Epidermis
1.99406e-175	0.260107	0.307	0.092	3.56437e-171	1	Dpm3	Epidermis
4.25183e-175	-0.864794	0.393	0.446	7.60014e-171	1	px	Epidermis
2.18343e-174	0.310312	0.471	0.201	3.90287e-170	1	CG30159	Epidermis
4.19611e-174	0.668802	0.808	0.506	7.50055e-170	1	CG12384	Epidermis
1.92203e-173	-0.299734	0.493	0.377	3.43562e-169	1	P32	Epidermis
7.39403e-173	-0.661786	0.647	0.63	1.32168e-168	1	Gug	Epidermis
1.28459e-172	0.334025	0.669	0.374	2.2962e-168	1	Rab5	Epidermis
1.70583e-172	0.281603	0.432	0.176	3.04916e-168	1	Jafrac2	Epidermis
3.81844e-172	-1.5037	0.312	0.421	6.82546e-168	1	scrt	Epidermis
6.28399e-172	0.373817	0.653	0.352	1.12326e-167	1	Srp9	Epidermis
8.21741e-172	-0.568858	0.759	0.719	1.46886e-167	1	Unr	Epidermis
9.06786e-172	-0.657175	0.531	0.509	1.62088e-167	1	Syx1A	Epidermis
1.67278e-171	0.323886	0.562	0.283	2.99009e-167	1	Pal1	Epidermis
1.7002e-171	0.387509	0.592	0.299	3.0391e-167	1	betaCOP	Epidermis
2.25628e-171	0.384692	0.577	0.297	4.03309e-167	1	Piezo	Epidermis
3.55835e-171	-0.331327	0.55	0.403	6.36054e-167	1	CG3655	Epidermis
2.86465e-170	-0.301766	0.72	0.609	5.12055e-166	1	ATPsynD	Epidermis
1.05952e-169	0.631891	0.94	0.823	1.8939e-165	1	Tapdelta	Epidermis
1.09887e-169	0.252788	0.371	0.134	1.96423e-165	1	CG15743	Epidermis
1.10206e-169	0.373174	0.501	0.222	1.96994e-165	1	Sec22	Epidermis
6.42258e-169	0.290105	0.557	0.28	1.14804e-164	1	Atox1	Epidermis
9.76874e-169	-0.525458	0.609	0.553	1.74616e-164	1	CG32767	Epidermis
2.48647e-168	0.867448	0.791	0.52	4.44456e-164	1	vvl	Epidermis
2.88255e-168	0.474366	0.678	0.373	5.15256e-164	1	deltaCOP	Epidermis
5.80479e-168	-0.752148	0.521	0.476	1.03761e-163	1	cdi	Epidermis
1.62283e-167	0.6235	0.869	0.696	2.90081e-163	1	ogre	Epidermis
1.90532e-167	0.328182	0.511	0.231	3.40577e-163	1	Prat	Epidermis
3.04947e-167	-0.414846	0.259	0.135	5.45093e-163	1	nrm	Epidermis
2.34681e-166	0.379861	0.545	0.257	4.19493e-162	1	gammaCOP	Epidermis
4.00036e-166	0.575825	0.947	0.818	7.15064e-162	1	rib	Epidermis
4.74807e-166	0.392031	0.206	0.034	8.48717e-162	1	CG18507	Epidermis
6.40191e-166	0.253224	0.183	0.029	1.14434e-161	1	chas	Epidermis
3.74096e-165	0.447041	0.618	0.322	6.68697e-161	1	Catsup	Epidermis
7.74103e-165	0.491003	0.617	0.314	1.38371e-160	1	SrpRbeta	Epidermis
2.46717e-164	0.311992	0.662	0.374	4.41006e-160	1	epsilonCOP	Epidermis
1.76618e-163	0.507295	0.58	0.28	3.15705e-159	1	SrpRalpha	Epidermis
2.48039e-163	-0.712606	0.493	0.489	4.4337e-159	1	Sema1a	Epidermis
2.98809e-163	0.293842	0.325	0.099	5.3412e-159	1	cm	Epidermis
3.33102e-163	-0.59485	0.659	0.61	5.95419e-159	1	sbb	Epidermis
2.13245e-162	0.41666	0.719	0.421	3.81176e-158	1	Ufc1	Epidermis
2.69379e-162	-0.435439	0.647	0.593	4.81515e-158	1	SmD3	Epidermis
3.49443e-162	-0.283915	0.669	0.534	6.24629e-158	1	CG17343	Epidermis
8.37768e-162	0.304397	0.603	0.326	1.49751e-157	1	beta'COP	Epidermis
1.11187e-161	-0.318715	0.688	0.598	1.98746e-157	1	SmF	Epidermis
1.38597e-161	-0.841288	0.587	0.544	2.47741e-157	1	RapGAP1	Epidermis
5.95387e-161	-0.264598	0.855	0.742	1.06425e-156	1	SNRPG	Epidermis
1.26404e-160	0.489363	0.721	0.426	2.25947e-156	1	Tudor-SN	Epidermis
1.37509e-160	0.256138	0.555	0.287	2.45798e-156	1	boca	Epidermis
1.17299e-159	0.250838	0.519	0.264	2.09672e-155	1	Fas1	Epidermis
1.48818e-159	0.252092	0.437	0.193	2.66013e-155	1	Klp98A	Epidermis
1.85256e-159	0.250523	0.315	0.1	3.31146e-155	1	CG33111	Epidermis
1.26403e-158	0.369517	0.757	0.473	2.25945e-154	1	Clc	Epidermis
1.35138e-158	0.280331	0.477	0.218	2.4156e-154	1	yki	Epidermis
1.99596e-158	-0.479539	0.518	0.44	3.56778e-154	1	Eip63E	Epidermis
2.02811e-156	0.640908	0.822	0.676	3.62525e-152	1	ed	Epidermis
3.02759e-156	-0.521444	0.455	0.398	5.41182e-152	1	CG16791	Epidermis
3.24485e-156	0.344161	0.712	0.43	5.80017e-152	1	yrt	Epidermis
6.67968e-156	0.723574	0.516	0.229	1.19399e-151	1	ImpL2	Epidermis
6.92228e-156	0.397995	0.63	0.339	1.23736e-151	1	Sec23	Epidermis
9.65901e-155	0.260537	0.501	0.25	1.72655e-150	1	CG9302	Epidermis
1.17681e-154	-0.444764	0.604	0.562	2.10356e-150	1	SmD1	Epidermis
1.17823e-154	0.735871	0.765	0.532	2.10608e-150	1	l(1)G0320	Epidermis
1.18736e-154	0.350531	0.517	0.246	2.1224e-150	1	CG8320	Epidermis
3.10348e-154	0.269237	0.328	0.122	5.54747e-150	1	sano	Epidermis
5.72572e-154	-0.659799	0.482	0.426	1.02347e-149	1	CG42238	Epidermis
8.50784e-154	-0.441533	0.485	0.405	1.52078e-149	1	tou	Epidermis
1.30283e-153	0.464229	0.656	0.366	2.32882e-149	1	Xbp1	Epidermis
2.46613e-153	-0.480258	0.703	0.528	4.4082e-149	1	Fas2	Epidermis
1.57228e-152	0.357949	0.549	0.281	2.81044e-148	1	tkv	Epidermis
2.90423e-152	0.463736	0.701	0.458	5.19131e-148	1	Gp150	Epidermis
5.49212e-152	0.756716	0.599	0.31	9.81717e-148	1	Tsp42Ee	Epidermis
7.20717e-152	0.326945	0.604	0.331	1.28828e-147	1	Ccm3	Epidermis
8.20569e-152	-0.760822	0.585	0.519	1.46677e-147	1	cv-c	Epidermis
3.22272e-151	-0.270528	0.779	0.669	5.76061e-147	1	tsu	Epidermis
3.47929e-151	0.365073	0.293	0.085	6.21924e-147	1	Uba5	Epidermis
3.82945e-151	-0.323098	0.485	0.368	6.84514e-147	1	Gprk1	Epidermis
5.17165e-151	-0.426123	0.748	0.649	9.24433e-147	1	brat	Epidermis
1.14111e-150	0.258921	0.447	0.202	2.03974e-146	1	Srp68	Epidermis
3.87862e-150	0.294554	0.363	0.131	6.93303e-146	1	CG9175	Epidermis
4.95256e-150	0.27578	0.331	0.115	8.8527e-146	1	Pgant1	Epidermis
6.11813e-150	0.436783	0.237	0.053	1.09362e-145	1	sob	Epidermis
7.20542e-150	0.272271	0.524	0.265	1.28797e-145	1	Yif1	Epidermis
2.04961e-149	0.388249	0.488	0.218	3.66368e-145	1	Grasp65	Epidermis
5.12634e-149	0.275188	0.37	0.141	9.16332e-145	1	ZnT86D	Epidermis
7.96445e-149	0.323865	0.555	0.294	1.42365e-144	1	ago	Epidermis
1.66404e-148	-0.378494	0.671	0.538	2.97447e-144	1	cindr	Epidermis
1.53289e-147	0.283979	0.462	0.211	2.74003e-143	1	Gfat2	Epidermis
3.29962e-147	-1.18484	0.221	0.348	5.89808e-143	1	Mef2	Epidermis
4.5018e-147	0.385272	0.244	0.059	8.04696e-143	1	CG31313	Epidermis
9.49898e-147	-0.427241	0.373	0.322	1.69794e-142	1	mEFTu1	Epidermis
3.37357e-146	0.250342	0.502	0.25	6.03026e-142	1	CG2004	Epidermis
4.80294e-146	0.266473	0.574	0.311	8.58525e-142	1	ArfGAP3	Epidermis
7.4682e-146	-0.391388	0.473	0.403	1.33494e-141	1	schlank	Epidermis
1.22003e-145	0.371124	0.283	0.081	2.18081e-141	1	Spn42Da	Epidermis
2.52539e-145	0.293405	0.63	0.364	4.51413e-141	1	Arf51F	Epidermis
3.44626e-145	0.290189	0.999	0.995	6.16018e-141	1	His4r	Epidermis
5.07252e-145	-0.339398	0.322	0.221	9.06714e-141	1	hbs	Epidermis
1.247e-144	0.250679	0.568	0.31	2.22901e-140	1	CG7222	Epidermis
5.23948e-144	0.348255	0.629	0.352	9.36556e-140	1	Srp54k	Epidermis
9.97003e-144	0.329289	0.568	0.301	1.78214e-139	1	BI-1	Epidermis
1.0396e-143	-0.367053	0.577	0.482	1.85829e-139	1	CG1677	Epidermis
1.07079e-143	0.575819	0.222	0.046	1.91404e-139	1	CG44325	Epidermis
1.04132e-142	-0.489022	0.588	0.483	1.86136e-138	1	Myc	Epidermis
1.33699e-142	-0.399721	0.968	0.919	2.38986e-138	1	ATPsynC	Epidermis
1.51737e-142	0.280563	0.558	0.292	2.71229e-138	1	Chmp1	Epidermis
1.67079e-142	0.567511	0.879	0.681	2.98654e-138	1	Diap1	Epidermis
1.85468e-142	-0.460582	0.575	0.544	3.31524e-138	1	Ssb-c31a	Epidermis
2.23976e-142	-0.444825	0.697	0.621	4.00357e-138	1	skd	Epidermis
2.71114e-142	0.683981	0.303	0.089	4.84616e-138	1	mab-21	Epidermis
3.07158e-142	0.306669	0.611	0.346	5.49044e-138	1	su(Hw)	Epidermis
7.12643e-142	0.303404	0.669	0.408	1.27385e-137	1	Tpr2	Epidermis
8.51989e-142	0.807453	0.216	0.045	1.52293e-137	1	CG15282	Epidermis
1.55239e-141	0.349454	0.515	0.25	2.7749e-137	1	atl	Epidermis
2.46892e-141	-0.487787	0.487	0.427	4.4132e-137	1	Gprk2	Epidermis
4.81688e-141	0.27408	0.671	0.415	8.61018e-137	1	Chc	Epidermis
7.13906e-141	-0.333006	0.606	0.491	1.27611e-136	1	l(3)80Fj	Epidermis
1.71195e-140	-0.735255	0.471	0.54	3.0601e-136	1	Traf4	Epidermis
2.49835e-140	0.28432	0.463	0.216	4.4658e-136	1	CG1840	Epidermis
3.39344e-140	0.265298	0.478	0.231	6.06578e-136	1	CG1236	Epidermis
9.77658e-140	0.432495	0.654	0.376	1.74756e-135	1	Tis11	Epidermis
2.65524e-139	-0.726465	0.361	0.351	4.74623e-135	1	sm	Epidermis
3.2968e-139	-0.405202	0.344	0.276	5.89303e-135	1	MFS17	Epidermis
4.56834e-139	0.251062	0.604	0.345	8.16591e-135	1	ksh	Epidermis
4.6613e-139	-0.515812	0.38	0.348	8.33208e-135	1	mei-P26	Epidermis
6.3539e-139	-0.581914	0.346	0.363	1.13576e-134	1	cnn	Epidermis
2.291e-138	0.308908	0.68	0.411	4.09517e-134	1	Rab6	Epidermis
1.14526e-137	0.287622	0.69	0.427	2.04715e-133	1	Fis1	Epidermis
1.39849e-137	0.351891	0.573	0.332	2.49981e-133	1	Sema1b	Epidermis
3.18806e-137	0.296405	0.468	0.22	5.69866e-133	1	Srp72	Epidermis
4.73999e-137	-0.649291	0.349	0.343	8.47273e-133	1	rhea	Epidermis
1.64789e-136	-1.20459	0.153	0.318	2.9456e-132	1	zfh1	Epidermis
2.90652e-136	0.281931	0.951	0.829	5.1954e-132	1	Akap200	Epidermis
5.77996e-136	0.374626	0.729	0.45	1.03317e-131	1	pix	Epidermis
4.07437e-135	-0.348966	0.595	0.514	7.28294e-131	1	Cpsf6	Epidermis
5.97559e-135	-1.07258	0.294	0.368	1.06814e-130	1	Act87E	Epidermis
9.74028e-135	0.39165	0.703	0.423	1.74108e-130	1	Arf102F	Epidermis
2.15125e-134	0.304888	0.61	0.361	3.84536e-130	1	MSBP	Epidermis
2.54522e-134	-0.396691	0.898	0.831	4.54958e-130	1	Fkbp39	Epidermis
8.59523e-134	0.31468	0.848	0.625	1.5364e-129	1	Syb	Epidermis
4.96587e-133	-0.299287	0.447	0.355	8.87649e-129	1	CG3638	Epidermis
7.32862e-133	0.285429	0.593	0.331	1.30999e-128	1	Vha36-1	Epidermis
1.32393e-132	-0.483848	0.578	0.51	2.36653e-128	1	Psc	Epidermis
1.60944e-132	0.604232	0.233	0.056	2.87687e-128	1	CG17549	Epidermis
1.73391e-132	0.360886	0.34	0.135	3.09936e-128	1	CG15480	Epidermis
4.80513e-132	0.296172	0.517	0.272	8.58917e-128	1	cact	Epidermis
9.31262e-132	0.434157	0.465	0.216	1.66463e-127	1	CG13454	Epidermis
2.46251e-131	0.286436	0.38	0.164	4.40173e-127	1	Dad	Epidermis
3.92808e-131	-0.279365	0.374	0.276	7.02144e-127	1	Drak	Epidermis
4.36212e-131	0.451663	0.248	0.067	7.79729e-127	1	opa	Epidermis
5.61683e-131	-1.4506	0.281	0.397	1.00401e-126	1	Pdp1	Epidermis
6.00599e-131	-0.377503	0.398	0.342	1.07357e-126	1	Fak	Epidermis
2.10006e-130	-0.449849	0.46	0.422	3.75386e-126	1	path	Epidermis
2.20353e-130	-0.329433	0.525	0.444	3.93881e-126	1	Cpsf5	Epidermis
2.63287e-130	0.261236	0.544	0.297	4.70625e-126	1	Srp19	Epidermis
3.83584e-130	-0.25204	0.65	0.532	6.85656e-126	1	Caper	Epidermis
6.11988e-130	0.487964	0.687	0.447	1.09393e-125	1	cic	Epidermis
9.95161e-130	-0.283439	0.609	0.48	1.77885e-125	1	RhoGAP19D	Epidermis
4.79995e-129	-0.350782	0.839	0.757	8.57991e-125	1	Set	Epidermis
5.53992e-129	0.346628	0.746	0.476	9.9026e-125	1	Trx-2	Epidermis
6.6987e-129	-0.775345	0.431	0.322	1.19739e-124	1	lncRNA:CR43334	Epidermis
9.65879e-129	-0.315712	0.501	0.417	1.72651e-124	1	CG32428	Epidermis
1.34116e-128	-0.405167	0.836	0.725	2.39732e-124	1	nkd	Epidermis
2.14008e-128	0.702974	0.307	0.1	3.82539e-124	1	Spn43Aa	Epidermis
3.09495e-128	0.289174	0.378	0.158	5.53222e-124	1	tyn	Epidermis
3.89643e-128	0.271853	0.761	0.51	6.96487e-124	1	Sec13	Epidermis
5.24033e-128	0.290302	0.648	0.394	9.3671e-124	1	p24-1	Epidermis
9.94804e-128	0.309745	0.68	0.434	1.77821e-123	1	zld	Epidermis
2.45686e-127	0.303692	0.722	0.461	4.39164e-123	1	Srp14	Epidermis
2.59865e-127	-0.284474	0.466	0.347	4.64509e-123	1	unc-13	Epidermis
3.89212e-127	-0.315342	0.426	0.332	6.95717e-123	1	Phs	Epidermis
6.01276e-127	-0.666344	0.411	0.439	1.07478e-122	1	Ilp4	Epidermis
6.78673e-127	0.252455	0.516	0.272	1.21313e-122	1	CG7834	Epidermis
9.40333e-127	-0.656975	0.215	0.212	1.68084e-122	1	Vrp1	Epidermis
1.04464e-126	-0.257153	0.294	0.207	1.8673e-122	1	lncRNA:CR33963	Epidermis
1.21849e-126	0.289794	0.725	0.464	2.17805e-122	1	Max	Epidermis
3.75535e-126	-0.315717	0.504	0.422	6.7127e-122	1	CG34132	Epidermis
1.19421e-125	-0.287339	0.449	0.352	2.13466e-121	1	Zdhhc8	Epidermis
9.45917e-125	0.320522	0.627	0.392	1.69083e-120	1	CG12163	Epidermis
1.33709e-124	0.258793	0.808	0.566	2.39004e-120	1	Mlc-c	Epidermis
2.81039e-124	0.261477	0.762	0.518	5.02357e-120	1	Sh3beta	Epidermis
6.69661e-124	-0.310327	0.559	0.472	1.19702e-119	1	eIF5B	Epidermis
1.89541e-123	-0.509009	0.612	0.564	3.38805e-119	1	Cyt-c-p	Epidermis
3.02986e-123	-0.32217	0.59	0.484	5.41587e-119	1	RhoGAP71E	Epidermis
3.70026e-123	-1.35999	0.164	0.284	6.61421e-119	1	sls	Epidermis
3.85874e-123	0.307333	0.575	0.322	6.89751e-119	1	Fpps	Epidermis
5.32918e-123	0.464299	0.395	0.165	9.5259e-119	1	wun2	Epidermis
1.39957e-122	-0.250694	0.771	0.655	2.50173e-118	1	glo	Epidermis
2.02825e-122	0.454846	0.649	0.381	3.62549e-118	1	Surf4	Epidermis
8.34714e-122	-0.317031	0.442	0.37	1.49205e-117	1	mtSSB	Epidermis
1.87765e-121	-0.291002	0.695	0.608	3.35631e-117	1	gish	Epidermis
6.32719e-121	-0.346801	0.877	0.81	1.13099e-116	1	Su(var)205	Epidermis
8.60268e-121	-0.330614	0.608	0.506	1.53773e-116	1	raskol	Epidermis
9.25941e-121	-0.302105	0.515	0.439	1.65512e-116	1	Hsc70Cb	Epidermis
1.18563e-120	0.413457	0.131	0.016	2.11932e-116	1	CG13064	Epidermis
1.63779e-120	-0.310171	0.877	0.763	2.92756e-116	1	hoip	Epidermis
2.02602e-120	-0.289739	0.581	0.462	3.62151e-116	1	Socs36E	Epidermis
2.59776e-120	-0.253474	0.626	0.527	4.6435e-116	1	CG8108	Epidermis
3.08531e-120	-0.277911	0.379	0.308	5.51499e-116	1	Ahcy	Epidermis
5.76485e-120	0.365899	0.567	0.309	1.03047e-115	1	Tina-1	Epidermis
1.23672e-119	0.463116	0.832	0.603	2.21065e-115	1	Manf	Epidermis
1.26043e-119	-0.289766	0.504	0.421	2.25302e-115	1	Psi	Epidermis
4.84655e-119	-0.768111	0.139	0.281	8.66321e-115	1	meso18E	Epidermis
8.61278e-119	-0.435722	0.733	0.68	1.53953e-114	1	Smr	Epidermis
9.67377e-119	-0.401096	0.331	0.306	1.72919e-114	1	clu	Epidermis
1.1787e-118	0.254379	0.846	0.678	2.10692e-114	1	Tm1	Epidermis
2.28702e-118	-0.9805	0.089	0.269	4.08805e-114	1	CadN	Epidermis
3.7524e-118	-0.84463	0.226	0.32	6.70741e-114	1	Spn	Epidermis
6.07829e-118	-0.389736	0.452	0.371	1.08649e-113	1	pnt	Epidermis
3.09371e-117	-0.354379	0.951	0.907	5.53001e-113	1	Nlp	Epidermis
5.26294e-117	-0.572713	0.702	0.611	9.40751e-113	1	CG43658	Epidermis
5.83492e-117	-0.300158	0.334	0.267	1.04299e-112	1	KrT95D	Epidermis
7.77948e-117	-0.453233	0.364	0.316	1.39058e-112	1	CG9005	Epidermis
2.56801e-116	-0.272652	0.427	0.338	4.59032e-112	1	CG11122	Epidermis
2.75189e-116	0.28536	0.763	0.561	4.91901e-112	1	CaBP1	Epidermis
2.80918e-116	0.659742	0.758	0.543	5.02141e-112	1	Ppa	Epidermis
3.35376e-116	-0.309158	0.483	0.407	5.99484e-112	1	Jarid2	Epidermis
6.5256e-116	-0.670372	0.34	0.277	1.16645e-111	1	cpo	Epidermis
1.38065e-115	-0.256264	0.561	0.455	2.46791e-111	1	Sin3A	Epidermis
1.5194e-115	-0.374063	0.41	0.359	2.71592e-111	1	CG32066	Epidermis
1.68441e-115	0.251495	0.68	0.441	3.01088e-111	1	CG7414	Epidermis
5.399e-115	0.784696	0.299	0.107	9.65071e-111	1	drm	Epidermis
1.17987e-114	-0.453514	0.335	0.31	2.10902e-110	1	egh	Epidermis
1.21842e-114	-0.26139	0.544	0.445	2.17792e-110	1	osa	Epidermis
1.37513e-114	-0.912402	0.32	0.344	2.45804e-110	1	peb	Epidermis
1.51536e-114	0.281356	0.607	0.375	2.70871e-110	1	NUCB1	Epidermis
2.04906e-114	-0.355104	0.383	0.325	3.66269e-110	1	Tlk	Epidermis
3.557e-114	0.340407	0.266	0.086	6.35814e-110	1	cher	Epidermis
3.7323e-114	-0.794092	0.368	0.408	6.67148e-110	1	CG14207	Epidermis
5.57118e-113	-1.01176	0.226	0.293	9.95848e-109	1	CG14687	Epidermis
1.29127e-112	-0.607913	0.281	0.26	2.30814e-108	1	sn	Epidermis
6.34082e-112	-0.724464	0.213	0.362	1.13342e-107	1	Mes2	Epidermis
1.09742e-111	0.49939	0.753	0.513	1.96164e-107	1	Spp	Epidermis
2.17054e-111	-0.287409	0.338	0.264	3.87984e-107	1	Acer	Epidermis
3.01272e-111	-0.407402	0.426	0.343	5.38524e-107	1	rst	Epidermis
4.53715e-111	-0.855404	0.248	0.245	8.11016e-107	1	Gmap	Epidermis
7.98277e-111	-0.744605	0.761	0.751	1.42692e-106	1	lncRNA:Hsromega	Epidermis
1.10555e-110	-0.280101	0.682	0.588	1.97617e-106	1	JIL-1	Epidermis
2.35185e-110	-0.378599	0.466	0.403	4.20394e-106	1	CG13784	Epidermis
8.20259e-110	-0.266968	0.38	0.3	1.46621e-105	1	sno	Epidermis
1.00359e-109	-0.296261	0.541	0.453	1.79392e-105	1	trx	Epidermis
1.32043e-109	-0.317242	0.264	0.21	2.36028e-105	1	Lar	Epidermis
1.97896e-109	0.677262	0.925	0.85	3.53739e-105	1	Ama	Epidermis
3.57969e-109	0.291309	0.658	0.421	6.3987e-105	1	OstDelta	Epidermis
4.70555e-109	0.276037	0.751	0.516	8.41117e-105	1	CG40228	Epidermis
2.08082e-108	0.260844	0.647	0.43	3.71946e-104	1	Atpalpha	Epidermis
3.45629e-108	0.310992	0.868	0.666	6.17813e-104	1	Spase12	Epidermis
6.29164e-108	0.3532	0.309	0.125	1.12463e-103	1	kni	Epidermis
8.19129e-107	0.278153	0.674	0.442	1.46419e-102	1	exd	Epidermis
2.06409e-106	-0.335079	0.403	0.331	3.68956e-102	1	CLIP-190	Epidermis
3.54489e-106	0.39089	0.714	0.467	6.33648e-102	1	Dp1	Epidermis
3.92176e-106	-0.337764	0.464	0.402	7.01015e-102	1	Srrm234	Epidermis
1.2758e-105	-0.872188	0.276	0.329	2.28049e-101	1	insb	Epidermis
2.3228e-105	-0.884223	0.163	0.282	4.15201e-101	1	sing	Epidermis
2.57193e-105	-0.281789	0.235	0.176	4.59732e-101	1	sky	Epidermis
3.26954e-105	0.306567	0.849	0.623	5.84431e-101	1	Cyt-b5	Epidermis
3.42551e-105	-0.829489	0.225	0.253	6.1231e-101	1	pros	Epidermis
5.49536e-105	-0.624218	0.43	0.413	9.82296e-101	1	Hr4	Epidermis
3.13392e-104	0.315574	0.603	0.374	5.60189e-100	1	chn	Epidermis
6.92748e-104	0.273657	0.515	0.293	1.23829e-99	1	E(spl)m2-BFM	Epidermis
9.81724e-104	0.283452	0.788	0.553	1.75483e-99	1	eIF4E1	Epidermis
2.21385e-103	0.273267	0.643	0.425	3.95726e-99	1	stx	Epidermis
2.71921e-103	0.310519	0.583	0.356	4.86059e-99	1	Vang	Epidermis
2.89792e-103	0.478371	0.822	0.607	5.18004e-99	1	CG33129	Epidermis
4.43145e-103	0.375178	0.974	0.892	7.92121e-99	1	CG8860	Epidermis
4.58388e-103	0.297093	0.689	0.458	8.19368e-99	1	ergic53	Epidermis
9.36466e-103	0.27099	0.698	0.464	1.67393e-98	1	eca	Epidermis
9.46921e-103	-1.18715	0.168	0.255	1.69262e-98	1	fne	Epidermis
1.08463e-102	-0.287549	0.518	0.44	1.93877e-98	1	sgg	Epidermis
2.17187e-102	-0.260891	0.382	0.305	3.88221e-98	1	CG10011	Epidermis
2.20859e-102	0.461189	0.815	0.604	3.94786e-98	1	ttk	Epidermis
2.24031e-102	0.305525	0.738	0.502	4.00455e-98	1	Dad1	Epidermis
2.27435e-102	0.258456	0.343	0.158	4.0654e-98	1	Hr78	Epidermis
2.33178e-102	-0.39261	0.699	0.649	4.16805e-98	1	kuz	Epidermis
3.27403e-102	-0.293959	0.334	0.275	5.85234e-98	1	jvl	Epidermis
7.15598e-102	-0.914568	0.576	0.563	1.27913e-97	1	CG12011	Epidermis
2.75307e-101	-0.300335	0.602	0.524	4.92112e-97	1	Ncoa6	Epidermis
3.79545e-101	0.349248	0.878	0.704	6.78436e-97	1	miple2	Epidermis
5.0885e-101	0.325656	0.807	0.585	9.09569e-97	1	Ubi-p63E	Epidermis
1.34414e-100	-0.539627	0.273	0.273	2.40265e-96	1	Oatp74D	Epidermis
1.61222e-100	-0.667598	0.463	0.41	2.88184e-96	1	Ance	Epidermis
2.03239e-100	0.594029	0.246	0.079	3.63289e-96	1	Tsp	Epidermis
2.90642e-100	-0.410228	0.389	0.304	5.19522e-96	1	CG32850	Epidermis
1.01111e-99	0.370846	0.859	0.656	1.80735e-95	1	twr	Epidermis
1.26203e-99	0.284995	0.593	0.358	2.25587e-95	1	CG17765	Epidermis
1.71863e-99	-1.1709	0.359	0.431	3.07204e-95	1	Nplp2	Epidermis
3.63209e-99	-0.674193	0.417	0.425	6.49236e-95	1	Cam	Epidermis
4.9857e-99	-0.710266	0.29	0.299	8.91194e-95	1	CG8036	Epidermis
6.95978e-99	-0.354114	0.619	0.535	1.24406e-94	1	Rcc1	Epidermis
1.54426e-98	0.250517	0.837	0.623	2.76036e-94	1	sqh	Epidermis
1.92735e-98	-0.312647	0.704	0.613	3.44514e-94	1	E2f1	Epidermis
3.10877e-98	-0.420005	0.641	0.573	5.55692e-94	1	CG2865	Epidermis
3.11119e-98	-0.408093	0.688	0.619	5.56125e-94	1	wech	Epidermis
3.83492e-98	0.374249	0.757	0.533	6.85492e-94	1	CHOp24	Epidermis
1.45514e-97	0.377681	0.987	0.961	2.60106e-93	1	akirin	Epidermis
1.61864e-97	-0.368102	0.352	0.318	2.89332e-93	1	Dyrk2	Epidermis
3.1947e-97	0.318033	0.72	0.489	5.71052e-93	1	Ostgamma	Epidermis
3.23094e-97	-0.318692	0.724	0.632	5.7753e-93	1	mt:ND2	Epidermis
6.58754e-97	-0.360213	0.309	0.275	1.17752e-92	1	LRP1	Epidermis
1.2604e-96	-0.403362	0.325	0.297	2.25296e-92	1	Abl	Epidermis
1.66152e-96	0.411321	0.737	0.507	2.96997e-92	1	ERp60	Epidermis
2.64346e-96	-1.17	0.175	0.267	4.72518e-92	1	shep	Epidermis
1.07281e-95	-0.750062	0.321	0.329	1.91764e-91	1	pre-rRNA:CR45845	Epidermis
1.58963e-95	0.415068	0.815	0.61	2.84146e-91	1	Spase25	Epidermis
2.43462e-95	-0.33852	0.511	0.458	4.35188e-91	1	Nedd8	Epidermis
3.75303e-95	-0.3015	0.334	0.271	6.70854e-91	1	HDAC4	Epidermis
8.46137e-95	0.299327	0.708	0.488	1.51247e-90	1	CG5554	Epidermis
8.60789e-95	-0.502036	0.473	0.448	1.53866e-90	1	cib	Epidermis
1.49847e-94	0.699976	0.309	0.128	2.67851e-90	1	en	Epidermis
1.90197e-94	-0.399317	0.347	0.332	3.39977e-90	1	pod1	Epidermis
3.93467e-94	0.488415	0.853	0.685	7.03323e-90	1	dap	Epidermis
6.34627e-94	-1.42628	0.105	0.225	1.1344e-89	1	chinmo	Epidermis
8.32027e-94	0.983033	0.182	0.079	1.48725e-89	1	CG10591	Epidermis
2.13357e-93	0.442028	0.782	0.577	3.81376e-89	1	KdelR	Epidermis
3.04035e-93	0.295166	0.583	0.366	5.43462e-89	1	Tollo	Epidermis
3.21838e-93	0.325113	0.864	0.674	5.75285e-89	1	Atg8a	Epidermis
8.51674e-93	-0.467467	0.74	0.669	1.52237e-88	1	robo2	Epidermis
1.9283e-92	-0.762536	0.223	0.267	3.44684e-88	1	PH4alphaNE1	Epidermis
2.08782e-92	0.29354	0.676	0.469	3.73199e-88	1	Sema2a	Epidermis
7.70636e-92	0.362115	0.824	0.621	1.37751e-87	1	bai	Epidermis
8.20244e-92	1.00997	0.16	0.05	1.46619e-87	1	Obp56a	Epidermis
3.92826e-91	-0.815137	0.102	0.187	7.02176e-87	1	sns	Epidermis
7.36497e-91	-0.385949	0.306	0.283	1.31649e-86	1	Hsp60A	Epidermis
2.82105e-90	-0.3037	0.544	0.482	5.04263e-86	1	CG13551	Epidermis
4.28113e-90	-0.639621	0.373	0.372	7.65251e-86	1	mira	Epidermis
6.60922e-90	-0.877288	0.135	0.207	1.1814e-85	1	nerfin-1	Epidermis
9.59989e-90	0.282433	0.986	0.948	1.71598e-85	1	pAbp	Epidermis
1.99574e-89	0.33928	0.871	0.689	3.56739e-85	1	CkIalpha	Epidermis
4.73472e-89	-0.265201	0.365	0.29	8.46331e-85	1	pbl	Epidermis
7.62665e-89	0.281844	0.21	0.067	1.36326e-84	1	sturkopf	Epidermis
2.25327e-88	0.612518	0.812	0.623	4.02771e-84	1	BobA	Epidermis
9.4851e-88	-1.09715	0.123	0.205	1.69546e-83	1	CG17716	Epidermis
2.45891e-87	0.29344	0.141	0.031	4.3953e-83	1	CG8420	Epidermis
2.68471e-87	-0.737558	0.154	0.288	4.79892e-83	1	pigs	Epidermis
3.86622e-87	-0.713681	0.116	0.196	6.91088e-83	1	CG6329	Epidermis
7.25714e-87	-0.370181	0.422	0.344	1.29721e-82	1	Sirup	Epidermis
3.07515e-86	0.298551	0.17	0.046	5.49683e-82	1	magu	Epidermis
2.04792e-85	-0.36696	0.984	0.968	3.66065e-81	1	Cyp1	Epidermis
4.53848e-85	-0.25546	0.908	0.828	8.11253e-81	1	Ran	Epidermis
8.47291e-85	0.253343	0.831	0.671	1.51453e-80	1	Fer2LCH	Epidermis
3.4487e-84	0.364666	0.264	0.105	6.16456e-80	1	CG11825	Epidermis
5.86289e-84	0.261133	0.441	0.25	1.04799e-79	1	CG13465	Epidermis
6.81875e-84	-0.360047	0.842	0.795	1.21885e-79	1	fs(1)h	Epidermis
1.66317e-83	-0.266882	0.248	0.215	2.97292e-79	1	mthl1	Epidermis
4.13585e-83	-0.777054	0.147	0.229	7.39283e-79	1	CG13920	Epidermis
8.63119e-83	-0.755498	0.17	0.267	1.54282e-78	1	Him	Epidermis
1.83026e-82	-0.731169	0.104	0.209	3.27159e-78	1	lmd	Epidermis
1.58542e-81	-0.323627	0.277	0.255	2.83394e-77	1	CG11360	Epidermis
2.69156e-81	-0.276849	0.676	0.596	4.81116e-77	1	dUTPase	Epidermis
1.42648e-80	-0.432245	0.222	0.178	2.54983e-76	1	lncRNA:CR43650	Epidermis
3.14494e-80	-0.832334	0.118	0.197	5.62159e-76	1	Oli	Epidermis
5.33561e-80	-0.266334	0.467	0.39	9.5374e-76	1	fra	Epidermis
7.02382e-80	-0.597001	0.172	0.24	1.25551e-75	1	Swip-1	Epidermis
1.17765e-79	0.348215	0.826	0.627	2.10505e-75	1	Sar1	Epidermis
1.23893e-79	-0.276771	0.279	0.243	2.21459e-75	1	CG4080	Epidermis
1.55245e-79	0.408705	0.221	0.076	2.775e-75	1	odd	Epidermis
4.46473e-79	-0.713544	0.414	0.39	7.9807e-75	1	lncRNA:CR30009	Epidermis
9.45154e-79	0.35728	0.229	0.086	1.68946e-74	1	dpp	Epidermis
1.69006e-78	-0.762917	0.42	0.398	3.02098e-74	1	wb	Epidermis
2.47459e-78	0.284933	0.482	0.283	4.42334e-74	1	18w	Epidermis
5.55581e-78	0.389893	0.474	0.269	9.931e-74	1	comm	Epidermis
1.66314e-77	0.564719	0.228	0.083	2.97286e-73	1	pnr	Epidermis
1.71842e-77	0.263835	0.956	0.859	3.07168e-73	1	lolal	Epidermis
1.34123e-76	0.685838	0.67	0.54	2.39744e-72	1	CG10035	Epidermis
1.30752e-75	0.605144	0.124	0.029	2.33719e-71	1	Alp1	Epidermis
2.15916e-75	0.276392	0.238	0.099	3.8595e-71	1	ems	Epidermis
3.69803e-75	0.408439	0.793	0.608	6.61022e-71	1	Fas3	Epidermis
6.7249e-74	0.27684	0.943	0.82	1.20208e-69	1	eEF2	Epidermis
1.43728e-73	-0.611088	0.078	0.221	2.56914e-69	1	spidey	Epidermis
4.44353e-73	-0.320605	0.441	0.413	7.9428e-69	1	CG6610	Epidermis
6.22962e-73	-0.572174	0.228	0.301	1.11354e-68	1	CG42806	Epidermis
9.83075e-73	-0.252021	0.194	0.154	1.75725e-68	1	mib2	Epidermis
1.13034e-72	-0.259201	0.984	0.955	2.02049e-68	1	Hsc70-4	Epidermis
6.95327e-72	-0.967767	0.08	0.168	1.2429e-67	1	bru3	Epidermis
7.62319e-72	-0.376124	0.276	0.285	1.36265e-67	1	CG31522	Epidermis
4.48165e-71	-0.439842	0.288	0.289	8.01095e-67	1	sick	Epidermis
5.1409e-70	0.307603	0.825	0.636	9.18935e-66	1	E(spl)m7-HLH	Epidermis
8.07314e-69	-0.594655	0.103	0.176	1.44307e-64	1	CG13928	Epidermis
8.40175e-69	-0.989831	0.269	0.264	1.50181e-64	1	Antp	Epidermis
2.73125e-68	0.271102	0.124	0.029	4.88211e-64	1	CG7966	Epidermis
4.51229e-68	0.262691	0.997	0.981	8.06571e-64	1	Calr	Epidermis
4.91871e-68	-0.450358	0.242	0.242	8.79219e-64	1	lncRNA:roX2	Epidermis
1.40145e-67	0.306499	0.988	0.957	2.50508e-63	1	Hrb27C	Epidermis
1.53692e-67	-0.597815	0.116	0.24	2.74725e-63	1	CG14688	Epidermis
2.04525e-67	0.352175	0.795	0.609	3.65588e-63	1	trn	Epidermis
2.14282e-67	-0.293954	0.286	0.278	3.83028e-63	1	Usp2	Epidermis
6.86308e-67	-0.668067	0.154	0.203	1.22678e-62	1	Ald1	Epidermis
6.89398e-67	-0.428435	0.22	0.253	1.2323e-62	1	RhoGAP93B	Epidermis
9.12275e-67	-0.256941	0.228	0.199	1.63069e-62	1	MFS14	Epidermis
1.33117e-66	0.399466	0.893	0.748	2.37947e-62	1	scyl	Epidermis
5.11089e-66	-0.502275	0.089	0.198	9.13571e-62	1	CHES-1-like	Epidermis
5.84959e-66	-0.334724	0.998	0.991	1.04561e-61	1	smt3	Epidermis
8.05893e-66	-0.427486	0.227	0.217	1.44053e-61	1	Kr	Epidermis
1.03715e-65	0.305507	0.127	0.032	1.85391e-61	1	GstE11	Epidermis
1.33618e-65	0.367513	0.305	0.148	2.38843e-61	1	Doc1	Epidermis
3.62984e-65	-0.51047	0.086	0.172	6.48834e-61	1	Trim9	Epidermis
4.42327e-65	-0.2744	0.174	0.156	7.90659e-61	1	Flo2	Epidermis
6.37608e-65	-0.418429	0.183	0.21	1.13972e-60	1	CG7029	Epidermis
7.54681e-65	-0.351866	0.245	0.24	1.34899e-60	1	Plp	Epidermis
1.65353e-64	-0.550314	0.063	0.181	2.95569e-60	1	CG6356	Epidermis
5.74183e-64	-0.591377	0.032	0.144	1.02635e-59	1	lncRNA:CR45361	Epidermis
1.32093e-63	0.252232	0.25	0.113	2.36115e-59	1	AnxB9	Epidermis
2.00151e-63	-0.326361	0.938	0.903	3.57771e-59	1	Imp	Epidermis
3.55121e-63	-0.525554	0.426	0.414	6.34779e-59	1	Toll-6	Epidermis
3.8534e-63	-0.318773	0.367	0.309	6.88795e-59	1	CycE	Epidermis
2.18439e-62	-0.745429	0.101	0.167	3.9046e-58	1	tap	Epidermis
2.6979e-62	-0.557277	0.528	0.437	4.82249e-58	1	Ubx	Epidermis
3.03729e-62	-0.431132	0.428	0.391	5.42915e-58	1	smal	Epidermis
7.96879e-62	-0.569233	0.789	0.731	1.42442e-57	1	Dl	Epidermis
1.49458e-61	-0.4049	0.174	0.214	2.67156e-57	1	CG17724	Epidermis
1.86837e-60	-0.276534	0.225	0.212	3.33972e-56	1	corn	Epidermis
5.52698e-60	-0.454043	0.05	0.162	9.87948e-56	1	CG32813	Epidermis
2.25065e-59	-0.464212	0.075	0.157	4.02304e-55	1	CG43867	Epidermis
4.63937e-59	-0.342334	0.888	0.834	8.29287e-55	1	mt:ND6	Epidermis
1.11016e-58	-0.581305	0.125	0.181	1.98441e-54	1	Eno	Epidermis
2.37886e-58	-0.278907	0.39	0.315	4.25221e-54	1	E(spl)m8-HLH	Epidermis
3.42099e-58	-1.03886	0.055	0.145	6.11502e-54	1	side	Epidermis
8.89979e-58	-0.493913	0.187	0.166	1.59084e-53	1	CG43332	Epidermis
5.22012e-57	-0.354584	0.932	0.908	9.33096e-53	1	mt:srRNA	Epidermis
6.66565e-57	-0.326902	0.2	0.205	1.19149e-52	1	Nuak1	Epidermis
1.1802e-56	-0.461071	0.175	0.196	2.10961e-52	1	h	Epidermis
1.26194e-56	-0.646792	0.109	0.198	2.25573e-52	1	CG3408	Epidermis
1.43339e-56	-0.454959	0.182	0.235	2.56219e-52	1	GEFmeso	Epidermis
3.36676e-56	-0.408593	0.168	0.198	6.01809e-52	1	otk	Epidermis
1.228e-55	-0.803126	0.165	0.196	2.19505e-51	1	apolpp	Epidermis
2.36501e-55	-0.492424	0.074	0.163	4.22745e-51	1	CG9674	Epidermis
2.23073e-54	0.407747	0.799	0.636	3.98743e-50	1	chrb	Epidermis
4.28795e-54	-0.522284	0.111	0.176	7.66472e-50	1	Orct2	Epidermis
5.34985e-54	-0.274939	0.265	0.194	9.56286e-50	1	E(spl)m5-HLH	Epidermis
1.05167e-53	-0.601357	0.182	0.225	1.87986e-49	1	DNaseII	Epidermis
1.19654e-53	-0.292733	0.249	0.226	2.13882e-49	1	CG34007	Epidermis
4.2772e-53	-0.471934	0.067	0.143	7.64549e-49	1	blow	Epidermis
5.18159e-53	-0.26922	0.969	0.936	9.26208e-49	1	nmo	Epidermis
2.52732e-52	-0.455614	0.108	0.182	4.51759e-48	1	Galphao	Epidermis
4.11338e-52	0.55793	0.433	0.278	7.35267e-48	1	abd-A	Epidermis
8.17072e-52	-0.401647	0.197	0.193	1.46052e-47	1	CG46385	Epidermis
1.09242e-51	-0.480082	0.113	0.179	1.95269e-47	1	spdo	Epidermis
1.15166e-51	-0.349878	0.244	0.248	2.0586e-47	1	RanGAP	Epidermis
1.19738e-51	-0.467154	0.132	0.114	2.14032e-47	1	CG45263	Epidermis
6.12015e-51	0.297519	0.846	0.701	1.09398e-46	1	Mapmodulin	Epidermis
1.04946e-50	-0.675792	0.205	0.198	1.8759e-46	1	nur	Epidermis
1.71086e-50	-0.427603	0.073	0.159	3.05816e-46	1	SmydA-1	Epidermis
2.21418e-50	-0.274926	0.206	0.218	3.95784e-46	1	bves	Epidermis
2.57506e-50	0.290486	0.495	0.338	4.60292e-46	1	SoxN	Epidermis
3.93902e-50	-0.302567	0.998	0.996	7.041e-46	1	fax	Epidermis
6.0707e-50	0.310879	0.894	0.769	1.08514e-45	1	emc	Epidermis
1.98779e-49	-0.961656	0.091	0.14	3.55318e-45	1	kirre	Epidermis
3.71818e-48	-0.473081	0.068	0.134	6.64624e-44	1	Kah	Epidermis
6.92396e-48	-0.413675	0.153	0.201	1.23766e-43	1	S-Lap1	Epidermis
9.26417e-48	0.331703	0.406	0.251	1.65597e-43	1	drl	Epidermis
1.99674e-47	-0.304643	0.999	0.997	3.56918e-43	1	HmgD	Epidermis
4.03949e-46	-0.715885	0.12	0.152	7.22059e-42	1	Mlc2	Epidermis
5.0077e-46	-0.331886	0.246	0.278	8.95127e-42	1	Fmr1	Epidermis
5.57275e-46	-0.784031	0.122	0.148	9.96129e-42	1	beat-IIIc	Epidermis
5.01377e-45	-0.33935	0.189	0.245	8.96212e-41	1	Sms	Epidermis
5.06057e-45	-0.648451	0.893	0.879	9.04577e-41	1	lncRNA:roX1	Epidermis
6.60055e-45	0.497203	0.344	0.209	1.17985e-40	1	D	Epidermis
6.97413e-45	-0.78295	0.085	0.139	1.24663e-40	1	Con	Epidermis
7.72227e-45	-0.488378	0.088	0.132	1.38036e-40	1	bru2	Epidermis
9.55134e-45	-0.270092	0.167	0.195	1.7073e-40	1	Asph	Epidermis
2.42104e-44	-0.360961	0.058	0.155	4.32761e-40	1	ltl	Epidermis
5.47553e-44	-0.324916	0.134	0.098	9.78751e-40	1	lncRNA:iab8	Epidermis
1.06651e-43	-0.383433	0.122	0.161	1.90639e-39	1	CG8353	Epidermis
4.48695e-43	0.254868	0.201	0.099	8.02043e-39	1	AdamTS-B	Epidermis
1.21671e-42	-0.310916	0.094	0.134	2.17486e-38	1	lncRNA:CR45911	Epidermis
1.25408e-42	-0.647778	0.059	0.122	2.24167e-38	1	lncRNA:CR45388	Epidermis
1.63025e-42	-0.288344	0.178	0.177	2.91407e-38	1	CG32369	Epidermis
1.71128e-42	-0.325674	0.943	0.915	3.05891e-38	1	mt:ND3	Epidermis
3.42241e-42	-0.269422	1	1	6.11755e-38	1	mt:lrRNA	Epidermis
7.10187e-42	-0.651317	0.097	0.155	1.26946e-37	1	Ppn	Epidermis
1.0226e-41	-0.259161	0.229	0.233	1.82789e-37	1	Nup358	Epidermis
1.8539e-41	-0.431134	0.173	0.202	3.31385e-37	1	fkh	Epidermis
2.0008e-41	-0.276872	0.23	0.216	3.57643e-37	1	CG15628	Epidermis
2.16259e-41	-0.264679	0.153	0.178	3.86563e-37	1	CG5235	Epidermis
2.82061e-41	-0.35381	0.121	0.1	5.04184e-37	1	skl	Epidermis
3.91634e-41	-0.371142	0.171	0.184	7.00045e-37	1	GILT2	Epidermis
3.99003e-41	0.25376	0.802	0.672	7.13219e-37	1	Sdc	Epidermis
1.19095e-40	-0.417122	0.072	0.162	2.12882e-36	1	kon	Epidermis
2.20143e-40	-0.442857	0.115	0.194	3.93506e-36	1	Jon44E	Epidermis
2.75702e-40	-0.270367	0.108	0.117	4.92817e-36	1	caps	Epidermis
3.00336e-40	0.253591	0.235	0.123	5.36851e-36	1	slp1	Epidermis
6.89739e-40	-0.362154	1	1	1.23291e-35	1	mt:CoII	Epidermis
7.76881e-40	-0.345506	0.99	0.983	1.38867e-35	1	mt:ND4	Epidermis
1.35962e-39	-0.917021	0.045	0.111	2.43033e-35	1	klg	Epidermis
2.56776e-39	0.328032	0.137	0.053	4.58987e-35	1	ara	Epidermis
3.37266e-39	-0.429763	0.056	0.1	6.02863e-35	1	CG18265	Epidermis
3.39581e-39	-0.394788	0.08	0.142	6.07001e-35	1	vn	Epidermis
2.17913e-38	-0.378636	0.076	0.144	3.8952e-34	1	ase	Epidermis
2.82651e-38	-0.399589	0.125	0.122	5.05238e-34	1	CG7997	Epidermis
2.90147e-38	-0.418548	0.109	0.16	5.18638e-34	1	NetB	Epidermis
3.59728e-38	0.349111	0.294	0.173	6.43013e-34	1	caup	Epidermis
1.00258e-37	-0.418774	0.092	0.182	1.79212e-33	1	C1GalTA	Epidermis
1.20223e-37	-0.341057	0.182	0.183	2.14899e-33	1	sna	Epidermis
1.47245e-37	-0.346991	1	1	2.632e-33	1	mt:CoIII	Epidermis
1.69362e-37	-0.384133	0.096	0.138	3.02735e-33	1	wor	Epidermis
2.52061e-37	-0.39939	0.158	0.19	4.5056e-33	1	GstE12	Epidermis
3.01624e-37	0.326021	0.122	0.046	5.39153e-33	1	eyg	Epidermis
3.15893e-37	-0.291033	0.159	0.21	5.64658e-33	1	Trl	Epidermis
3.54359e-37	-0.422681	0.186	0.143	6.33416e-33	1	bi	Epidermis
8.66648e-37	-0.296438	0.985	0.968	1.54913e-32	1	mt:ND5	Epidermis
5.68084e-36	-0.286109	0.125	0.2	1.01545e-31	1	gb	Epidermis
9.35568e-36	-0.372732	0.032	0.1	1.67233e-31	1	tx	Epidermis
1.64604e-35	-0.402509	0.07	0.109	2.9423e-31	1	hb	Epidermis
1.84066e-35	-0.251169	0.043	0.112	3.29017e-31	1	rgr	Epidermis
4.9276e-35	-0.337263	0.195	0.236	8.80809e-31	1	CG3036	Epidermis
4.95391e-35	-0.346657	0.15	0.173	8.85511e-31	1	Gs1	Epidermis
6.52554e-35	-0.540638	0.108	0.12	1.16644e-30	1	Sp1	Epidermis
1.52208e-34	-0.352842	0.121	0.14	2.72072e-30	1	fok	Epidermis
5.9968e-34	-0.384168	0.04	0.108	1.07193e-29	1	sug	Epidermis
1.36436e-33	-0.298968	0.066	0.105	2.4388e-29	1	CG34376	Epidermis
1.93178e-33	-0.403543	0.194	0.256	3.45307e-29	1	Drat	Epidermis
8.96058e-33	-0.265148	0.177	0.186	1.6017e-28	1	phyl	Epidermis
9.93909e-33	-0.331933	1	0.999	1.77661e-28	1	mt:ATPase6	Epidermis
1.52582e-32	-0.314937	1	1	2.7274e-28	1	mt:Cyt-b	Epidermis
5.20421e-32	-0.496422	0.063	0.116	9.30252e-28	1	jeb	Epidermis
7.67705e-32	0.320344	0.384	0.265	1.37227e-27	1	Abd-B	Epidermis
1.93133e-31	-0.449448	0.132	0.201	3.45225e-27	1	VepD	Epidermis
4.71825e-31	-0.307638	1	1	8.43386e-27	1	mt:CoI	Epidermis
5.12172e-31	-0.538303	0.064	0.1	9.15508e-27	1	CG5080	Epidermis
2.54407e-30	-0.346265	0.093	0.12	4.54753e-26	1	srp	Epidermis
3.30517e-29	-0.36106	0.093	0.104	5.908e-25	1	svp	Epidermis
1.7265e-28	-0.650772	0.227	0.22	3.08612e-24	1	ct	Epidermis
5.04632e-28	-0.263594	0.071	0.117	9.0203e-24	1	Dlip3	Epidermis
7.38513e-28	-0.285592	0.103	0.145	1.32009e-23	1	Lsd-2	Epidermis
1.10101e-27	-0.290401	0.056	0.116	1.96806e-23	1	spri	Epidermis
1.22814e-27	-0.366556	0.064	0.137	2.19531e-23	1	CG32407	Epidermis
4.68188e-27	-0.322902	0.083	0.162	8.36887e-23	1	Adgf-A	Epidermis
9.87986e-27	-0.466379	0.123	0.174	1.76602e-22	1	retn	Epidermis
1.5885e-26	-0.276026	0.087	0.132	2.83944e-22	1	insc	Epidermis
2.00728e-26	-0.385646	0.123	0.148	3.58801e-22	1	Hsp23	Epidermis
1.123e-25	-0.577956	0.174	0.154	2.00737e-21	1	hdc	Epidermis
1.73676e-25	-0.293231	0.063	0.121	3.10446e-21	1	Orct	Epidermis
2.37128e-25	-0.339092	0.915	0.879	4.23867e-21	1	hth	Epidermis
1.60539e-24	-0.252743	0.109	0.163	2.86964e-20	1	Nhe2	Epidermis
2.3392e-24	-0.281291	0.091	0.121	4.18132e-20	1	stumps	Epidermis
3.43057e-24	-0.398946	0.072	0.104	6.13214e-20	1	CG5958	Epidermis
4.17695e-24	-0.365978	0.07	0.121	7.4663e-20	1	Ldh	Epidermis
1.22896e-23	-0.259526	0.08	0.118	2.19677e-19	1	CG42663	Epidermis
1.71727e-23	-0.287226	0.124	0.172	3.06962e-19	1	Lime	Epidermis
5.73084e-23	-0.527562	0.143	0.138	1.02439e-18	1	CG13159	Epidermis
7.40056e-22	-0.343859	0.105	0.132	1.32285e-17	1	CG6310	Epidermis
3.68621e-17	-0.252073	0.078	0.118	6.5891e-13	1	CG33099	Epidermis
5.03352e-13	0.373707	0.128	0.088	8.99741e-09	1	cnc	Epidermis
0	2.24002	0.593	0.175	0	2	chinmo	CNS
0	1.1432	0.767	0.498	0	2	elav	CNS
0	1.06616	0.938	0.809	0	2	lola	CNS
7.56561e-305	1.44153	0.713	0.579	1.35235e-300	2	Ten-a	CNS
1.8884e-295	1.47554	0.692	0.382	3.37552e-291	2	scrt	CNS
1.02115e-281	1.34979	0.538	0.217	1.8253e-277	2	fne	CNS
1.39431e-281	1.63762	0.411	0.299	2.49232e-277	2	Ptp99A	CNS
6.81929e-260	1.0405	0.895	0.779	1.21895e-255	2	Tet	CNS
5.33503e-258	1.85655	0.41	0.176	9.53637e-254	2	CG17716	CNS
3.2195e-251	1.20242	0.491	0.339	5.75486e-247	2	sm	CNS
3.32119e-233	1.18119	0.729	0.567	5.93663e-229	2	Nrt	CNS
1.08549e-218	1.09813	0.505	0.292	1.94031e-214	2	Spn	CNS
8.56012e-210	-0.431887	0.994	0.992	1.53012e-205	2	Obp99a	CNS
2.08506e-207	0.849355	0.755	0.65	3.72705e-203	2	brat	CNS
1.58855e-206	0.373927	1	1	2.83954e-202	2	mt:CoII	CNS
4.74958e-203	0.754271	0.955	0.902	8.48988e-199	2	Imp	CNS
8.21217e-198	1.64272	0.477	0.243	1.46793e-193	2	Antp	CNS
5.32615e-197	0.818421	0.458	0.408	9.52049e-193	2	tou	CNS
3.36954e-191	0.96659	0.723	0.688	6.02305e-187	2	Nrg	CNS
6.69505e-186	1.13633	0.383	0.238	1.19674e-181	2	CadN	CNS
1.31585e-185	0.909393	0.34	0.344	2.35209e-181	2	rhea	CNS
4.36013e-185	0.387807	1	1	7.79373e-181	2	mt:CoIII	CNS
5.51629e-185	0.904497	0.734	0.687	9.86037e-181	2	pum	CNS
3.53394e-182	0.733503	0.665	0.628	6.31692e-178	2	Gug	CNS
8.59042e-177	0.988392	0.497	0.467	1.53554e-172	2	SKIP	CNS
8.02618e-175	1.18753	0.241	0.067	1.43468e-170	2	Ank2	CNS
8.08148e-172	-0.721293	0.159	0.456	1.44456e-167	2	mtgo	CNS
3.204e-171	0.673014	0.411	0.403	5.72715e-167	2	CG16791	CNS
2.74723e-170	-0.269514	0.131	0.364	4.91067e-166	2	eRF3	CNS
3.82643e-170	-0.276591	0.102	0.327	6.83974e-166	2	TFAM	CNS
4.50573e-169	0.68021	0.277	0.247	8.05399e-165	2	RhoGAP93B	CNS
2.22599e-168	0.752373	0.541	0.53	3.97896e-164	2	klar	CNS
2.54844e-168	0.821843	0.272	0.136	4.55533e-164	2	CG43867	CNS
2.55503e-166	-0.338481	0.224	0.489	4.56711e-162	2	CG7414	CNS
8.613e-163	0.328988	0.322	0.404	1.53957e-158	2	hfp	CNS
1.07565e-162	-0.304424	0.11	0.348	1.92272e-158	2	mys	CNS
2.20756e-160	0.946122	0.286	0.164	3.94601e-156	2	stan	CNS
6.05985e-160	0.735431	0.566	0.521	1.0832e-155	2	InR	CNS
1.87457e-158	-0.849423	0.541	0.754	3.35079e-154	2	bnb	CNS
5.16624e-158	0.648007	0.636	0.628	9.23466e-154	2	skd	CNS
2.51969e-156	0.394614	1	1	4.50395e-152	2	mt:Cyt-b	CNS
3.10783e-156	-0.340738	0.12	0.352	5.55524e-152	2	Stat92E	CNS
5.25253e-156	0.659028	0.22	0.215	9.3889e-152	2	Lar	CNS
6.2911e-156	0.708847	0.195	0.154	1.12453e-151	2	Flo2	CNS
7.86562e-156	-0.265033	0.098	0.316	1.40598e-151	2	CG7834	CNS
4.25261e-155	-0.390921	0.155	0.399	7.60155e-151	2	NFAT	CNS
8.27816e-155	-0.328565	0.19	0.443	1.47972e-150	2	Sam-S	CNS
1.20359e-154	1.91558	0.221	0.093	2.15143e-150	2	klg	CNS
1.86919e-154	-0.254192	0.232	0.469	3.34118e-150	2	CG15387	CNS
9.22392e-154	0.556231	0.48	0.515	1.64878e-149	2	Syx1A	CNS
4.56681e-153	0.436538	0.429	0.499	8.16318e-149	2	RhoGAP19D	CNS
2.29678e-152	-0.356257	0.218	0.48	4.10549e-148	2	Tudor-SN	CNS
2.13115e-151	0.417646	0.298	0.337	3.80944e-147	2	pod1	CNS
2.59259e-151	-0.304306	0.165	0.406	4.63426e-147	2	CCT7	CNS
2.31269e-150	-0.335168	0.237	0.5	4.13394e-146	2	ytr	CNS
4.30644e-150	-0.873991	0.492	0.739	7.69775e-146	2	aop	CNS
7.68483e-150	-0.351703	0.169	0.415	1.37366e-145	2	kibra	CNS
9.4904e-150	0.468135	0.227	0.26	1.69641e-145	2	CG11360	CNS
1.68969e-149	-1.03271	0.368	0.472	3.02032e-145	2	Act57B	CNS
2.22512e-149	0.445788	0.417	0.499	3.9774e-145	2	CG1677	CNS
2.51537e-149	-0.278495	0.191	0.43	4.49623e-145	2	Surf4	CNS
4.57993e-149	0.318302	0.285	0.372	8.18662e-145	2	CG3638	CNS
6.13106e-149	0.42672	0.413	0.466	1.09593e-144	2	trx	CNS
1.09698e-148	-0.318471	0.213	0.454	1.96084e-144	2	CG6937	CNS
3.76707e-148	0.379965	0.216	0.264	6.73363e-144	2	mub	CNS
3.86086e-148	0.464538	0.259	0.304	6.90129e-144	2	Abl	CNS
8.19177e-148	-1.08223	0.46	0.608	1.46428e-143	2	ab	CNS
3.55102e-147	0.823549	0.648	0.611	6.34744e-143	2	sbb	CNS
3.66889e-147	-0.435955	0.171	0.418	6.55815e-143	2	CG8034	CNS
1.2782e-146	-0.275166	0.082	0.293	2.28479e-142	2	scramb2	CNS
3.7712e-146	-0.530204	0.119	0.367	6.74102e-142	2	Mkp3	CNS
7.06157e-146	0.356972	0.391	0.461	1.26226e-141	2	osa	CNS
7.67091e-146	0.279054	0.279	0.364	1.37117e-141	2	Rab14	CNS
3.11623e-145	0.379417	0.313	0.386	5.57027e-141	2	Gprk1	CNS
5.75344e-145	0.28133	0.347	0.446	1.02843e-140	2	nocte	CNS
9.2114e-145	-0.356026	0.111	0.337	1.64654e-140	2	mbc	CNS
1.09826e-144	-0.3616	0.276	0.531	1.96315e-140	2	Pli	CNS
1.65845e-144	-0.252747	0.165	0.393	2.96449e-140	2	su(Hw)	CNS
1.87496e-144	1.65306	0.286	0.121	3.3515e-140	2	side	CNS
3.16555e-144	-0.26243	0.087	0.291	5.65843e-140	2	CG5033	CNS
2.00635e-143	0.256387	0.271	0.366	3.58635e-139	2	ZAP3	CNS
1.53229e-142	0.350146	0.364	0.435	2.73897e-138	2	east	CNS
1.90624e-142	0.469479	0.291	0.343	3.4074e-138	2	CLIP-190	CNS
3.2099e-142	-0.283293	0.098	0.314	5.7377e-138	2	CG9246	CNS
5.2518e-142	-0.307932	0.253	0.474	9.38759e-138	2	Arpc3A	CNS
6.59519e-142	0.271239	0.156	0.235	1.17889e-137	2	l(3)80Fg	CNS
1.06407e-141	0.955604	0.477	0.355	1.90203e-137	2	msi	CNS
1.66772e-141	0.267309	0.225	0.316	2.98105e-137	2	sno	CNS
2.81848e-141	0.300336	0.237	0.313	5.03803e-137	2	Dg	CNS
5.38124e-141	-0.482595	0.183	0.425	9.61896e-137	2	LanA	CNS
8.57921e-141	-0.261206	0.19	0.415	1.53353e-136	2	Rs1	CNS
1.00702e-140	0.818223	0.355	0.171	1.80005e-136	2	CG6329	CNS
1.79648e-140	-0.250074	0.197	0.424	3.2112e-136	2	Rab5	CNS
2.32763e-140	-0.408397	0.153	0.386	4.16064e-136	2	CG44838	CNS
2.49912e-140	-0.257089	0.139	0.349	4.46717e-136	2	EcR	CNS
2.6797e-140	0.367809	0.469	0.527	4.78997e-136	2	Cpsf6	CNS
3.38393e-140	0.456627	0.236	0.265	6.04878e-136	2	ph-p	CNS
3.5915e-140	-0.476148	0.125	0.351	6.41982e-136	2	smash	CNS
3.82874e-140	0.924229	0.374	0.171	6.84388e-136	2	Oli	CNS
5.97756e-140	0.253888	0.204	0.29	1.06849e-135	2	Slik	CNS
2.77125e-139	-0.274271	0.28	0.523	4.95361e-135	2	CBP	CNS
1.52461e-138	-0.483477	0.081	0.307	2.72525e-134	2	shn	CNS
3.13804e-138	0.362408	0.219	0.274	5.60924e-134	2	CG11030	CNS
6.5371e-138	-0.288619	0.157	0.377	1.16851e-133	2	kri	CNS
1.02953e-137	0.284458	0.446	0.554	1.84029e-133	2	Caper	CNS
1.40145e-137	-0.351397	0.275	0.513	2.50509e-133	2	Dp1	CNS
1.68262e-137	-0.26545	0.322	0.539	3.00769e-133	2	rdx	CNS
2.3163e-137	-0.308886	0.103	0.317	4.14038e-133	2	Ttd14	CNS
4.82948e-137	0.283773	0.297	0.381	8.6327e-133	2	Flo1	CNS
7.79445e-137	-0.276477	0.301	0.543	1.39326e-132	2	CG4364	CNS
8.79373e-137	-0.266851	0.222	0.446	1.57188e-132	2	Nopp140	CNS
1.55454e-136	0.565534	0.501	0.518	2.77873e-132	2	Psc	CNS
2.30213e-136	-0.297275	0.126	0.341	4.11506e-132	2	wts	CNS
2.75106e-136	-1.13621	0.272	0.453	4.91752e-132	2	betaTub60D	CNS
2.89594e-136	0.356581	0.351	0.414	5.1765e-132	2	Srrm234	CNS
3.89252e-136	0.341482	0.294	0.35	6.95788e-132	2	siz	CNS
7.94907e-136	0.359973	0.343	0.403	1.4209e-131	2	fra	CNS
8.16084e-136	0.38273	0.231	0.283	1.45875e-131	2	LRP1	CNS
1.22988e-135	0.553086	0.184	0.147	2.19842e-131	2	tty	CNS
1.38017e-135	-0.268357	0.11	0.317	2.46705e-131	2	Indy	CNS
2.41914e-135	0.377622	0.432	0.501	4.32421e-131	2	RhoGAP71E	CNS
4.22179e-135	-0.291128	0.208	0.431	7.54645e-131	2	CG2199	CNS
4.88222e-135	-0.362703	0.323	0.551	8.72696e-131	2	SsRbeta	CNS
1.23468e-134	-0.321957	0.125	0.344	2.207e-130	2	l(2)37Cc	CNS
1.29516e-134	-0.685622	0.328	0.546	2.3151e-130	2	Wdr62	CNS
1.6035e-134	-0.252584	0.259	0.494	2.86625e-130	2	CCT3	CNS
4.91874e-134	0.389373	1	1	8.79224e-130	2	mt:CoI	CNS
1.14064e-133	-0.495071	0.099	0.332	2.0389e-129	2	kst	CNS
1.14794e-133	-0.441049	0.22	0.461	2.05195e-129	2	ci	CNS
1.22866e-133	-0.280144	0.205	0.43	2.19623e-129	2	Nnp-1	CNS
1.63823e-133	-0.450354	0.243	0.494	2.92833e-129	2	cic	CNS
2.71995e-133	-0.270505	0.15	0.363	4.86192e-129	2	PIG-B	CNS
4.11251e-133	-0.26353	0.159	0.373	7.35112e-129	2	promL	CNS
7.33915e-133	-0.257768	0.084	0.278	1.31187e-128	2	CG3071	CNS
1.35891e-132	-0.250424	0.125	0.325	2.42905e-128	2	CG4511	CNS
2.02388e-132	0.368657	0.334	0.38	3.61768e-128	2	tara	CNS
4.08514e-132	0.755123	0.37	0.183	7.30219e-128	2	nerfin-1	CNS
9.29984e-132	-0.429408	0.179	0.426	1.66235e-127	2	Tis11	CNS
1.81111e-131	-0.292638	0.165	0.392	3.23737e-127	2	CG8545	CNS
1.95045e-131	-0.291826	0.125	0.327	3.48643e-127	2	clu	CNS
4.17393e-131	-0.266508	0.297	0.53	7.4609e-127	2	Non3	CNS
7.39934e-131	-0.501587	0.108	0.328	1.32263e-126	2	tkv	CNS
1.08094e-130	-0.273287	0.242	0.478	1.93217e-126	2	CCT2	CNS
1.35683e-130	-0.389496	0.213	0.457	2.42533e-126	2	sty	CNS
2.31862e-130	0.406271	0.335	0.394	4.14453e-126	2	kek5	CNS
2.6179e-130	0.32573	0.301	0.373	4.6795e-126	2	Cip4	CNS
4.77029e-130	-0.753176	0.157	0.397	8.52689e-126	2	hid	CNS
6.22319e-130	0.478616	0.535	0.552	1.1124e-125	2	Pits	CNS
1.68388e-129	-0.268743	0.265	0.485	3.00993e-125	2	RhoGDI	CNS
2.06341e-129	0.595725	0.306	0.287	3.68834e-125	2	sick	CNS
3.1867e-129	-0.347562	0.115	0.335	5.69623e-125	2	Ahcy	CNS
3.6237e-129	-0.42096	0.133	0.357	6.47737e-125	2	tai	CNS
4.5673e-129	-0.577969	0.269	0.501	8.16405e-125	2	Fkbp14	CNS
9.37127e-129	0.65104	0.191	0.124	1.67511e-124	2	lncRNA:CR45911	CNS
1.90401e-128	0.793663	0.463	0.31	3.40341e-124	2	insb	CNS
2.45963e-128	-0.432446	0.205	0.439	4.39659e-124	2	CG3655	CNS
2.7631e-128	-0.633953	0.802	0.894	4.93905e-124	2	Tom	CNS
3.42155e-128	0.69411	0.141	0.049	6.11601e-124	2	lncRNA:CR45919	CNS
4.61795e-128	0.323485	0.262	0.338	8.25458e-124	2	Tlk	CNS
1.08465e-127	-0.620287	0.158	0.39	1.93881e-123	2	bol	CNS
1.19389e-127	-0.25592	0.168	0.381	2.13407e-123	2	CG12288	CNS
3.9211e-127	-0.452775	0.223	0.468	7.00896e-123	2	LanB2	CNS
8.88375e-127	0.362968	0.402	0.449	1.58797e-122	2	ena	CNS
9.13819e-127	-0.607649	0.382	0.65	1.63345e-122	2	ttk	CNS
1.70429e-126	-0.25813	0.28	0.508	3.04642e-122	2	CG10576	CNS
4.13737e-126	-0.358746	0.089	0.286	7.39555e-122	2	CG30015	CNS
5.84355e-126	0.458817	0.521	0.562	1.04453e-121	2	CG32767	CNS
6.1037e-126	0.257977	0.472	0.557	1.09104e-121	2	nonA	CNS
1.18917e-125	-0.5247	0.269	0.478	2.12564e-121	2	scf	CNS
1.19306e-125	0.697712	0.167	0.061	2.13259e-121	2	onecut	CNS
2.01329e-125	1.29336	0.248	0.103	3.59875e-121	2	lncRNA:CR45388	CNS
2.0773e-125	-0.292278	0.155	0.371	3.71317e-121	2	Hsc70-5	CNS
8.57666e-125	0.678596	0.3	0.253	1.53308e-120	2	zfh2	CNS
1.00461e-123	-0.271794	0.179	0.389	1.79575e-119	2	CG11563	CNS
8.46271e-123	-0.662716	0.221	0.446	1.51271e-118	2	Egfr	CNS
1.81574e-122	-0.348611	0.138	0.346	3.24564e-118	2	mEFTu1	CNS
2.09054e-122	0.738621	0.263	0.121	3.73683e-118	2	CG5065	CNS
2.21941e-122	-0.264478	0.158	0.369	3.96719e-118	2	CG11180	CNS
2.669e-122	-0.299224	0.107	0.299	4.77085e-118	2	mav	CNS
3.31371e-122	0.852255	0.173	0.056	5.92325e-118	2	X11Lbeta	CNS
5.29417e-122	-0.253206	0.301	0.531	9.46334e-118	2	CG5554	CNS
5.36316e-122	-0.878122	0.34	0.542	9.58664e-118	2	ft	CNS
6.5798e-122	-0.256523	0.213	0.431	1.17614e-117	2	larp	CNS
9.04634e-122	-0.6263	0.213	0.444	1.61703e-117	2	Rac2	CNS
2.24008e-121	-0.472307	0.107	0.316	4.00414e-117	2	bowl	CNS
3.00009e-121	0.739289	0.313	0.154	5.36266e-117	2	CG13928	CNS
3.27898e-121	0.322705	0.801	0.844	5.86118e-117	2	mt:ND6	CNS
5.66617e-121	-0.815328	0.282	0.515	1.01283e-116	2	Myc	CNS
6.65494e-121	0.811932	0.164	0.069	1.18957e-116	2	Ptp10D	CNS
8.715e-121	-0.399017	0.299	0.544	1.55781e-116	2	Fib	CNS
1.06088e-120	-0.296563	0.206	0.413	1.89632e-116	2	TRAM	CNS
3.79844e-120	0.323134	0.208	0.294	6.78971e-116	2	Drak	CNS
9.58815e-120	-0.303228	0.237	0.463	1.71388e-115	2	CG1542	CNS
1.03804e-119	-0.26441	0.246	0.461	1.8555e-115	2	CCT5	CNS
1.10775e-119	0.438782	0.227	0.253	1.98011e-115	2	Dscam1	CNS
1.27227e-119	0.277397	0.228	0.289	2.27419e-115	2	eIF4G2	CNS
1.29119e-119	0.545452	0.66	0.623	2.30799e-115	2	wech	CNS
1.72206e-119	-0.62776	0.351	0.601	3.07818e-115	2	LanB1	CNS
3.603e-119	0.426594	0.528	0.554	6.44036e-115	2	cindr	CNS
6.10399e-119	-0.507856	0.181	0.399	1.09109e-114	2	pnt	CNS
4.06296e-118	0.378969	0.548	0.571	7.26254e-114	2	Cyt-c-p	CNS
7.22168e-118	-0.944902	0.199	0.421	1.29088e-113	2	wb	CNS
3.3615e-117	-0.311429	0.07	0.253	6.00868e-113	2	Cad87A	CNS
4.01596e-117	-0.537088	0.336	0.587	7.17853e-113	2	how	CNS
1.88208e-116	-0.266897	0.372	0.597	3.36421e-112	2	eIF4E1	CNS
2.53535e-116	0.699373	0.296	0.179	4.53194e-112	2	CG3408	CNS
6.86259e-116	-0.291047	0.247	0.471	1.22669e-111	2	S6k	CNS
1.33242e-115	-0.483917	0.347	0.586	2.3817e-111	2	Ppa	CNS
1.15833e-114	0.680462	0.234	0.156	2.07052e-110	2	Trim9	CNS
1.32672e-114	0.303682	0.52	0.585	2.37151e-110	2	gro	CNS
3.51176e-114	0.393715	0.34	0.342	6.27728e-110	2	Phs	CNS
4.9923e-114	-0.309079	0.39	0.61	8.92374e-110	2	Fer1HCH	CNS
7.97015e-114	-0.409987	0.2	0.417	1.42467e-109	2	chn	CNS
1.52811e-113	0.320188	0.236	0.303	2.73149e-109	2	pbl	CNS
1.86476e-113	-0.711888	0.42	0.622	3.33325e-109	2	ps	CNS
4.12889e-113	-0.299805	0.091	0.271	7.38038e-109	2	Cln7	CNS
9.36838e-113	-0.29843	0.29	0.501	1.6746e-108	2	Gp150	CNS
1.08897e-112	0.393823	0.528	0.631	1.94654e-108	2	E2f1	CNS
8.19413e-112	0.508749	0.475	0.481	1.4647e-107	2	cdi	CNS
1.02326e-111	0.47028	0.157	0.141	1.82908e-107	2	Cadps	CNS
2.16575e-111	-1.14059	0.137	0.353	3.87127e-107	2	lncRNA:CR43334	CNS
2.2851e-111	-0.827508	0.167	0.352	4.08462e-107	2	Mef2	CNS
2.77739e-111	-0.258624	0.06	0.216	4.96458e-107	2	MFS14	CNS
9.5411e-111	-0.440908	0.16	0.367	1.70547e-106	2	Eip75B	CNS
9.99115e-111	-0.42166	0.32	0.425	1.78592e-106	2	Ance	CNS
1.46898e-110	0.29486	0.538	0.621	2.62579e-106	2	Nipped-B	CNS
6.29633e-110	0.356236	0.14	0.151	1.12547e-105	2	Ptp69D	CNS
7.89416e-110	-0.329773	0.151	0.337	1.41108e-105	2	Svil	CNS
9.87389e-110	-0.307424	0.153	0.337	1.76496e-105	2	CG9005	CNS
1.30961e-109	0.443125	0.453	0.493	2.34093e-105	2	Sema1a	CNS
1.47231e-109	-0.941676	0.252	0.457	2.63175e-105	2	grh	CNS
2.04964e-109	-0.64652	0.172	0.405	3.66372e-105	2	fus	CNS
4.89891e-109	-0.600441	0.111	0.311	8.7568e-105	2	CG8312	CNS
1.12292e-108	-0.290788	0.114	0.3	2.00722e-104	2	CG31195	CNS
5.69215e-108	0.338998	0.51	0.542	1.01747e-103	2	CG9135	CNS
6.68499e-108	-0.324714	0.309	0.541	1.19494e-103	2	eIF4G1	CNS
9.39108e-108	-0.333875	0.129	0.315	1.67866e-103	2	bab2	CNS
2.34444e-107	-0.305668	0.306	0.548	4.19068e-103	2	cv-c	CNS
2.61974e-107	-0.622596	0.26	0.468	4.68279e-103	2	heph	CNS
3.82459e-107	-0.479312	0.557	0.683	6.83645e-103	2	Ocho	CNS
6.42916e-107	-0.256223	0.27	0.467	1.14921e-102	2	fz	CNS
7.90313e-107	-0.457239	0.446	0.687	1.41268e-102	2	CG4038	CNS
8.22049e-107	-0.412961	0.388	0.586	1.46941e-102	2	Hsc70-3	CNS
1.56192e-106	0.714713	0.349	0.208	2.79193e-102	2	CG13920	CNS
2.16381e-106	0.316165	0.483	0.538	3.86781e-102	2	sd	CNS
2.51421e-106	0.335526	0.998	0.999	4.49415e-102	2	mt:ATPase6	CNS
3.72967e-106	0.570699	0.133	0.05	6.66678e-102	2	gogo	CNS
5.65814e-106	-0.638307	0.139	0.341	1.01139e-101	2	ec	CNS
1.20122e-105	-0.273716	0.372	0.586	2.14719e-101	2	AdSS	CNS
4.00819e-105	0.567269	0.443	0.559	7.16463e-101	2	RapGAP1	CNS
2.03902e-104	0.500429	0.395	0.331	3.64475e-100	2	ewg	CNS
2.40737e-104	0.411163	0.152	0.146	4.30318e-100	2	Tango5	CNS
3.15986e-104	0.802372	0.393	0.244	5.64825e-100	2	shep	CNS
1.12121e-103	0.465779	0.231	0.208	2.00415e-99	2	CG17724	CNS
1.52957e-103	-0.412589	0.294	0.529	2.7341e-99	2	spoon	CNS
1.62742e-103	-0.679144	0.224	0.441	2.90901e-99	2	CrebA	CNS
1.70163e-103	-0.323853	0.063	0.231	3.04166e-99	2	lncRNA:CR33963	CNS
1.83345e-103	0.282065	0.599	0.674	3.2773e-99	2	glo	CNS
6.17756e-103	-0.26988	0.179	0.325	1.10424e-98	2	CG32850	CNS
9.16937e-103	0.299773	0.182	0.217	1.63903e-98	2	corn	CNS
1.87265e-102	-0.444493	0.038	0.202	3.34736e-98	2	CHES-1-like	CNS
2.28996e-102	0.260978	0.14	0.179	4.0933e-98	2	CG5235	CNS
2.42301e-102	-0.548806	0.268	0.477	4.33112e-98	2	kmr	CNS
5.67698e-102	0.535051	0.268	0.266	1.01476e-97	2	fend	CNS
6.68547e-102	-0.281457	0.41	0.6	1.19503e-97	2	CG11267	CNS
4.13434e-101	-0.309953	0.533	0.661	7.39013e-97	2	lncRNA:CR43432	CNS
9.74876e-101	-0.879671	0.167	0.375	1.74259e-96	2	mgl	CNS
3.0836e-100	0.719545	0.112	0.019	5.51193e-96	2	Liprin-gamma	CNS
4.05902e-100	-0.472519	0.151	0.352	7.2555e-96	2	Gbs-70E	CNS
6.54518e-100	0.346466	0.571	0.602	1.16995e-95	2	nrv2	CNS
7.95882e-100	0.321961	0.258	0.323	1.42264e-95	2	numb	CNS
1.06705e-99	0.300655	0.611	0.667	1.90735e-95	2	psq	CNS
1.35763e-99	-0.3936	0.352	0.576	2.42676e-95	2	l(1)G0320	CNS
2.07117e-99	-0.412507	0.368	0.6	3.70222e-95	2	nop5	CNS
2.85433e-99	-0.609861	0.242	0.395	5.10212e-95	2	nw	CNS
3.41177e-99	-0.473313	0.337	0.555	6.09854e-95	2	Trp1	CNS
4.39416e-99	-0.295434	0.559	0.65	7.85457e-95	2	BobA	CNS
6.84323e-99	-0.396043	0.366	0.533	1.22323e-94	2	E(spl)malpha-BFM	CNS
7.81674e-99	-0.299164	0.269	0.428	1.39724e-94	2	Fim	CNS
1.03939e-98	-0.339623	0.129	0.301	1.85791e-94	2	Hsp60A	CNS
1.13089e-98	-0.447509	0.505	0.711	2.02146e-94	2	CG5885	CNS
4.25682e-98	-0.384406	0.189	0.37	7.60907e-94	2	Mcr	CNS
4.87869e-98	0.314002	0.894	0.92	8.72065e-94	2	mt:ND3	CNS
6.85976e-98	0.253651	0.492	0.573	1.22618e-93	2	mnb	CNS
9.82609e-98	-0.352875	0.336	0.558	1.75641e-93	2	RpLP0-like	CNS
1.25754e-97	-0.397221	0.503	0.596	2.24785e-93	2	E(spl)m4-BFM	CNS
2.78008e-97	0.30175	0.202	0.23	4.9694e-93	2	unc-119	CNS
6.73936e-97	-0.357868	0.236	0.402	1.20466e-92	2	Tollo	CNS
9.99056e-96	-0.562524	0.074	0.247	1.78581e-91	2	hbs	CNS
1.01636e-94	-0.340943	0.409	0.537	1.81673e-90	2	link	CNS
1.2716e-94	-0.48117	0.309	0.454	2.27299e-90	2	fj	CNS
1.57791e-94	-0.555376	0.564	0.752	2.82052e-90	2	Nop60B	CNS
2.10946e-94	0.454037	0.199	0.194	3.77067e-90	2	Toll-7	CNS
1.12924e-93	1.07848	0.115	0.032	2.01852e-89	2	beat-Ia	CNS
5.8915e-93	-0.48274	0.555	0.704	1.05311e-88	2	ed	CNS
6.66196e-93	-0.512211	0.106	0.282	1.19083e-88	2	ds	CNS
2.02042e-92	-0.30439	0.302	0.488	3.61151e-88	2	Prosap	CNS
2.08026e-92	-0.31655	0.415	0.623	3.71846e-88	2	CG15019	CNS
2.42172e-92	0.981361	0.287	0.148	4.32883e-88	2	tap	CNS
2.46181e-92	-0.522767	0.678	0.846	4.40048e-88	2	rib	CNS
3.81055e-92	0.68636	0.39	0.292	6.81137e-88	2	zfh1	CNS
5.70887e-92	0.352639	0.27	0.285	1.02046e-87	2	tutl	CNS
8.77163e-92	0.348633	0.955	0.971	1.56793e-87	2	mt:ND5	CNS
1.09153e-91	-0.505638	0.079	0.245	1.95111e-87	2	ASPP	CNS
1.82631e-91	-0.290524	0.053	0.199	3.26453e-87	2	Dad	CNS
5.62509e-91	0.406294	0.151	0.137	1.00548e-86	2	uzip	CNS
5.94942e-91	-0.282189	0.501	0.637	1.06346e-86	2	E(spl)mgamma-HLH	CNS
8.44169e-91	-0.306665	0.207	0.377	1.50895e-86	2	CG6398	CNS
1.93897e-90	0.291158	0.132	0.152	3.4659e-86	2	mim	CNS
2.10297e-90	-1.07447	0.111	0.288	3.75905e-86	2	sls	CNS
2.69176e-90	0.458231	0.115	0.055	4.81153e-86	2	hiw	CNS
3.68282e-90	-0.290986	0.203	0.326	6.58303e-86	2	E(spl)m2-BFM	CNS
4.03731e-90	-0.448364	0.475	0.661	7.21669e-86	2	vig	CNS
1.47373e-89	-0.892324	0.239	0.4	2.63429e-85	2	Pdp1	CNS
1.64854e-89	-0.360404	0.181	0.368	2.94676e-85	2	sdt	CNS
1.95725e-89	-0.348689	0.378	0.577	3.49859e-85	2	lncRNA:CR42862	CNS
5.4844e-89	0.662541	0.292	0.21	9.80337e-85	2	CG15628	CNS
5.56583e-89	-0.573158	0.147	0.327	9.94892e-85	2	dally	CNS
8.69415e-89	-0.378589	0.343	0.502	1.55408e-84	2	ptc	CNS
1.08761e-88	0.364644	0.981	0.984	1.94411e-84	2	mt:ND4	CNS
1.89514e-88	-0.250782	0.467	0.665	3.38756e-84	2	Syb	CNS
3.54312e-88	-0.309306	0.074	0.228	6.33333e-84	2	ex	CNS
4.82848e-88	-0.636391	0.108	0.291	8.6309e-84	2	Myo10A	CNS
6.02301e-88	0.494675	0.74	0.721	1.07661e-83	2	Unr	CNS
8.3557e-88	-0.487265	0.124	0.298	1.49358e-83	2	Gli	CNS
8.89323e-88	-0.340535	0.126	0.289	1.58967e-83	2	pigs	CNS
1.69975e-87	-0.426334	0.92	0.955	3.03831e-83	2	pAbp	CNS
2.99765e-87	0.369001	0.215	0.23	5.35829e-83	2	CG34007	CNS
6.39133e-87	0.487555	0.426	0.414	1.14245e-82	2	Hr4	CNS
8.01934e-87	0.486128	0.205	0.194	1.43346e-82	2	otk	CNS
1.47518e-86	0.664543	0.187	0.086	2.63689e-82	2	CG18265	CNS
1.97084e-86	-0.337365	0.047	0.192	3.52288e-82	2	RhoGAP18B	CNS
2.21921e-86	-0.25715	0.138	0.28	3.96685e-82	2	bib	CNS
4.18802e-86	-0.267045	0.326	0.407	7.48609e-82	2	NimC4	CNS
5.12923e-86	0.40663	0.191	0.173	9.16849e-82	2	Galphao	CNS
5.21099e-86	-0.601819	0.135	0.317	9.31465e-82	2	crb	CNS
6.20605e-86	0.397921	0.125	0.095	1.10933e-81	2	Sep4	CNS
6.51708e-86	-0.357269	0.052	0.197	1.16493e-81	2	fog	CNS
1.75191e-85	-0.282065	0.298	0.414	3.13154e-81	2	CG14207	CNS
2.89119e-85	-0.266409	0.126	0.271	5.16801e-81	2	ImpL2	CNS
3.71275e-85	-0.305813	0.545	0.728	6.63653e-81	2	Sec61gamma	CNS
6.94942e-85	-0.435042	0.081	0.233	1.24221e-80	2	CG32982	CNS
8.93038e-85	0.296453	0.114	0.12	1.59631e-80	2	Dab	CNS
1.68943e-83	0.501571	0.16	0.112	3.01985e-79	2	caps	CNS
2.86742e-83	-0.338291	0.068	0.211	5.12552e-79	2	cdc14	CNS
3.53397e-83	-0.54342	0.256	0.371	6.31696e-79	2	Act87E	CNS
4.2595e-83	-0.558559	0.082	0.225	7.61385e-79	2	Vrp1	CNS
2.23123e-82	-0.357272	0.03	0.169	3.98832e-78	2	osp	CNS
3.55034e-82	-0.423658	0.773	0.866	6.34624e-78	2	Ama	CNS
5.22554e-82	-0.402579	0.078	0.232	9.34065e-78	2	CG13300	CNS
6.38861e-82	-0.487368	0.048	0.196	1.14196e-77	2	lncRNA:CR43650	CNS
2.70316e-81	0.269387	0.264	0.302	4.8319e-77	2	Hsp27	CNS
2.98339e-81	-0.267014	0.077	0.221	5.33281e-77	2	sinu	CNS
8.71322e-81	-0.399368	0.205	0.366	1.55749e-76	2	rst	CNS
1.18061e-80	-0.297787	0.375	0.428	2.11034e-76	2	Nplp2	CNS
2.04097e-80	0.370541	0.206	0.221	3.64824e-76	2	olf413	CNS
3.85936e-80	0.371262	0.633	0.627	6.89861e-76	2	trn	CNS
4.82015e-80	0.386643	0.316	0.311	8.61602e-76	2	DOR	CNS
1.12428e-79	0.465317	0.115	0.067	2.00966e-75	2	lncRNA:CR42651	CNS
1.52823e-79	-0.281273	0.675	0.82	2.73171e-75	2	CG32276	CNS
1.58636e-79	-0.434566	0.627	0.802	2.83562e-75	2	Nop56	CNS
1.66954e-79	0.531191	0.162	0.076	2.9843e-75	2	CG6024	CNS
2.01833e-79	-0.334747	0.104	0.263	3.60776e-75	2	mew	CNS
2.37732e-79	-0.279451	0.135	0.274	4.24945e-75	2	E(spl)mdelta-HLH	CNS
3.64534e-79	0.322546	0.111	0.117	6.51605e-75	2	Gld2	CNS
5.53769e-79	-0.460169	0.062	0.207	9.89863e-75	2	h	CNS
6.11642e-79	-0.371059	0.097	0.24	1.09331e-74	2	CG14688	CNS
9.32682e-79	-0.436932	0.032	0.166	1.66717e-74	2	Pvr	CNS
3.24595e-78	-0.342833	0.037	0.172	5.80214e-74	2	cwo	CNS
3.41634e-78	-0.401057	0.575	0.745	6.1067e-74	2	Pdi	CNS
1.89127e-77	-0.291939	0.517	0.704	3.38064e-73	2	Fer2LCH	CNS
7.08052e-77	0.414153	0.223	0.205	1.26564e-72	2	spidey	CNS
9.32414e-77	-0.471116	0.129	0.291	1.66669e-72	2	ovo	CNS
9.984e-77	-0.339442	0.644	0.787	1.78464e-72	2	hoip	CNS
1.05314e-76	0.57931	0.324	0.243	1.88249e-72	2	pros	CNS
1.35744e-76	-0.255595	0.02	0.139	2.42643e-72	2	Nost	CNS
5.13402e-76	0.631203	0.119	0.04	9.17706e-72	2	Appl	CNS
5.87935e-76	-0.357993	0.05	0.181	1.05093e-71	2	CG6356	CNS
7.96458e-76	-0.410097	0.18	0.333	1.42367e-71	2	E(spl)m3-HLH	CNS
8.43351e-76	-1.28962	0.074	0.229	1.50749e-71	2	lncRNA:CR43314	CNS
9.03004e-76	0.756882	0.255	0.149	1.61412e-71	2	bru3	CNS
2.18801e-75	-0.436103	0.834	0.93	3.91108e-71	2	14-3-3zeta	CNS
2.66687e-75	-0.324196	0.219	0.336	4.76703e-71	2	GILT1	CNS
3.31472e-75	0.261406	0.861	0.915	5.92506e-71	2	mt:srRNA	CNS
1.22174e-74	-0.307616	0.15	0.294	2.18387e-70	2	Tl	CNS
1.43666e-74	0.261538	0.172	0.201	2.56803e-70	2	Mnt	CNS
1.62784e-74	-0.583815	0.092	0.252	2.90977e-70	2	CG31121	CNS
3.01613e-74	0.619206	0.244	0.162	5.39134e-70	2	Orct2	CNS
1.68613e-73	0.490771	0.401	0.391	3.01395e-69	2	tsh	CNS
9.61718e-73	-0.571096	0.086	0.24	1.71907e-68	2	dpy	CNS
1.48674e-72	-0.357007	0.615	0.774	2.65754e-68	2	NHP2	CNS
2.56634e-72	0.409942	0.145	0.11	4.58733e-68	2	Dlip3	CNS
3.22848e-72	0.450817	0.81	0.799	5.77091e-68	2	fs(1)h	CNS
3.7089e-72	-0.291829	0.093	0.229	6.62967e-68	2	jbug	CNS
8.10522e-72	-0.303532	0.118	0.244	1.44881e-67	2	Swip-1	CNS
8.99942e-72	0.427343	0.273	0.213	1.60865e-67	2	Kr	CNS
1.04228e-71	-0.388783	0.194	0.309	1.86307e-67	2	CG8036	CNS
1.08904e-71	0.261285	0.532	0.585	1.94665e-67	2	tna	CNS
1.71898e-71	-0.264432	0.1	0.236	3.07268e-67	2	d	CNS
2.51138e-71	-0.520576	0.206	0.294	4.4891e-67	2	CG14687	CNS
1.21152e-70	0.458388	0.119	0.053	2.1656e-66	2	CG13293	CNS
1.82322e-70	-0.253705	0.083	0.207	3.25901e-66	2	S-Lap1	CNS
4.59345e-70	-0.34108	0.545	0.738	8.2108e-66	2	CycG	CNS
4.83547e-70	-0.265683	0.046	0.167	8.64341e-66	2	CG14441	CNS
7.66641e-70	-0.409297	0.163	0.273	1.37037e-65	2	PH4alphaNE1	CNS
1.28612e-69	0.587014	0.112	0.044	2.29895e-65	2	OtopLa	CNS
2.90203e-69	1.20869	0.177	0.154	5.18738e-65	2	hdc	CNS
6.52218e-68	0.286716	0.621	0.668	1.16584e-63	2	kis	CNS
6.91174e-68	-0.604579	0.135	0.256	1.23547e-63	2	Gmap	CNS
8.09668e-68	-0.257783	0.038	0.151	1.44728e-63	2	Lsd-2	CNS
1.28189e-67	0.554248	0.103	0.046	2.29138e-63	2	Bx	CNS
4.46551e-67	0.518793	0.42	0.415	7.98211e-63	2	Toll-6	CNS
7.06521e-67	-0.40552	0.148	0.268	1.26291e-62	2	Him	CNS
1.12362e-66	-0.62986	0.065	0.189	2.00848e-62	2	sns	CNS
3.18431e-66	0.350531	0.131	0.099	5.69196e-62	2	Agpat1	CNS
4.05166e-66	0.376694	0.374	0.397	7.24235e-62	2	smal	CNS
4.76111e-66	-0.271792	0.498	0.673	8.51048e-62	2	Sec61alpha	CNS
9.36721e-66	-0.404653	0.131	0.28	1.67439e-61	2	meso18E	CNS
1.28963e-65	-0.462169	0.249	0.351	2.30521e-61	2	peb	CNS
[truncated: 32,540 more rows]

## Sheet: stage 13-16
p_val	avg_log2FC	pct.1	pct.2	p_val_adj	cluster	gene	cell_types
0	1.88624	0.995	0.971	0	0	Obp99a	Dorsal Epidermis
0	1.61767	0.893	0.665	0	0	Tom	Dorsal Epidermis
0	1.57164	0.819	0.52	0	0	nw	Dorsal Epidermis
0	1.57146	0.837	0.57	0	0	CG13427	Dorsal Epidermis
0	1.47601	0.701	0.466	0	0	CG7296	Dorsal Epidermis
0	1.47141	0.774	0.473	0	0	Ocho	Dorsal Epidermis
0	1.33541	0.992	0.985	0	0	CG9184	Dorsal Epidermis
0	1.33512	0.776	0.445	0	0	ft	Dorsal Epidermis
0	1.29899	0.651	0.454	0	0	CG4440	Dorsal Epidermis
0	1.29755	0.623	0.282	0	0	CG7294	Dorsal Epidermis
0	1.27411	0.605	0.325	0	0	CG7675	Dorsal Epidermis
0	1.27168	0.855	0.645	0	0	ab	Dorsal Epidermis
0	1.23781	0.833	0.723	0	0	bnb	Dorsal Epidermis
0	1.2126	0.719	0.379	0	0	grh	Dorsal Epidermis
0	1.16845	0.572	0.225	0	0	yellow-e3	Dorsal Epidermis
0	1.13615	0.749	0.487	0	0	CG9628	Dorsal Epidermis
0	1.1191	0.618	0.318	0	0	fj	Dorsal Epidermis
0	1.11246	0.873	0.695	0	0	GILT1	Dorsal Epidermis
0	1.11188	0.729	0.341	0	0	Myo10A	Dorsal Epidermis
0	1.09091	0.545	0.212	0	0	Gnpnat	Dorsal Epidermis
0	1.08817	0.613	0.292	0	0	vari	Dorsal Epidermis
0	1.07208	0.66	0.325	0	0	CG4194	Dorsal Epidermis
0	1.04696	0.722	0.384	0	0	heph	Dorsal Epidermis
0	1.03394	0.687	0.297	0	0	CG31121	Dorsal Epidermis
0	1.02308	0.685	0.438	0	0	Tsp42Ea	Dorsal Epidermis
0	1.00415	0.689	0.364	0	0	wbl	Dorsal Epidermis
0	0.999806	0.634	0.349	0	0	Gbs-70E	Dorsal Epidermis
0	0.999136	0.836	0.71	0	0	Inx2	Dorsal Epidermis
0	0.998992	0.732	0.495	0	0	pck	Dorsal Epidermis
0	0.98972	0.809	0.678	0	0	Inx3	Dorsal Epidermis
0	0.98959	0.509	0.173	0	0	Blimp-1	Dorsal Epidermis
0	0.972571	0.529	0.161	0	0	CG10939	Dorsal Epidermis
0	0.963498	0.697	0.41	0	0	CG6398	Dorsal Epidermis
0	0.957923	0.953	0.873	0	0	Fas3	Dorsal Epidermis
0	0.948205	0.581	0.22	0	0	CG8312	Dorsal Epidermis
0	0.942838	0.776	0.431	0	0	kmr	Dorsal Epidermis
0	0.939546	0.588	0.293	0	0	bowl	Dorsal Epidermis
0	0.936573	0.917	0.721	0	0	lncRNA:CR43432	Dorsal Epidermis
0	0.929294	0.813	0.634	0	0	vvl	Dorsal Epidermis
0	0.911753	0.604	0.265	0	0	crb	Dorsal Epidermis
0	0.899568	0.688	0.445	0	0	pasi1	Dorsal Epidermis
0	0.899218	0.827	0.702	0	0	ed	Dorsal Epidermis
0	0.894761	0.554	0.234	0	0	sinu	Dorsal Epidermis
0	0.88893	0.609	0.4	0	0	CG4455	Dorsal Epidermis
0	0.883771	0.659	0.394	0	0	CG8306	Dorsal Epidermis
0	0.879138	0.568	0.26	0	0	CG12948	Dorsal Epidermis
0	0.872019	0.704	0.513	0	0	TRAM	Dorsal Epidermis
0	0.869335	0.636	0.332	0	0	pasi2	Dorsal Epidermis
0	0.851122	0.691	0.475	0	0	Lac	Dorsal Epidermis
0	0.847841	0.644	0.356	0	0	cold	Dorsal Epidermis
0	0.837155	0.696	0.449	0	0	CrebA	Dorsal Epidermis
0	0.83533	0.743	0.46	0	0	cora	Dorsal Epidermis
0	0.808281	0.615	0.282	0	0	CG33169	Dorsal Epidermis
0	0.801644	0.879	0.763	0	0	Sec61gamma	Dorsal Epidermis
0	0.796477	0.626	0.388	0	0	udt	Dorsal Epidermis
0	0.79241	0.556	0.239	0	0	ovo	Dorsal Epidermis
0	0.78014	0.934	0.863	0	0	CG32276	Dorsal Epidermis
0	0.780084	0.936	0.866	0	0	Sec61beta	Dorsal Epidermis
0	0.776606	0.556	0.28	0	0	CG2767	Dorsal Epidermis
0	0.775882	0.716	0.488	0	0	crok	Dorsal Epidermis
0	0.77367	0.589	0.258	0	0	ec	Dorsal Epidermis
0	0.773366	0.572	0.293	0	0	Tsf2	Dorsal Epidermis
0	0.769535	0.466	0.164	0	0	PKD	Dorsal Epidermis
0	0.765903	0.805	0.662	0	0	ogre	Dorsal Epidermis
0	0.764935	0.771	0.598	0	0	ttk	Dorsal Epidermis
0	0.760417	0.606	0.305	0	0	sdt	Dorsal Epidermis
0	0.753939	0.907	0.812	0	0	CG5885	Dorsal Epidermis
0	0.745231	0.64	0.355	0	0	crim	Dorsal Epidermis
0	0.744068	0.517	0.187	0	0	jbug	Dorsal Epidermis
0	0.737411	0.648	0.391	0	0	CG2310	Dorsal Epidermis
0	0.736467	0.802	0.613	0	0	CG12384	Dorsal Epidermis
0	0.73069	0.49	0.181	0	0	CG12581	Dorsal Epidermis
0	0.726186	0.586	0.358	0	0	Mcr	Dorsal Epidermis
0	0.725881	0.512	0.204	0	0	ds	Dorsal Epidermis
0	0.724468	0.444	0.118	0	0	CG11069	Dorsal Epidermis
0	0.717577	0.822	0.74	0	0	Sec61alpha	Dorsal Epidermis
0	0.716531	0.495	0.151	0	0	d	Dorsal Epidermis
0	0.715626	0.583	0.281	0	0	uif	Dorsal Epidermis
0	0.714206	0.497	0.191	0	0	ex	Dorsal Epidermis
0	0.710253	0.773	0.642	0	0	SsRbeta	Dorsal Epidermis
0	0.709637	0.682	0.489	0	0	CG17271	Dorsal Epidermis
0	0.70618	0.739	0.554	0	0	kune	Dorsal Epidermis
0	0.699995	0.461	0.158	0	0	Vdup1	Dorsal Epidermis
0	0.682488	0.408	0.142	0	0	Esp	Dorsal Epidermis
0	0.669358	0.573	0.326	0	0	Tsp39D	Dorsal Epidermis
0	0.667534	0.507	0.21	0	0	aru	Dorsal Epidermis
0	0.662376	0.931	0.862	0	0	Rtnl1	Dorsal Epidermis
0	0.66121	0.671	0.419	0	0	mgl	Dorsal Epidermis
0	0.657477	0.949	0.905	0	0	Pdi	Dorsal Epidermis
0	0.654162	0.441	0.147	0	0	sas	Dorsal Epidermis
0	0.654091	0.544	0.25	0	0	Gli	Dorsal Epidermis
0	0.64308	0.79	0.659	0	0	Diap1	Dorsal Epidermis
0	0.631297	0.618	0.345	0	0	CG17272	Dorsal Epidermis
0	0.627354	0.486	0.172	0	0	CG10005	Dorsal Epidermis
0	0.626553	0.612	0.392	0	0	loj	Dorsal Epidermis
0	0.60257	0.548	0.279	0	0	CG6583	Dorsal Epidermis
0	0.578126	0.959	0.911	0	0	Tapdelta	Dorsal Epidermis
0	0.564108	0.446	0.172	0	0	ASPP	Dorsal Epidermis
0	0.560849	0.48	0.198	0	0	CG32982	Dorsal Epidermis
0	0.557438	0.415	0.113	0	0	Dlish	Dorsal Epidermis
0	0.526812	0.404	0.108	0	0	lft	Dorsal Epidermis
0	0.519325	0.992	0.979	0	0	CG2852	Dorsal Epidermis
0	0.488828	0.329	0.096	0	0	Sgsh	Dorsal Epidermis
0	0.47621	0.344	0.078	0	0	Coop	Dorsal Epidermis
0	0.449046	0.374	0.094	0	0	rtv	Dorsal Epidermis
0	0.425044	0.233	0.036	0	0	lncRNA:CR44918	Dorsal Epidermis
0	0.411036	0.305	0.089	0	0	CG13377	Dorsal Epidermis
0	0.407713	0.389	0.141	0	0	CG15083	Dorsal Epidermis
0	0.398847	0.26	0.044	0	0	CG3880	Dorsal Epidermis
0	0.394231	0.331	0.094	0	0	CG13921	Dorsal Epidermis
0	0.385867	0.358	0.119	0	0	CG2812	Dorsal Epidermis
0	0.377594	0.247	0.044	0	0	yellow-e2	Dorsal Epidermis
0	0.376511	0.729	0.588	0	0	nrv2	Dorsal Epidermis
0	0.366992	0.321	0.086	0	0	Wsck	Dorsal Epidermis
0	0.361491	0.296	0.071	0	0	Rab23	Dorsal Epidermis
0	0.357077	0.286	0.057	0	0	asRNA:CR45270	Dorsal Epidermis
0	0.34492	0.861	0.773	0	0	Act42A	Dorsal Epidermis
0	0.277974	0.253	0.049	0	0	grnd	Dorsal Epidermis
0	0.255169	0.209	0.029	0	0	in	Dorsal Epidermis
0	0.254127	0.187	0.027	0	0	CG9698	Dorsal Epidermis
0	-0.605811	0.719	0.716	0	0	yps	Dorsal Epidermis
0	-0.620095	0.956	0.956	0	0	ATPsynC	Dorsal Epidermis
0	-0.623141	0.771	0.788	0	0	Nlp	Dorsal Epidermis
0	-0.709126	0.943	0.951	0	0	tsr	Dorsal Epidermis
0	-0.729822	0.664	0.68	0	0	vig	Dorsal Epidermis
0	-0.765978	0.927	0.939	0	0	chic	Dorsal Epidermis
0	-0.842593	0.767	0.82	0	0	lola	Dorsal Epidermis
0	-0.876349	0.528	0.642	0	0	Hsp83	Dorsal Epidermis
0	-1.03438	0.643	0.706	0	0	Rbfox1	Dorsal Epidermis
0	-1.38955	0.496	0.588	0	0	fne	Dorsal Epidermis
0	-1.44459	0.565	0.631	0	0	betaTub60D	Dorsal Epidermis
0	-1.45483	0.408	0.565	0	0	Pdp1	Dorsal Epidermis
0	-1.60655	0.355	0.513	0	0	chinmo	Dorsal Epidermis
0	-1.74033	0.606	0.684	0	0	Act57B	Dorsal Epidermis
0	-1.74248	0.698	0.784	0	0	Argk	Dorsal Epidermis
0	0.350766	0.267	0.069	0	0	chas	Dorsal Epidermis
0	0.276086	0.25	0.062	0	0	melt	Dorsal Epidermis
0	0.324773	0.206	0.039	0	0	Qsox2	Dorsal Epidermis
0	0.276273	0.237	0.055	0	0	CG43163	Dorsal Epidermis
0	0.808149	0.502	0.234	0	0	CG44325	Dorsal Epidermis
0	0.59778	0.532	0.28	0	0	CG31195	Dorsal Epidermis
0	0.252701	0.266	0.076	0	0	Cad99C	Dorsal Epidermis
0	0.600087	0.765	0.67	0	0	l(1)G0320	Dorsal Epidermis
0	0.803988	0.348	0.113	3.37365e-307	0	CG13064	Dorsal Epidermis
0	0.937845	0.509	0.259	4.75089e-306	0	link	Dorsal Epidermis
0	0.559697	0.618	0.365	2.98793e-305	0	fus	Dorsal Epidermis
0	0.732969	0.991	0.966	4.26654e-305	0	Cys	Dorsal Epidermis
6.91676e-308	0.288605	0.285	0.085	1.23637e-303	0	Rhp	Dorsal Epidermis
1.86176e-305	-0.961983	0.461	0.509	3.3279e-301	0	elav	Dorsal Epidermis
1.34637e-304	-0.996842	0.383	0.483	2.40663e-300	0	Ald1	Dorsal Epidermis
2.15504e-301	0.596887	0.424	0.17	3.85213e-297	0	CG18507	Dorsal Epidermis
3.1345e-301	0.50272	0.475	0.217	5.60293e-297	0	dpy	Dorsal Epidermis
4.819e-301	-0.963217	0.587	0.671	8.61397e-297	0	Nrt	Dorsal Epidermis
7.66477e-300	0.250642	0.238	0.06	1.37008e-295	0	CG14223	Dorsal Epidermis
6.67645e-296	0.420262	0.469	0.216	1.19342e-291	0	nahoda	Dorsal Epidermis
4.08459e-292	0.545249	0.28	0.079	7.3012e-288	0	CG7966	Dorsal Epidermis
6.17426e-292	0.310698	0.277	0.082	1.10365e-287	0	Fbxl7	Dorsal Epidermis
1.96299e-290	0.431851	0.236	0.056	3.50884e-286	0	Awh	Dorsal Epidermis
4.68003e-290	-0.621138	0.701	0.718	8.36555e-286	0	Fkbp39	Dorsal Epidermis
2.3982e-289	-0.958465	0.422	0.538	4.28679e-285	0	Cam	Dorsal Epidermis
1.00485e-288	-0.44346	0.77	0.775	1.79617e-284	0	porin	Dorsal Epidermis
1.76918e-287	0.551815	0.688	0.479	3.1624e-283	0	bou	Dorsal Epidermis
8.68905e-283	0.287114	0.26	0.077	1.55317e-278	0	CG43980	Dorsal Epidermis
3.36694e-281	0.639704	0.803	0.685	6.01841e-277	0	N	Dorsal Epidermis
3.77169e-281	0.255943	0.241	0.066	6.74189e-277	0	blot	Dorsal Epidermis
4.6352e-278	0.525102	0.834	0.726	8.28542e-274	0	arm	Dorsal Epidermis
2.89308e-276	0.404011	0.367	0.148	5.17137e-272	0	Pgant7	Dorsal Epidermis
9.39399e-275	0.490181	0.82	0.707	1.67918e-270	0	Manf	Dorsal Epidermis
2.58872e-272	0.360736	0.332	0.12	4.62733e-268	0	ihog	Dorsal Epidermis
8.80252e-272	-0.61184	0.615	0.659	1.57345e-267	0	rin	Dorsal Epidermis
6.78232e-271	1.03178	0.316	0.149	1.21234e-266	0	Alp1	Dorsal Epidermis
2.70948e-270	0.554608	0.519	0.285	4.84319e-266	0	Cln7	Dorsal Epidermis
2.78618e-270	0.308533	0.294	0.096	4.9803e-266	0	CG3534	Dorsal Epidermis
1.62901e-266	1.20758	0.76	0.695	2.91186e-262	0	CG10591	Dorsal Epidermis
1.58681e-264	0.581504	0.579	0.358	2.83642e-260	0	Cont	Dorsal Epidermis
3.92448e-264	0.576396	0.552	0.288	7.01501e-260	0	scrib	Dorsal Epidermis
6.81865e-264	0.560951	0.665	0.461	1.21883e-259	0	zetaCOP	Dorsal Epidermis
7.54445e-264	-0.478669	0.967	0.97	1.34857e-259	0	Cyp1	Dorsal Epidermis
3.10305e-263	0.905328	0.545	0.31	5.54671e-259	0	CG15282	Dorsal Epidermis
9.35957e-263	-1.23818	0.386	0.507	1.67302e-258	0	CG5080	Dorsal Epidermis
5.22653e-261	0.528657	0.52	0.3	9.34241e-257	0	M6	Dorsal Epidermis
1.58536e-260	-1.08165	0.345	0.459	2.83383e-256	0	Eno	Dorsal Epidermis
3.04928e-259	-0.720743	0.395	0.474	5.45059e-255	0	Hsp60A	Dorsal Epidermis
3.49895e-256	1.23542	0.439	0.261	6.25437e-252	0	Obp56a	Dorsal Epidermis
1.26809e-253	0.533084	0.581	0.354	2.26671e-249	0	AnxB11	Dorsal Epidermis
7.40062e-253	0.263736	0.275	0.092	1.32286e-248	0	mthl5	Dorsal Epidermis
1.2962e-252	-0.71356	0.583	0.545	2.31696e-248	0	scf	Dorsal Epidermis
9.937e-252	-0.808365	0.618	0.598	1.77624e-247	0	mbl	Dorsal Epidermis
1.40206e-250	0.398712	0.422	0.193	2.50618e-246	0	sano	Dorsal Epidermis
1.50819e-250	0.902837	0.3	0.111	2.69589e-246	0	CG17549	Dorsal Epidermis
2.16989e-250	-1.16407	0.303	0.435	3.87867e-246	0	shep	Dorsal Epidermis
2.69427e-249	-0.648301	0.338	0.411	4.81601e-245	0	mEFTu1	Dorsal Epidermis
3.68197e-249	0.629672	0.851	0.756	6.58152e-245	0	rib	Dorsal Epidermis
1.23082e-248	0.424426	0.444	0.214	2.20009e-244	0	CG1806	Dorsal Epidermis
1.85739e-247	0.622176	0.659	0.499	3.32008e-243	0	cic	Dorsal Epidermis
4.62814e-247	0.260693	0.261	0.085	8.2728e-243	0	CG13894	Dorsal Epidermis
5.21426e-244	0.430917	0.941	0.881	9.3205e-240	0	CG8860	Dorsal Epidermis
4.17481e-241	-1.26637	0.43	0.504	7.46248e-237	0	Mlc2	Dorsal Epidermis
8.82898e-241	0.57333	0.582	0.329	1.57818e-236	0	yrt	Dorsal Epidermis
1.52239e-238	0.499557	0.84	0.771	2.72127e-234	0	Hsc70-3	Dorsal Epidermis
2.2776e-238	-0.934967	0.413	0.497	4.07121e-234	0	sm	Dorsal Epidermis
1.62547e-237	0.352255	0.344	0.138	2.90553e-233	0	CG11882	Dorsal Epidermis
2.47588e-237	0.741409	0.333	0.138	4.42563e-233	0	Tsp	Dorsal Epidermis
4.5567e-237	-1.09091	0.219	0.367	8.1451e-233	0	zfh1	Dorsal Epidermis
6.74686e-237	0.333889	0.362	0.154	1.206e-232	0	cv	Dorsal Epidermis
6.79381e-236	0.460583	0.223	0.059	1.21439e-231	0	sob	Dorsal Epidermis
2.19039e-234	0.613027	0.598	0.35	3.91533e-230	0	Egfr	Dorsal Epidermis
1.66003e-232	0.497107	0.695	0.579	2.9673e-228	0	Spp	Dorsal Epidermis
2.78797e-232	-0.893967	0.3	0.416	4.9835e-228	0	CG13920	Dorsal Epidermis
2.95303e-232	-0.920831	0.25	0.37	5.27854e-228	0	Mef2	Dorsal Epidermis
3.37721e-232	0.302725	0.168	0.035	6.03676e-228	0	CG31371	Dorsal Epidermis
3.75358e-231	-0.747681	0.39	0.49	6.70953e-227	0	Traf4	Dorsal Epidermis
4.56699e-231	-0.848083	0.426	0.475	8.1635e-227	0	CG8036	Dorsal Epidermis
1.08662e-229	0.479874	0.512	0.297	1.94233e-225	0	CG1418	Dorsal Epidermis
3.69773e-227	0.255927	0.278	0.104	6.6097e-223	0	CG17672	Dorsal Epidermis
6.13078e-227	-1.17083	0.226	0.349	1.09588e-222	0	bru3	Dorsal Epidermis
8.93772e-226	0.405627	0.769	0.666	1.59762e-221	0	KdelR	Dorsal Epidermis
5.66164e-224	-0.748271	0.277	0.415	1.01202e-219	0	ewg	Dorsal Epidermis
8.41472e-224	-1.03864	0.324	0.426	1.50413e-219	0	scrt	Dorsal Epidermis
6.66069e-223	0.284686	0.154	0.029	1.1906e-218	0	SPE	Dorsal Epidermis
4.1968e-222	0.397649	0.674	0.454	7.50178e-218	0	Prosap	Dorsal Epidermis
1.38164e-221	-0.878767	0.205	0.358	2.46969e-217	0	CadN	Dorsal Epidermis
1.46629e-221	0.272204	0.303	0.12	2.62099e-217	0	CG33111	Dorsal Epidermis
2.72572e-221	-0.433488	0.61	0.618	4.87222e-217	0	ND-ACP	Dorsal Epidermis
4.45961e-221	-0.718371	0.206	0.4	7.97155e-217	0	spidey	Dorsal Epidermis
4.892e-221	-0.641032	0.615	0.649	8.74445e-217	0	cib	Dorsal Epidermis
9.31388e-221	-0.445946	0.951	0.948	1.66486e-216	0	Hsc70-4	Dorsal Epidermis
1.84005e-220	0.433223	0.779	0.659	3.28909e-216	0	twr	Dorsal Epidermis
2.05952e-220	0.690814	0.595	0.374	3.68139e-216	0	hid	Dorsal Epidermis
2.19272e-220	0.403299	0.546	0.304	3.91949e-216	0	numb	Dorsal Epidermis
1.01953e-217	-0.464324	0.842	0.839	1.82242e-213	0	awd	Dorsal Epidermis
5.98753e-217	-1.18073	0.215	0.323	1.07027e-212	0	sls	Dorsal Epidermis
6.002e-216	0.456062	0.425	0.215	1.07286e-211	0	Uba5	Dorsal Epidermis
3.2526e-215	0.490839	0.743	0.593	5.81402e-211	0	aop	Dorsal Epidermis
1.31388e-214	0.352486	0.407	0.193	2.34855e-210	0	btsz	Dorsal Epidermis
2.33866e-213	-0.656414	0.341	0.387	4.18035e-209	0	bol	Dorsal Epidermis
2.89535e-213	-1.00114	0.291	0.432	5.17543e-209	0	CG9650	Dorsal Epidermis
2.8446e-209	-0.456484	0.742	0.76	5.08473e-205	0	B52	Dorsal Epidermis
1.10771e-208	0.387368	0.544	0.318	1.98003e-204	0	CG42748	Dorsal Epidermis
3.09078e-208	-0.37755	0.927	0.912	5.52476e-204	0	bic	Dorsal Epidermis
1.45501e-207	-0.501539	0.701	0.693	2.60083e-203	0	CG11267	Dorsal Epidermis
1.60458e-206	0.367381	0.819	0.73	2.86818e-202	0	miple2	Dorsal Epidermis
2.31e-206	0.478817	0.59	0.405	4.12913e-202	0	SrpRalpha	Dorsal Epidermis
1.32768e-205	-0.554409	0.309	0.384	2.37323e-201	0	clu	Dorsal Epidermis
3.26534e-205	-1.18607	0.212	0.301	5.83679e-201	0	TpnC73F	Dorsal Epidermis
3.27158e-205	-0.722211	0.728	0.739	5.84795e-201	0	lncRNA:Hsromega	Dorsal Epidermis
5.08809e-205	0.301626	0.426	0.232	9.09497e-201	0	sel	Dorsal Epidermis
1.93788e-204	0.58559	0.259	0.092	3.46396e-200	0	Doc1	Dorsal Epidermis
2.2027e-202	0.500928	0.571	0.394	3.93733e-198	0	deltaCOP	Dorsal Epidermis
3.86977e-201	-0.386654	0.32	0.219	6.91722e-197	0	CG6218	Dorsal Epidermis
6.27714e-200	-0.37255	0.831	0.821	1.12204e-195	0	sesB	Dorsal Epidermis
1.27563e-199	0.293963	0.271	0.104	2.28019e-195	0	CG42673	Dorsal Epidermis
1.75253e-199	-0.922077	0.2	0.296	3.13265e-195	0	Neurochondrin	Dorsal Epidermis
2.09326e-199	0.499234	0.559	0.341	3.7417e-195	0	Ufm1	Dorsal Epidermis
1.28085e-198	0.43866	0.342	0.153	2.28952e-194	0	sturkopf	Dorsal Epidermis
1.48062e-198	-0.407705	0.647	0.653	2.6466e-194	0	ATPsyngamma	Dorsal Epidermis
5.67946e-198	-0.73939	0.662	0.715	1.0152e-193	0	pum	Dorsal Epidermis
1.07492e-196	0.745903	0.571	0.4	1.92142e-192	0	Tollo	Dorsal Epidermis
1.75842e-196	-0.495235	0.936	0.934	3.14318e-192	0	smt3	Dorsal Epidermis
2.08458e-196	0.383825	0.809	0.711	3.72619e-192	0	bai	Dorsal Epidermis
1.18433e-195	-0.667234	0.416	0.419	2.11698e-191	0	msi	Dorsal Epidermis
4.26264e-195	0.628324	0.249	0.099	7.61948e-191	0	en	Dorsal Epidermis
7.26404e-195	-0.701211	0.645	0.66	1.29845e-190	0	Tet	Dorsal Epidermis
1.62957e-193	0.443353	0.535	0.352	2.91286e-189	0	Catsup	Dorsal Epidermis
3.20717e-193	0.490537	0.619	0.427	5.73282e-189	0	Wdr62	Dorsal Epidermis
6.26315e-193	-0.506486	0.414	0.451	1.11954e-188	0	P32	Dorsal Epidermis
4.93444e-191	-0.36817	0.488	0.47	8.8203e-187	0	CCT5	Dorsal Epidermis
5.58093e-191	0.4245	0.371	0.177	9.97591e-187	0	Spn42Da	Dorsal Epidermis
1.21593e-190	0.344102	0.759	0.632	2.17348e-186	0	Syb	Dorsal Epidermis
1.12437e-189	0.280126	0.29	0.117	2.00982e-185	0	cm	Dorsal Epidermis
1.01685e-188	0.400429	0.778	0.668	1.81761e-184	0	Spase25	Dorsal Epidermis
3.59628e-188	0.356345	0.753	0.667	6.42835e-184	0	CHOp24	Dorsal Epidermis
3.86364e-188	-0.40998	0.368	0.393	6.90626e-184	0	l(2)37Cc	Dorsal Epidermis
5.87246e-187	0.487148	0.676	0.495	1.0497e-182	0	Moe	Dorsal Epidermis
1.47147e-186	-0.312537	0.796	0.773	2.63026e-182	0	COX5A	Dorsal Epidermis
2.13593e-186	-0.382988	0.514	0.505	3.81798e-182	0	RhoGDI	Dorsal Epidermis
3.04491e-186	-1.04256	0.266	0.339	5.44277e-182	0	Mlc1	Dorsal Epidermis
4.85249e-185	0.325622	0.235	0.082	8.67382e-181	0	Spn42De	Dorsal Epidermis
2.29904e-184	-0.410974	0.475	0.514	4.10954e-180	0	Uev1A	Dorsal Epidermis
3.51347e-184	-0.651473	0.475	0.516	6.28033e-180	0	CG14207	Dorsal Epidermis
3.55807e-184	-0.902265	0.168	0.237	6.36006e-180	0	Mhc	Dorsal Epidermis
1.13607e-183	0.320156	0.461	0.263	2.03072e-179	0	CG32280	Dorsal Epidermis
1.80224e-183	-0.596043	0.399	0.388	3.2215e-179	0	Ptp99A	Dorsal Epidermis
2.4998e-183	-0.517595	0.619	0.656	4.4684e-179	0	Hel25E	Dorsal Epidermis
1.19084e-182	-0.587082	0.116	0.276	2.12863e-178	0	CG32813	Dorsal Epidermis
1.53022e-182	-0.557752	0.965	0.969	2.73527e-178	0	fax	Dorsal Epidermis
4.95148e-182	0.350624	0.452	0.253	8.85078e-178	0	Atox1	Dorsal Epidermis
1.1061e-181	0.607151	0.391	0.194	1.97715e-177	0	kni	Dorsal Epidermis
1.71441e-181	-1.01457	0.224	0.301	3.06452e-177	0	up	Dorsal Epidermis
2.27716e-181	-0.486955	0.633	0.621	4.07042e-177	0	brat	Dorsal Epidermis
1.16611e-180	-0.557855	0.398	0.47	2.08443e-176	0	Cpsf6	Dorsal Epidermis
2.42764e-179	0.314573	0.459	0.262	4.33941e-175	0	klu	Dorsal Epidermis
1.77118e-178	-0.740525	0.875	0.899	3.16598e-174	0	nur	Dorsal Epidermis
4.43848e-178	0.48856	0.196	0.058	7.93378e-174	0	CG11437	Dorsal Epidermis
5.5643e-178	0.4231	0.568	0.396	9.94618e-174	0	Sec23	Dorsal Epidermis
9.25826e-178	-0.659357	0.157	0.303	1.65491e-173	0	meso18E	Dorsal Epidermis
1.40739e-177	0.404063	0.374	0.19	2.5157e-173	0	Pgant1	Dorsal Epidermis
2.0661e-177	-0.617565	0.496	0.532	3.69315e-173	0	wech	Dorsal Epidermis
5.23267e-177	-0.662267	0.912	0.912	9.3534e-173	0	HmgD	Dorsal Epidermis
1.61569e-176	0.323959	0.426	0.234	2.88805e-172	0	CG3402	Dorsal Epidermis
4.10277e-175	-0.322817	0.708	0.691	7.3337e-171	0	ATPsynD	Dorsal Epidermis
6.70418e-175	0.499946	0.553	0.338	1.19837e-170	0	smash	Dorsal Epidermis
5.09789e-174	-0.844291	0.124	0.228	9.11247e-170	0	Strn-Mlck	Dorsal Epidermis
2.52364e-173	-0.358869	0.561	0.558	4.511e-169	0	UQCR-C2	Dorsal Epidermis
5.58766e-173	0.46123	0.499	0.325	9.98794e-169	0	atl	Dorsal Epidermis
3.80669e-172	-1.00686	0.317	0.395	6.80446e-168	0	Mlp60A	Dorsal Epidermis
5.80979e-172	0.515894	0.229	0.082	1.0385e-167	0	Faa	Dorsal Epidermis
1.23549e-171	0.304977	0.463	0.291	2.20844e-167	0	Pal1	Dorsal Epidermis
1.67807e-171	-0.370526	0.951	0.941	2.99955e-167	0	Act5C	Dorsal Epidermis
2.90845e-171	-0.34719	0.731	0.719	5.19886e-167	0	blw	Dorsal Epidermis
1.29178e-170	0.266173	0.22	0.079	2.30905e-166	0	CG9782	Dorsal Epidermis
2.44654e-170	0.301446	0.385	0.2	4.37319e-166	0	mfas	Dorsal Epidermis
3.17382e-170	0.388978	0.419	0.228	5.6732e-166	0	Hr39	Dorsal Epidermis
3.24534e-170	0.261016	0.331	0.16	5.80104e-166	0	Ccdc85	Dorsal Epidermis
4.22404e-170	0.522166	0.45	0.259	7.55047e-166	0	Piezo	Dorsal Epidermis
8.40238e-170	-0.714472	0.175	0.281	1.50192e-165	0	CG6329	Dorsal Epidermis
5.33602e-169	-0.473937	0.656	0.671	9.53814e-165	0	Ran	Dorsal Epidermis
6.2679e-169	0.34241	0.468	0.273	1.12039e-164	0	haf	Dorsal Epidermis
2.18169e-168	-0.700122	0.242	0.337	3.89976e-164	0	Galphao	Dorsal Epidermis
3.38477e-168	0.414679	0.615	0.424	6.05027e-164	0	Ufc1	Dorsal Epidermis
1.53776e-167	-0.889627	0.22	0.33	2.74874e-163	0	Msp300	Dorsal Epidermis
2.8053e-167	0.318062	0.255	0.1	5.01448e-163	0	Ser	Dorsal Epidermis
3.12535e-167	0.429379	0.491	0.281	5.58656e-163	0	cno	Dorsal Epidermis
1.7895e-166	-0.366378	0.432	0.389	3.19873e-162	0	CG9135	Dorsal Epidermis
1.21133e-165	0.401385	0.569	0.408	2.16525e-161	0	SrpRbeta	Dorsal Epidermis
1.34108e-165	-0.447893	0.308	0.363	2.39718e-161	0	Ahcy	Dorsal Epidermis
5.17018e-165	-0.341819	0.925	0.923	9.2417e-161	0	Fkbp12	Dorsal Epidermis
1.29266e-164	-0.628486	0.244	0.325	2.31063e-160	0	Lsd-2	Dorsal Epidermis
1.37299e-164	0.307575	0.159	0.041	2.45423e-160	0	Doc3	Dorsal Epidermis
1.73551e-164	0.381744	0.457	0.274	3.10222e-160	0	Grasp65	Dorsal Epidermis
1.97857e-164	-0.595588	0.185	0.284	3.53669e-160	0	Swip-1	Dorsal Epidermis
4.29027e-164	0.274319	0.669	0.521	7.66886e-160	0	luna	Dorsal Epidermis
1.61179e-163	0.560477	0.608	0.404	2.88107e-159	0	baz	Dorsal Epidermis
3.37359e-163	0.285966	0.24	0.092	6.03029e-159	0	CG12643	Dorsal Epidermis
1.23216e-162	0.388457	0.526	0.339	2.20249e-158	0	Nrx-IV	Dorsal Epidermis
8.21124e-161	0.345869	0.48	0.284	1.46776e-156	0	mav	Dorsal Epidermis
9.80694e-161	-0.510058	0.556	0.585	1.75299e-156	0	Cyt-c-p	Dorsal Epidermis
1.25498e-160	-0.910037	0.192	0.27	2.24328e-156	0	wupA	Dorsal Epidermis
1.72931e-160	-0.403281	0.411	0.438	3.09114e-156	0	Hsc70-5	Dorsal Epidermis
2.94275e-160	-0.649743	0.497	0.479	5.26017e-156	0	cpo	Dorsal Epidermis
6.04831e-160	-0.654371	0.23	0.3	1.08114e-155	0	CG13928	Dorsal Epidermis
6.97217e-160	0.358837	0.431	0.241	1.24628e-155	0	Hmu	Dorsal Epidermis
7.32279e-160	0.270898	0.387	0.205	1.30895e-155	0	Magi	Dorsal Epidermis
2.50809e-159	-0.998373	0.135	0.231	4.48321e-155	0	bt	Dorsal Epidermis
1.00636e-158	-0.451981	0.485	0.521	1.79886e-154	0	Src64B	Dorsal Epidermis
1.06225e-157	-0.43434	0.514	0.531	1.89877e-153	0	Pits	Dorsal Epidermis
2.32931e-157	-0.524873	0.165	0.281	4.16364e-153	0	CHES-1-like	Dorsal Epidermis
9.4817e-156	-0.688833	0.205	0.268	1.69485e-151	0	Vrp1	Dorsal Epidermis
2.14241e-155	0.272975	0.342	0.172	3.82956e-151	0	koko	Dorsal Epidermis
2.44336e-155	0.540766	0.625	0.487	4.36751e-151	0	Tsp42Ee	Dorsal Epidermis
4.42051e-155	0.326059	0.434	0.249	7.90167e-151	0	chn	Dorsal Epidermis
4.92225e-155	0.526391	0.358	0.186	8.79852e-151	0	GstE11	Dorsal Epidermis
5.01805e-155	0.377054	0.431	0.255	8.96977e-151	0	Sec22	Dorsal Epidermis
8.85475e-155	-0.543754	0.539	0.586	1.58279e-150	0	Su(var)205	Dorsal Epidermis
1.06147e-154	0.325988	0.656	0.517	1.89737e-150	0	Clc	Dorsal Epidermis
2.60968e-154	-0.448546	0.505	0.564	4.66481e-150	0	SmE	Dorsal Epidermis
5.21724e-154	-0.307176	0.48	0.466	9.32582e-150	0	CCT2	Dorsal Epidermis
9.4266e-154	-0.518913	0.582	0.619	1.685e-149	0	Set	Dorsal Epidermis
9.97178e-154	0.271694	0.3	0.142	1.78246e-149	0	CRAT	Dorsal Epidermis
1.08194e-153	0.655562	0.339	0.177	1.93396e-149	0	mab-21	Dorsal Epidermis
1.48311e-152	-0.31228	0.508	0.493	2.65105e-148	0	UQCR-C1	Dorsal Epidermis
3.42141e-152	0.433015	0.39	0.204	6.11577e-148	0	comm2	Dorsal Epidermis
3.85847e-152	-0.798931	0.248	0.332	6.89702e-148	0	CG14687	Dorsal Epidermis
6.37742e-152	-0.271533	0.642	0.601	1.13996e-147	0	Cyt-c1	Dorsal Epidermis
8.63703e-152	-0.506372	0.48	0.465	1.54387e-147	0	Myc	Dorsal Epidermis
1.41551e-151	-0.868441	0.284	0.373	2.53023e-147	0	CG14629	Dorsal Epidermis
2.97884e-151	-0.740543	0.099	0.192	5.32467e-147	0	lmd	Dorsal Epidermis
6.36929e-151	-0.559014	0.11	0.238	1.13851e-146	0	dnc	Dorsal Epidermis
1.10849e-150	0.330374	0.605	0.453	1.98143e-146	0	BNIP3	Dorsal Epidermis
1.11508e-150	-0.289412	0.952	0.943	1.9932e-146	0	Nacalpha	Dorsal Epidermis
3.18377e-150	-0.296469	0.51	0.489	5.69099e-146	0	CCT3	Dorsal Epidermis
3.65123e-150	-0.367142	0.926	0.919	6.52658e-146	0	14-3-3zeta	Dorsal Epidermis
1.38876e-149	0.330386	0.664	0.552	2.48241e-145	0	Sh3beta	Dorsal Epidermis
2.5047e-149	0.680666	0.754	0.681	4.47714e-145	0	trn	Dorsal Epidermis
3.01376e-149	-0.730299	0.345	0.39	5.3871e-145	0	peb	Dorsal Epidermis
6.03542e-149	0.333087	0.47	0.296	1.07883e-144	0	betaCOP	Dorsal Epidermis
7.74856e-148	-0.808729	0.255	0.328	1.38505e-143	0	Ldh	Dorsal Epidermis
9.43051e-148	-0.412412	0.387	0.407	1.6857e-143	0	Phb2	Dorsal Epidermis
1.01204e-147	-0.70201	0.177	0.26	1.80902e-143	0	Oli	Dorsal Epidermis
1.58213e-147	0.581673	0.47	0.275	2.82805e-143	0	E(spl)m2-BFM	Dorsal Epidermis
1.63847e-147	-0.3315	0.712	0.696	2.92876e-143	0	Nph	Dorsal Epidermis
2.84277e-147	0.392543	0.819	0.743	5.08145e-143	0	CG33129	Dorsal Epidermis
3.78514e-147	0.355071	0.772	0.631	6.76594e-143	0	Spase12	Dorsal Epidermis
1.23706e-146	0.384521	0.697	0.563	2.21125e-142	0	Arf102F	Dorsal Epidermis
2.07072e-146	-0.553388	0.303	0.307	3.70142e-142	0	Plod	Dorsal Epidermis
4.95042e-146	-0.586074	0.148	0.249	8.84888e-142	0	Trim9	Dorsal Epidermis
5.3355e-146	0.346295	0.488	0.31	9.53721e-142	0	su(Hw)	Dorsal Epidermis
8.20772e-146	0.34709	0.5	0.334	1.46713e-141	0	Ccm3	Dorsal Epidermis
8.22898e-146	-0.593708	0.402	0.455	1.47093e-141	0	rhea	Dorsal Epidermis
1.16552e-145	0.341583	0.796	0.72	2.08337e-141	0	Sar1	Dorsal Epidermis
1.41149e-145	-0.338066	0.572	0.581	2.52305e-141	0	mago	Dorsal Epidermis
1.51317e-145	-0.555794	0.263	0.335	2.70479e-141	0	Acer	Dorsal Epidermis
4.11656e-145	0.374239	0.514	0.357	7.35836e-141	0	Sema1b	Dorsal Epidermis
6.5929e-145	0.261309	0.356	0.19	1.17848e-140	0	par-6	Dorsal Epidermis
7.98543e-145	0.49542	0.508	0.323	1.4274e-140	0	tkv	Dorsal Epidermis
1.10033e-144	0.2977	0.505	0.327	1.96684e-140	0	tutl	Dorsal Epidermis
2.28992e-144	0.345097	0.623	0.467	4.09324e-140	0	Xbp1	Dorsal Epidermis
4.37129e-144	0.519789	0.551	0.373	7.81368e-140	0	ci	Dorsal Epidermis
4.63081e-144	0.351417	0.686	0.564	8.27756e-140	0	Mlc-c	Dorsal Epidermis
6.45187e-144	0.288624	0.991	0.984	1.15327e-139	0	His4r	Dorsal Epidermis
9.31177e-144	0.318351	0.19	0.066	1.66448e-139	0	CG9691	Dorsal Epidermis
2.43415e-143	0.401347	0.45	0.267	4.35104e-139	0	CG2201	Dorsal Epidermis
3.86143e-143	0.253338	0.355	0.187	6.9023e-139	0	CG5727	Dorsal Epidermis
2.04167e-142	0.335719	0.458	0.288	3.64949e-138	0	Hr78	Dorsal Epidermis
2.13278e-142	0.374017	0.58	0.378	3.81234e-138	0	kst	Dorsal Epidermis
2.45325e-142	-0.272933	0.812	0.788	4.38519e-138	0	COX5B	Dorsal Epidermis
8.69868e-142	0.343682	0.315	0.154	1.55489e-137	0	Nep2	Dorsal Epidermis
2.13504e-141	0.373003	0.58	0.417	3.81638e-137	0	epsilonCOP	Dorsal Epidermis
3.29143e-141	-0.331526	0.484	0.482	5.88342e-137	0	mRpL12	Dorsal Epidermis
5.46327e-141	0.350312	0.686	0.582	9.7656e-137	0	eca	Dorsal Epidermis
1.71599e-140	0.671596	0.262	0.131	3.06732e-136	0	drm	Dorsal Epidermis
2.0179e-140	-0.66966	0.236	0.35	3.60699e-136	0	CG3408	Dorsal Epidermis
2.75529e-140	-0.649777	0.149	0.227	4.92507e-136	0	sns	Dorsal Epidermis
4.24609e-140	0.262239	0.37	0.2	7.58989e-136	0	Prat	Dorsal Epidermis
3.21304e-139	-0.429521	0.148	0.289	5.74331e-135	0	Sms	Dorsal Epidermis
6.03839e-139	0.328058	0.299	0.142	1.07936e-134	0	Dad	Dorsal Epidermis
6.32595e-139	-0.323116	0.797	0.753	1.13076e-134	0	hoip	Dorsal Epidermis
6.89124e-139	0.753435	0.31	0.168	1.23181e-134	0	caup	Dorsal Epidermis
8.2067e-139	-0.388306	0.376	0.428	1.46695e-134	0	Idh3a	Dorsal Epidermis
9.07065e-139	-0.279047	0.541	0.508	1.62138e-134	0	CG15019	Dorsal Epidermis
1.0585e-138	0.275355	0.347	0.183	1.89207e-134	0	Klp98A	Dorsal Epidermis
1.87182e-138	-1.0523	0.548	0.612	3.34587e-134	0	apolpp	Dorsal Epidermis
2.98524e-138	-0.489177	0.35	0.402	5.33612e-134	0	mei-P26	Dorsal Epidermis
7.40701e-138	0.412549	0.793	0.681	1.324e-133	0	nkd	Dorsal Epidermis
9.09679e-137	-0.656794	0.186	0.251	1.62605e-132	0	nerfin-1	Dorsal Epidermis
9.93392e-137	-0.401391	0.304	0.36	1.77569e-132	0	CG5504	Dorsal Epidermis
1.08259e-136	0.340282	0.612	0.459	1.93513e-132	0	p24-1	Dorsal Epidermis
1.63454e-136	-0.359642	0.617	0.631	2.92173e-132	0	SmB	Dorsal Epidermis
1.64189e-136	0.549069	0.182	0.076	2.93488e-132	0	pnr	Dorsal Epidermis
1.86801e-136	0.376837	0.706	0.571	3.33908e-132	0	Dp1	Dorsal Epidermis
2.08409e-136	-0.699833	0.757	0.799	3.72531e-132	0	CG13159	Dorsal Epidermis
2.12772e-136	0.908749	0.229	0.158	3.80329e-132	0	CG13362	Dorsal Epidermis
9.51154e-136	-0.376928	0.476	0.501	1.70019e-131	0	CG34132	Dorsal Epidermis
1.28143e-135	0.346068	0.6	0.467	2.29055e-131	0	Tudor-SN	Dorsal Epidermis
2.80595e-135	-0.298987	0.682	0.657	5.01563e-131	0	vig2	Dorsal Epidermis
2.97851e-135	-0.299192	0.601	0.593	5.32409e-131	0	ATPsyndelta	Dorsal Epidermis
3.47712e-135	0.340319	0.508	0.349	6.21535e-131	0	beta'COP	Dorsal Epidermis
1.73351e-134	-0.679576	0.645	0.703	3.09865e-130	0	CG14756	Dorsal Epidermis
2.23466e-134	0.446809	0.162	0.052	3.99446e-130	0	eyg	Dorsal Epidermis
3.85386e-134	-0.27135	0.518	0.485	6.88878e-130	0	AdSS	Dorsal Epidermis
4.08588e-134	0.275057	0.236	0.105	7.30352e-130	0	CG31313	Dorsal Epidermis
7.03648e-134	0.358525	0.553	0.389	1.25777e-129	0	Srp9	Dorsal Epidermis
7.66207e-134	-0.869452	0.124	0.237	1.36959e-129	0	CG17716	Dorsal Epidermis
8.25865e-134	-0.454876	0.523	0.554	1.47623e-129	0	CG32767	Dorsal Epidermis
2.23481e-133	-0.53693	0.181	0.3	3.99472e-129	0	Mes2	Dorsal Epidermis
2.40061e-133	0.670089	0.353	0.197	4.2911e-129	0	sog	Dorsal Epidermis
3.11073e-133	-0.437155	0.319	0.35	5.56043e-129	0	CG11030	Dorsal Epidermis
5.78464e-133	0.343438	0.554	0.408	1.03401e-128	0	Srp54k	Dorsal Epidermis
1.55555e-132	-0.428613	0.389	0.495	2.78055e-128	0	HINT1	Dorsal Epidermis
2.15406e-132	-0.306458	0.429	0.428	3.85037e-128	0	Tom40	Dorsal Epidermis
5.05821e-132	0.54198	0.436	0.266	9.04155e-128	0	ImpL2	Dorsal Epidermis
9.94727e-132	0.283786	0.995	0.988	1.77807e-127	0	Calr	Dorsal Epidermis
4.25286e-131	-0.474381	0.234	0.324	7.60199e-127	0	CG7029	Dorsal Epidermis
4.58007e-131	-0.441248	0.632	0.651	8.18688e-127	0	Hr4	Dorsal Epidermis
1.03737e-130	0.331705	0.724	0.62	1.85431e-126	0	sqh	Dorsal Epidermis
1.14929e-130	0.302847	0.443	0.278	2.05435e-126	0	Cpr	Dorsal Epidermis
2.35862e-130	0.383621	0.607	0.479	4.21603e-126	0	Surf4	Dorsal Epidermis
2.38946e-130	-0.508274	0.23	0.303	4.27115e-126	0	PheRS-m	Dorsal Epidermis
7.43829e-130	0.464458	0.495	0.308	1.32959e-125	0	cher	Dorsal Epidermis
2.0421e-129	-0.377312	0.369	0.412	3.65025e-125	0	Hsc70Cb	Dorsal Epidermis
2.12944e-129	0.313035	0.809	0.741	3.80638e-125	0	lolal	Dorsal Epidermis
7.24461e-129	-0.392099	0.867	0.871	1.29497e-124	0	sqd	Dorsal Epidermis
9.52646e-129	0.403156	0.218	0.088	1.70286e-124	0	opa	Dorsal Epidermis
9.90757e-129	0.366385	0.661	0.548	1.77098e-124	0	ergic53	Dorsal Epidermis
1.35909e-128	-0.520539	0.186	0.251	2.42936e-124	0	Gdh	Dorsal Epidermis
4.05505e-128	-0.382853	0.368	0.403	7.24841e-124	0	CG13220	Dorsal Epidermis
1.24572e-127	0.387064	0.651	0.468	2.22672e-123	0	Frl	Dorsal Epidermis
1.06397e-126	0.277576	0.394	0.224	1.90184e-122	0	mbt	Dorsal Epidermis
1.6902e-126	0.281632	0.451	0.289	3.02124e-122	0	CG1103	Dorsal Epidermis
2.54871e-126	0.592406	0.255	0.121	4.55582e-122	0	hh	Dorsal Epidermis
2.89739e-126	-0.550059	0.174	0.323	5.17909e-122	0	pigs	Dorsal Epidermis
3.12656e-126	-0.311966	0.612	0.591	5.58873e-122	0	glo	Dorsal Epidermis
3.63413e-126	0.634084	0.714	0.643	6.49601e-122	0	Ama	Dorsal Epidermis
3.67759e-126	-0.940172	0.234	0.291	6.5737e-122	0	TpnC47D	Dorsal Epidermis
3.68681e-126	-0.616176	0.362	0.397	6.59017e-122	0	sn	Dorsal Epidermis
7.22449e-126	0.252453	0.357	0.201	1.29138e-121	0	alphaCOP	Dorsal Epidermis
7.30595e-126	-0.771547	0.18	0.271	1.30594e-121	0	Ank2	Dorsal Epidermis
9.16278e-126	-0.864964	0.198	0.271	1.63785e-121	0	Tm2	Dorsal Epidermis
1.24089e-125	0.402597	0.619	0.481	2.21809e-121	0	Gp150	Dorsal Epidermis
1.71738e-125	0.274398	0.45	0.279	3.06982e-121	0	CG3655	Dorsal Epidermis
3.07065e-124	0.318016	0.454	0.293	5.48879e-120	0	ArfGAP3	Dorsal Epidermis
1.7876e-123	0.595047	0.318	0.168	3.19534e-119	0	BobA	Dorsal Epidermis
2.25718e-123	-0.344131	0.734	0.704	4.03471e-119	0	LanB1	Dorsal Epidermis
2.98406e-123	0.320467	0.339	0.18	5.33401e-119	0	lncRNA:alphagamma-element:CR32865	Dorsal Epidermis
3.58207e-123	-0.315232	0.405	0.41	6.40294e-119	0	CCT8	Dorsal Epidermis
4.95386e-123	-0.414596	0.406	0.457	8.85502e-119	0	schlank	Dorsal Epidermis
1.06042e-122	-0.662798	0.244	0.36	1.89551e-118	0	Spn	Dorsal Epidermis
1.41744e-121	0.323157	0.631	0.479	2.53367e-117	0	mtgo	Dorsal Epidermis
2.4737e-121	0.261583	0.344	0.188	4.42174e-117	0	FER	Dorsal Epidermis
5.46782e-121	-0.266727	0.705	0.676	9.77372e-117	0	ATPsynO	Dorsal Epidermis
6.52232e-121	-0.410297	0.672	0.695	1.16587e-116	0	Unr	Dorsal Epidermis
9.21037e-121	0.507065	0.498	0.317	1.64635e-116	0	E(spl)m3-HLH	Dorsal Epidermis
1.37867e-120	-0.696881	0.206	0.281	2.46437e-116	0	CG5958	Dorsal Epidermis
4.96269e-120	-0.450161	0.269	0.285	8.87081e-116	0	nemy	Dorsal Epidermis
7.49753e-120	-0.460009	0.279	0.346	1.34018e-115	0	pod1	Dorsal Epidermis
6.24451e-119	-0.333289	0.437	0.458	1.11621e-114	0	Scsalpha1	Dorsal Epidermis
6.6613e-119	-0.503433	0.103	0.208	1.19071e-114	0	SmydA-1	Dorsal Epidermis
7.08183e-119	0.255434	0.237	0.108	1.26588e-114	0	obst-A	Dorsal Epidermis
7.48125e-119	-0.52159	0.221	0.325	1.33727e-114	0	Plp	Dorsal Epidermis
1.98901e-118	-0.732449	0.178	0.269	3.55536e-114	0	Act87E	Dorsal Epidermis
3.2066e-118	-0.295279	0.621	0.606	5.73179e-114	0	Rsf1	Dorsal Epidermis
3.84139e-118	0.279902	0.417	0.263	6.86648e-114	0	gammaCOP	Dorsal Epidermis
4.30893e-118	-0.421637	0.073	0.178	7.7022e-114	0	RyR	Dorsal Epidermis
5.45088e-118	-0.268124	0.702	0.682	9.74345e-114	0	ox	Dorsal Epidermis
1.82363e-117	-0.538963	0.275	0.36	3.25973e-113	0	GstE12	Dorsal Epidermis
1.1153e-116	0.309212	0.588	0.449	1.99359e-112	0	Rab6	Dorsal Epidermis
1.15071e-116	-0.3982	0.339	0.38	2.05689e-112	0	Cpsf5	Dorsal Epidermis
2.481e-116	0.375032	0.89	0.848	4.43479e-112	0	akirin	Dorsal Epidermis
4.01139e-116	-0.254716	0.577	0.542	7.17035e-112	0	Chchd2	Dorsal Epidermis
1.38116e-115	-0.613005	0.07	0.16	2.46883e-111	0	Liprin-gamma	Dorsal Epidermis
6.12911e-115	-0.355789	0.23	0.24	1.09558e-110	0	Phs	Dorsal Epidermis
1.43601e-114	-0.428963	0.599	0.567	2.56686e-110	0	Ten-a	Dorsal Epidermis
1.98989e-114	-0.309892	0.381	0.391	3.55692e-110	0	CCT1	Dorsal Epidermis
3.13574e-114	-0.317328	0.455	0.474	5.60514e-110	0	CG9922	Dorsal Epidermis
4.33355e-114	-0.670733	0.163	0.262	7.74621e-110	0	Drat	Dorsal Epidermis
4.85664e-114	-0.371773	0.452	0.466	8.68124e-110	0	x16	Dorsal Epidermis
5.27497e-114	-0.539	0.104	0.214	9.42901e-110	0	Pgm1	Dorsal Epidermis
7.62459e-114	-0.267647	0.298	0.26	1.36289e-109	0	Mtp	Dorsal Epidermis
1.86552e-112	-0.428976	0.337	0.393	3.33462e-108	0	Srrm234	Dorsal Epidermis
2.95777e-112	0.256137	0.206	0.088	5.28702e-108	0	CG31559	Dorsal Epidermis
3.13531e-112	-0.942115	0.145	0.221	5.60436e-108	0	klg	Dorsal Epidermis
3.4122e-112	-0.333706	0.992	0.988	6.09931e-108	0	Bacc	Dorsal Epidermis
4.94759e-112	-0.571834	0.13	0.185	8.84381e-108	0	Appl	Dorsal Epidermis
6.2093e-112	-0.812519	0.151	0.225	1.10991e-107	0	Con	Dorsal Epidermis
8.39177e-112	0.288017	0.481	0.335	1.50003e-107	0	CG8320	Dorsal Epidermis
1.95382e-111	-0.295803	0.604	0.605	3.49246e-107	0	SNRPG	Dorsal Epidermis
1.99173e-111	-0.369756	0.895	0.892	3.56022e-107	0	His3.3A	Dorsal Epidermis
4.42448e-111	0.416366	0.655	0.543	7.90876e-107	0	psq	Dorsal Epidermis
8.3255e-111	0.270703	0.901	0.855	1.48818e-106	0	Arf79F	Dorsal Epidermis
1.5722e-110	-0.472112	0.12	0.226	2.81031e-106	0	CG9674	Dorsal Epidermis
3.54868e-110	-0.366004	0.353	0.39	6.34327e-106	0	emb	Dorsal Epidermis
5.45409e-110	0.254442	0.551	0.427	9.74919e-106	0	NUCB1	Dorsal Epidermis
1.97943e-109	-0.400591	0.463	0.494	3.53823e-105	0	gro	Dorsal Epidermis
2.93247e-109	-0.265006	0.858	0.844	5.24178e-105	0	ATPsynbeta	Dorsal Epidermis
5.72826e-109	0.378299	0.558	0.383	1.02393e-104	0	E(spl)mbeta-HLH	Dorsal Epidermis
1.05494e-108	-0.265225	0.559	0.558	1.88571e-104	0	SmD2	Dorsal Epidermis
1.52498e-108	-0.710793	0.103	0.195	2.7259e-104	0	side	Dorsal Epidermis
2.22138e-108	-0.325647	0.388	0.402	3.97071e-104	0	mahe	Dorsal Epidermis
8.86386e-108	-0.311288	0.632	0.631	1.58442e-103	0	CG1910	Dorsal Epidermis
1.80342e-107	-0.512034	0.069	0.161	3.22361e-103	0	mspo	Dorsal Epidermis
3.20467e-107	0.290647	0.457	0.299	5.72835e-103	0	colt	Dorsal Epidermis
4.59497e-107	-0.448321	0.13	0.241	8.21351e-103	0	CG14688	Dorsal Epidermis
5.97285e-107	0.47862	0.815	0.738	1.06765e-102	0	chrb	Dorsal Epidermis
9.08948e-107	-0.497974	0.321	0.388	1.62474e-102	0	Rcc1	Dorsal Epidermis
1.48422e-106	-0.454127	0.114	0.187	2.65305e-102	0	CG6024	Dorsal Epidermis
5.54822e-106	-0.421018	0.069	0.169	9.91745e-102	0	Gyg	Dorsal Epidermis
8.189e-106	0.296888	0.173	0.067	1.46378e-101	0	eya	Dorsal Epidermis
1.06354e-105	0.414589	0.215	0.096	1.90109e-101	0	slp1	Dorsal Epidermis
2.73644e-105	-0.406782	0.154	0.229	4.89139e-101	0	CG5886	Dorsal Epidermis
4.35316e-105	-0.603789	0.247	0.309	7.78127e-101	0	insb	Dorsal Epidermis
6.29686e-105	-0.677031	0.136	0.228	1.12556e-100	0	CG4829	Dorsal Epidermis
8.51098e-105	-0.445125	0.344	0.43	1.52134e-100	0	SmD3	Dorsal Epidermis
1.32242e-104	-0.285739	0.305	0.288	2.36382e-100	0	Echs1	Dorsal Epidermis
2.07865e-104	-0.708213	0.576	0.598	3.71559e-100	0	lncRNA:CR30009	Dorsal Epidermis
2.34875e-104	0.529175	0.14	0.07	4.19839e-100	0	CG17278	Dorsal Epidermis
5.42968e-104	-0.840446	0.361	0.411	9.70555e-100	0	ct	Dorsal Epidermis
5.99892e-104	-0.313958	0.421	0.438	1.07231e-99	0	CG6115	Dorsal Epidermis
9.04777e-104	0.293981	0.38	0.232	1.61729e-99	0	pdgy	Dorsal Epidermis
1.36784e-103	-0.477644	0.256	0.259	2.44502e-99	0	Gmap	Dorsal Epidermis
1.76055e-103	0.25335	0.358	0.213	3.14698e-99	0	whd	Dorsal Epidermis
3.18257e-103	0.35018	0.214	0.095	5.68885e-99	0	ems	Dorsal Epidermis
3.7207e-103	-0.538185	0.078	0.186	6.65075e-99	0	sug	Dorsal Epidermis
5.22649e-103	-0.431958	0.43	0.472	9.34235e-99	0	CG13551	Dorsal Epidermis
1.01681e-102	0.30021	0.575	0.446	1.81755e-98	0	Rab7	Dorsal Epidermis
1.22177e-102	0.331046	0.625	0.506	2.18392e-98	0	pix	Dorsal Epidermis
2.89091e-102	-0.388015	0.25	0.347	5.1675e-98	0	Fmr1	Dorsal Epidermis
4.22384e-102	-0.270739	0.502	0.472	7.55012e-98	0	Flo1	Dorsal Epidermis
4.39447e-102	0.301219	0.602	0.465	7.85511e-98	0	Max	Dorsal Epidermis
4.71732e-102	0.403333	0.226	0.104	8.43221e-98	0	sr	Dorsal Epidermis
5.23233e-102	-0.486353	0.092	0.164	9.35278e-98	0	X11Lbeta	Dorsal Epidermis
7.62305e-102	-0.458964	0.322	0.394	1.36262e-97	0	px	Dorsal Epidermis
8.3907e-102	-0.334683	0.548	0.558	1.49984e-97	0	tral	Dorsal Epidermis
9.53796e-102	-0.795845	0.212	0.271	1.70491e-97	0	Npc2g	Dorsal Epidermis
1.14113e-101	-0.944545	0.232	0.282	2.03978e-97	0	Ppn	Dorsal Epidermis
1.7573e-101	-0.301552	0.321	0.341	3.14118e-97	0	CG7430	Dorsal Epidermis
2.90415e-101	0.263355	0.66	0.547	5.19117e-97	0	Sec13	Dorsal Epidermis
6.27678e-101	-0.356353	0.18	0.253	1.12198e-96	0	Unc-76	Dorsal Epidermis
7.42945e-101	-0.515573	0.357	0.404	1.32801e-96	0	Oatp74D	Dorsal Epidermis
8.16589e-101	0.372575	0.205	0.09	1.45965e-96	0	dpp	Dorsal Epidermis
1.28499e-100	-0.348607	0.307	0.338	2.29692e-96	0	Arl6IP1	Dorsal Epidermis
2.63628e-100	0.36681	0.857	0.781	4.71234e-96	0	scyl	Dorsal Epidermis
3.66608e-100	0.554031	0.489	0.334	6.55311e-96	0	SoxN	Dorsal Epidermis
4.94659e-100	-0.302345	0.597	0.602	8.84204e-96	0	sbb	Dorsal Epidermis
6.21525e-100	-0.317353	0.305	0.327	1.11098e-95	0	CRMP	Dorsal Epidermis
1.08704e-99	-0.347184	0.245	0.315	1.94308e-95	0	Usp2	Dorsal Epidermis
2.37879e-99	-0.386009	0.243	0.287	4.25209e-95	0	Flo2	Dorsal Epidermis
5.1773e-99	-0.254127	0.36	0.347	9.25443e-95	0	CG10286	Dorsal Epidermis
6.87697e-99	-0.398016	0.529	0.538	1.22926e-94	0	InR	Dorsal Epidermis
7.05698e-99	-0.57013	0.191	0.245	1.26144e-94	0	pros	Dorsal Epidermis
7.58736e-99	-0.530966	0.145	0.193	1.35624e-94	0	stai	Dorsal Epidermis
2.22414e-98	0.273815	0.383	0.237	3.97565e-94	0	Srp72	Dorsal Epidermis
3.18657e-98	-0.748688	0.204	0.271	5.69599e-94	0	SPARC	Dorsal Epidermis
3.86651e-98	0.405077	0.825	0.764	6.91139e-94	0	emc	Dorsal Epidermis
4.81753e-98	-0.366397	0.319	0.334	8.61133e-94	0	Map60	Dorsal Epidermis
5.643e-98	-0.277285	0.228	0.231	1.00869e-93	0	unc-119	Dorsal Epidermis
9.53942e-98	-0.443701	0.144	0.257	1.70517e-93	0	Adgf-A	Dorsal Epidermis
1.31464e-97	-0.292213	0.443	0.455	2.34992e-93	0	Pfdn6	Dorsal Epidermis
1.34845e-97	-0.393114	0.888	0.894	2.41035e-93	0	His2Av	Dorsal Epidermis
1.78498e-97	-0.414392	0.314	0.412	3.19065e-93	0	SmD1	Dorsal Epidermis
3.34407e-97	-0.347878	0.372	0.408	5.97753e-93	0	Psi	Dorsal Epidermis
5.62558e-97	0.492667	0.256	0.133	1.00557e-92	0	Notum	Dorsal Epidermis
1.54697e-96	-0.401985	0.103	0.216	2.76522e-92	0	C1GalTA	Dorsal Epidermis
3.19924e-96	-0.332656	0.423	0.447	5.71864e-92	0	CG8108	Dorsal Epidermis
5.41838e-96	-0.464925	0.169	0.245	9.68536e-92	0	h	Dorsal Epidermis
7.36581e-96	-0.411766	0.152	0.226	1.31664e-91	0	CG43867	Dorsal Epidermis
7.71452e-96	-0.622349	0.198	0.228	1.37897e-91	0	beat-IIIc	Dorsal Epidermis
2.11632e-95	-0.628975	0.133	0.19	3.78293e-91	0	hll	Dorsal Epidermis
2.16634e-95	-0.281531	0.088	0.206	3.87233e-91	0	gb	Dorsal Epidermis
2.42053e-95	-0.385808	0.268	0.351	4.32669e-91	0	mtSSB	Dorsal Epidermis
2.89759e-95	0.360289	0.266	0.137	5.17944e-91	0	CG9689	Dorsal Epidermis
3.13543e-95	-0.736044	0.678	0.716	5.60457e-91	0	CG12011	Dorsal Epidermis
3.19409e-95	-0.389657	0.085	0.176	5.70944e-91	0	blow	Dorsal Epidermis
4.63429e-95	-0.294533	0.388	0.397	8.28379e-91	0	CG12054	Dorsal Epidermis
8.0183e-95	0.344241	0.174	0.072	1.43327e-90	0	odd	Dorsal Epidermis
9.0288e-95	0.386112	0.482	0.321	1.6139e-90	0	E(spl)mgamma-HLH	Dorsal Epidermis
3.78195e-94	0.578216	0.241	0.132	6.76023e-90	0	slf	Dorsal Epidermis
4.72004e-94	-0.339685	0.357	0.372	8.43708e-90	0	Tlk	Dorsal Epidermis
7.6615e-94	-0.463224	0.288	0.342	1.36949e-89	0	egh	Dorsal Epidermis
9.49094e-94	0.261557	0.407	0.259	1.69651e-89	0	shn	Dorsal Epidermis
1.60979e-93	0.379094	0.521	0.363	2.8775e-89	0	Spn43Aa	Dorsal Epidermis
1.87555e-93	-0.264277	0.391	0.4	3.35255e-89	0	CCT6	Dorsal Epidermis
2.17273e-93	-0.419967	0.242	0.289	3.88376e-89	0	Dscam1	Dorsal Epidermis
3.80976e-93	-0.422431	0.045	0.143	6.80994e-89	0	lncRNA:CR45361	Dorsal Epidermis
3.98986e-93	-0.473864	0.228	0.303	7.13187e-89	0	otk	Dorsal Epidermis
9.73984e-93	-0.541803	0.117	0.225	1.741e-88	0	sing	Dorsal Epidermis
6.62043e-92	-0.308379	0.305	0.316	1.1834e-87	0	PIG-B	Dorsal Epidermis
2.04055e-91	-0.354994	0.205	0.27	3.64749e-87	0	Map205	Dorsal Epidermis
3.0448e-91	-0.46114	0.375	0.389	5.44258e-87	0	Chd64	Dorsal Epidermis
3.90259e-91	0.256575	0.718	0.644	6.97589e-87	0	CkIalpha	Dorsal Epidermis
3.94779e-91	-0.336529	0.5	0.496	7.05668e-87	0	Eip63E	Dorsal Epidermis
3.99893e-91	0.266339	0.502	0.384	7.14809e-87	0	CG12163	Dorsal Epidermis
4.20605e-91	0.277673	0.428	0.279	7.51832e-87	0	Pkn	Dorsal Epidermis
4.45291e-91	-0.739949	0.191	0.231	7.95957e-87	0	CG14989	Dorsal Epidermis
8.59243e-91	-0.275536	0.453	0.43	1.5359e-86	0	Fim	Dorsal Epidermis
8.90484e-91	-0.486054	0.107	0.198	1.59174e-86	0	Tig	Dorsal Epidermis
9.52906e-91	-0.403315	0.15	0.223	1.70332e-86	0	Pglym78	Dorsal Epidermis
1.04487e-90	-0.375178	0.409	0.439	1.86771e-86	0	Syx1A	Dorsal Epidermis
1.30075e-90	0.256824	0.502	0.37	2.3251e-86	0	BI-1	Dorsal Epidermis
1.95441e-90	-0.30084	0.539	0.547	3.4935e-86	0	tsu	Dorsal Epidermis
7.31433e-90	0.260364	0.696	0.643	1.30744e-85	0	Sdc	Dorsal Epidermis
1.19707e-89	0.259894	0.498	0.368	2.13976e-85	0	Tpr2	Dorsal Epidermis
3.81632e-89	-0.280532	0.513	0.507	6.82168e-85	0	Hrb87F	Dorsal Epidermis
9.16691e-89	0.308932	0.65	0.495	1.63858e-84	0	shot	Dorsal Epidermis
1.00927e-88	-0.342001	0.299	0.34	1.80407e-84	0	CG32066	Dorsal Epidermis
1.19572e-88	0.450453	0.196	0.093	2.13736e-84	0	ara	Dorsal Epidermis
2.60822e-88	0.25556	0.546	0.395	4.6622e-84	0	Alg-2	Dorsal Epidermis
4.80275e-88	-0.309789	0.607	0.591	8.58492e-84	0	Cp1	Dorsal Epidermis
7.24445e-88	-0.379482	0.24	0.318	1.29495e-83	0	cnn	Dorsal Epidermis
1.02795e-87	0.257974	0.443	0.296	1.83745e-83	0	lncRNA:CR31044	Dorsal Epidermis
1.25367e-87	-0.491435	0.119	0.181	2.24093e-83	0	Ndg	Dorsal Epidermis
1.28237e-87	-0.710798	0.202	0.234	2.29224e-83	0	kirre	Dorsal Epidermis
2.50917e-87	0.691282	0.508	0.46	4.48514e-83	0	CG14110	Dorsal Epidermis
6.26667e-87	-0.323178	0.229	0.295	1.12017e-82	0	CG5323	Dorsal Epidermis
6.66207e-87	-0.389564	0.127	0.168	1.19084e-82	0	inaE	Dorsal Epidermis
7.00913e-87	-0.322543	0.348	0.369	1.25288e-82	0	CG14715	Dorsal Epidermis
7.23581e-87	-0.706214	0.443	0.477	1.2934e-82	0	Osi6	Dorsal Epidermis
7.7863e-87	0.278528	0.415	0.275	1.3918e-82	0	Dcp-1	Dorsal Epidermis
1.26892e-86	-0.384949	0.06	0.145	2.2682e-82	0	CG1674	Dorsal Epidermis
1.33177e-86	-0.301869	0.087	0.191	2.38054e-82	0	CG32425	Dorsal Epidermis
2.92307e-86	-0.259902	0.352	0.358	5.22499e-82	0	hfp	Dorsal Epidermis
3.30115e-86	0.255344	0.371	0.231	5.90081e-82	0	GstT4	Dorsal Epidermis
4.44957e-86	-0.300755	0.417	0.428	7.9536e-82	0	lid	Dorsal Epidermis
9.92329e-86	-0.254884	0.638	0.621	1.77379e-81	0	Trf2	Dorsal Epidermis
1.02563e-85	-0.337432	0.065	0.162	1.83332e-81	0	gol	Dorsal Epidermis
2.5157e-85	-0.442581	0.245	0.366	4.49681e-81	0	CG42806	Dorsal Epidermis
2.84877e-85	-0.299681	0.856	0.834	5.09218e-81	0	Imp	Dorsal Epidermis
3.79014e-85	-0.542939	0.093	0.157	6.77487e-81	0	CG5177	Dorsal Epidermis
1.22562e-84	-0.660838	0.199	0.253	2.19079e-80	0	CG6310	Dorsal Epidermis
1.71263e-84	-0.608602	0.15	0.207	3.06132e-80	0	tap	Dorsal Epidermis
7.08974e-84	0.510311	0.631	0.492	1.26729e-79	0	E(spl)m7-HLH	Dorsal Epidermis
8.95119e-84	-0.390851	0.559	0.565	1.60003e-79	0	klar	Dorsal Epidermis
1.19681e-83	-0.277001	0.353	0.319	2.13929e-79	0	zfh2	Dorsal Epidermis
2.01719e-83	0.274589	0.641	0.544	3.60572e-79	0	CG5554	Dorsal Epidermis
2.24954e-83	-0.647325	0.11	0.174	4.02105e-79	0	CG8745	Dorsal Epidermis
3.78347e-83	-0.352626	0.286	0.322	6.76296e-79	0	Caf1-55	Dorsal Epidermis
4.0967e-83	-0.344772	0.174	0.239	7.32286e-79	0	Asph	Dorsal Epidermis
6.86783e-82	-0.389656	0.086	0.144	1.22762e-77	0	srp	Dorsal Epidermis
1.14575e-81	-0.292229	0.057	0.119	2.04803e-77	0	lncRNA:CR31451	Dorsal Epidermis
1.67613e-81	-0.437838	0.122	0.174	2.99608e-77	0	CAP	Dorsal Epidermis
1.89916e-81	-0.356635	0.06	0.15	3.39475e-77	0	Kah	Dorsal Epidermis
3.57156e-81	-0.297433	0.5	0.485	6.38417e-77	0	CG16791	Dorsal Epidermis
4.21615e-81	0.256054	0.623	0.501	7.53636e-77	0	Ubi-p63E	Dorsal Epidermis
1.39237e-80	-0.276819	0.05	0.128	2.48887e-76	0	Smyd4-3	Dorsal Epidermis
1.53327e-80	0.255916	0.479	0.36	2.74072e-76	0	Glut4EF	Dorsal Epidermis
1.97757e-80	-0.330846	0.247	0.303	3.53491e-76	0	Gclm	Dorsal Epidermis
1.99671e-80	-0.346375	0.195	0.268	3.56913e-76	0	capt	Dorsal Epidermis
3.25743e-80	0.319402	0.541	0.393	5.82265e-76	0	E(spl)malpha-BFM	Dorsal Epidermis
3.77918e-80	-0.490467	0.274	0.296	6.75529e-76	0	mira	Dorsal Epidermis
3.82821e-79	0.464199	0.266	0.156	6.84293e-75	0	D	Dorsal Epidermis
3.88079e-79	-0.450353	0.088	0.16	6.93691e-75	0	OtopLa	Dorsal Epidermis
1.18035e-78	-0.434244	0.122	0.185	2.10988e-74	0	CG34376	Dorsal Epidermis
1.37125e-78	-0.314403	0.104	0.196	2.45112e-74	0	Tob	Dorsal Epidermis
1.4957e-78	0.296629	0.587	0.483	2.67357e-74	0	Sema2a	Dorsal Epidermis
3.10933e-78	-0.252544	0.456	0.472	5.55793e-74	0	dod	Dorsal Epidermis
3.6503e-78	-0.358061	0.164	0.228	6.52491e-74	0	Pgk	Dorsal Epidermis
4.18687e-78	-0.366653	0.236	0.278	7.48402e-74	0	Top2	Dorsal Epidermis
4.20687e-78	-0.348682	0.119	0.152	7.51978e-74	0	Kr	Dorsal Epidermis
5.39221e-78	-0.278547	0.5	0.486	9.63858e-74	0	Eip75B	Dorsal Epidermis
6.06798e-78	-0.33292	0.148	0.238	1.08465e-73	0	Fum1	Dorsal Epidermis
7.79717e-78	0.340398	0.482	0.336	1.39375e-73	0	Svil	Dorsal Epidermis
1.83622e-77	-0.469334	0.073	0.121	3.28224e-73	0	CG33521	Dorsal Epidermis
1.85572e-77	-0.29201	0.046	0.12	3.3171e-73	0	RhoGAP100F	Dorsal Epidermis
2.84279e-77	-0.379317	0.15	0.18	5.08149e-73	0	Shmt	Dorsal Epidermis
4.34007e-77	0.334341	0.524	0.396	7.75788e-73	0	Ppa	Dorsal Epidermis
4.54596e-77	-0.618408	0.147	0.193	8.12591e-73	0	glob1	Dorsal Epidermis
7.64355e-77	-0.370138	0.075	0.148	1.36628e-72	0	CG6972	Dorsal Epidermis
1.46236e-76	-0.331043	0.185	0.267	2.61397e-72	0	CG9705	Dorsal Epidermis
6.17924e-76	0.306464	0.635	0.501	1.10454e-71	0	CG17765	Dorsal Epidermis
8.00396e-76	-0.456032	0.277	0.311	1.43071e-71	0	ppl	Dorsal Epidermis
2.98997e-75	-0.330639	0.562	0.574	5.34458e-71	0	Gug	Dorsal Epidermis
5.04428e-75	-0.444068	0.211	0.256	9.01665e-71	0	Hsp27	Dorsal Epidermis
6.54919e-75	-0.259559	0.47	0.464	1.17067e-70	0	osa	Dorsal Epidermis
7.13917e-75	-0.345727	0.044	0.102	1.27613e-70	0	Rbp	Dorsal Epidermis
2.38504e-74	-0.624468	0.137	0.184	4.26326e-70	0	CG6415	Dorsal Epidermis
2.91172e-74	-0.357757	0.138	0.194	5.2047e-70	0	SP1173	Dorsal Epidermis
1.061e-73	-0.746385	0.118	0.159	1.89655e-69	0	Col4a1	Dorsal Epidermis
1.13642e-73	-0.355507	0.079	0.126	2.03135e-69	0	lncRNA:CR42651	Dorsal Epidermis
2.14555e-73	-0.349875	0.372	0.401	3.83518e-69	0	Dyrk2	Dorsal Epidermis
2.69568e-73	0.38537	0.534	0.399	4.81853e-69	0	AnxB9	Dorsal Epidermis
3.71058e-73	-0.321878	0.195	0.262	6.63266e-69	0	Prx3	Dorsal Epidermis
9.19968e-73	-0.395631	0.047	0.1	1.64444e-68	0	br	Dorsal Epidermis
1.02227e-72	-0.395644	0.118	0.191	1.82731e-68	0	kon	Dorsal Epidermis
1.19101e-72	-0.292831	0.452	0.461	2.12892e-68	0	sgg	Dorsal Epidermis
1.26767e-72	-0.343428	0.378	0.441	2.26596e-68	0	SmF	Dorsal Epidermis
1.63246e-72	-0.381483	0.334	0.379	2.91801e-68	0	dUTPase	Dorsal Epidermis
2.39069e-72	-0.296557	0.081	0.175	4.27336e-68	0	CG6356	Dorsal Epidermis
2.88899e-72	-0.367011	0.114	0.222	5.16407e-68	0	CG32407	Dorsal Epidermis
3.87121e-72	-0.334077	0.079	0.149	6.91978e-68	0	onecut	Dorsal Epidermis
4.98567e-72	-0.27271	0.381	0.395	8.91189e-68	0	CG44242	Dorsal Epidermis
5.5226e-72	-0.538643	0.112	0.182	9.87165e-68	0	lncRNA:CR45388	Dorsal Epidermis
5.59376e-72	-0.613634	0.104	0.186	9.99885e-68	0	CG9932	Dorsal Epidermis
1.10404e-71	-0.371616	0.152	0.224	1.97347e-67	0	CG9743	Dorsal Epidermis
1.78188e-71	-0.292111	0.371	0.372	3.18511e-67	0	CG9005	Dorsal Epidermis
2.8671e-71	-0.459935	0.073	0.13	5.12494e-67	0	CG4467	Dorsal Epidermis
4.42619e-71	0.320585	0.253	0.142	7.91182e-67	0	CG13698	Dorsal Epidermis
7.01709e-71	-0.269828	0.976	0.975	1.25431e-66	0	alphaTub84B	Dorsal Epidermis
7.11538e-71	-0.259549	0.047	0.127	1.27187e-66	0	Ca-Ma2d	Dorsal Epidermis
8.75625e-71	-0.301025	0.318	0.351	1.56518e-66	0	CG32428	Dorsal Epidermis
1.41233e-70	-0.326423	0.166	0.183	2.52453e-66	0	Osi15	Dorsal Epidermis
1.76244e-70	-0.30992	0.106	0.19	3.15036e-66	0	Sep4	Dorsal Epidermis
1.9082e-70	-0.639503	0.151	0.197	3.41092e-66	0	jhamt	Dorsal Epidermis
2.00993e-70	-0.37099	0.544	0.538	3.59275e-66	0	RapGAP1	Dorsal Epidermis
4.28799e-70	-0.285133	0.227	0.286	7.66478e-66	0	Trl	Dorsal Epidermis
6.43881e-70	-0.262492	0.063	0.148	1.15094e-65	0	NK7.1	Dorsal Epidermis
1.08101e-69	-0.429954	0.127	0.187	1.93231e-65	0	bru2	Dorsal Epidermis
1.59329e-69	-0.553927	0.159	0.171	2.84801e-65	0	skl	Dorsal Epidermis
8.37933e-69	-0.418138	0.072	0.116	1.49781e-64	0	CG46301	Dorsal Epidermis
8.59387e-69	-0.463812	0.171	0.219	1.53615e-64	0	CG15347	Dorsal Epidermis
9.09244e-69	-0.2865	0.174	0.253	1.62527e-64	0	msk	Dorsal Epidermis
2.26785e-68	-0.402603	0.091	0.143	4.05379e-64	0	CG18265	Dorsal Epidermis
2.39102e-68	0.28859	0.411	0.279	4.27395e-64	0	olf413	Dorsal Epidermis
6.45925e-68	-0.306002	0.263	0.301	1.15459e-63	0	CG11360	Dorsal Epidermis
7.2424e-68	-0.313412	0.199	0.261	1.29458e-63	0	LBR	Dorsal Epidermis
1.09452e-67	-0.367778	0.549	0.555	1.95646e-63	0	cdi	Dorsal Epidermis
1.21062e-67	0.407405	0.206	0.111	2.16399e-63	0	oc	Dorsal Epidermis
2.61093e-67	-0.260996	0.046	0.124	4.66704e-63	0	Ldsdh1	Dorsal Epidermis
2.61832e-67	-0.362213	0.279	0.298	4.68024e-63	0	fok	Dorsal Epidermis
2.90309e-67	0.397621	0.509	0.377	5.18927e-63	0	CG8420	Dorsal Epidermis
5.20399e-67	-0.313981	0.153	0.225	9.30214e-63	0	Tango5	Dorsal Epidermis
6.34744e-67	-0.258734	0.213	0.25	1.13461e-62	0	coro	Dorsal Epidermis
1.94338e-66	-0.263475	0.404	0.412	3.47379e-62	0	CG17343	Dorsal Epidermis
2.16012e-66	-0.254244	0.098	0.125	3.86121e-62	0	Mlp84B	Dorsal Epidermis
3.03388e-66	-0.344973	0.103	0.14	5.42306e-62	0	qless	Dorsal Epidermis
7.88454e-66	-0.280803	0.146	0.188	1.40936e-61	0	CG17724	Dorsal Epidermis
1.69046e-65	-0.376393	0.095	0.153	3.02169e-61	0	trol	Dorsal Epidermis
2.44728e-65	-0.281746	0.076	0.14	4.37451e-61	0	Dlip3	Dorsal Epidermis
3.38618e-65	-0.35609	0.258	0.345	6.0528e-61	0	Ssb-c31a	Dorsal Epidermis
4.38219e-65	-0.498036	0.162	0.239	7.83316e-61	0	GILT2	Dorsal Epidermis
5.07654e-65	-0.43093	0.102	0.152	9.07432e-61	0	Cralbp	Dorsal Epidermis
6.10503e-65	-0.251354	0.183	0.214	1.09127e-60	0	mim	Dorsal Epidermis
9.30517e-65	-0.375516	0.156	0.195	1.6633e-60	0	Lfg	Dorsal Epidermis
1.36788e-64	-0.38812	0.206	0.214	2.44509e-60	0	Gasp	Dorsal Epidermis
1.38182e-64	-0.386561	0.049	0.113	2.47e-60	0	Pde9	Dorsal Epidermis
1.86207e-64	-0.278202	0.281	0.312	3.32846e-60	0	siz	Dorsal Epidermis
4.41275e-64	-0.299829	0.313	0.354	7.8878e-60	0	path	Dorsal Epidermis
4.5525e-64	-0.642591	0.691	0.72	8.1376e-60	0	Nplp2	Dorsal Epidermis
6.27254e-64	-0.280603	0.425	0.355	1.12122e-59	0	NimC4	Dorsal Epidermis
1.06304e-63	-0.435774	0.178	0.215	1.90019e-59	0	fkh	Dorsal Epidermis
1.90205e-63	-0.288741	0.214	0.288	3.39991e-59	0	CG7638	Dorsal Epidermis
3.08073e-63	-0.254077	0.397	0.411	5.50681e-59	0	E(Pc)	Dorsal Epidermis
3.09588e-63	-0.291179	0.215	0.222	5.53389e-59	0	Ptp10D	Dorsal Epidermis
1.71234e-62	-0.343713	0.515	0.548	3.06081e-58	0	Sema1a	Dorsal Epidermis
2.74089e-62	-0.348906	0.062	0.118	4.89935e-58	0	Tpi	Dorsal Epidermis
4.07071e-62	-0.262003	0.054	0.109	7.2764e-58	0	CG13293	Dorsal Epidermis
7.13587e-62	0.305509	0.193	0.103	1.27554e-57	0	SP1029	Dorsal Epidermis
8.9137e-62	-0.292875	0.219	0.233	1.59332e-57	0	caps	Dorsal Epidermis
1.26637e-61	-0.315163	0.08	0.135	2.26364e-57	0	Ugt317A1	Dorsal Epidermis
1.27747e-61	-0.286697	0.472	0.472	2.28349e-57	0	Gprk1	Dorsal Epidermis
4.64927e-61	-0.268609	0.233	0.27	8.31057e-57	0	l(1)G0193	Dorsal Epidermis
6.22881e-61	0.316498	0.21	0.115	1.1134e-56	0	mid	Dorsal Epidermis
6.66009e-61	-0.289489	0.06	0.132	1.19049e-56	0	CG31915	Dorsal Epidermis
1.32263e-60	-0.333905	0.194	0.263	2.36421e-56	0	RhoGAP93B	Dorsal Epidermis
1.85201e-60	-0.265566	0.081	0.144	3.31046e-56	0	Agpat1	Dorsal Epidermis
2.30484e-60	-0.278256	0.071	0.121	4.1199e-56	0	CG31140	Dorsal Epidermis
3.38012e-60	-0.257717	0.224	0.272	6.04196e-56	0	Trap1	Dorsal Epidermis
7.65108e-60	-0.296269	0.247	0.294	1.36763e-55	0	Mical	Dorsal Epidermis
8.3255e-60	-0.254374	0.261	0.27	1.48818e-55	0	Sod1	Dorsal Epidermis
8.47994e-60	-0.530213	0.154	0.235	1.51579e-55	0	Him	Dorsal Epidermis
1.06875e-59	-0.669762	0.232	0.271	1.9104e-55	0	Antp	Dorsal Epidermis
1.9734e-59	-0.38415	0.094	0.156	3.52745e-55	0	P5cr-2	Dorsal Epidermis
3.47167e-59	-0.443161	0.104	0.143	6.20562e-55	0	kn	Dorsal Epidermis
4.6284e-59	-0.30061	0.06	0.11	8.27327e-55	0	Fmo-2	Dorsal Epidermis
5.07948e-59	0.422125	0.316	0.209	9.07958e-55	0	Brd	Dorsal Epidermis
6.90885e-59	-0.285512	0.196	0.204	1.23496e-54	0	CG11658	Dorsal Epidermis
1.05558e-58	-0.348701	0.064	0.131	1.88684e-54	0	Jon44E	Dorsal Epidermis
1.19603e-58	-0.289907	0.257	0.279	2.13791e-54	0	Prps	Dorsal Epidermis
1.1998e-58	-0.26056	0.127	0.142	2.14464e-54	0	CG9919	Dorsal Epidermis
1.3413e-58	-0.25145	0.064	0.131	2.39757e-54	0	Nrk	Dorsal Epidermis
2.5089e-58	-0.437294	0.128	0.17	4.48465e-54	0	svp	Dorsal Epidermis
2.99368e-58	-0.291323	0.216	0.272	5.35121e-54	0	bves	Dorsal Epidermis
4.01976e-58	-0.670688	0.188	0.231	7.18531e-54	0	fabp	Dorsal Epidermis
4.31919e-58	-0.270764	0.119	0.198	7.72055e-54	0	CG3036	Dorsal Epidermis
5.20069e-58	0.250525	0.504	0.38	9.29623e-54	0	tsh	Dorsal Epidermis
1.70036e-57	-0.319027	0.134	0.155	3.03939e-53	0	Idgf6	Dorsal Epidermis
2.62448e-57	0.287709	0.689	0.611	4.69126e-53	0	dap	Dorsal Epidermis
2.71923e-57	-0.29692	0.319	0.344	4.86062e-53	0	CG13784	Dorsal Epidermis
2.85311e-57	-0.301565	0.385	0.403	5.09993e-53	0	CG34007	Dorsal Epidermis
4.09944e-57	0.2733	0.651	0.523	7.32775e-53	0	robo2	Dorsal Epidermis
5.09739e-57	-0.360392	0.202	0.223	9.11158e-53	0	CycE	Dorsal Epidermis
7.43978e-57	-0.351491	0.156	0.225	1.32986e-52	0	tinc	Dorsal Epidermis
8.54505e-57	0.264361	0.689	0.595	1.52743e-52	0	ReepB	Dorsal Epidermis
9.6055e-57	-0.533707	0.334	0.351	1.71698e-52	0	Osi7	Dorsal Epidermis
2.28321e-56	-0.287366	0.079	0.133	4.08123e-52	0	CG15628	Dorsal Epidermis
2.34567e-56	-0.253931	0.495	0.49	4.19288e-52	0	CG1943	Dorsal Epidermis
3.51324e-56	-0.399884	0.083	0.134	6.27991e-52	0	CG7227	Dorsal Epidermis
4.97622e-56	-0.304423	0.525	0.5	8.89499e-52	0	Ance	Dorsal Epidermis
1.09789e-55	-0.353369	0.135	0.182	1.96248e-51	0	Ssk	Dorsal Epidermis
2.51201e-55	0.273913	0.266	0.165	4.49022e-51	0	brk	Dorsal Epidermis
2.55032e-55	-0.253211	0.067	0.122	4.55869e-51	0	CG4133	Dorsal Epidermis
3.54724e-55	-0.317872	0.166	0.208	6.3407e-51	0	snoRNA:Psi28S-3342	Dorsal Epidermis
1.155e-54	0.295767	0.384	0.268	2.06457e-50	0	comm	Dorsal Epidermis
2.09477e-54	-0.382524	0.301	0.297	3.74439e-50	0	ect	Dorsal Epidermis
2.22067e-54	-0.269001	0.329	0.378	3.96946e-50	0	LSm7	Dorsal Epidermis
2.44012e-54	-0.316493	0.075	0.12	4.36171e-50	0	ham	Dorsal Epidermis
2.79451e-54	-0.281191	0.064	0.116	4.99519e-50	0	Gapdh2	Dorsal Epidermis
3.37212e-54	-0.26064	0.119	0.129	6.02766e-50	0	dpn	Dorsal Epidermis
4.29336e-54	-0.389177	0.145	0.205	7.67438e-50	0	lbm	Dorsal Epidermis
5.90406e-54	-0.273301	0.306	0.342	1.05535e-49	0	CG3164	Dorsal Epidermis
7.35375e-54	-0.25751	0.078	0.129	1.31448e-49	0	GlyP	Dorsal Epidermis
1.26911e-53	-0.392245	0.091	0.154	2.26854e-49	0	alphaTub85E	Dorsal Epidermis
1.60875e-53	-0.306271	0.102	0.167	2.87564e-49	0	tx	Dorsal Epidermis
3.09586e-53	-0.258032	0.149	0.187	5.53385e-49	0	CG7646	Dorsal Epidermis
3.61386e-53	-0.29135	0.141	0.142	6.45978e-49	0	CG9338	Dorsal Epidermis
1.12574e-52	0.416965	0.396	0.315	2.01227e-48	0	abd-A	Dorsal Epidermis
1.15922e-52	-0.487139	0.153	0.191	2.0721e-48	0	Obp99c	Dorsal Epidermis
2.10858e-52	-0.369761	0.092	0.154	3.7691e-48	0	Aldh7A1	Dorsal Epidermis
3.14654e-52	0.295364	0.823	0.768	5.62444e-48	0	stg	Dorsal Epidermis
4.57303e-52	-0.272597	0.158	0.192	8.1743e-48	0	Agpat4	Dorsal Epidermis
1.43454e-51	-0.413222	0.47	0.5	2.56425e-47	0	lncRNA:roX2	Dorsal Epidermis
1.97973e-51	-0.327056	0.058	0.109	3.53876e-47	0	CG3246	Dorsal Epidermis
3.20531e-51	-0.265637	0.162	0.173	5.7295e-47	0	Caf1-180	Dorsal Epidermis
7.52435e-51	0.488953	0.38	0.278	1.34498e-46	0	Pvf3	Dorsal Epidermis
1.08442e-50	-0.288253	0.059	0.119	1.9384e-46	0	GlcAT-P	Dorsal Epidermis
1.32566e-50	-0.28435	0.069	0.101	2.36962e-46	0	Glt	Dorsal Epidermis
1.99902e-50	-0.604405	0.128	0.176	3.57326e-46	0	E(spl)m6-BFM	Dorsal Epidermis
3.34339e-50	-0.385221	0.343	0.379	5.97631e-46	0	Toll-6	Dorsal Epidermis
3.35259e-50	-0.283786	0.113	0.176	5.99276e-46	0	spri	Dorsal Epidermis
6.17628e-50	0.283948	0.894	0.845	1.10401e-45	0	hth	Dorsal Epidermis
6.71656e-50	-0.28581	0.067	0.14	1.20059e-45	0	Ilp6	Dorsal Epidermis
1.07419e-49	0.282367	0.469	0.352	1.92011e-45	0	18w	Dorsal Epidermis
1.14065e-49	-0.30394	0.088	0.155	2.03891e-45	0	Orct	Dorsal Epidermis
2.24288e-49	-0.254167	0.266	0.303	4.00914e-45	0	CG31522	Dorsal Epidermis
2.61458e-49	0.298268	0.154	0.08	4.67356e-45	0	wg	Dorsal Epidermis
6.98669e-49	-0.458964	0.259	0.293	1.24887e-44	0	CG46385	Dorsal Epidermis
1.04491e-48	-0.270156	0.084	0.157	1.86778e-44	0	CG13284	Dorsal Epidermis
1.7782e-48	-0.257325	0.117	0.19	3.17853e-44	0	Nup358	Dorsal Epidermis
2.15063e-48	-0.298508	0.187	0.231	3.84426e-44	0	dnk	Dorsal Epidermis
2.92353e-48	-0.371878	0.138	0.206	5.22581e-44	0	Ilp4	Dorsal Epidermis
3.12418e-48	-0.342694	0.259	0.285	5.58448e-44	0	pre-rRNA:CR45845	Dorsal Epidermis
3.21097e-48	-0.337573	0.069	0.128	5.73961e-44	0	CG13907	Dorsal Epidermis
6.42112e-48	-0.257218	0.255	0.292	1.14777e-43	0	CG34200	Dorsal Epidermis
8.33542e-48	-0.360725	0.111	0.139	1.48996e-43	0	cas	Dorsal Epidermis
8.64512e-48	0.462383	0.377	0.3	1.54532e-43	0	Abd-B	Dorsal Epidermis
9.02892e-48	0.428105	0.562	0.475	1.61392e-43	0	CG42342	Dorsal Epidermis
2.43444e-47	-0.266371	0.307	0.359	4.35156e-43	0	Prosalpha5	Dorsal Epidermis
8.09514e-47	-0.255695	0.101	0.149	1.44701e-42	0	RanGAP	Dorsal Epidermis
2.47713e-46	-0.46576	0.082	0.129	4.42787e-42	0	CG8501	Dorsal Epidermis
3.43634e-46	-0.516269	0.116	0.144	6.14245e-42	0	CG31777	Dorsal Epidermis
5.17015e-46	-0.269964	0.422	0.443	9.24164e-42	0	geminin	Dorsal Epidermis
5.78672e-46	0.385586	0.493	0.411	1.03438e-41	0	ptc	Dorsal Epidermis
8.48978e-46	-0.25577	0.042	0.101	1.51755e-41	0	asRNA:CR42860	Dorsal Epidermis
1.08189e-45	-0.395066	0.266	0.242	1.93389e-41	0	dsx-c73A	Dorsal Epidermis
1.42879e-45	-0.27735	0.217	0.259	2.55397e-41	0	GEFmeso	Dorsal Epidermis
1.71759e-45	-0.33553	0.145	0.155	3.07019e-41	0	Idgf4	Dorsal Epidermis
3.51267e-45	-0.253487	0.361	0.381	6.2789e-41	0	Abl	Dorsal Epidermis
3.64495e-45	-0.26487	0.076	0.13	6.51535e-41	0	Jheh1	Dorsal Epidermis
7.72621e-45	-0.314484	0.082	0.134	1.38106e-40	0	S-Lap1	Dorsal Epidermis
2.65041e-44	-0.430916	0.067	0.107	4.73761e-40	0	org-1	Dorsal Epidermis
1.73696e-42	-0.26165	0.155	0.167	3.10482e-38	0	sna	Dorsal Epidermis
7.50438e-42	-0.335069	0.065	0.101	1.34141e-37	0	sens-2	Dorsal Epidermis
1.77472e-41	-0.268213	0.272	0.296	3.17231e-37	0	Nuak1	Dorsal Epidermis
2.04335e-41	0.309807	0.13	0.07	3.65249e-37	0	Scr	Dorsal Epidermis
4.54242e-41	-0.623914	0.269	0.283	8.11957e-37	0	hdc	Dorsal Epidermis
7.85808e-41	-0.292083	0.112	0.15	1.40463e-36	0	mex1	Dorsal Epidermis
8.38376e-41	-0.355015	0.094	0.129	1.4986e-36	0	lncRNA:CR44272	Dorsal Epidermis
1.35348e-40	-0.355717	0.084	0.108	2.41934e-36	0	Hand	Dorsal Epidermis
1.68146e-40	-0.250108	0.223	0.249	3.00561e-36	0	RnrS	Dorsal Epidermis
1.83532e-40	-0.287405	0.404	0.382	3.28064e-36	0	Wnt4	Dorsal Epidermis
3.42423e-40	-0.26066	0.233	0.216	6.12081e-36	0	CG6118	Dorsal Epidermis
3.45039e-40	-0.252771	0.102	0.14	6.16756e-36	0	vn	Dorsal Epidermis
4.65555e-40	-0.349421	0.301	0.312	8.32179e-36	0	lncRNA:CR43650	Dorsal Epidermis
1.09741e-39	-0.251441	0.105	0.136	1.96161e-35	0	stumps	Dorsal Epidermis
2.34417e-39	-0.335937	0.11	0.156	4.19021e-35	0	DNaseII	Dorsal Epidermis
3.92112e-39	-0.283883	0.136	0.183	7.00901e-35	0	NetB	Dorsal Epidermis
5.61657e-38	0.269954	0.306	0.215	1.00396e-33	0	spz6	Dorsal Epidermis
2.5572e-36	-0.257953	0.165	0.198	4.57099e-32	0	otk2	Dorsal Epidermis
3.60089e-36	-0.374572	0.19	0.205	6.43659e-32	0	CG43332	Dorsal Epidermis
3.63178e-36	-0.340092	0.111	0.16	6.49181e-32	0	Hsp23	Dorsal Epidermis
1.37745e-35	-0.411633	0.11	0.164	2.4622e-31	0	CG10621	Dorsal Epidermis
4.7411e-35	-0.306711	0.183	0.209	8.47472e-31	0	CG5151	Dorsal Epidermis
5.14285e-35	-0.264415	0.086	0.117	9.19284e-31	0	CG14312	Dorsal Epidermis
8.73715e-35	-0.38457	0.084	0.101	1.56177e-30	0	CG43799	Dorsal Epidermis
2.03387e-34	-0.282064	0.467	0.475	3.63554e-30	0	SKIP	Dorsal Epidermis
6.19664e-34	-0.367961	0.06	0.101	1.10765e-29	0	Npc2a	Dorsal Epidermis
1.10524e-33	-0.265196	0.086	0.127	1.97562e-29	0	CG3699	Dorsal Epidermis
2.22017e-33	0.253219	0.545	0.473	3.96855e-29	0	lbk	Dorsal Epidermis
6.46872e-33	-0.388472	0.076	0.107	1.15628e-28	0	lncRNA:CR46003	Dorsal Epidermis
8.28178e-33	-0.323374	0.092	0.113	1.48037e-28	0	Osi14	Dorsal Epidermis
4.49184e-32	-0.302877	0.091	0.116	8.02917e-28	0	CG8407	Dorsal Epidermis
1.51312e-31	0.296589	0.373	0.295	2.70471e-27	0	drl	Dorsal Epidermis
3.69675e-31	-0.335868	0.189	0.209	6.60794e-27	0	CG7997	Dorsal Epidermis
1.87139e-28	-0.283309	0.216	0.255	3.34511e-24	0	Sirup	Dorsal Epidermis
2.07e-27	-0.357553	0.074	0.109	3.70012e-23	0	CG5171	Dorsal Epidermis
1.48435e-26	0.364169	0.317	0.249	2.65328e-22	0	E(spl)m4-BFM	Dorsal Epidermis
1.14061e-25	-0.30892	0.161	0.186	2.03884e-21	0	MtnA	Dorsal Epidermis
3.59557e-25	-0.264325	0.101	0.156	6.42708e-21	0	GILT3	Dorsal Epidermis
1.08035e-23	0.383742	0.522	0.47	1.93113e-19	0	ImpL1	Dorsal Epidermis
2.67028e-20	-0.275435	0.815	0.836	4.77313e-16	0	lncRNA:roX1	Dorsal Epidermis
3.03e-20	0.317098	0.483	0.451	5.41612e-16	0	ImpE2	Dorsal Epidermis
0	1.22097	0.865	0.701	0	1	Nplp2	Ventral Epidermis
0	1.12208	0.78	0.587	0	1	apolpp	Ventral Epidermis
0	1.11076	0.547	0.467	0	1	ImpL1	Ventral Epidermis
0	1.04104	0.571	0.454	0	1	CG14110	Ventral Epidermis
0	0.997293	0.946	0.891	0	1	nur	Ventral Epidermis
0	0.971629	0.525	0.447	0	1	ImpE2	Ventral Epidermis
0	0.95294	0.985	0.967	0	1	Cys	Ventral Epidermis
0	0.945759	0.997	0.985	0	1	CG9184	Ventral Epidermis
0	0.926212	0.355	0.349	0	1	Osi7	Ventral Epidermis
0	0.906548	0.86	0.787	0	1	CG13159	Ventral Epidermis
0	0.904535	0.786	0.692	0	1	CG10591	Ventral Epidermis
0	0.888829	0.767	0.69	0	1	CG14756	Ventral Epidermis
0	0.887058	0.466	0.474	0	1	Osi6	Ventral Epidermis
0	0.75137	0.788	0.704	0	1	CG12011	Ventral Epidermis
0	0.697689	0.377	0.32	0	1	CG4702	Ventral Epidermis
0	0.653079	0.445	0.385	0	1	CG8420	Ventral Epidermis
0	0.648239	0.609	0.477	0	1	CG7296	Ventral Epidermis
0	0.553469	1	1	0	1	mt:CoIII	Ventral Epidermis
0	0.525402	1	1	0	1	mt:CoII	Ventral Epidermis
0	0.474856	1	1	0	1	mt:CoI	Ventral Epidermis
0	0.449693	0.762	0.707	0	1	GILT1	Ventral Epidermis
0	0.444957	0.44	0.364	0	1	verm	Ventral Epidermis
0	0.439613	0.774	0.738	0	1	lncRNA:CR43432	Ventral Epidermis
0	0.356445	0.99	0.971	0	1	Obp99a	Ventral Epidermis
0	0.317185	0.191	0.296	0	1	Hmgs	Ventral Epidermis
0	0.277818	0.936	0.876	0	1	Fas3	Ventral Epidermis
0	-0.250522	0.174	0.411	0	1	Pka-C1	Ventral Epidermis
0	-0.250849	0.291	0.543	0	1	Rac1	Ventral Epidermis
0	-0.252811	0.25	0.496	0	1	Gprk1	Ventral Epidermis
0	-0.253207	0.149	0.385	0	1	Acn	Ventral Epidermis
0	-0.253679	0.156	0.39	0	1	CG15387	Ventral Epidermis
0	-0.255057	0.128	0.357	0	1	CG2199	Ventral Epidermis
0	-0.255192	0.229	0.471	0	1	Gdi	Ventral Epidermis
0	-0.25572	0.249	0.505	0	1	ben	Ventral Epidermis
0	-0.256421	0.219	0.491	0	1	EloC	Ventral Epidermis
0	-0.256424	0.121	0.351	0	1	CoRest	Ventral Epidermis
0	-0.258133	0.179	0.432	0	1	Rpn6	Ventral Epidermis
0	-0.259164	0.186	0.445	0	1	CG7483	Ventral Epidermis
0	-0.259353	0.263	0.518	0	1	CG11444	Ventral Epidermis
0	-0.260102	0.093	0.319	0	1	CG3198	Ventral Epidermis
0	-0.260641	0.236	0.499	0	1	Mlf	Ventral Epidermis
0	-0.261476	0.18	0.435	0	1	Pp1alpha-96A	Ventral Epidermis
0	-0.262267	0.226	0.466	0	1	Vha36-1	Ventral Epidermis
0	-0.263262	0.332	0.583	0	1	Rab2	Ventral Epidermis
0	-0.265268	0.242	0.513	0	1	qkr58E-3	Ventral Epidermis
0	-0.267295	0.094	0.318	0	1	Deaf1	Ventral Epidermis
0	-0.268585	0.078	0.299	0	1	Rb97D	Ventral Epidermis
0	-0.268617	0.186	0.42	0	1	Bgb	Ventral Epidermis
0	-0.269399	0.182	0.442	0	1	snRNP-U1-70K	Ventral Epidermis
0	-0.269631	0.27	0.53	0	1	eIF2gamma	Ventral Epidermis
0	-0.269789	0.209	0.465	0	1	RnpS1	Ventral Epidermis
0	-0.270378	0.173	0.42	0	1	CG6707	Ventral Epidermis
0	-0.271357	0.227	0.484	0	1	Rab7	Ventral Epidermis
0	-0.273181	0.11	0.332	0	1	Arpc1	Ventral Epidermis
0	-0.273346	0.257	0.526	0	1	Rpt3	Ventral Epidermis
0	-0.273362	0.118	0.353	0	1	Paf-AHalpha	Ventral Epidermis
0	-0.273434	0.199	0.447	0	1	Idh3a	Ventral Epidermis
0	-0.275679	0.126	0.351	0	1	Uhg5	Ventral Epidermis
0	-0.276695	0.215	0.479	0	1	Cdc42	Ventral Epidermis
0	-0.277039	0.103	0.326	0	1	ZAP3	Ventral Epidermis
0	-0.277295	0.231	0.479	0	1	Sep1	Ventral Epidermis
0	-0.277712	0.264	0.516	0	1	p120ctn	Ventral Epidermis
0	-0.280645	0.192	0.446	0	1	ens	Ventral Epidermis
0	-0.281032	0.27	0.519	0	1	Sps1	Ventral Epidermis
0	-0.281346	0.163	0.421	0	1	TfIIS	Ventral Epidermis
0	-0.281766	0.151	0.395	0	1	CG42724	Ventral Epidermis
0	-0.282811	0.189	0.443	0	1	CG1354	Ventral Epidermis
0	-0.282839	0.235	0.492	0	1	TER94	Ventral Epidermis
0	-0.284448	0.14	0.381	0	1	hfp	Ventral Epidermis
0	-0.285692	0.14	0.395	0	1	eIF4EHP	Ventral Epidermis
0	-0.286091	0.26	0.512	0	1	me31B	Ventral Epidermis
0	-0.286876	0.198	0.451	0	1	Arp3	Ventral Epidermis
0	-0.287349	0.123	0.37	0	1	CG8929	Ventral Epidermis
0	-0.289404	0.231	0.478	0	1	Sam-S	Ventral Epidermis
0	-0.290001	0.129	0.359	0	1	Fmr1	Ventral Epidermis
0	-0.293904	0.117	0.355	0	1	CG1316	Ventral Epidermis
0	-0.29997	0.097	0.33	0	1	Usp2	Ventral Epidermis
0	-0.300195	0.216	0.47	0	1	CG8108	Ventral Epidermis
0	-0.301018	0.256	0.499	0	1	Flo1	Ventral Epidermis
0	-0.301967	0.155	0.403	0	1	wds	Ventral Epidermis
0	-0.30267	0.201	0.452	0	1	fzr	Ventral Epidermis
0	-0.304211	0.203	0.463	0	1	Dp	Ventral Epidermis
0	-0.306762	0.209	0.475	0	1	Droj2	Ventral Epidermis
0	-0.306921	0.197	0.446	0	1	l(3)L1231	Ventral Epidermis
0	-0.307049	0.161	0.411	0	1	CCT7	Ventral Epidermis
0	-0.310381	0.174	0.414	0	1	CCT1	Ventral Epidermis
0	-0.310862	0.295	0.569	0	1	CG9775	Ventral Epidermis
0	-0.311203	0.272	0.536	0	1	Uev1A	Ventral Epidermis
0	-0.314737	0.299	0.566	0	1	CG14478	Ventral Epidermis
0	-0.316373	0.189	0.433	0	1	CCT8	Ventral Epidermis
0	-0.316634	0.206	0.455	0	1	mge	Ventral Epidermis
0	-0.320062	0.208	0.451	0	1	pzg	Ventral Epidermis
0	-0.321192	0.175	0.43	0	1	Psi	Ventral Epidermis
0	-0.321526	0.111	0.358	0	1	Tnpo	Ventral Epidermis
0	-0.321938	0.224	0.487	0	1	Mob4	Ventral Epidermis
0	-0.323283	0.104	0.355	0	1	CG5641	Ventral Epidermis
0	-0.327097	0.201	0.452	0	1	Tom40	Ventral Epidermis
0	-0.327642	0.167	0.415	0	1	CG8677	Ventral Epidermis
0	-0.33136	0.222	0.486	0	1	sgg	Ventral Epidermis
0	-0.33169	0.2	0.451	0	1	tmod	Ventral Epidermis
0	-0.333778	0.202	0.465	0	1	exd	Ventral Epidermis
0	-0.334129	0.22	0.5	0	1	Kap-alpha3	Ventral Epidermis
0	-0.334904	0.169	0.433	0	1	Hsc70Cb	Ventral Epidermis
0	-0.335356	0.247	0.536	0	1	BuGZ	Ventral Epidermis
0	-0.335907	0.235	0.484	0	1	CG8289	Ventral Epidermis
0	-0.338289	0.161	0.419	0	1	pnut	Ventral Epidermis
0	-0.340336	0.21	0.462	0	1	CG11076	Ventral Epidermis
0	-0.343844	0.23	0.495	0	1	alphaTub84D	Ventral Epidermis
0	-0.34618	0.198	0.462	0	1	Syx1A	Ventral Epidermis
0	-0.348163	0.3	0.569	0	1	CG10077	Ventral Epidermis
0	-0.350626	0.259	0.54	0	1	mnb	Ventral Epidermis
0	-0.350681	0.221	0.474	0	1	HnRNP-K	Ventral Epidermis
0	-0.352757	0.263	0.541	0	1	vih	Ventral Epidermis
0	-0.355001	0.187	0.448	0	1	S6k	Ventral Epidermis
0	-0.355224	0.275	0.532	0	1	Hrb87F	Ventral Epidermis
0	-0.363128	0.226	0.505	0	1	endos	Ventral Epidermis
0	-0.367632	0.155	0.411	0	1	emb	Ventral Epidermis
0	-0.373915	0.311	0.586	0	1	CkIIbeta	Ventral Epidermis
0	-0.375869	0.172	0.449	0	1	Srp54	Ventral Epidermis
0	-0.378937	0.179	0.449	0	1	CG5746	Ventral Epidermis
0	-0.379636	0.191	0.453	0	1	lid	Ventral Epidermis
0	-0.383366	0.229	0.493	0	1	CCT2	Ventral Epidermis
0	-0.383545	0.114	0.36	0	1	CG32066	Ventral Epidermis
0	-0.38509	0.156	0.426	0	1	CCT6	Ventral Epidermis
0	-0.39672	0.232	0.488	0	1	Cpsf6	Ventral Epidermis
0	-0.399574	0.255	0.542	0	1	cg	Ventral Epidermis
0	-0.4178	0.208	0.495	0	1	cass	Ventral Epidermis
0	-0.426843	0.145	0.423	0	1	CG12054	Ventral Epidermis
0	-0.454333	0.178	0.465	0	1	ytr	Ventral Epidermis
0	-0.467185	0.275	0.568	0	1	lwr	Ventral Epidermis
0	-0.467763	0.122	0.371	0	1	CG11030	Ventral Epidermis
0	-0.519754	0.155	0.423	0	1	mei-P26	Ventral Epidermis
0	-0.583886	0.3	0.553	0	1	wech	Ventral Epidermis
0	-0.696012	0.459	0.592	0	1	fne	Ventral Epidermis
0	-0.757003	0.298	0.526	0	1	elav	Ventral Epidermis
0	-0.92225	0.501	0.638	0	1	betaTub60D	Ventral Epidermis
0	-1.10642	0.677	0.786	0	1	Argk	Ventral Epidermis
0	-1.15388	0.54	0.691	0	1	Act57B	Ventral Epidermis
0	-0.282936	0.335	0.588	0	1	Sh3beta	Ventral Epidermis
0	-0.334416	0.345	0.611	0	1	gish	Ventral Epidermis
0	-0.311648	0.178	0.41	0	1	Srrm234	Ventral Epidermis
0	0.42061	0.658	0.59	0	1	CG13427	Ventral Epidermis
0	-0.297521	0.13	0.358	0	1	CG44838	Ventral Epidermis
0	0.339004	0.556	0.496	0	1	Ance	Ventral Epidermis
0	-0.281353	0.172	0.397	0	1	Cpsf5	Ventral Epidermis
0	0.374012	0.606	0.544	0	1	nw	Ventral Epidermis
0	-0.402046	0.279	0.543	0	1	Sxl	Ventral Epidermis
0	-0.274498	0.353	0.604	0	1	mago	Ventral Epidermis
0	-0.335972	0.264	0.516	0	1	gro	Ventral Epidermis
0	-0.323691	0.184	0.424	0	1	mahe	Ventral Epidermis
0	0.455256	1	0.999	0	1	mt:Cyt-b	Ventral Epidermis
0	-0.384474	0.281	0.543	0	1	Src64B	Ventral Epidermis
0	-0.427114	0.24	0.497	0	1	CCT5	Ventral Epidermis
0	-0.289014	0.153	0.384	0	1	Nnp-1	Ventral Epidermis
0	0.271888	0.565	0.654	0	1	Spase12	Ventral Epidermis
0	-0.315346	0.284	0.537	0	1	alpha-Cat	Ventral Epidermis
0	-0.322253	0.347	0.611	0	1	Nipped-B	Ventral Epidermis
0	-0.320975	0.304	0.551	3.82544e-308	1	bun	Ventral Epidermis
0	-0.349244	0.261	0.514	6.64152e-308	1	CCT4	Ventral Epidermis
0	0.269133	0.514	0.614	3.79958e-307	1	ReepB	Ventral Epidermis
0	-0.278765	0.336	0.593	1.56251e-306	1	eIF3h	Ventral Epidermis
0	-0.266302	0.277	0.518	3.28596e-306	1	UQCR-C1	Ventral Epidermis
0	-0.315026	0.325	0.583	1.46104e-305	1	bip2	Ventral Epidermis
0	-0.278888	0.164	0.383	6.45236e-305	1	Bap55	Ventral Epidermis
0	-0.362949	0.265	0.516	9.52523e-305	1	sd	Ventral Epidermis
4.2996e-308	-0.37736	0.295	0.554	7.68554e-304	1	Pits	Ventral Epidermis
7.72804e-307	-0.470713	0.305	0.577	1.38139e-302	1	CG32767	Ventral Epidermis
5.86108e-306	-0.327077	0.311	0.571	1.04767e-301	1	MED26	Ventral Epidermis
2.65674e-305	-0.48095	0.329	0.547	4.74892e-301	1	Cam	Ventral Epidermis
3.58045e-305	-0.319181	0.134	0.354	6.40006e-301	1	CG4511	Ventral Epidermis
2.47645e-304	0.516105	0.879	0.894	4.42666e-300	1	mt:ND6	Ventral Epidermis
3.58444e-303	-0.267587	0.202	0.419	6.40719e-299	1	Dyrk2	Ventral Epidermis
4.49339e-303	-0.351119	0.28	0.53	8.03194e-299	1	RhoGDI	Ventral Epidermis
6.29862e-303	-0.270194	0.255	0.492	1.12588e-298	1	Psc	Ventral Epidermis
6.36771e-303	-0.4811	0.354	0.631	1.13823e-298	1	lark	Ventral Epidermis
7.52798e-303	0.404213	0.492	0.46	1.34563e-298	1	Tsp42Ea	Ventral Epidermis
1.1812e-302	-0.392144	0.309	0.578	2.1114e-298	1	wdb	Ventral Epidermis
1.1073e-299	-0.414502	0.267	0.53	1.97929e-295	1	lncRNA:CR40469	Ventral Epidermis
1.23939e-299	0.361495	1	1	2.21541e-295	1	RpL41	Ventral Epidermis
5.07879e-299	-0.328184	0.378	0.633	9.07833e-295	1	hts	Ventral Epidermis
9.07847e-299	-0.324316	0.241	0.473	1.62278e-294	1	Arpc3A	Ventral Epidermis
1.11593e-298	-0.424973	0.338	0.606	1.99472e-294	1	Non2	Ventral Epidermis
3.10231e-298	-0.706853	0.356	0.512	5.54539e-294	1	Mlc2	Ventral Epidermis
5.50156e-298	-0.266854	0.267	0.469	9.83405e-294	1	rhea	Ventral Epidermis
1.44504e-296	-0.266102	0.339	0.575	2.58301e-292	1	alpha-Spec	Ventral Epidermis
1.97101e-296	-0.474619	0.224	0.469	3.52319e-292	1	kuk	Ventral Epidermis
1.29721e-295	-0.254947	0.104	0.307	2.31876e-291	1	Pp4-19C	Ventral Epidermis
2.89153e-295	0.27258	0.147	0.224	5.16862e-291	1	Pdss2	Ventral Epidermis
5.48892e-295	0.313891	0.445	0.506	9.81145e-291	1	bou	Ventral Epidermis
1.38659e-294	-0.278883	0.18	0.401	2.47853e-290	1	CG1542	Ventral Epidermis
2.473e-294	-0.347518	0.373	0.617	4.42048e-290	1	glo	Ventral Epidermis
1.01583e-293	-0.336533	0.332	0.581	1.81579e-289	1	tral	Ventral Epidermis
1.22286e-293	-0.354551	0.388	0.631	2.18587e-289	1	Rsf1	Ventral Epidermis
2.23983e-293	-0.257544	0.265	0.486	4.0037e-289	1	osa	Ventral Epidermis
5.55667e-293	0.447215	0.392	0.424	9.93256e-289	1	CG8306	Ventral Epidermis
6.63141e-293	-0.340222	0.189	0.42	1.18536e-288	1	ena	Ventral Epidermis
4.80235e-292	0.513776	0.336	0.285	8.58421e-288	1	pip	Ventral Epidermis
6.36805e-292	-0.352983	0.384	0.603	1.13829e-287	1	Su(var)205	Ventral Epidermis
1.93879e-291	-0.268923	0.252	0.483	3.46559e-287	1	La	Ventral Epidermis
5.66213e-291	-0.695499	0.876	0.945	1.01211e-286	1	chic	Ventral Epidermis
2.34025e-288	-0.252792	0.131	0.333	4.18319e-284	1	stau	Ventral Epidermis
1.65046e-287	-0.523864	0.442	0.693	2.9502e-283	1	Hrb98DE	Ventral Epidermis
2.42136e-287	-0.375907	0.303	0.558	4.32819e-283	1	Pdcd4	Ventral Epidermis
3.94072e-287	-0.398597	0.413	0.637	7.04403e-283	1	Set	Ventral Epidermis
5.32056e-287	0.43539	0.516	0.505	9.5105e-283	1	snRNA:7SK	Ventral Epidermis
4.13718e-285	-0.304108	0.34	0.587	7.3952e-281	1	CG32486	Ventral Epidermis
3.64839e-284	-0.600666	0.294	0.464	6.52151e-280	1	Eno	Ventral Epidermis
5.02792e-284	-0.320757	0.275	0.514	8.98741e-280	1	CCT3	Ventral Epidermis
8.45029e-284	-0.431812	0.27	0.518	1.51049e-279	1	Mapmodulin	Ventral Epidermis
1.6236e-283	-0.326975	0.283	0.513	2.90218e-279	1	CG1943	Ventral Epidermis
2.48625e-282	-0.320245	0.237	0.456	4.44418e-278	1	lin-28	Ventral Epidermis
1.8516e-281	-0.387223	0.196	0.423	3.30974e-277	1	ewg	Ventral Epidermis
3.05632e-281	-0.287848	0.168	0.377	5.46318e-277	1	Ahcy	Ventral Epidermis
4.13825e-281	-0.284793	0.362	0.586	7.39711e-277	1	klar	Ventral Epidermis
3.11299e-280	-0.453829	0.456	0.666	5.56446e-276	1	cib	Ventral Epidermis
3.7335e-280	-0.377071	0.288	0.53	6.67364e-276	1	CG2865	Ventral Epidermis
5.12912e-280	-0.314583	0.341	0.589	9.16831e-276	1	Ndf	Ventral Epidermis
1.84658e-279	-0.298614	0.384	0.629	3.30075e-275	1	eIF4E1	Ventral Epidermis
8.55922e-279	-0.284756	0.139	0.338	1.52996e-274	1	Caf1-55	Ventral Epidermis
8.76043e-279	-0.256965	0.195	0.399	1.56593e-274	1	CycA	Ventral Epidermis
9.79695e-278	-0.391013	0.407	0.672	1.75121e-273	1	Atg8a	Ventral Epidermis
3.04812e-277	0.541176	0.953	0.96	5.44852e-273	1	mt:ND3	Ventral Epidermis
4.40899e-277	-0.371938	0.395	0.652	7.88108e-273	1	Eb1	Ventral Epidermis
9.55371e-276	-0.43588	0.436	0.675	1.70773e-271	1	Hel25E	Ventral Epidermis
1.33916e-275	-0.66553	0.782	0.89	2.39375e-271	1	CNBP	Ventral Epidermis
1.62545e-275	-0.261682	0.198	0.411	2.90549e-271	1	l(2)37Cc	Ventral Epidermis
6.12262e-275	-0.556321	0.438	0.642	1.09442e-270	1	brat	Ventral Epidermis
4.44064e-274	-0.412379	0.445	0.5	7.93764e-270	1	CG5080	Ventral Epidermis
1.81466e-273	-0.947795	0.561	0.757	3.24371e-269	1	lncRNA:Hsromega	Ventral Epidermis
1.62142e-272	-0.714201	0.504	0.739	2.89829e-268	1	yps	Ventral Epidermis
7.92236e-271	-0.311186	0.187	0.403	1.41612e-266	1	Tis11	Ventral Epidermis
1.24251e-270	-0.279623	0.217	0.425	2.22098e-266	1	Phb2	Ventral Epidermis
1.56012e-270	-0.293483	0.403	0.655	2.78872e-266	1	CkIIalpha	Ventral Epidermis
2.59053e-270	0.259008	0.585	0.65	4.63058e-266	1	Fer1HCH	Ventral Epidermis
3.3928e-270	-0.257766	0.134	0.322	6.06463e-266	1	CG32850	Ventral Epidermis
4.32491e-270	-0.326434	0.15	0.356	7.73078e-266	1	unc-13	Ventral Epidermis
7.8801e-270	0.279496	0.399	0.376	1.40857e-265	1	Spn43Aa	Ventral Epidermis
2.20407e-269	0.29461	0.404	0.498	3.93977e-265	1	cora	Ventral Epidermis
5.5247e-269	0.298076	0.509	0.514	9.8754e-265	1	CG9628	Ventral Epidermis
4.75971e-268	-0.280537	0.153	0.359	8.50798e-264	1	pod1	Ventral Epidermis
7.32272e-268	-0.79955	0.698	0.851	1.30894e-263	1	Imp	Ventral Epidermis
1.71206e-266	-0.279625	0.191	0.396	3.06031e-262	1	clu	Ventral Epidermis
7.57644e-266	-0.466718	0.324	0.532	1.35429e-261	1	CG14207	Ventral Epidermis
1.56784e-265	-0.277984	0.349	0.582	2.80251e-261	1	PAN3	Ventral Epidermis
8.29961e-265	-0.250884	0.147	0.343	1.48355e-260	1	CRMP	Ventral Epidermis
1.389e-264	-0.665767	0.76	0.882	2.48283e-260	1	sqd	Ventral Epidermis
6.94304e-264	0.381463	0.45	0.438	1.24107e-259	1	CG6398	Ventral Epidermis
7.62903e-264	-0.313959	0.352	0.592	1.36369e-259	1	NAT1	Ventral Epidermis
9.95325e-264	-0.329468	0.106	0.302	1.77914e-259	1	Flo2	Ventral Epidermis
6.34817e-263	-0.832571	0.82	0.922	1.13473e-258	1	HmgD	Ventral Epidermis
8.28643e-263	0.436326	0.554	0.47	1.4812e-258	1	ft	Ventral Epidermis
8.0403e-262	0.278677	0.345	0.397	1.4372e-257	1	RNaseMRP:RNA	Ventral Epidermis
9.21537e-261	0.59116	0.269	0.3	1.64725e-256	1	CG13631	Ventral Epidermis
1.23283e-260	-0.274134	0.384	0.622	2.20369e-256	1	Mpcp2	Ventral Epidermis
2.41772e-260	-0.415212	0.213	0.413	4.32167e-256	1	CG9135	Ventral Epidermis
3.44601e-260	-0.536712	0.42	0.694	6.15973e-256	1	Pp1-87B	Ventral Epidermis
4.60304e-260	-0.280519	0.311	0.531	8.22793e-256	1	Galphai	Ventral Epidermis
7.21608e-260	-0.368194	0.379	0.631	1.28987e-255	1	Vap33	Ventral Epidermis
3.01434e-259	-0.303543	0.287	0.51	5.38813e-255	1	AdSS	Ventral Epidermis
4.4071e-259	-0.43462	0.426	0.677	7.87769e-255	1	Rbp1-like	Ventral Epidermis
1.354e-258	-0.679239	0.936	0.972	2.42027e-254	1	fax	Ventral Epidermis
3.73427e-258	-0.273006	0.605	0.697	6.675e-254	1	Tom	Ventral Epidermis
7.75429e-258	-0.418467	0.442	0.638	1.38608e-253	1	dap	Ventral Epidermis
6.19466e-257	0.318747	0.451	0.5	1.1073e-252	1	shg	Ventral Epidermis
1.72403e-256	-0.405469	0.462	0.692	3.0817e-252	1	Ran	Ventral Epidermis
1.72519e-255	-0.289373	0.129	0.314	3.08378e-251	1	PheRS-m	Ventral Epidermis
3.681e-254	-0.334966	0.279	0.495	6.57978e-250	1	SKIP	Ventral Epidermis
4.91526e-254	-0.547188	0.307	0.508	8.78603e-250	1	sm	Ventral Epidermis
7.36999e-254	0.295956	0.194	0.242	1.31739e-249	1	CG7272	Ventral Epidermis
2.091e-253	-0.328254	0.22	0.419	3.73767e-249	1	CycB	Ventral Epidermis
3.19952e-252	0.291738	0.344	0.381	5.71914e-248	1	tyn	Ventral Epidermis
5.29503e-252	-0.520184	0.396	0.632	9.46486e-248	1	tna	Ventral Epidermis
2.26826e-251	-0.32999	0.279	0.491	4.05452e-247	1	noc	Ventral Epidermis
7.0778e-251	0.259297	0.242	0.315	1.26516e-246	1	CG2767	Ventral Epidermis
3.42915e-250	-0.385343	0.303	0.537	6.12961e-246	1	nop5	Ventral Epidermis
4.88495e-250	0.634646	0.284	0.217	8.73185e-246	1	spz6	Ventral Epidermis
4.68307e-249	-0.610744	0.785	0.896	8.37098e-245	1	Hrb27C	Ventral Epidermis
4.09153e-247	-0.402751	0.451	0.671	7.3136e-243	1	Ubi-p5E	Ventral Epidermis
2.60331e-246	-0.767356	0.514	0.72	4.65341e-242	1	Rbfox1	Ventral Epidermis
4.56468e-246	-0.412896	0.362	0.613	8.15936e-242	1	AGO1	Ventral Epidermis
2.61472e-245	0.265377	0.338	0.389	4.67381e-241	1	crim	Ventral Epidermis
1.20335e-244	-0.263521	0.112	0.296	2.15099e-240	1	mub	Ventral Epidermis
4.12903e-244	-0.406955	0.158	0.345	7.38064e-240	1	Galphao	Ventral Epidermis
2.71504e-243	-0.303842	0.163	0.351	4.85314e-239	1	Map60	Ventral Epidermis
4.85551e-243	0.292583	0.582	0.635	8.67922e-239	1	CtsB1	Ventral Epidermis
1.52465e-241	-0.361754	0.423	0.66	2.72532e-237	1	crol	Ventral Epidermis
9.17226e-241	0.57425	0.265	0.238	1.63954e-236	1	CG4115	Ventral Epidermis
1.70408e-240	-0.431323	0.386	0.625	3.04604e-236	1	sbb	Ventral Epidermis
3.38733e-240	-0.403148	0.401	0.647	6.05486e-236	1	Trf2	Ventral Epidermis
6.75124e-240	0.684196	0.386	0.328	1.20678e-235	1	CG15282	Ventral Epidermis
1.34205e-239	-0.264011	0.442	0.674	2.39892e-235	1	CkIalpha	Ventral Epidermis
2.84742e-239	-0.315925	0.354	0.58	5.08976e-235	1	CG10576	Ventral Epidermis
2.90745e-239	-0.497184	0.27	0.399	5.19707e-235	1	Mlp60A	Ventral Epidermis
4.22222e-239	-0.790035	0.34	0.514	7.54722e-235	1	chinmo	Ventral Epidermis
1.05457e-238	0.39842	0.291	0.298	1.88505e-234	1	ect	Ventral Epidermis
2.21166e-238	-0.412418	0.514	0.715	3.95334e-234	1	D1	Ventral Epidermis
1.49084e-237	-0.281619	0.378	0.58	2.66488e-233	1	kis	Ventral Epidermis
3.79173e-236	-0.476742	0.322	0.489	6.77771e-232	1	Ald1	Ventral Epidermis
2.8528e-235	0.397068	0.999	0.999	5.09938e-231	1	mt:ATPase6	Ventral Epidermis
3.66224e-235	-0.421439	0.551	0.754	6.54626e-231	1	Tm1	Ventral Epidermis
4.97563e-232	-0.390063	0.396	0.645	8.89393e-228	1	lost	Ventral Epidermis
2.69353e-231	0.507766	0.986	0.989	4.81469e-227	1	mt:srRNA	Ventral Epidermis
6.9789e-231	0.418363	0.328	0.31	1.24748e-226	1	uif	Ventral Epidermis
2.88066e-230	-0.275234	0.109	0.286	5.14917e-226	1	CHES-1-like	Ventral Epidermis
1.41866e-229	-0.368408	0.462	0.699	2.53585e-225	1	Ref1	Ventral Epidermis
5.65901e-228	-0.285893	0.358	0.565	1.01155e-223	1	Sema1a	Ventral Epidermis
6.95968e-228	0.322992	0.299	0.281	1.24404e-223	1	serp	Ventral Epidermis
1.36913e-227	-0.369273	0.528	0.733	2.44732e-223	1	Dsp1	Ventral Epidermis
2.06051e-227	-0.548163	0.562	0.779	3.68317e-223	1	B52	Ventral Epidermis
4.07122e-227	-0.490216	0.355	0.494	7.27731e-223	1	cpo	Ventral Epidermis
6.26481e-227	-0.306295	0.074	0.241	1.11983e-222	1	dnc	Ventral Epidermis
6.75623e-227	0.4672	0.366	0.352	1.20768e-222	1	CG7675	Ventral Epidermis
3.03055e-226	-0.578979	0.846	0.927	5.41711e-222	1	14-3-3zeta	Ventral Epidermis
4.50807e-226	-0.281743	0.238	0.422	8.05818e-222	1	mEFTu1	Ventral Epidermis
5.64879e-226	0.407114	0.435	0.393	1.00972e-221	1	wbl	Ventral Epidermis
5.06594e-225	-0.294996	0.13	0.305	9.05536e-221	1	Mes2	Ventral Epidermis
2.89879e-224	0.706018	0.258	0.137	5.18159e-220	1	CG7763	Ventral Epidermis
3.84031e-224	-0.283808	0.307	0.507	6.86456e-220	1	Eip75B	Ventral Epidermis
5.42538e-224	0.297173	0.8	0.776	9.69786e-220	1	Hsc70-3	Ventral Epidermis
1.0161e-223	-0.370078	0.301	0.499	1.81629e-219	1	Traf4	Ventral Epidermis
1.00072e-222	-0.403015	0.423	0.653	1.78879e-218	1	CG1910	Ventral Epidermis
3.48436e-222	-0.365773	0.256	0.452	6.22829e-218	1	Rac2	Ventral Epidermis
9.5276e-221	-0.496239	0.451	0.648	1.70306e-216	1	how	Ventral Epidermis
9.58017e-221	-0.461077	0.446	0.677	1.71246e-216	1	rin	Ventral Epidermis
1.8278e-220	-0.82947	0.183	0.353	3.26718e-216	1	bru3	Ventral Epidermis
1.84282e-220	-0.484668	0.529	0.755	3.29404e-216	1	CtBP	Ventral Epidermis
3.6584e-219	-0.327329	0.072	0.237	6.5394e-215	1	CG5886	Ventral Epidermis
2.46734e-218	-0.462444	0.25	0.437	4.41037e-214	1	msi	Ventral Epidermis
6.89158e-217	-0.302214	0.084	0.245	1.23187e-212	1	CG14688	Ventral Epidermis
1.20049e-216	-0.540619	0.305	0.484	2.14587e-212	1	Myc	Ventral Epidermis
2.26515e-216	-0.342476	0.486	0.646	4.04895e-212	1	Hsp83	Ventral Epidermis
5.26322e-216	0.429353	0.379	0.323	9.40801e-212	1	28SrRNA-Psi:CR40596	Ventral Epidermis
6.3909e-216	-0.371829	0.471	0.708	1.14237e-211	1	SkpA	Ventral Epidermis
2.32649e-215	-0.354747	0.456	0.669	4.15861e-211	1	Hr4	Ventral Epidermis
3.59015e-215	-0.580657	0.801	0.904	6.41739e-211	1	His2Av	Ventral Epidermis
9.93347e-215	-0.594746	0.606	0.803	1.77561e-210	1	Gbeta13F	Ventral Epidermis
2.44839e-214	-0.417034	0.209	0.401	4.37651e-210	1	bol	Ventral Epidermis
2.19233e-213	0.343914	0.818	0.858	3.91879e-209	1	RpS14b	Ventral Epidermis
2.30234e-213	-0.304151	0.467	0.695	4.11543e-209	1	Smr	Ventral Epidermis
3.19536e-213	-0.394134	0.506	0.734	5.71171e-209	1	SF2	Ventral Epidermis
5.96778e-213	-0.531838	0.417	0.666	1.06674e-208	1	eIF4H1	Ventral Epidermis
5.81135e-212	-0.416945	0.113	0.291	1.03878e-207	1	Swip-1	Ventral Epidermis
1.33439e-211	-0.288329	0.107	0.276	2.38522e-207	1	CG32813	Ventral Epidermis
6.87403e-211	0.54558	0.4	0.308	1.22873e-206	1	CG7294	Ventral Epidermis
7.78982e-211	-0.361641	0.671	0.794	1.39243e-206	1	Act42A	Ventral Epidermis
1.27298e-209	-0.341883	0.488	0.718	2.27545e-205	1	Pabp2	Ventral Epidermis
1.5512e-208	-0.594528	0.22	0.344	2.77277e-204	1	Mlc1	Ventral Epidermis
3.05529e-208	-0.495078	0.198	0.334	5.46133e-204	1	Ldh	Ventral Epidermis
8.22418e-207	-0.279676	0.168	0.333	1.47007e-202	1	Lsd-2	Ventral Epidermis
1.66031e-206	-0.349159	0.085	0.254	2.9678e-202	1	h	Ventral Epidermis
3.14509e-206	0.35374	0.246	0.199	5.62185e-202	1	CG43332	Ventral Epidermis
4.29624e-206	-0.497205	0.278	0.437	7.67953e-202	1	shep	Ventral Epidermis
6.75049e-206	0.409385	0.261	0.202	1.20665e-201	1	CG7997	Ventral Epidermis
1.46636e-205	-0.294978	0.246	0.405	2.62111e-201	1	Ptp99A	Ventral Epidermis
1.25097e-203	-0.586038	0.212	0.367	2.23611e-199	1	zfh1	Ventral Epidermis
7.97994e-202	-0.281399	0.519	0.73	1.42641e-197	1	pum	Ventral Epidermis
8.55145e-202	-0.475157	0.212	0.374	1.52857e-197	1	Mef2	Ventral Epidermis
2.56424e-201	0.317827	0.498	0.439	4.58358e-197	1	mgl	Ventral Epidermis
3.73073e-201	-0.487215	0.118	0.277	6.66867e-197	1	Vrp1	Ventral Epidermis
4.08253e-201	-0.431745	0.596	0.772	7.29752e-197	1	Jupiter	Ventral Epidermis
3.23908e-200	-0.253894	0.105	0.253	5.78986e-196	1	Phs	Ventral Epidermis
7.0756e-200	-0.618031	0.665	0.83	1.26476e-195	1	lola	Ventral Epidermis
1.4712e-199	-0.369492	0.193	0.358	2.62977e-195	1	CadN	Ventral Epidermis
3.67824e-199	-0.357004	0.124	0.266	6.57485e-195	1	Drat	Ventral Epidermis
3.96408e-199	0.372224	0.287	0.258	7.08579e-195	1	CG44325	Ventral Epidermis
4.65083e-199	-0.392623	0.494	0.714	8.31335e-195	1	Unr	Ventral Epidermis
1.13964e-198	-0.69585	0.423	0.619	2.0371e-194	1	mbl	Ventral Epidermis
7.74328e-198	-0.330297	1	1	1.38411e-193	1	eEF1alpha1	Ventral Epidermis
5.37195e-197	-0.357837	0.527	0.749	9.60237e-193	1	Rho1	Ventral Epidermis
5.49039e-195	-0.266855	0.487	0.678	9.81408e-191	1	vig2	Ventral Epidermis
1.19367e-194	0.339856	0.783	0.83	2.13369e-190	1	mt:ND2	Ventral Epidermis
1.75622e-194	-0.468541	0.517	0.74	3.13924e-190	1	mts	Ventral Epidermis
2.15104e-194	-0.534603	0.657	0.822	3.84499e-190	1	Pep	Ventral Epidermis
2.92297e-194	-0.420296	0.128	0.305	5.22482e-190	1	meso18E	Ventral Epidermis
1.28927e-193	0.373349	0.305	0.261	2.30456e-189	1	CG9095	Ventral Epidermis
2.99257e-193	-0.394612	0.519	0.726	5.34922e-189	1	fs(1)h	Ventral Epidermis
1.17525e-192	0.294891	0.179	0.215	2.10076e-188	1	Idh	Ventral Epidermis
1.14962e-191	0.391547	0.29	0.252	2.05494e-187	1	ImpE1	Ventral Epidermis
1.4143e-191	0.457563	0.972	0.97	2.52806e-187	1	mt:ND4	Ventral Epidermis
1.84282e-191	-0.688687	0.192	0.303	3.29405e-187	1	TpnC73F	Ventral Epidermis
1.92398e-191	0.256734	0.34	0.379	3.43912e-187	1	Egfr	Ventral Epidermis
2.52395e-191	-0.455215	0.497	0.688	4.51155e-187	1	Nop56	Ventral Epidermis
1.01995e-190	0.259189	0.344	0.361	1.82317e-186	1	CG4194	Ventral Epidermis
2.91968e-190	-0.641644	0.169	0.307	5.21892e-186	1	up	Ventral Epidermis
1.22955e-188	0.568692	0.358	0.271	2.19782e-184	1	Obp56a	Ventral Epidermis
1.92911e-188	-0.398683	0.163	0.307	3.44829e-184	1	CG13928	Ventral Epidermis
2.90345e-188	-0.578563	0.805	0.895	5.18992e-184	1	HmgZ	Ventral Epidermis
6.35744e-188	-0.282345	0.559	0.769	1.13639e-183	1	lolal	Ventral Epidermis
1.63989e-187	-0.620977	0.141	0.275	2.9313e-183	1	wupA	Ventral Epidermis
2.17858e-187	0.386423	0.228	0.228	3.89421e-183	1	neo	Ventral Epidermis
1.09442e-185	0.267625	0.206	0.22	1.95627e-181	1	CG1273	Ventral Epidermis
1.92653e-184	-0.522665	0.579	0.767	3.44368e-180	1	Lam	Ventral Epidermis
2.67352e-183	0.51314	0.228	0.199	4.77891e-179	1	CG2016	Ventral Epidermis
3.22903e-182	-0.412134	0.915	0.953	5.7719e-178	1	pAbp	Ventral Epidermis
6.51789e-182	0.257642	0.187	0.207	1.16507e-177	1	CG11200	Ventral Epidermis
1.8752e-181	-0.581822	0.163	0.3	3.35191e-177	1	Neurochondrin	Ventral Epidermis
1.33848e-180	-0.392022	0.552	0.761	2.39253e-176	1	SC35	Ventral Epidermis
2.59008e-180	-0.355791	1	1	4.62976e-176	1	lncRNA:CR34335	Ventral Epidermis
5.24373e-180	-0.347988	0.08	0.216	9.37317e-176	1	Pgm1	Ventral Epidermis
1.22843e-178	0.300089	0.362	0.346	2.19582e-174	1	fj	Ventral Epidermis
1.54673e-178	-0.652414	0.193	0.295	2.76478e-174	1	TpnC47D	Ventral Epidermis
4.03832e-178	-0.545898	0.132	0.273	7.21851e-174	1	Act87E	Ventral Epidermis
7.80183e-178	0.541404	0.179	0.084	1.39458e-173	1	Cyp6d5	Ventral Epidermis
1.60334e-177	-0.83487	0.169	0.327	2.86597e-173	1	sls	Ventral Epidermis
6.68642e-177	0.252047	0.708	0.75	1.1952e-172	1	Fer2LCH	Ventral Epidermis
1.86374e-176	-0.314295	0.639	0.757	3.33143e-172	1	chrb	Ventral Epidermis
3.40597e-176	-0.476173	0.525	0.694	6.08817e-172	1	vig	Ventral Epidermis
2.23928e-175	-0.446969	0.546	0.707	4.00271e-171	1	Nop60B	Ventral Epidermis
1.99011e-174	-0.316377	0.712	0.836	3.55732e-170	1	betaTub56D	Ventral Epidermis
3.64247e-174	-0.400411	0.31	0.427	6.51092e-170	1	scrt	Ventral Epidermis
4.0673e-174	-0.360439	0.526	0.673	7.2703e-170	1	Tet	Ventral Epidermis
4.73794e-174	-0.529821	0.935	0.972	8.46906e-170	1	Df31	Ventral Epidermis
7.11379e-174	0.315022	0.998	0.999	1.27159e-169	1	RpS17	Ventral Epidermis
7.2819e-173	-0.525915	0.977	0.989	1.30164e-168	1	Bacc	Ventral Epidermis
8.65319e-171	-0.558811	0.155	0.275	1.54676e-166	1	Tm2	Ventral Epidermis
9.23247e-171	-0.282709	0.133	0.264	1.6503e-166	1	Hsp27	Ventral Epidermis
2.49594e-169	-0.257842	0.208	0.313	4.46149e-165	1	insb	Ventral Epidermis
4.72434e-169	-0.584325	0.204	0.337	8.44476e-165	1	CG14687	Ventral Epidermis
2.74589e-168	-0.465404	0.826	0.927	4.90829e-164	1	14-3-3epsilon	Ventral Epidermis
2.90636e-168	0.288623	0.999	0.999	5.19513e-164	1	RpL24	Ventral Epidermis
6.21793e-168	-0.480006	0.424	0.562	1.11146e-163	1	Pdp1	Ventral Epidermis
7.64662e-168	-0.312589	0.46	0.582	1.36683e-163	1	Ten-a	Ventral Epidermis
9.16319e-168	-0.550577	0.889	0.948	1.63792e-163	1	Act5C	Ventral Epidermis
3.48878e-167	0.256808	0.709	0.696	6.23619e-163	1	N	Ventral Epidermis
3.90865e-166	-0.340902	0.14	0.255	6.98671e-162	1	nerfin-1	Ventral Epidermis
2.71149e-165	-0.430641	0.534	0.735	4.84679e-161	1	CG45050	Ventral Epidermis
1.05899e-161	-0.253395	0.112	0.252	1.89294e-157	1	Trim9	Ventral Epidermis
3.32371e-161	-0.430084	0.91	0.953	5.94114e-157	1	Hsc70-4	Ventral Epidermis
4.46956e-161	-0.366183	0.585	0.749	7.98934e-157	1	mod	Ventral Epidermis
5.05727e-161	0.312412	0.918	0.915	9.03986e-157	1	Tapdelta	Ventral Epidermis
2.20841e-159	-0.448825	0.645	0.821	3.94753e-155	1	ctp	Ventral Epidermis
2.87203e-159	0.344523	0.218	0.196	5.13374e-155	1	CG11905	Ventral Epidermis
7.69795e-159	-0.269188	0.559	0.68	1.37601e-154	1	ps	Ventral Epidermis
1.03478e-158	0.32799	0.165	0.099	1.84968e-154	1	CG5171	Ventral Epidermis
1.46719e-157	-0.298102	0.565	0.755	2.6226e-153	1	arm	Ventral Epidermis
8.34052e-157	-0.521881	0.129	0.241	1.49087e-152	1	Mhc	Ventral Epidermis
2.62839e-156	0.27965	0.297	0.292	4.69825e-152	1	haf	Ventral Epidermis
4.98498e-156	0.328369	0.216	0.217	8.91064e-152	1	CG6118	Ventral Epidermis
9.53779e-156	-0.427294	0.137	0.264	1.70488e-151	1	Oli	Ventral Epidermis
1.06646e-155	0.279705	0.277	0.259	1.9063e-151	1	yellow-e3	Ventral Epidermis
2.51463e-155	-0.442491	0.799	0.903	4.4949e-151	1	His3.3A	Ventral Epidermis
1.77677e-154	0.420491	0.19	0.145	3.17598e-150	1	CG9689	Ventral Epidermis
7.14738e-153	-0.527719	0.096	0.231	1.27759e-148	1	Strn-Mlck	Ventral Epidermis
8.35117e-153	0.60742	0.159	0.143	1.49277e-148	1	CG30413	Ventral Epidermis
1.06532e-152	-0.339778	0.652	0.801	1.90426e-148	1	Nlp	Ventral Epidermis
8.36882e-152	-0.280147	0.3	0.431	1.49593e-147	1	CG9650	Ventral Epidermis
3.02899e-151	-0.298981	0.587	0.73	5.41433e-147	1	Fkbp39	Ventral Epidermis
1.00736e-150	0.299	0.18	0.169	1.80066e-146	1	Nep2	Ventral Epidermis
1.02147e-150	0.287924	0.204	0.162	1.82588e-146	1	Alp1	Ventral Epidermis
5.50498e-150	-0.315687	0.083	0.21	9.84016e-146	1	SmydA-1	Ventral Epidermis
5.86863e-150	-0.310883	0.137	0.242	1.04902e-145	1	rpr	Ventral Epidermis
2.70681e-149	-0.299675	0.577	0.759	4.83843e-145	1	CycG	Ventral Epidermis
4.64083e-149	-0.420666	0.64	0.788	8.29548e-145	1	stg	Ventral Epidermis
2.02831e-148	0.466183	0.174	0.112	3.62561e-144	1	CG31313	Ventral Epidermis
9.47615e-148	0.309319	0.16	0.162	1.69386e-143	1	CG11686	Ventral Epidermis
4.95812e-146	-0.368939	0.187	0.333	8.86265e-142	1	Msp300	Ventral Epidermis
1.15507e-145	-0.318409	0.134	0.236	2.06469e-141	1	Him	Ventral Epidermis
1.77755e-145	-0.563828	0.069	0.194	3.17737e-141	1	lmd	Ventral Epidermis
8.55573e-145	-0.295793	0.651	0.783	1.52934e-140	1	emc	Ventral Epidermis
9.88728e-145	-0.449629	0.846	0.923	1.76735e-140	1	aqz	Ventral Epidermis
1.56745e-144	0.327488	0.861	0.87	2.80182e-140	1	Rtnl1	Ventral Epidermis
1.21655e-143	-0.267748	0.174	0.233	2.17457e-139	1	CG14989	Ventral Epidermis
1.6831e-142	0.401767	0.152	0.129	3.00855e-138	1	Spn100A	Ventral Epidermis
2.33348e-142	-0.346044	0.145	0.238	4.1711e-138	1	CG6218	Ventral Epidermis
2.65652e-142	0.344178	0.161	0.125	4.74854e-138	1	obst-B	Ventral Epidermis
9.67302e-142	-0.313102	0.048	0.171	1.72905e-137	1	Gyg	Ventral Epidermis
4.81515e-141	0.403366	0.153	0.094	8.60707e-137	1	CG4306	Ventral Epidermis
6.91385e-141	-0.390519	0.66	0.808	1.23585e-136	1	l(3)neo38	Ventral Epidermis
3.76007e-140	-0.430931	0.157	0.273	6.72113e-136	1	Ank2	Ventral Epidermis
4.28783e-140	0.332614	0.154	0.132	7.6645e-136	1	CG15239	Ventral Epidermis
1.28406e-139	-0.376633	0.686	0.841	2.29525e-135	1	Ggamma1	Ventral Epidermis
1.71743e-139	-0.368785	0.763	0.883	3.0699e-135	1	Oda	Ventral Epidermis
7.27424e-139	-0.396374	0.067	0.187	1.30027e-134	1	sug	Ventral Epidermis
1.09289e-138	-0.585828	0.174	0.294	1.95354e-134	1	hdc	Ventral Epidermis
4.11741e-138	-0.627908	0.111	0.234	7.35988e-134	1	bt	Ventral Epidermis
1.03779e-137	-0.36996	0.751	0.879	1.85506e-133	1	Rm62	Ventral Epidermis
1.1785e-137	-0.411918	0.142	0.198	2.10657e-133	1	jhamt	Ventral Epidermis
2.71783e-137	0.323052	0.174	0.151	4.85811e-133	1	CG13698	Ventral Epidermis
3.93105e-135	-0.25222	0.044	0.147	7.02675e-131	1	CG1674	Ventral Epidermis
4.69079e-135	-0.406652	0.959	0.977	8.38479e-131	1	alphaTub84B	Ventral Epidermis
1.9117e-133	-0.254251	0.704	0.861	3.41716e-129	1	eff	Ventral Epidermis
9.91136e-131	-0.390991	0.863	0.942	1.77166e-126	1	smt3	Ventral Epidermis
4.00447e-130	0.347631	0.191	0.156	7.15799e-126	1	CG34224	Ventral Epidermis
2.17368e-129	-0.271159	0.61	0.786	3.88546e-125	1	eIF1A	Ventral Epidermis
3.09413e-129	-0.271096	0.121	0.224	5.53076e-125	1	sing	Ventral Epidermis
2.35087e-127	-0.365905	0.157	0.234	4.20219e-123	1	fabp	Ventral Epidermis
3.8339e-127	0.258384	0.255	0.243	6.85309e-123	1	dsx-c73A	Ventral Epidermis
9.44112e-127	0.398702	0.127	0.065	1.6876e-122	1	Ugt35D1	Ventral Epidermis
8.44231e-126	0.2733	0.142	0.123	1.50906e-121	1	CG13082	Ventral Epidermis
7.32559e-124	-0.2728	0.962	0.978	1.30945e-119	1	RpL4	Ventral Epidermis
1.79549e-121	0.29243	0.119	0.108	3.20943e-117	1	mey	Ventral Epidermis
5.36123e-121	-0.380516	0.742	0.872	9.5832e-117	1	nmo	Ventral Epidermis
8.05863e-120	-0.381112	0.724	0.84	1.44048e-115	1	eEF1gamma	Ventral Epidermis
3.91124e-119	0.312527	0.187	0.163	6.99134e-115	1	CG13362	Ventral Epidermis
2.2109e-118	-0.338035	0.124	0.176	3.95198e-114	1	E(spl)m6-BFM	Ventral Epidermis
4.88505e-118	-0.304745	0.133	0.228	8.73202e-114	1	sns	Ventral Epidermis
5.60764e-118	-0.33011	0.638	0.799	1.00237e-113	1	p23	Ventral Epidermis
4.06358e-117	-0.502895	0.091	0.178	7.26365e-113	1	skl	Ventral Epidermis
1.10712e-115	-0.6235	0.164	0.278	1.97898e-111	1	Antp	Ventral Epidermis
1.62213e-115	0.350286	0.179	0.148	2.89956e-111	1	GILT3	Ventral Epidermis
2.82598e-115	0.302779	0.164	0.14	5.05143e-111	1	slf	Ventral Epidermis
9.17513e-115	-0.282799	0.068	0.156	1.64005e-110	1	Cralbp	Ventral Epidermis
1.33207e-114	-0.305557	0.629	0.79	2.38108e-110	1	porin	Ventral Epidermis
5.55922e-114	-0.266134	0.069	0.161	9.93711e-110	1	mspo	Ventral Epidermis
5.96153e-113	-0.255628	0.105	0.188	1.06562e-108	1	Appl	Ventral Epidermis
6.48763e-113	-0.331421	0.065	0.166	1.15966e-108	1	X11Lbeta	Ventral Epidermis
6.83162e-112	0.291786	0.163	0.134	1.22115e-107	1	CG13064	Ventral Epidermis
2.48622e-111	-0.440002	0.134	0.235	4.44412e-107	1	CG17716	Ventral Epidermis
4.76913e-111	0.272908	0.226	0.216	8.52483e-107	1	ich	Ventral Epidermis
1.16029e-109	0.414128	0.108	0.112	2.07402e-105	1	Osi14	Ventral Epidermis
5.85347e-109	-0.321159	0.337	0.446	1.04631e-104	1	Ubx	Ventral Epidermis
7.11048e-109	0.251486	1	1	1.271e-104	1	mt:lrRNA	Ventral Epidermis
1.83509e-108	-0.265936	0.335	0.413	3.28022e-104	1	ct	Ventral Epidermis
2.80141e-108	-0.262621	0.107	0.197	5.00752e-104	1	stai	Ventral Epidermis
3.57955e-107	0.307177	0.115	0.098	6.39845e-103	1	CG31559	Ventral Epidermis
4.6473e-107	-0.31102	0.079	0.159	8.30705e-103	1	CG5177	Ventral Epidermis
2.33274e-104	-0.279704	0.629	0.776	4.16977e-100	1	spen	Ventral Epidermis
2.80405e-104	0.328336	0.976	0.978	5.01223e-100	1	mt:ND5	Ventral Epidermis
8.43014e-102	-0.297521	0.873	0.937	1.50689e-97	1	His3.3B	Ventral Epidermis
4.00093e-101	0.375054	0.102	0.076	7.15167e-97	1	CG13737	Ventral Epidermis
2.41062e-99	-0.399986	0.167	0.218	4.30898e-95	1	klg	Ventral Epidermis
8.49389e-99	-0.342942	0.753	0.863	1.51828e-94	1	akirin	Ventral Epidermis
1.50162e-96	0.291233	0.13	0.137	2.68415e-92	1	bbg	Ventral Epidermis
2.70172e-96	-0.418263	0.064	0.16	4.82932e-92	1	Liprin-gamma	Ventral Epidermis
2.74041e-95	-0.366963	0.044	0.124	4.89848e-91	1	CG33521	Ventral Epidermis
2.60731e-94	0.374772	0.116	0.061	4.66057e-90	1	CG9449	Ventral Epidermis
1.09e-93	-0.297548	0.085	0.175	1.94838e-89	1	svp	Ventral Epidermis
2.81176e-93	0.251422	0.104	0.091	5.02603e-89	1	Apoltp	Ventral Epidermis
9.98888e-89	-0.271332	0.122	0.193	1.78551e-84	1	side	Ventral Epidermis
3.39275e-85	0.306294	0.11	0.096	6.06454e-81	1	Npc2b	Ventral Epidermis
9.92766e-84	-0.256975	0.044	0.108	1.77457e-79	1	Hsp26	Ventral Epidermis
6.67229e-82	-0.404767	0.778	0.858	1.19267e-77	1	hth	Ventral Epidermis
3.16628e-79	-0.278107	0.911	0.955	5.65972e-75	1	tsr	Ventral Epidermis
3.51598e-78	-0.375777	0.105	0.176	6.28481e-74	1	disco-r	Ventral Epidermis
2.37185e-74	-0.3112	0.08	0.15	4.23969e-70	1	Lim1	Ventral Epidermis
1.26484e-70	-0.379432	0.768	0.841	2.2609e-66	1	lncRNA:roX1	Ventral Epidermis
4.23127e-70	-0.261133	0.064	0.11	7.56339e-66	1	Hand	Ventral Epidermis
4.06567e-67	-0.272048	0.037	0.1	7.26738e-63	1	br	Ventral Epidermis
0	0.827088	0.551	0.503	0	2	snRNA:7SK	Unknown
0	0.651275	1	1	0	2	RpL41	Unknown
0	0.575625	0.786	0.859	0	2	RpS14b	Unknown
0	0.574237	0.345	0.396	0	2	RNaseMRP:RNA	Unknown
0	0.513708	0.997	0.999	0	2	RpS17	Unknown
0	0.510698	0.753	0.861	0	2	COX8	Unknown
0	0.488853	1	1	0	2	RpL38	Unknown
0	0.481893	0.997	0.999	0	2	RpL37A	Unknown
0	0.478867	0.688	0.809	0	2	UQCR-Q	Unknown
0	0.47703	0.997	0.999	0	2	RpS21	Unknown
0	0.472883	0.801	0.893	0	2	CG8860	Unknown
0	0.472303	0.999	1	0	2	RpL36A	Unknown
0	0.460887	0.998	1	0	2	RpL36	Unknown
0	0.460549	1	1	0	2	RpL31	Unknown
0	0.456978	0.604	0.746	0	2	RpL22	Unknown
0	0.453863	0.746	0.856	0	2	COX7C	Unknown
0	0.44829	0.999	1	0	2	RpS27	Unknown
0	0.447997	0.999	1	0	2	RpL32	Unknown
0	0.44743	0.714	0.839	0	2	Neb-cGP	Unknown
0	0.440861	0.601	0.747	0	2	sun	Unknown
0	0.439308	0.813	0.909	0	2	cype	Unknown
0	0.436587	0.999	1	0	2	RpS20	Unknown
0	0.431428	0.654	0.748	0	2	lncRNA:CR43432	Unknown
0	0.428871	0.8	0.9	0	2	mt:ND6	Unknown
0	0.427144	0.999	1	0	2	RpS26	Unknown
0	0.421107	0.267	0.384	0	2	ND-AGGG	Unknown
0	0.392883	0.999	1	0	2	RpS16	Unknown
0	0.380966	0.762	0.878	0	2	CG7630	Unknown
0	0.376933	0.999	1	0	2	RpL27A	Unknown
0	0.372569	0.491	0.679	0	2	Tom7	Unknown
0	0.356608	0.328	0.51	0	2	CG9034	Unknown
0	0.34355	0.356	0.557	0	2	ND-MWFE	Unknown
0	0.341322	0.425	0.618	0	2	SNRPG	Unknown
0	0.327418	0.67	0.819	0	2	levy	Unknown
0	0.322455	0.322	0.514	0	2	ND-B15	Unknown
0	0.321593	0.592	0.776	0	2	UQCR-14	Unknown
0	0.316001	0.298	0.509	0	2	Sf3b5	Unknown
0	0.312152	0.374	0.572	0	2	SmE	Unknown
0	0.299333	0.282	0.47	0	2	AP-2sigma	Unknown
0	0.297268	0.219	0.404	0	2	ubl	Unknown
0	0.285807	0.401	0.613	0	2	ND-B12	Unknown
0	0.284249	0.611	0.792	0	2	roh	Unknown
0	0.283418	0.95	0.975	0	2	Obp99a	Unknown
0	0.28123	0.195	0.346	0	2	cer	Unknown
0	0.279689	0.26	0.448	0	2	SmF	Unknown
0	0.278553	0.304	0.526	0	2	robl	Unknown
0	0.276706	0.211	0.399	0	2	HSPC300	Unknown
0	0.276561	0.486	0.699	0	2	ox	Unknown
0	0.276044	0.279	0.484	0	2	Srp14	Unknown
0	0.275823	0.237	0.438	0	2	Sem1	Unknown
0	0.272184	0.146	0.295	0	2	CG13751	Unknown
0	0.26889	0.198	0.371	0	2	mRpS14	Unknown
0	0.266626	0.199	0.355	0	2	CG17776	Unknown
0	0.264031	0.651	0.827	0	2	UQCR-11	Unknown
0	0.260024	0.312	0.526	0	2	Phf5a	Unknown
0	0.258642	0.445	0.66	0	2	Spase12	Unknown
0	0.252295	0.457	0.687	0	2	CG41128	Unknown
0	0.251137	0.188	0.357	0	2	spt4	Unknown
0	-0.250347	0.074	0.312	0	2	MTA1-like	Unknown
0	-0.25062	0.144	0.447	0	2	eRF1	Unknown
0	-0.250996	0.168	0.477	0	2	raskol	Unknown
0	-0.251433	0.146	0.439	0	2	CG1354	Unknown
0	-0.251886	0.076	0.324	0	2	Nmda1	Unknown
0	-0.252902	0.363	0.652	0	2	CG3625	Unknown
0	-0.252907	0.233	0.513	0	2	Mapmodulin	Unknown
0	-0.253445	0.151	0.448	0	2	fzr	Unknown
0	-0.253652	0.156	0.48	0	2	eIF3a	Unknown
0	-0.254698	0.111	0.391	0	2	Ank	Unknown
0	-0.254914	0.386	0.675	0	2	SsRbeta	Unknown
0	-0.255745	0.095	0.373	0	2	CG4360	Unknown
0	-0.256875	0.087	0.341	0	2	Rip11	Unknown
0	-0.257728	0.083	0.331	0	2	Cp190	Unknown
0	-0.258332	0.074	0.315	0	2	Slik	Unknown
0	-0.258354	0.103	0.387	0	2	Akt1	Unknown
0	-0.259108	0.098	0.381	0	2	tth	Unknown
0	-0.25976	0.106	0.391	0	2	Mad	Unknown
0	-0.260199	0.119	0.414	0	2	Hcf	Unknown
0	-0.261586	0.098	0.354	0	2	CG2926	Unknown
0	-0.261941	0.217	0.511	0	2	CCT3	Unknown
0	-0.261986	0.094	0.355	0	2	Fmr1	Unknown
0	-0.261996	0.068	0.315	0	2	woc	Unknown
0	-0.262195	0.073	0.326	0	2	FBXO11	Unknown
0	-0.262222	0.133	0.436	0	2	CG12025	Unknown
0	-0.263523	0.165	0.464	0	2	Rox8	Unknown
0	-0.265065	0.156	0.477	0	2	CG45049	Unknown
0	-0.265553	0.247	0.581	0	2	eIF3b	Unknown
0	-0.265628	0.135	0.409	0	2	CCT1	Unknown
0	-0.265843	0.098	0.38	0	2	koi	Unknown
0	-0.266383	0.091	0.349	0	2	CG13917	Unknown
0	-0.266637	0.12	0.407	0	2	Scamp	Unknown
0	-0.267097	0.095	0.363	0	2	CG9281	Unknown
0	-0.267245	0.146	0.443	0	2	CG5746	Unknown
0	-0.267318	0.165	0.458	0	2	CG11076	Unknown
0	-0.26757	0.114	0.403	0	2	BI-1	Unknown
0	-0.268043	0.108	0.39	0	2	MESK2	Unknown
0	-0.269153	0.371	0.67	0	2	Ubi-p5E	Unknown
0	-0.271402	0.129	0.419	0	2	Sirt1	Unknown
0	-0.273757	0.191	0.488	0	2	CCT2	Unknown
0	-0.274654	0.085	0.346	0	2	row	Unknown
0	-0.274878	0.115	0.394	0	2	SppL	Unknown
0	-0.275453	0.476	0.771	0	2	CG33129	Unknown
0	-0.275824	0.123	0.41	0	2	ncm	Unknown
0	-0.276412	0.399	0.689	0	2	Hrb98DE	Unknown
0	-0.278193	0.07	0.335	0	2	twin	Unknown
0	-0.278534	0.084	0.36	0	2	Set1	Unknown
0	-0.279577	0.142	0.409	0	2	l(2)37Cc	Unknown
0	-0.28054	0.062	0.305	0	2	simj	Unknown
0	-0.28096	0.304	0.629	0	2	Vap33	Unknown
0	-0.281169	0.117	0.389	0	2	S	Unknown
0	-0.281269	0.079	0.363	0	2	CG14767	Unknown
0	-0.281456	0.097	0.356	0	2	CG3164	Unknown
0	-0.28157	0.075	0.342	0	2	DIP1	Unknown
0	-0.28169	0.092	0.373	0	2	wcy	Unknown
0	-0.28176	0.085	0.365	0	2	Atx2	Unknown
0	-0.282526	0.138	0.44	0	2	dlg1	Unknown
0	-0.282757	0.211	0.51	0	2	CCT4	Unknown
0	-0.283055	0.274	0.579	0	2	CG10576	Unknown
0	-0.283678	0.094	0.362	0	2	flw	Unknown
0	-0.284714	0.132	0.428	0	2	CaMKI	Unknown
0	-0.285141	0.178	0.488	0	2	CG34401	Unknown
0	-0.285155	0.078	0.345	0	2	Dlic	Unknown
0	-0.286704	0.075	0.337	0	2	Ephrin	Unknown
0	-0.287423	0.104	0.394	0	2	Cka	Unknown
0	-0.288191	0.063	0.314	0	2	Usp10	Unknown
0	-0.288192	0.323	0.642	0	2	lost	Unknown
0	-0.289006	0.148	0.469	0	2	da	Unknown
0	-0.289646	0.084	0.356	0	2	bin3	Unknown
0	-0.290295	0.128	0.437	0	2	Not3	Unknown
0	-0.290537	0.08	0.353	0	2	l(1)G0289	Unknown
0	-0.290927	0.126	0.407	0	2	Srrm234	Unknown
0	-0.29142	0.075	0.329	0	2	Fak	Unknown
0	-0.291528	0.099	0.359	0	2	CG13784	Unknown
0	-0.293034	0.095	0.377	0	2	hzg	Unknown
0	-0.293363	0.18	0.485	0	2	Ssdp	Unknown
0	-0.29393	0.155	0.457	0	2	OstDelta	Unknown
0	-0.294112	0.255	0.553	0	2	TRAM	Unknown
0	-0.29422	0.169	0.452	0	2	Fim	Unknown
0	-0.294786	0.068	0.318	0	2	Ndfip	Unknown
0	-0.295171	0.063	0.327	0	2	Taf4	Unknown
0	-0.295718	0.077	0.351	0	2	bbc	Unknown
0	-0.295718	0.295	0.615	0	2	Cp1	Unknown
0	-0.295898	0.079	0.348	0	2	CG4612	Unknown
0	-0.296365	0.28	0.614	0	2	Spp	Unknown
0	-0.296381	0.063	0.314	0	2	CG3198	Unknown
0	-0.296458	0.097	0.378	0	2	lgs	Unknown
0	-0.296632	0.082	0.339	0	2	Capr	Unknown
0	-0.296794	0.176	0.488	0	2	cass	Unknown
0	-0.297011	0.131	0.432	0	2	Eph	Unknown
0	-0.297248	0.199	0.514	0	2	Surf4	Unknown
0	-0.29769	0.102	0.393	0	2	HUWE1	Unknown
0	-0.297927	0.141	0.46	0	2	rl	Unknown
0	-0.298587	0.102	0.373	0	2	fwd	Unknown
0	-0.299698	0.068	0.322	0	2	ZAP3	Unknown
0	-0.30241	0.136	0.459	0	2	PNUTS	Unknown
0	-0.303245	0.095	0.373	0	2	Pp2C1	Unknown
0	-0.303683	0.165	0.475	0	2	Sam-S	Unknown
0	-0.3052	0.098	0.371	0	2	Nipped-A	Unknown
0	-0.306148	0.176	0.496	0	2	zip	Unknown
0	-0.306611	0.095	0.377	0	2	hfp	Unknown
0	-0.308176	0.064	0.334	0	2	CycT	Unknown
0	-0.308589	0.054	0.302	0	2	Spred	Unknown
0	-0.308697	0.161	0.454	0	2	spi	Unknown
0	-0.310153	0.115	0.414	0	2	sxc	Unknown
0	-0.310513	0.184	0.509	0	2	lqf	Unknown
0	-0.310989	0.233	0.561	0	2	crp	Unknown
0	-0.311918	0.215	0.542	0	2	CG33303	Unknown
0	-0.312362	0.233	0.575	0	2	CG33229	Unknown
0	-0.312493	0.083	0.342	0	2	SNF4Agamma	Unknown
0	-0.312609	0.111	0.404	0	2	CG31650	Unknown
0	-0.313095	0.109	0.393	0	2	Sema1b	Unknown
0	-0.313225	0.072	0.327	0	2	siz	Unknown
0	-0.314676	0.171	0.454	0	2	lin-28	Unknown
0	-0.316202	0.206	0.541	0	2	pix	Unknown
0	-0.31665	0.24	0.534	0	2	nop5	Unknown
0	-0.317562	0.195	0.513	0	2	gro	Unknown
0	-0.31828	0.168	0.486	0	2	RhoGAP71E	Unknown
0	-0.320069	0.323	0.623	0	2	nrv2	Unknown
0	-0.320976	0.089	0.369	0	2	Nup153	Unknown
0	-0.321415	0.069	0.326	0	2	shi	Unknown
0	-0.321796	0.073	0.337	0	2	cact	Unknown
0	-0.322952	0.183	0.502	0	2	Tudor-SN	Unknown
0	-0.323281	0.078	0.358	0	2	wts	Unknown
0	-0.324148	0.272	0.608	0	2	Dp1	Unknown
0	-0.325064	0.097	0.386	0	2	swm	Unknown
0	-0.328693	0.157	0.456	0	2	Hsc70-5	Unknown
0	-0.328944	0.072	0.344	0	2	tyf	Unknown
0	-0.329076	0.087	0.375	0	2	Gyf	Unknown
0	-0.329151	0.051	0.297	0	2	Atg13	Unknown
0	-0.329205	0.159	0.473	0	2	schlank	Unknown
0	-0.32942	0.075	0.331	0	2	Evi5	Unknown
0	-0.329435	0.457	0.774	0	2	Vha16-1	Unknown
0	-0.329435	0.116	0.433	0	2	Ubr3	Unknown
0	-0.332264	0.187	0.532	0	2	BuGZ	Unknown
0	-0.332948	0.057	0.316	0	2	Helz	Unknown
0	-0.333033	0.064	0.319	0	2	Pgant5	Unknown
0	-0.334505	0.111	0.417	0	2	CG12163	Unknown
0	-0.336347	0.12	0.432	0	2	Pp1alpha-96A	Unknown
0	-0.336575	0.151	0.467	0	2	CG8108	Unknown
0	-0.337508	0.144	0.462	0	2	exd	Unknown
0	-0.337688	0.104	0.416	0	2	Doa	Unknown
0	-0.338397	0.113	0.385	0	2	cdc14	Unknown
0	-0.339229	0.082	0.362	0	2	atl	Unknown
0	-0.340338	0.203	0.517	0	2	shg	Unknown
0	-0.340784	0.094	0.389	0	2	Vang	Unknown
0	-0.342818	0.086	0.381	0	2	Pcf11	Unknown
0	-0.34334	0.088	0.375	0	2	Vha55	Unknown
0	-0.343475	0.121	0.429	0	2	Hsc70Cb	Unknown
0	-0.343879	0.437	0.741	0	2	blw	Unknown
0	-0.344961	0.072	0.342	0	2	robo1	Unknown
0	-0.345446	0.409	0.713	0	2	Inx3	Unknown
0	-0.345807	0.088	0.367	0	2	CG10082	Unknown
0	-0.346731	0.075	0.346	0	2	Ptpmeg2	Unknown
0	-0.346818	0.123	0.434	0	2	dom	Unknown
0	-0.347066	0.084	0.355	0	2	CG32066	Unknown
0	-0.348295	0.366	0.699	0	2	ogre	Unknown
0	-0.349471	0.157	0.489	0	2	ctrip	Unknown
0	-0.350488	0.073	0.364	0	2	Pat1	Unknown
0	-0.350902	0.134	0.448	0	2	nocte	Unknown
0	-0.351099	0.37	0.682	0	2	ERp60	Unknown
0	-0.351133	0.414	0.74	0	2	Btk29A	Unknown
0	-0.351144	0.143	0.429	0	2	sli	Unknown
0	-0.35146	0.054	0.311	0	2	Larp4B	Unknown
0	-0.353171	0.085	0.382	0	2	Saf-B	Unknown
0	-0.354025	0.47	0.719	0	2	CG10591	Unknown
0	-0.354719	0.171	0.513	0	2	Alh	Unknown
0	-0.355051	0.082	0.353	0	2	CG2199	Unknown
0	-0.35536	0.124	0.425	0	2	larp	Unknown
0	-0.355645	0.142	0.448	0	2	pzg	Unknown
0	-0.356203	0.157	0.496	0	2	Kap-alpha3	Unknown
0	-0.356308	0.177	0.484	0	2	Cpsf6	Unknown
0	-0.356728	0.179	0.505	0	2	Pli	Unknown
0	-0.358066	0.133	0.452	0	2	mask	Unknown
0	-0.358494	0.149	0.46	0	2	Sap-r	Unknown
0	-0.358992	0.129	0.453	0	2	eIF5B	Unknown
0	-0.359581	0.177	0.512	0	2	Ars2	Unknown
0	-0.359701	0.11	0.42	0	2	RpII215	Unknown
0	-0.362268	0.34	0.686	0	2	corto	Unknown
0	-0.362664	0.158	0.496	0	2	lig	Unknown
0	-0.362787	0.064	0.322	0	2	G9a	Unknown
0	-0.363587	0.14	0.46	0	2	Dp	Unknown
0	-0.368246	0.06	0.335	0	2	nsl1	Unknown
0	-0.368571	0.099	0.392	0	2	CG42724	Unknown
0	-0.36872	0.043	0.3	0	2	Ubr1	Unknown
0	-0.370119	0.103	0.406	0	2	CG11873	Unknown
0	-0.370137	0.315	0.661	0	2	crol	Unknown
0	-0.37094	0.396	0.669	0	2	Ama	Unknown
0	-0.371519	0.286	0.643	0	2	Lk6	Unknown
0	-0.37289	0.057	0.318	0	2	hep	Unknown
0	-0.373863	0.338	0.674	0	2	glec	Unknown
0	-0.374006	0.153	0.436	0	2	Dtg	Unknown
0	-0.374436	0.113	0.431	0	2	TM9SF2	Unknown
0	-0.374579	0.469	0.769	0	2	Sec61alpha	Unknown
0	-0.375246	0.091	0.39	0	2	Jarid2	Unknown
0	-0.376942	0.097	0.393	0	2	east	Unknown
0	-0.377341	0.186	0.493	0	2	CCT5	Unknown
0	-0.377361	0.172	0.524	0	2	CG10543	Unknown
0	-0.378109	0.111	0.412	0	2	Gprk2	Unknown
0	-0.379021	0.226	0.522	0	2	Tsp42Ee	Unknown
0	-0.38115	0.372	0.703	0	2	l(1)G0320	Unknown
0	-0.381304	0.387	0.729	0	2	Gp93	Unknown
0	-0.382082	0.438	0.744	0	2	Inx2	Unknown
0	-0.382455	0.093	0.367	0	2	tai	Unknown
0	-0.383016	0.089	0.389	0	2	fl(2)d	Unknown
0	-0.383281	0.17	0.518	0	2	Sema2a	Unknown
0	-0.383301	0.054	0.327	0	2	Usp2	Unknown
0	-0.385186	0.061	0.335	0	2	Usp7	Unknown
0	-0.385702	0.148	0.483	0	2	sgg	Unknown
0	-0.386219	0.057	0.33	0	2	Zdhhc8	Unknown
0	-0.38741	0.055	0.315	0	2	lilli	Unknown
0	-0.387656	0.126	0.447	0	2	E(bx)	Unknown
0	-0.387669	0.12	0.424	0	2	Dg	Unknown
0	-0.388178	0.126	0.418	0	2	Dyrk2	Unknown
0	-0.389153	0.116	0.445	0	2	CaMKII	Unknown
0	-0.38938	0.141	0.442	0	2	fra	Unknown
0	-0.389497	0.106	0.415	0	2	promL	Unknown
0	-0.390122	0.315	0.655	0	2	CG1910	Unknown
0	-0.390445	0.109	0.417	0	2	CG12054	Unknown
0	-0.390698	0.257	0.588	0	2	Ndf	Unknown
0	-0.392593	0.056	0.332	0	2	wge	Unknown
0	-0.392844	0.134	0.43	0	2	Ppa	Unknown
0	-0.39636	0.209	0.564	0	2	CG14478	Unknown
0	-0.396472	0.311	0.638	0	2	ttk	Unknown
0	-0.396637	0.204	0.579	0	2	Cals	Unknown
0	-0.39799	0.122	0.418	0	2	ena	Unknown
0	-0.398545	0.107	0.412	0	2	CG8677	Unknown
0	-0.400022	0.186	0.539	0	2	cg	Unknown
0	-0.40092	0.1	0.407	0	2	CG3638	Unknown
0	-0.400936	0.242	0.587	0	2	CG32486	Unknown
0	-0.400973	0.125	0.441	0	2	CG2918	Unknown
0	-0.401186	0.064	0.354	0	2	Tnpo	Unknown
0	-0.402979	0.082	0.391	0	2	eIF4EHP	Unknown
0	-0.403959	0.222	0.557	0	2	Pdcd4	Unknown
0	-0.404836	0.182	0.537	0	2	mnb	Unknown
0	-0.408059	0.195	0.564	0	2	JIL-1	Unknown
0	-0.408265	0.124	0.442	0	2	Hipk	Unknown
0	-0.41233	0.2	0.517	0	2	Gp150	Unknown
0	-0.412555	0.149	0.495	0	2	Sin3A	Unknown
0	-0.412673	0.195	0.531	0	2	Ent2	Unknown
0	-0.414455	0.348	0.677	0	2	rin	Unknown
0	-0.416157	0.101	0.407	0	2	emb	Unknown
0	-0.419567	0.235	0.583	0	2	CkIIbeta	Unknown
0	-0.419643	0.122	0.452	0	2	nej	Unknown
0	-0.421909	0.105	0.399	0	2	Abl	Unknown
0	-0.423772	0.264	0.611	0	2	lncRNA:CR42862	Unknown
0	-0.423835	0.131	0.455	0	2	stx	Unknown
0	-0.42496	0.238	0.612	0	2	alt	Unknown
0	-0.426748	0.168	0.512	0	2	CG43736	Unknown
0	-0.429349	0.108	0.427	0	2	Psi	Unknown
0	-0.43066	0.068	0.346	0	2	dsd	Unknown
0	-0.430738	0.073	0.364	0	2	RhoGAPp190	Unknown
0	-0.430898	0.111	0.395	0	2	sdk	Unknown
0	-0.431452	0.198	0.554	0	2	Pits	Unknown
0	-0.431817	0.11	0.423	0	2	mahe	Unknown
0	-0.432947	0.09	0.398	0	2	kek5	Unknown
0	-0.435245	0.175	0.528	0	2	SERCA	Unknown
0	-0.436299	0.106	0.435	0	2	mys	Unknown
0	-0.436816	0.093	0.379	0	2	mam	Unknown
0	-0.437845	0.149	0.492	0	2	PlexA	Unknown
0	-0.438105	0.121	0.453	0	2	CG1677	Unknown
0	-0.438811	0.113	0.445	0	2	l(3)L1231	Unknown
0	-0.440345	0.069	0.356	0	2	Drak	Unknown
0	-0.440427	0.168	0.526	0	2	Stt3B	Unknown
0	-0.4413	0.104	0.435	0	2	CG6700	Unknown
0	-0.44142	0.204	0.56	0	2	E2f1	Unknown
0	-0.44301	0.185	0.534	0	2	pico	Unknown
0	-0.447016	0.118	0.445	0	2	S6k	Unknown
0	-0.448914	0.139	0.494	0	2	sima	Unknown
0	-0.451468	0.18	0.492	0	2	noc	Unknown
0	-0.454105	0.104	0.424	0	2	trx	Unknown
0	-0.458034	0.075	0.374	0	2	EcR	Unknown
0	-0.459666	0.157	0.509	0	2	msn	Unknown
0	-0.462299	0.104	0.433	0	2	E(Pc)	Unknown
0	-0.463693	0.13	0.421	0	2	ewg	Unknown
0	-0.464196	0.154	0.471	0	2	rhea	Unknown
0	-0.464746	0.132	0.46	0	2	jing	Unknown
0	-0.466048	0.076	0.349	0	2	REPTOR	Unknown
0	-0.469005	0.104	0.445	0	2	ens	Unknown
0	-0.469217	0.264	0.633	0	2	hts	Unknown
0	-0.469247	0.222	0.607	0	2	Not1	Unknown
0	-0.472799	0.179	0.565	0	2	uex	Unknown
0	-0.473956	0.147	0.439	0	2	ptc	Unknown
0	-0.477373	0.212	0.572	0	2	spoon	Unknown
0	-0.480473	0.103	0.408	0	2	px	Unknown
0	-0.481603	0.149	0.496	0	2	Gprk1	Unknown
0	-0.483976	0.11	0.416	0	2	PH4alphaEFB	Unknown
0	-0.484543	0.235	0.611	0	2	gish	Unknown
0	-0.485592	0.159	0.51	0	2	par-1	Unknown
0	-0.488171	0.108	0.396	0	2	clu	Unknown
0	-0.489007	0.093	0.393	0	2	CG9005	Unknown
0	-0.489048	0.163	0.544	0	2	PMCA	Unknown
0	-0.489124	0.109	0.404	0	2	tou	Unknown
0	-0.491984	0.143	0.494	0	2	upSET	Unknown
0	-0.492052	0.109	0.429	0	2	Cip4	Unknown
0	-0.494076	0.117	0.45	0	2	lid	Unknown
0	-0.497131	0.192	0.572	0	2	MED26	Unknown
0	-0.498454	0.356	0.728	0	2	Bsg	Unknown
0	-0.499271	0.309	0.662	0	2	Trp1	Unknown
0	-0.500623	0.146	0.501	0	2	Pdk1	Unknown
0	-0.501582	0.085	0.41	0	2	Pka-C1	Unknown
0	-0.503435	0.131	0.491	0	2	Ncoa6	Unknown
0	-0.503669	0.077	0.388	0	2	mura	Unknown
0	-0.505082	0.202	0.585	0	2	bip2	Unknown
0	-0.507803	0.14	0.493	0	2	Psc	Unknown
0	-0.50894	0.274	0.649	0	2	Trf2	Unknown
0	-0.513466	0.116	0.447	0	2	NFAT	Unknown
0	-0.516006	0.086	0.392	0	2	Tlk	Unknown
0	-0.517168	0.244	0.586	0	2	LanA	Unknown
0	-0.518819	0.164	0.516	0	2	sd	Unknown
0	-0.519793	0.119	0.436	0	2	Ten-m	Unknown
0	-0.522802	0.115	0.46	0	2	Syx1A	Unknown
0	-0.523295	0.201	0.578	0	2	alpha-Spec	Unknown
0	-0.527026	0.398	0.73	0	2	LanB1	Unknown
0	-0.527807	0.118	0.449	0	2	tmod	Unknown
0	-0.527984	0.218	0.584	0	2	PAN3	Unknown
0	-0.535289	0.143	0.438	0	2	Tollo	Unknown
0	-0.538682	0.192	0.569	0	2	skd	Unknown
0	-0.538812	0.215	0.595	0	2	NAT1	Unknown
0	-0.538984	0.266	0.639	0	2	Cnx99A	Unknown
0	-0.540644	0.174	0.543	0	2	Src64B	Unknown
0	-0.54121	0.159	0.539	0	2	alpha-Cat	Unknown
0	-0.549107	0.177	0.543	0	2	Sxl	Unknown
0	-0.551257	0.252	0.572	0	2	cv-c	Unknown
0	-0.553382	0.194	0.58	0	2	l(3)80Fj	Unknown
0	-0.554544	0.215	0.58	0	2	psq	Unknown
0	-0.55834	0.195	0.578	0	2	wdb	Unknown
0	-0.559668	0.128	0.478	0	2	rudhira	Unknown
0	-0.572497	0.404	0.766	0	2	CycG	Unknown
0	-0.572718	0.132	0.489	0	2	osa	Unknown
0	-0.572749	0.115	0.455	0	2	tara	Unknown
0	-0.573469	0.404	0.759	0	2	Tm1	Unknown
0	-0.576077	0.176	0.531	0	2	CG2865	Unknown
0	-0.579916	0.211	0.518	0	2	Lac	Unknown
0	-0.579967	0.462	0.802	0	2	Hsc70-3	Unknown
0	-0.581952	0.185	0.587	0	2	Top1	Unknown
0	-0.583284	0.38	0.684	0	2	Nrt	Unknown
0	-0.586318	0.465	0.754	0	2	bnb	Unknown
0	-0.587123	0.205	0.6	0	2	Gug	Unknown
0	-0.587489	0.217	0.552	0	2	wech	Unknown
0	-0.58835	0.277	0.633	0	2	aop	Unknown
0	-0.593144	0.374	0.701	0	2	vig	Unknown
0	-0.594425	0.059	0.37	0	2	pan	Unknown
0	-0.594587	0.212	0.586	0	2	kis	Unknown
0	-0.595258	0.365	0.732	0	2	fs(1)h	Unknown
0	-0.598396	0.147	0.522	0	2	Eip63E	Unknown
0	-0.599242	0.18	0.518	0	2	mtgo	Unknown
0	-0.599778	0.421	0.756	0	2	CtBP	Unknown
0	-0.602385	0.135	0.507	0	2	Su(Tpl)	Unknown
0	-0.605065	0.207	0.613	0	2	Nipped-B	Unknown
0	-0.610047	0.18	0.569	0	2	CG10077	Unknown
0	-0.614769	0.235	0.602	0	2	LanB2	Unknown
0	-0.616239	0.163	0.514	0	2	fz	Unknown
0	-0.622756	0.124	0.481	0	2	rdx	Unknown
0	-0.627341	0.111	0.41	0	2	Ptp99A	Unknown
0	-0.627995	0.162	0.541	0	2	cic	Unknown
0	-0.630137	0.208	0.591	0	2	klar	Unknown
0	-0.631	0.149	0.551	0	2	gpp	Unknown
0	-0.63752	0.147	0.468	0	2	Wdr62	Unknown
0	-0.6382	0.181	0.475	0	2	ImpE2	Unknown
0	-0.643424	0.331	0.72	0	2	Unr	Unknown
0	-0.643879	0.22	0.533	0	2	Dl	Unknown
0	-0.647283	0.183	0.585	0	2	eIF4G1	Unknown
0	-0.653934	0.228	0.615	0	2	AGO1	Unknown
0	-0.654018	0.193	0.584	0	2	tral	Unknown
0	-0.655868	0.187	0.578	0	2	CG32767	Unknown
0	-0.656062	0.122	0.507	0	2	lbk	Unknown
0	-0.662576	0.242	0.658	0	2	Cirl	Unknown
0	-0.665154	0.072	0.365	0	2	tutl	Unknown
0	-0.672514	0.103	0.421	0	2	Oatp74D	Unknown
0	-0.673491	0.369	0.722	0	2	N	Unknown
0	-0.674627	0.152	0.512	0	2	Eip75B	Unknown
0	-0.677684	0.107	0.432	0	2	CG42238	Unknown
0	-0.678586	0.686	0.896	0	2	Fas3	Unknown
0	-0.684578	0.43	0.769	0	2	chrb	Unknown
0	-0.696804	0.116	0.475	0	2	ckn	Unknown
0	-0.696938	0.067	0.394	0	2	Glut4EF	Unknown
0	-0.702371	0.155	0.555	0	2	bun	Unknown
0	-0.704151	0.45	0.79	0	2	rib	Unknown
0	-0.715326	0.202	0.563	0	2	RapGAP1	Unknown
0	-0.716354	0.488	0.795	0	2	stg	Unknown
0	-0.719263	0.368	0.717	0	2	nkd	Unknown
0	-0.719517	0.486	0.806	0	2	Gbeta13F	Unknown
0	-0.727332	0.131	0.513	0	2	CG16791	Unknown
0	-0.731573	0.22	0.633	0	2	Atpalpha	Unknown
0	-0.732186	0.086	0.42	0	2	mei-P26	Unknown
0	-0.735563	0.199	0.626	0	2	kuz	Unknown
0	-0.744749	0.25	0.678	0	2	Sdc	Unknown
0	-0.767805	0.292	0.647	0	2	brat	Unknown
0	-0.783877	0.174	0.572	0	2	Sema1a	Unknown
0	-0.785062	0.152	0.53	0	2	lncRNA:CR40469	Unknown
0	-0.794675	0.373	0.74	0	2	ed	Unknown
0	-0.796578	0.196	0.57	0	2	fz2	Unknown
0	-0.802934	0.346	0.743	0	2	CG45050	Unknown
0	-0.807761	0.251	0.704	0	2	Smr	Unknown
0	-0.807931	0.141	0.499	0	2	SKIP	Unknown
0	-0.82163	0.353	0.714	0	2	trn	Unknown
0	-0.821933	0.409	0.788	0	2	spen	Unknown
0	-0.84234	0.517	0.836	0	2	lola	Unknown
0	-0.846697	0.164	0.513	0	2	sm	Unknown
0	-0.864888	0.167	0.489	0	2	Myc	Unknown
0	-0.866714	0.156	0.566	0	2	InR	Unknown
0	-0.86802	0.255	0.678	0	2	Hr4	Unknown
0	-0.868485	0.236	0.637	0	2	tna	Unknown
0	-0.902539	0.266	0.656	0	2	how	Unknown
0	-0.920125	0.175	0.582	0	2	cdi	Unknown
0	-0.933651	0.361	0.689	0	2	ab	Unknown
0	-0.947303	0.327	0.738	0	2	pum	Unknown
0	-0.948041	0.199	0.631	0	2	sbb	Unknown
0	-0.971153	0.232	0.516	0	2	Mlc2	Unknown
0	-0.981328	0.092	0.421	0	2	dally	Unknown
0	-0.981342	0.195	0.561	0	2	luna	Unknown
0	-1.00811	0.603	0.868	0	2	hth	Unknown
0	-1.02451	0.365	0.756	0	2	Nrg	Unknown
0	-1.04314	0.207	0.597	0	2	Ten-a	Unknown
0	-1.05015	0.072	0.37	0	2	Osi7	Unknown
0	-1.07134	0.127	0.478	0	2	CG43759	Unknown
0	-1.09367	0.606	0.851	0	2	lncRNA:roX1	Unknown
0	-1.10703	0.401	0.696	0	2	Act57B	Unknown
0	-1.11312	0.327	0.727	0	2	Rbfox1	Unknown
0	-1.12337	0.353	0.727	0	2	Fas2	Unknown
0	-1.14253	0.145	0.498	0	2	Osi6	Unknown
0	-1.35951	0.402	0.763	0	2	lncRNA:Hsromega	Unknown
0	-1.37504	0.207	0.629	0	2	mbl	Unknown
0	0.298393	0.703	0.849	0	2	ATPsynF	Unknown
0	-0.65199	0.108	0.403	0	2	bol	Unknown
0	-0.252701	0.058	0.294	0	2	Rb97D	Unknown
0	-0.303686	0.069	0.32	0	2	Atg17	Unknown
0	-0.491981	0.198	0.497	0	2	Prosap	Unknown
0	-0.649295	0.131	0.433	0	2	smal	Unknown
0	-0.372725	0.1	0.365	0	2	CG11030	Unknown
0	-0.527269	0.191	0.495	0	2	CrebA	Unknown
0	-0.580933	0.137	0.432	0	2	rst	Unknown
0	-0.261008	0.143	0.398	0	2	spidey	Unknown
0	-0.306909	0.065	0.314	0	2	HDAC4	Unknown
0	-0.894021	0.259	0.571	0	2	Pdp1	Unknown
0	-0.289928	0.058	0.3	0	2	Galphaq	Unknown
0	-0.322255	0.071	0.321	0	2	Fs(2)Ket	Unknown
0	-0.652407	0.37	0.691	0	2	ps	Unknown
0	-0.27833	0.119	0.376	0	2	Nrx-IV	Unknown
0	-0.475707	0.079	0.355	0	2	unc-13	Unknown
0	-0.340407	0.05	0.296	0	2	dtn	Unknown
0	-0.451626	0.046	0.3	0	2	Flo2	Unknown
0	-0.396582	0.068	0.326	0	2	MFS17	Unknown
0	-0.38665	0.087	0.354	0	2	CG44838	Unknown
0	-0.25278	0.084	0.324	0	2	CG8545	Unknown
0	-0.585488	0.113	0.397	0	2	tyn	Unknown
0	0.36408	1	1	0	2	RpLP2	Unknown
0	0.26528	0.289	0.452	0	2	CG42394	Unknown
0	-0.264414	0.136	0.396	0	2	kibra	Unknown
0	0.342837	0.95	0.97	0	2	Cys	Unknown
0	-0.371544	0.237	0.525	0	2	CG43658	Unknown
0	-0.308262	0.524	0.808	0	2	scyl	Unknown
0	-0.394036	0.08	0.343	0	2	CRMP	Unknown
0	-0.344327	0.131	0.401	0	2	Tis11	Unknown
0	-0.507124	0.225	0.494	0	2	ImpL1	Unknown
0	-0.269914	0.08	0.324	0	2	hang	Unknown
0	-0.29069	0.059	0.3	0	2	PIG-T	Unknown
0	-0.295085	0.141	0.399	0	2	Mcr	Unknown
0	-0.602365	0.212	0.504	0	2	CG42342	Unknown
0	-0.517738	0.375	0.673	0	2	vvl	Unknown
0	-0.318848	0.16	0.429	0	2	sty	Unknown
0	-0.285307	0.098	0.345	0	2	Mnt	Unknown
0	0.497851	0.992	0.997	0	2	RpL30	Unknown
0	-0.345539	0.093	0.354	0	2	Sap47	Unknown
0	-0.39202	0.161	0.44	0	2	CG8306	Unknown
0	-0.351139	0.072	0.322	0	2	CG8034	Unknown
0	0.416829	0.705	0.718	6.28786e-308	2	Nplp2	Unknown
0	-0.261669	0.074	0.311	5.85628e-307	2	CG11180	Unknown
0	-0.718481	0.615	0.787	7.75977e-307	2	Argk	Unknown
0	-0.276882	0.054	0.287	2.38892e-306	2	BtbVII	Unknown
0	-0.281601	0.092	0.336	2.32639e-305	2	neur	Unknown
0	0.330814	1	1	1.51786e-304	2	RpLP1	Unknown
0	-0.265343	0.038	0.26	2.76476e-304	2	dsh	Unknown
[truncated: 43,670 more rows]
