# Supplementary material for: Organogenetic transcriptomes of the Drosophila embryo at single cell resolution
Source: Development. 2024 Jan 19;151(2):dev202097. doi: 10.1242/dev.202097 (PMC10820837; doi:10.1242/dev.202097)
Supplement: Table S3. Selected markers genes for individual clusters in stage 10-12 and stage 13-16 embryos that are cross-referenced with BDGP for cell type identification. [file develop-151-202097-TableS3.xlsx]

## Sheet: stage 10-12
Cluster	Cell.Type	gene.abbr.	full.gene.name	p_val	avg_log2FC	pct.1	pct.2	p_val_adj	flybase_id	BDGP_cell_type (stage 11-12)
0	Epidermis 1	betaTub56D	beta-Tubulin at 56D	0	0.739159	0.992	0.965	0	FBgn0284243	head epidermis PR P1;strong ubiquitous;vent epidermis PR;brain PR;vent nerve cord PR;atrium PR
0	Epidermis 1	Df31	Decondensation factor 31	0	0.647746	1	0.999	0	FBgn0022893	ubiquitous;vent nerve cord PR;brain PR
0	Epidermis 1	Ocho	Ocho	4.75e-287	1.29415	0.79	0.656	8.5e-283	FBgn0040296	vent epidermis PR;optic lobe PR;stomatogastric nervous sys PR;head epidermis PR P1;clypeo-labral PR;atrium PR
0	Epidermis 1	PCNA	Proliferating cell nuclear antigen	2.66e-282	0.979514	0.685	0.451	4.76e-278	FBgn0005655	vent nerve cord PR;post midgut PR;ant midgut PR;Malpighian tubule PR;brain PR
0	Epidermis 1	Tom	Twin of m4	5.87e-233	0.967223	0.936	0.88	1.05e-228	FBgn0026320	tracheal PR
0	Epidermis 1	RnrS	Ribonucleoside diphosphate reductase small subunit	1.86e-173	0.75057	0.545	0.376	3.33e-169	FBgn0011704	hypopharynx PR P1;ant midgut PR;epipharynx PR P1;Malpighian tubule PR;vent nerve cord PR;brain PR;post midgut PR
1	Epidermis 2	yellow-e3	yellow-e3	0	1.21509	0.646	0.191	0	FBgn0038150	brain PR;clypeo-labral PR;vent epidermis PR
1	Epidermis 2	Inx2	Innexin 2	0	1.06012	0.894	0.714	0	FBgn0027108	vent epidermis PR;tracheal PR;procephalon PR
1	Epidermis 2	Ocho	Ocho	0	0.988851	0.919	0.644	0	FBgn0040296	vent epidermis PR;optic lobe PR;stomatogastric nervous sys PR;head epidermis PR P1;clypeo-labral PR;atrium PR
1	Epidermis 2	Lac	Lachesin	0	0.970109	0.795	0.431	0	FBgn0010238	tracheal PR;head epidermis PR P1;hypopharynx PR P1;vent epidermis PR;brain PR;clypeo-labral PR
1	Epidermis 2	CG8306	CG8306	0	0.942022	0.717	0.292	0	FBgn0034142	atrium PR;vent epidermis PR
1	Epidermis 2	cora	coracle	0	0.828178	0.652	0.216	0	FBgn0010434	atrium PR;clypeo-labral PR;vent epidermis PR
2	CNS 1	chinmo	Chronologically inappropriate morphogenesis	0	2.24002	0.593	0.175	0	FBgn0086758	brain PR;vent nerve cord PR
2	CNS 1	elav	embryonic lethal abnormal vision	0	1.1432	0.767	0.498	0	FBgn0260400	brain PR;vent nerve cord PR
2	CNS 1	scrt	scratch	1.89e-295	1.47554	0.692	0.382	3.38e-291	FBgn0004880	vent nerve cord PR;vent sensory complex SA;lateral cord neuron;brain PR;central brain neuron;sensory nervous sys SA;dors/lateral sensory complexes PR
2	CNS 1	Tet	Ten-Eleven Translocation (TET) family protein	6.82e-260	1.0405	0.895	0.779	1.22e-255	FBgn0263392	central brain neuron;vent nerve cord PR;brain PR;faint ubiquitous;proventriculus PR;optic lobe PR;procephalic neuroblasts;neuroblasts of vent nervous sys
2	CNS 1	Nrt	Neurotactin	3.32e-233	1.18119	0.729	0.567	5.94e-229	FBgn0004108	midline PR;vent nerve cord PR;brain PR;visceral muscle PR
2	CNS 1	brat	brain tumor	2.09e-207	0.849355	0.755	0.65	3.73e-203	FBgn0010300	vent nerve cord PR;brain PR;lateral cord neuron;central brain glia;central brain neuron;lateral cord glia
3	Epidermis 3	CG13427	CG13427	1.73e-193	0.341449	0.918	0.937	3.1e-189	FBgn0034514	ubiquitous;dors/lateral sensory complexes PR
3	Epidermis 3	psq	pipsqueak	3.74e-158	0.329536	0.536	0.673	6.69e-154	FBgn0263102	ubiquitous
3	Epidermis 3	nkd	naked cuticle	5.43e-126	0.35829	0.638	0.744	9.7e-122	FBgn0002945	head epidermis PR P1;vent epidermis PR
3	Epidermis 3	pyd	polychaetoid	3.81e-120	0.307021	0.569	0.693	6.82e-116	FBgn0262614	clypeo-labral PR;trunk mesoderm PR;tracheal PR;muscle sys PR;somatic muscle PR;vent epidermis PR
3	Epidermis 3	fj	four-jointed	1.31e-115	0.495074	0.415	0.443	2.35e-111	FBgn0000658	vent sensory complex SA;vent apodeme SA;visceral branch SA;optic lobe PR;vent imaginal precursor SA;dors imaginal precursor SA;amnioserosa;tracheal PR;gnathal PR;vent epidermis PR;post spiracle SA
3	Epidermis 3	ab	abrupt	5.61e-104	0.801747	0.606	0.594	1e-99	FBgn0264442	muscle sys PR;vent epidermis PR;midline PR;stomatogastric nervous sys PR
4	Epidermis 4	ab	abrupt	0	2.27467	0.842	0.573	0	FBgn0264442	muscle sys PR;vent epidermis PR;midline PR;stomatogastric nervous sys PR
4	Epidermis 4	ft	fat	0	2.20513	0.946	0.487	0	FBgn0001075	head epidermis PR P1;vent epidermis PR;tracheal PR
4	Epidermis 4	nkd	naked cuticle	0	1.85151	0.94	0.718	0	FBgn0002945	head epidermis PR P1;vent epidermis PR
4	Epidermis 4	ed	echinoid	0	1.64885	0.936	0.669	0	FBgn0000547	atrium PR;ubiquitous;vent epidermis PR;head epidermis PR P1;clypeo-labral PR
4	Epidermis 4	Dl	Delta	0	1.62995	0.888	0.724	0	FBgn0000463	trunk mesoderm PR;longitudinal visceral mesoderm PR
4	Epidermis 4	Gli	Gliotactin	0	1.51006	0.642	0.251	0	FBgn0001987	head epidermis PR P1;segmentally repeated;vent epidermis PR
5	CNS 2	elav	embryonic lethal abnormal vision	0	2.89819	0.973	0.489	0	FBgn0260400	brain PR;vent nerve cord PR
5	CNS 2	nerfin-1	nervous fingers 1	0	2.57879	0.848	0.151	0	FBgn0028999	brain PR;vent nerve cord PR;vent midline neuroblast;midline PR
5	CNS 2	Oli	Olig family	0	2.42782	0.881	0.138	0	FBgn0032651	brain PR;vent nerve cord PR
5	CNS 2	CG13920	CG13920	0	2.22529	0.873	0.172	0	FBgn0025712	vent nerve cord PR;brain PR
5	CNS 2	Nrt	Neurotactin	0	2.17194	0.967	0.553	0	FBgn0004108	midline PR;vent nerve cord PR;brain PR;visceral muscle PR
5	CNS 2	CG6329	CG6329	0	2.09089	0.874	0.137	0	FBgn0033872	vent nerve cord PR;brain PR
6	Somatic muscle 1	Him	Holes in muscle	0	2.01665	0.827	0.223	0	FBgn0030900	head visceral muscle PR;trunk mesoderm PR;somatic muscle PR;dors pharyngeal muscle PR;cardiac mesoderm PR;dors vessel SA;muscle sys PR
6	Somatic muscle 1	htl	heartless	0	0.986561	0.513	0.05	0	FBgn0010389	circular visceral mesoderm PR;somatic muscle PR;visceral muscle PR;muscle sys PR;cardiac mesoderm PR;pericardial cell SA;longitudinal visceral mesoderm PR
6	Somatic muscle 1	meso18E	meso18E	2.65288548534457e-319	1.05417	0.781	0.236	4.74203280505342e-315	FBgn0040089	longitudinal visceral mesoderm PR;somatic muscle PR;muscle sys PR;dors pharyngeal muscle PR;visceral muscle PR
6	Somatic muscle 1	twi	twist	2.51662181407262e-310	1.04175	0.451	0.049	4.5e-306	FBgn0003900	head mesoderm PR;longitudinal visceral mesoderm PR;trunk mesoderm PR;dors pharyngeal muscle PR;visceral muscle PR;somatic muscle PR
6	Somatic muscle 1	path	pathetic	3.32e-249	1.07144	0.827	0.402	5.93e-245	FBgn0036007	trunk mesoderm PR;somatic muscle PR
6	Somatic muscle 1	kon	kon-tiki	1.75e-170	0.884185	0.487	0.133	3.13e-166	FBgn0032683	head mesoderm PR;dors pharyngeal muscle PR;trunk mesoderm PR;dors vessel SA;cardiac mesoderm PR;longitudinal visceral mesoderm PR;stomatogastric nervous sys PR;somatic muscle PR
7	Gut endoderm	DNaseII	Deoxyribonuclease II	0	2.19323	0.701	0.192	0	FBgn0000477	ant midgut PR;post midgut PR
7	Gut endoderm	SpdS	Spermidine Synthase	0	1.56606	0.677	0.135	0	FBgn0037723	ant midgut PR;post midgut PR
7	Gut endoderm	CG11267	CG11267	0	1.54174	0.884	0.565	0	FBgn0036334	ant midgut PR;somatic muscle PR;trunk mesoderm PR;Malpighian tubule PR;muscle sys PR;dors pharyngeal muscle PR;post midgut PR
7	Gut endoderm	r-l	rudimentary-like	0	1.31129	0.638	0.142	0	FBgn0003257	head mesoderm PR;anal pad SA;Malpighian tubule PR;ant midgut PR;post midgut PR;fat body/gonad PR;trunk mesoderm PR;salivary gland body PR
7	Gut endoderm	ATPsynC	ATP synthase, subunit C	0	1.04865	0.972	0.921	0	FBgn0039830	post midgut PR;ant midgut PR;dors pharyngeal muscle PR
7	Gut endoderm	GATAe	GATAe	0	0.857447	0.489	0.026	0	FBgn0038391	ant midgut PR;proventriculus PR;Malpighian tubule PR;post midgut PR
8	Somatic muscle 2	Act57B	Actin 57B	0	2.82963	1	0.439	0	FBgn0000044	somatic muscle PR;muscle sys PR;visceral muscle PR;dors pharyngeal muscle PR
8	Somatic muscle 2	Mef2	Myocyte enhancer factor 2	0	2.60571	1	0.307	0	FBgn0011656	longitudinal visceral mesoderm PR;somatic muscle PR;cardiac mesoderm PR;dors vessel SA;trunk mesoderm PR;visceral muscle PR;muscle sys PR;dors pharyngeal muscle PR
8	Somatic muscle 2	Vrp1	Verprolin 1	0	2.38649	0.972	0.179	0	FBgn0243516	trunk mesoderm PR;somatic muscle PR;visceral muscle PR;dors pharyngeal muscle PR;muscle sys PR
8	Somatic muscle 2	Kah	Kahuli	0	1.95097	0.934	0.093	0	FBgn0035144	visceral muscle PR;somatic muscle PR;dors pharyngeal muscle PR
8	Somatic muscle 2	lmd	lame duck	0	1.9466	0.967	0.165	0	FBgn0039039	muscle sys PR;somatic muscle PR;dors pharyngeal muscle PR
8	Somatic muscle 2	sls	sallimus	0	1.88766	0.985	0.241	0	FBgn0086906
9	Circular visceral mesoderm	CG11658	CG11658	2.51e-156	1.46032	0.352	0.062	4.49e-152	FBgn0036196	dors pharyngeal muscle PR;visceral muscle PR;trunk mesoderm PR;somatic muscle PR;muscle sys PR
9	Circular visceral mesoderm	CG4393	CG4393	1.26e-126	0.874345	0.219	0.011	2.25e-122	FBgn0039075	post midgut PR;ant midgut PR
9	Circular visceral mesoderm	Dyrk2	Dual-specificity tyrosine phosphorylation-regulated kinase 2	1.88e-105	1.05707	0.429	0.318	3.36e-101	FBgn0016930	visceral muscle PR;faint ubiquitous;neuroblasts of vent nervous sys;head mesoderm PR;trunk mesoderm PR
9	Circular visceral mesoderm	Galphao	G protein alpha subunit o	1.55e-94	1.19762	0.35	0.169	2.78e-90	FBgn0001122	visceral muscle PR;dors vessel SA
9	Circular visceral mesoderm	mib2	mind bomb 2	1.96e-90	1.11011	0.349	0.152	3.51e-86	FBgn0086442	germ cell;ant midgut PR;ubiquitous;post midgut PR
9	Circular visceral mesoderm	meso18E	meso18E	1.71e-89	1.06072	0.569	0.257	3.06e-85	FBgn0040089	longitudinal visceral mesoderm PR;somatic muscle PR;muscle sys PR;dors pharyngeal muscle PR;visceral muscle PR
10	Trachea	trh	trachealess	0	2.33854	0.73	0.067	0	FBgn0262139	tracheal PR
10	Trachea	Spn43Aa	Serpin 43Aa	2.35e-207	2.41684	0.534	0.11	4.2e-203	FBgn0024294	salivary duct PR;tracheal PR;clypeo-labral PR;salivary common duct PR
10	Trachea	stumps	stumps	1.01e-178	1.61804	0.556	0.107	1.81e-174	FBgn0020299	head mesoderm PR;circular visceral mesoderm PR;tracheal PR;visceral muscle PR
10	Trachea	sano	serrano	5.82e-176	1.78769	0.613	0.131	1.04e-171	FBgn0034408	clypeo-labral PR;tracheal PR;salivary gland body PR;optic lobe PR;hypopharyngeal sense organ PR
10	Trachea	knrl	knirps-like	1.92e-171	1.98133	0.538	0.089	3.42e-167	FBgn0001323	vent epidermis PR;adult hindgut SA;tracheal PR;rectum SA;fat body/gonad PR
10	Trachea	Hs6st	Heparan sulfate 6-O-sulfotransferase	2.78e-159	1.34146	0.521	0.105	4.96e-155	FBgn0038755	tracheal PR
11	yolk	CG5171	CG5171	7.31e-271	2.66485	0.437	0.023	1.31e-266	FBgn0031907	yolk nuclei
11	yolk	glob1	globin 1	1.72e-172	2.19452	0.352	0.034	3.08e-168	FBgn0027657	fat body/gonad PR;amnioserosa
11	yolk	Oatp58Dc	Organic anion transporting polypeptide 58Dc	1.46e-166	1.81309	0.354	0.029	2.61e-162	FBgn0034716	yolk nuclei
11	yolk	Fer1HCH	Ferritin 1 heavy chain homologue	1.44e-164	1.4296	0.689	0.587	2.58e-160	FBgn0015222	yolk nuclei;amnioserosa;procrystal cell;fat body/gonad PR
11	yolk	CG10621	CG10621	6.55e-161	2.20751	0.358	0.047	1.17e-156	FBgn0032726	procrystal cell;yolk nuclei;amnioserosa
11	yolk	Fer2LCH	Ferritin 2 light chain homologue	3.55e-146	1.25309	0.732	0.686	6.34e-142	FBgn0015221	ubiquitous;plasmatocytes A;yolk nuclei;procrystal cell
12	Somatic muscle 3	sls	sallimus	2.32e-207	2.23087	0.787	0.26	4.14e-203	FBgn0086906
12	Somatic muscle 3	Mef2	Myocyte enhancer factor 2	1.94e-135	1.46375	0.742	0.325	3.47e-131	FBgn0011656	longitudinal visceral mesoderm PR;somatic muscle PR;cardiac mesoderm PR;dors vessel SA;trunk mesoderm PR;visceral muscle PR;muscle sys PR;dors pharyngeal muscle PR
12	Somatic muscle 3	betaTub60D	beta-Tubulin at 60D	1.96e-129	1.31603	0.845	0.427	3.51e-125	FBgn0003888	head mesoderm PR;somatic muscle PR;dors pharyngeal muscle PR;visceral muscle PR;muscle sys PR;trunk mesoderm PR;plasmatocytes A
12	Somatic muscle 3	bol	boule	4.38e-95	1.28393	0.636	0.362	7.83e-91	FBgn0011206	somatic muscle PR
12	Somatic muscle 3	ewg	erect wing	5.75e-95	1.42058	0.607	0.33	1.03e-90	FBgn0005427	somatic muscle PR;head mesoderm PR;visceral muscle PR;dors pharyngeal muscle PR
12	Somatic muscle 3	lmd	lame duck	1.08e-69	1.2608	0.454	0.192	1.93e-65	FBgn0039039	muscle sys PR;somatic muscle PR;dors pharyngeal muscle PR
13	Ant. and post. gut primordium	Pdp1	PAR-domain protein 1	0	3.41616	0.9	0.374	0	FBgn0016694	anal pad SA;post midgut PR;ant midgut PR
13	Ant. and post. gut primordium	Gmap	Golgi microtubule-associated protein	0	3.26533	0.902	0.231	0	FBgn0027287	anal pad SA;post midgut PR;ant midgut PR
13	Ant. and post. gut primordium	peb	pebbled	4.51e-169	2.00841	0.804	0.331	8.06e-165	FBgn0003053	(larval eye PR);ant midgut PR;tracheal PR;dors/lateral sensory complexes PR;post midgut PR;amnioserosa
13	Ant. and post. gut primordium	ps	pasilla	5.47e-163	1.56111	0.949	0.596	9.78e-159	FBgn0261552	yolk nuclei;head mesoderm PR;post midgut PR;trunk mesoderm PR;amnioserosa;ant midgut PR;garland cell PR
13	Ant. and post. gut primordium	CG32369	CG32369	5.76e-163	1.7946	0.527	0.169	1.03e-158	FBgn0052369	post midgut PR;longitudinal visceral mesoderm PR;ant midgut PR
13	Ant. and post. gut primordium	cwo	clockwork orange	3.7e-109	1.38131	0.422	0.154	6.61e-105	FBgn0259938	Malpighian tubule PR;clypeo-labral PR;post midgut PR;ant midgut PR;faint ubiquitous
14	Sensory neurons	sv	shaven	3.02e-152	1.70522	0.394	0.032	5.39e-148	FBgn0005561	labial sensory complex PR;labral sensory complex PR;antennal PR1;maxillary sensory complex PR;sensory nervous sys SA;vent sensory complex SA;dors/lateral sensory complexes PR
14	Sensory neurons	ss	spineless	1.28e-120	1.82213	0.362	0.041	2.29e-116	FBgn0003513	antennal PR1
14	Sensory neurons	sens	senseless	4.85e-115	1.52325	0.355	0.043	8.66e-111	FBgn0002573	hypopharyngeal sense organ PR;labial sensory complex PR;labral sensory complex PR;dors/lateral sensory complexes PR;antennal PR1;(larval eye PR);vent sensory complex SA;maxillary sensory complex PR
14	Sensory neurons	scrt	scratch	7.81e-63	1.64469	0.703	0.404	1.4e-58	FBgn0004880	vent nerve cord PR;vent sensory complex SA;lateral cord neuron;brain PR;central brain neuron;sensory nervous sys SA;dors/lateral sensory complexes PR
14	Sensory neurons	pros	prospero	1.32e-53	1.40866	0.508	0.245	2.36e-49	FBgn0004595	vent nerve cord PR;labial sensory complex PR;neuroblasts of vent nervous sys;maxillary sensory complex PR;lateral cord glia;labral sensory complex PR;procephalic neuroblasts;vent midline neuroblast;central brain glia;(larval eye PR);lateral cord neuron;ganglion mother cell;vent sensory complex SA;brain PR;sensory nervous sys SA
14	Sensory neurons	mira	miranda	1.47e-52	0.950762	0.613	0.367	2.63e-48	FBgn0021776	lateral cord surface glia;dors/lateral sensory complexes PR;vent sensory complex SA;sensory nervous sys SA;faint ubiquitous;brain PR;vent nerve cord PR;central brain surface glia
15	Fat body	bgm	bubblegum	0	2.33535	0.786	0.048	0	FBgn0027348	plasmatocytes A;fat body SA;fat body/gonad PR
15	Fat body	CG32369	CG32369	1.71e-285	2.11522	0.783	0.088	3.06e-281	FBgn0052369	post midgut PR;longitudinal visceral mesoderm PR;ant midgut PR
15	Fat body	CG6415	CG6415	9.17e-221	2.12119	0.57	0.031	1.64e-216	FBgn0032287	fat body SA;fat body/gonad PR
15	Fat body	CG6910	CG6910	8.31e-204	1.89899	0.422	0.008	1.48e-199	FBgn0036262	trunk mesoderm PR;fat body/gonad PR
15	Fat body	CG8036	CG8036	1.74e-131	1.92613	0.786	0.289	3.1e-127	FBgn0037607	procrystal cell;ant midgut PR;procephalic neuroblasts;post midgut PR;head mesoderm PR;vent nerve cord PR;neuroblasts of vent nervous sys;faint ubiquitous;fat body SA;fat body/gonad PR;proventriculus PR
16	Amnioserosa	CG12011	CG12011	0	4.56372	0.97	0.557	0	FBgn0035257	amnioserosa
16	Amnioserosa	CG7997	CG7997	0	3.50036	0.758	0.111	0	FBgn0034117	amnioserosa
16	Amnioserosa	CG18088	CG18088	8.33e-243	2.78195	0.653	0.066	1.49e-238	FBgn0032082	amnioserosa
16	Amnioserosa	MFS15	Major Facilitator Superfamily Transporter 15	2.07e-152	1.77704	0.526	0.118	3.7e-148	FBgn0034392	amnioserosa;plasmatocytes A;ubiquitous;salivary gland body PR
16	Amnioserosa	C1GalTA	Core 1 Galactosyltransferase A	5.97e-121	1.8422	0.577	0.167	1.07e-116	FBgn0032078	amnioserosa
16	Amnioserosa	Pect	Phosphoethanolamine cytidylyltransferase	3.33e-113	1.57996	0.653	0.292	5.95e-109	FBgn0032482	dors vessel SA;amnioserosa;fat body/gonad PR;faint ubiquitous
17	Plasmatocytes 1	sn	singed	9.94e-99	1.84367	0.61	0.257	1.78e-94	FBgn0003447	brain PR;tracheal PR;plasmatocytes A;faint ubiquitous;trunk mesoderm PR;vent nerve cord PR;longitudinal visceral mesoderm PR;cardiac mesoderm PR;amnioserosa;visceral muscle PR;visceral branch SA
17	Plasmatocytes 1	GlcAT-P	Glucuronyltransferase P	3.5e-90	1.71457	0.327	0.064	6.25e-86	FBgn0036144	salivary duct PR;vent sensory complex SA;proventriculus PR;plasmatocytes A;salivary gland body PR
17	Plasmatocytes 1	CG32982	CG32982	1.3e-87	1.78194	0.427	0.216	2.32e-83	FBgn0052982	plasmatocytes A;vent epidermis PR
17	Plasmatocytes 1	CG4829	CG4829	5.42e-75	1.79716	0.367	0.086	9.68e-71	FBgn0030796	cardiac mesoderm PR;visceral muscle PR;plasmatocytes A;leading edge cell SA;pericardial cell SA
17	Plasmatocytes 1	Col4a1	Collagen type IV alpha 1	9.86e-56	1.95016	0.207	0.027	1.76e-51	FBgn0000299	pericardial cell SA;plasmatocytes A;cardiac mesoderm PR
17	Plasmatocytes 1	srp	serpent	1.81e-53	1.41675	0.367	0.113	3.24e-49	FBgn0003507	fat body/gonad PR;plasmatocytes A;procrystal cell;lymph gland SA;garland cell PR;amnioserosa
18	Pharyngeal muscle	Prm	Paramyosin	2.93e-147	2.28386	0.389	0.016	5.23e-143	FBgn0003149	dors pharyngeal muscle PR;cardiac mesoderm PR
18	Pharyngeal muscle	Pax	Paxillin	8.09e-59	1.44048	0.226	0.122	1.45e-54	FBgn0041789	muscle sys PR;cardiac mesoderm PR;trunk mesoderm PR;visceral muscle PR;faint ubiquitous;head mesoderm PR
18	Pharyngeal muscle	Tm1	Tropomyosin 1	2.38e-76	1.14683	0.625	0.696	4.25e-72	FBgn0003721	ant midgut PR;Malpighian tubule PR;ubiquitous;vent epidermis PR;post midgut PR
18	Pharyngeal muscle	Msp300	Muscle-specific protein 300 kDa	8.42e-67	2.78277	0.332	0.092	1.51e-62	FBgn0261836	yolk nuclei
18	Pharyngeal muscle	Gapdh1	Glyceraldehyde 3 phosphate dehydrogenase 1	5.13e-23	0.769822	0.127	0.033	9.17e-19	FBgn0001091	germ cell;ubiquitous;trunk mesoderm PR;head mesoderm PR
19	Somatic muscle 4	Act57B	Actin 57B	0	3.66872	1	0.455	0	FBgn0000044	somatic muscle PR;muscle sys PR;visceral muscle PR;dors pharyngeal muscle PR
19	Somatic muscle 4	CG14687	CG14687	0	3.05554	0.989	0.277	0	FBgn0037835	muscle sys PR;visceral muscle PR;head visceral muscle PR;somatic muscle PR;longitudinal visceral mesoderm PR;dors pharyngeal muscle PR
19	Somatic muscle 4	betaTub60D	beta-Tubulin at 60D	1.21279440534338e-313	3.02639	1	0.429	0	FBgn0003888	head mesoderm PR;somatic muscle PR;dors pharyngeal muscle PR;visceral muscle PR;muscle sys PR;trunk mesoderm PR;plasmatocytes A
19	Somatic muscle 4	Vrp1	Verprolin 1	1.8e-282	2.60269	0.989	0.201	3.21e-278	FBgn0243516	trunk mesoderm PR;somatic muscle PR;visceral muscle PR;dors pharyngeal muscle PR;muscle sys PR
19	Somatic muscle 4	Mef2	Myocyte enhancer factor 2	7.38e-267	2.50175	1	0.327	1.32e-262	FBgn0011656	longitudinal visceral mesoderm PR;somatic muscle PR;cardiac mesoderm PR;dors vessel SA;trunk mesoderm PR;visceral muscle PR;muscle sys PR;dors pharyngeal muscle PR
19	Somatic muscle 4	Swip-1	Swiprosin-1	1.39e-260	2.2779	0.989	0.223	2.48e-256	FBgn0032731	somatic muscle PR;dors pharyngeal muscle PR
20	Glia	repo	reversed polarity	2.86e-198	2.37304	0.582	0.018	5.11e-194	FBgn0011701	glioblasts of vent nervous sys;dors/lateral sensory complexes PR;vent nerve cord PR;vent sensory complex SA;procephalic glioblasts
20	Glia	CG6218	N-acetylglucosamine kinase	3.3e-196	3.16597	0.703	0.16	5.89e-192	FBgn0038321	brain PR;plasmatocytes A;vent nerve cord PR
20	Glia	gcm	glial cells missing	2.41e-179	2.93942	0.681	0.098	4.31e-175	FBgn0014179	head epidermis PR P1;vent nerve cord PR;dors apodeme SA;vent epidermis PR;procephalic glioblasts;neuroblasts of vent nervous sys;plasmatocytes A;glioblasts of vent nervous sys
20	Glia	Argk	Arginine kinase 1	9.23e-90	2.02762	0.845	0.408	1.65e-85	FBgn0000116	somatic muscle PR;lateral cord;visceral muscle PR;muscle sys PR;brain PR;lateral cord neuron;dors pharyngeal muscle PR
20	Glia	zfh1	Zn finger homeodomain 1	1.92e-42	1.61023	0.647	0.297	3.44e-38	FBgn0004606	vent midline glia;neuroblasts of vent nervous sys;pericardial cell SA;plasmatocytes A;lateral cord glia;trunk mesoderm PR;cardiac mesoderm PR;lateral cord neuron;fat body/gonad PR
20	Glia	htl	heartless	7.21e-42	0.897697	0.401	0.072	1.29e-37	FBgn0010389	circular visceral mesoderm PR;somatic muscle PR;visceral muscle PR;muscle sys PR;cardiac mesoderm PR;pericardial cell SA;longitudinal visceral mesoderm PR
21	Hindgut	otp	orthopedia	5.85e-245	3.23189	0.772	0.034	1.05e-240	FBgn0015524	large intestine SA
21	Hindgut	ImpE1	Ecdysone-inducible gene E1	2.51e-59	1.53447	0.353	0.032	4.49e-55	FBgn0001253
21	Hindgut	retn	retained	1.83e-57	1.8517	0.567	0.165	3.28e-53	FBgn0004795	amnioserosa;stomatogastric nervous sys PR;head mesoderm PR
21	Hindgut	fkh	fork head	7.59e-56	1.64843	0.605	0.195	1.36e-51	FBgn0000659	small intestine SA;proventriculus PR;brain PR;ant midgut PR;vent midline glia;Malpighian tubule main body PR;Malpighian tubule PR;rectum SA;large intestine SA;midline PR;salivary gland body PR;central brain glia;lateral cord glia;optic lobe PR;yolk nuclei;stomatogastric nervous sys PR;post midgut PR
21	Hindgut	RhoGEF64C	Rho guanine nucleotide exchange factor at 64C	7.57e-50	1.76278	0.288	0.024	1.35e-45	FBgn0035574	Malpighian tubule tip cell PR;post spiracle SA;large intestine SA;small intestine SA
21	Hindgut	neo	neyo	2.04e-40	1.22311	0.377	0.076	3.64e-36	FBgn0039704	hypopharynx PR P1;anal pad SA;Malpighian tubule PR;Malpighian tubule main body PR;stomatogastric nervous sys PR
22	Plasmatocytes 2	scf	supercoiling factor	2.44e-260	3.20522	0.825	0.456	4.36e-256	FBgn0025682	plasmatocytes A;yolk nuclei;trunk mesoderm PR;visceral muscle PR;fat body/gonad PR
22	Plasmatocytes 2	Fkbp14	FK506-binding protein 14	6.04e-230	2.76363	0.82	0.476	1.08e-225	FBgn0010470	procrystal cell;post midgut PR;ant midgut PR
22	Plasmatocytes 2	Akap200	A kinase anchor protein 200	6.34e-227	2.20871	0.965	0.84	1.13e-222	FBgn0027932	amnioserosa;head epidermis PR P1
22	Plasmatocytes 2	sn	singed	1.62e-219	3.21989	0.835	0.257	2.89e-215	FBgn0003447	brain PR;tracheal PR;plasmatocytes A;faint ubiquitous;trunk mesoderm PR;vent nerve cord PR;longitudinal visceral mesoderm PR;cardiac mesoderm PR;amnioserosa;visceral muscle PR;visceral branch SA
22	Plasmatocytes 2	ERp60	Endoplasmic reticulum p60	1.73e-205	2.40654	0.755	0.528	3.08e-201	FBgn0033663	fat body/gonad PR;trunk mesoderm PR;amnioserosa;plasmatocytes A
22	Plasmatocytes 2	crq	croquemort	3.55e-180	2.49087	0.615	0.116	6.34e-176	FBgn0015924	yolk nuclei;head mesoderm PR;plasmatocytes A;procrystal cell
23	Somatic muscle 5	betaTub60D	beta-Tubulin at 60D	4.32e-259	3.28639	1	0.432	7.72e-255	FBgn0003888	head mesoderm PR;somatic muscle PR;dors pharyngeal muscle PR;visceral muscle PR;muscle sys PR;trunk mesoderm PR;plasmatocytes A
23	Somatic muscle 5	CG5080	CG5080	2.46e-234	3.76339	0.943	0.089	4.4e-230	FBgn0031313	somatic muscle PR;muscle sys PR;visceral muscle PR
23	Somatic muscle 5	Act57B	Actin 57B	7.62e-197	2.81813	1	0.458	1.36e-192	FBgn0000044	somatic muscle PR;muscle sys PR;visceral muscle PR;dors pharyngeal muscle PR
23	Somatic muscle 5	blow	blown fuse	3.58e-142	1.47007	0.954	0.128	6.4e-138	FBgn0004133	visceral muscle PR;muscle sys PR;circular visceral mesoderm PR;somatic muscle PR
23	Somatic muscle 5	Msp300	Muscle-specific protein 300 kDa	1.91e-134	2.06545	0.874	0.088	3.42e-130	FBgn0261836	yolk nuclei
23	Somatic muscle 5	sls	sallimus	1.21e-129	2.5156	0.977	0.266	2.16e-125	FBgn0086906
24	Germ cells 1	pgc	polar granule component	2.77e-94	1.96294	0.361	0.006	4.95e-90	FBgn0016053	germ cell
24	Germ cells 1	wisp	wispy	2.69e-81	1.82269	0.392	0.023	4.8e-77	FBgn0260780
24	Germ cells 1	me31B	maternal expression at 31B	4.74e-63	1.27616	0.633	0.58	8.47e-59	FBgn0004419
24	Germ cells 1	stai	stathmin	1.47e-46	1.40954	0.331	0.032	2.62e-42	FBgn0266521	germ cell;vent nerve cord PR
24	Germ cells 1	vas	vasa	3.34e-41	0.824644	0.193	0.01	5.98e-37	FBgn0283442	germ cell
24	Germ cells 1	nos	nanos	8.36e-40	1.23789	0.193	0.004	1.49e-35	FBgn0002962
25	Apodemes	TwdlN	TweedleN	5.46e-78	3.12386	0.375	0.013	9.76e-74	FBgn0039441
25	Apodemes	TwdlB	TweedleB	2.11e-30	1.58755	0.172	0.007	3.77e-26	FBgn0039436
25	Apodemes	TwdlL	TweedleL	4.19e-24	1.1842	0.141	0.004	7.5e-20	FBgn0039437
25	Apodemes	CG7296	CG7296	3.53e-11	1.05795	0.328	0.199	6.31e-07	FBgn0032283	atrium PR;vent epidermis PR;gnathal PR
26	Longitudinal visceral mesoderm	tey	teyrha-meyrha	5.71e-153	3.21064	0.712	0.017	1.02e-148	FBgn0036899	longitudinal visceral mesoderm PR;visceral muscle PR
26	Longitudinal visceral mesoderm	HLH54F	HLH54F	2.77e-104	3.08432	0.585	0.031	4.96e-100	FBgn0022740	trunk mesoderm PR;segmentally repeated;longitudinal visceral mesoderm PR;dors pharyngeal muscle PR
26	Longitudinal visceral mesoderm	beat-IIa	beaten path IIa	1.02e-91	2.6351	0.534	0.016	1.82e-87	FBgn0038498	stomatogastric nervous sys PR;longitudinal visceral mesoderm PR;visceral muscle PR
26	Longitudinal visceral mesoderm	kon	kon-tiki	3.61e-40	1.73469	0.517	0.151	6.45e-36	FBgn0032683	head mesoderm PR;dors pharyngeal muscle PR;trunk mesoderm PR;dors vessel SA;cardiac mesoderm PR;longitudinal visceral mesoderm PR;stomatogastric nervous sys PR;somatic muscle PR
26	Longitudinal visceral mesoderm	CG14207	CG14207	7.34e-30	1.69004	0.661	0.402	1.31e-25	FBgn0031037	muscle sys PR;somatic muscle PR;visceral muscle PR;dors pharyngeal muscle PR
27	Salivary gland	pip	pipe	1.15e-186	4.43115	0.798	0.092	2.06e-182	FBgn0003089	ubiquitous
27	Salivary gland	CG13159	CG13159	9.01e-166	5.41408	0.544	0.136	1.61e-161	FBgn0033721	salivary gland body PR
27	Salivary gland	sage	salivary gland-expressed bHLH	8.98e-129	2.60418	0.702	0.028	1.6e-124	FBgn0037672	salivary gland body PR
27	Salivary gland	Papss	PAPS synthetase	9e-121	3.06724	0.518	0.093	1.61e-116	FBgn0020389	salivary gland body PR;ubiquitous
27	Salivary gland	CG5493	CG5493	1.16e-70	2.31065	0.465	0.018	2.07e-66	FBgn0034364	salivary gland body PR
27	Salivary gland	PH4alphaSG2	prolyl-4-hydroxylase-alpha SG2	3.28e-58	1.6531	0.395	0.011	5.86e-54	FBgn0039779	salivary gland body PR
28	Midline glia	Ect3	Ectoderm-expressed 3	4.42e-137	3.44633	0.795	0.07	7.91e-133	FBgn0260746	midline PR;brain PR
28	Midline glia	wrapper	wrapper	2.7e-100	2.96989	0.571	0.026	4.83e-96	FBgn0025878	brain PR;midline PR
28	Midline glia	sim	single-minded	3.49e-64	1.44839	0.438	0.012	6.23e-60	FBgn0004666	vent midline glia;midline PR
28	Midline glia	Oatp26F	Organic anion transporting polypeptide 26F	8.73e-54	1.63349	0.384	0.014	1.56e-49	FBgn0051634	midline PR
28	Midline glia	shep	alan shepard	5.94e-50	3.01067	0.589	0.256	1.06e-45	FBgn0052423	garland cell PR;midline PR;procrystal cell;vent nerve cord PR;brain PR
28	Midline glia	rho	rhomboid	2.09e-43	2.28846	0.545	0.144	3.74e-39	FBgn0004635	sensory nervous sys SA; tracheal PR; pericardial cell SA;post spiracle SA;cardiac mesoderm PR
29	Unknown CNS?	nrv3	nervana 3	4.41e-128	3.72263	0.625	0.009	7.88e-124	FBgn0032946
29	Unknown CNS?	cac	cacophony	1.79e-119	2.50539	0.596	0.005	3.2e-115	FBgn0263111
29	Unknown CNS?	Cam	Calmodulin	1.93e-75	3.01848	0.712	0.423	3.46e-71	FBgn0000253	germ cell;vent nerve cord PR;brain PR;fat body/gonad PR;faint ubiquitous
29	Unknown CNS?	CG31221	CG31221	8.4501e-74	2.76052	0.385	0.006	1.51046e-69	FBgn0051221	post midgut PR;ant midgut PR;trunk mesoderm PR
29	Unknown CNS?	shep	alan shepard	2.39e-50	2.61179	0.702	0.255	4.27e-46	FBgn0052423	garland cell PR;midline PR;procrystal cell;vent nerve cord PR;brain PR
29	Unknown CNS?	Gapdh1	Glyceraldehyde 3 phosphate dehydrogenase 1	7.88e-42	2.74723	0.279	0.033	1.41e-37	FBgn0001091	germ cell;ubiquitous;trunk mesoderm PR;head mesoderm PR
30	Hindgut muscle	stumps	stumps	4.44e-70	2.29614	0.767	0.115	7.94e-66	FBgn0020299	tracheal PR;visceral muscle PR;circular visceral mesoderm PR;head mesoderm PR
30	Hindgut muscle	CG17124	CG17124	1.87e-62	2.71306	0.744	0.118	3.33e-58	FBgn0032297	head visceral muscle PR;visceral muscle PR;somatic muscle PR
30	Hindgut muscle	bap	bagpipe	7.12e-50	1.98163	0.544	0.033	1.27e-45	FBgn0004862	visceral muscle PR;head visceral muscle PR;head mesoderm PR
30	Hindgut muscle	CG14207	CG14207	9.52e-50	2.33612	0.744	0.402	1.7e-45	FBgn0031037	muscle sys PR;somatic muscle PR;visceral muscle PR;dors pharyngeal muscle PR
30	Hindgut muscle	Abd-B	Abdominal B	5.87e-49	2.09643	0.867	0.274	1.05e-44	FBgn0000015	visceral muscle PR;vent epidermis PR
30	Hindgut muscle	disco	disconnected	4.08e-44	2.15831	0.811	0.22	7.3e-40	FBgn0000459	vent epidermis PR;optic lobe PR;atrium PR;gnathal PR;clypeo-labral PR
31	Crystal cells	PPO2	Prophenoloxidase 2	2.24e-208	6.27901	0.841	0.05	4e-204	FBgn0033367	procrystal cell
31	Crystal cells	PPO1	Prophenoloxidase 1	1.31e-201	5.91004	0.87	0.038	2.35e-197	FBgn0283437	procrystal cell
31	Crystal cells	Sodh-1	Sorbitol dehydrogenase 1	4.95e-92	3.10006	0.667	0.014	8.86e-88	FBgn0024289	yolk nuclei;amnioserosa
31	Crystal cells	CG5828	CG5828	8.64e-84	2.55592	0.565	0.092	1.55e-79	FBgn0031682	yolk nuclei;procrystal cell
31	Crystal cells	Fkbp59	FK506-binding protein 59kD	2.63e-59	2.39879	0.551	0.195	4.7e-55	FBgn0029174	post midgut PR;procrystal cell;ant midgut PR
31	Crystal cells	CG10467	CG10467	9.67e-55	2.40608	0.391	0.036	1.73e-50	FBgn0035679	ubiquitous;faint ubiquitous;ant midgut PR;post midgut PR;procrystal cell;head mesoderm PR
32	Germ cells 2	Sod1	Superoxide dismutase 1	8.62e-32	1.87646	0.5	0.092	1.54e-27	FBgn0003462	germ cell
32	Germ cells 2	wisp	wispy	4.05e-31	1.46645	0.484	0.025	7.24e-27	FBgn0260780
32	Germ cells 2	stai	stathmin	6.9e-26	1.91723	0.422	0.033	1.23e-21	FBgn0266521	germ cell;vent nerve cord PR
32	Germ cells 2	ZnT49B	Zinc transporter 49B	7.44e-26	0.444998	0.281	0.004	1.33e-21	FBgn0033762	germ cell
32	Germ cells 2	Prosbeta5	Proteasome beta5 subunit	1.14e-20	1.20802	0.672	0.441	2.03e-16	FBgn0029134	ubiquitous
32	Germ cells 2	Prosalpha5	Proteasome alpha5 subunit	4.54e-20	1.30231	0.625	0.346	8.11e-16	FBgn0016697	germ cell
33	Malpighian tubules	Fst	Frost	5.19e-31	3.14591	0.359	0.008	9.27e-27	FBgn0037724	Malpighian tubule PR
33	Malpighian tubules	CG31198	CG31198	2.07e-26	2.51546	0.359	0.007	3.69e-22	FBgn0051198
33	Malpighian tubules	Gdh	Glutamate dehydrogenase	2.97e-20	1.97126	0.41	0.06	5.3e-16	FBgn0001098	ubiquitous;muscle sys PR;fat body/gonad PR;ant midgut PR;trunk mesoderm PR;post midgut PR
33	Malpighian tubules	CG3699	CG3699	4.92e-18	2.46076	0.308	0.026	8.8e-14	FBgn0040349	amnioserosa;Malpighian tubule PR
33	Malpighian tubules	Ssk	Snakeskin	8.55e-18	2.22013	0.41	0.041	1.53e-13	FBgn0036945
34	Post. Midgut primordium	CG12926	CG12926	8.4e-38	2.12841	0.875	0.013	1.5e-33	FBgn0033437	ant midgut PR;post midgut PR
34	Post. Midgut primordium	GATAe	GATAe	2.77e-29	1.85331	0.958	0.05	4.95e-25	FBgn0038391	ant midgut PR;proventriculus PR;Malpighian tubule PR;post midgut PR
34	Post. Midgut primordium	CG31145	CG31145	2.1e-27	1.17976	0.792	0.024	3.75e-23	FBgn0051145	midline PR;post midgut PR;ant midgut PR;salivary gland body PR
34	Post. Midgut primordium	GstD1	Glutathione S transferase D1	2.42e-27	2.67973	0.917	0.133	4.33e-23	FBgn0001149	ant midgut PR;post midgut PR
34	Post. Midgut primordium	Grip	Glutamate receptor interacting protein	4.52e-23	1.38377	0.833	0.049	8.08e-19	FBgn0029830	fat body/gonad PR;dors pharyngeal muscle PR;visceral muscle PR;longitudinal visceral mesoderm PR;ant midgut PR;dors vessel SA;Malpighian tubule PR;cardiac mesoderm PR;muscle sys PR;somatic muscle PR;post midgut PR
34	Post. Midgut primordium	CG31431	CG31431	6.57e-21	2.27956	0.792	0.053	1.17e-16	FBgn0051431	plasmatocytes A;ant midgut PR;post midgut PR;procrystal cell;yolk nuclei;amnioserosa

## Sheet: stage 13-16
Cluster	Cell.Type	gene.abbr.	full.gene.name	p_val	avg_log2FC	pct.1	pct.2	p_val_adj	flybase_id	BDGP_cell_type (stage 13-16)
0	Dorsal epidermis	CG7296	CG7296	0	1.47601	0.701	0.466	0	FBgn0032283	atrium;vent epidermis;dors epidermis
0	Dorsal epidermis	CG9184	CG9184	0	1.33541	0.992	0.985	0	FBgn0035208	dors epidermis;ring gland;vent epidermis
0	Dorsal epidermis	ft	fat	0	1.33512	0.776	0.445	0	FBgn0001075	head epidermis;vent epidermis;atrium;hypopharynx;dors epidermis;sensory sys head;dors apodeme;vent apodeme;epipharynx
0	Dorsal epidermis	CG7675	CG7675	0	1.27411	0.605	0.325	0	FBgn0038610	post spiracle;hindgut;hypopharynx;dors epidermis;epipharynx;optic lobe;vent epidermis
0	Dorsal epidermis	yellow-e3	yellow-e3	0	1.16845	0.572	0.225	0	FBgn0038150	epipharynx;hindgut;vent epidermis;cat_term:any_neural;brain;esophagus;central brain neuron;dors epidermis
0	Dorsal epidermis	fj	four-jointed	0	1.1191	0.618	0.318	0	FBgn0000658	head epidermis;epipharynx;anal pad;vent epidermis;hypopharynx;vent apodeme;hindgut;post spiracle;dors epidermis;small intestine;amnioserosa;tracheal sys;atrium;proventriculus intermediate layer
1	Ventral epidermis	ImpL1	Ecdysone-inducible gene L1	0	1.11076	0.547	0.467	0	FBgn0001256	atrium;vent epidermis;large intestine;head epidermis dors;head epidermis;epipharynx;hypopharynx;hindgut;dors epidermis;anal pad;small intestine
1	Ventral epidermis	CG14110	CG14110	0	1.04104	0.571	0.454	0	FBgn0036352	sensory nervous sys PR;head epidermis;vent epidermis;hindgut;head epidermis dors;dors epidermis
1	Ventral epidermis	ImpE2	Ecdysone-inducible gene E2	0	0.971629	0.525	0.447	0	FBgn0001254	sensory sys head;stomatogastric nervous sys;vent epidermis;tracheal sys;esophagus;dors epidermis
1	Ventral epidermis	Cys	Cystatin-like	0	0.95294	0.985	0.967	0	FBgn0004629	visceral branch;dors branch;midgut;dors trunk;tracheal sys
1	Ventral epidermis	CG9184	CG9184	0	0.945759	0.997	0.985	0	FBgn0035208	dors epidermis;ring gland;vent epidermis
1	Ventral epidermis	Osi7	Osiris 7	0	0.926212	0.355	0.349	0	FBgn0037414	esophagus;hypopharynx;vent epidermis;dors epidermis
2	unknown	RpS17	Ribosomal protein S17	0	0.513708	0.997	0.999	0	FBgn0005533	strong ubiquitous;clypeolabrum
2	unknown	COX8	Cytochrome c oxidase subunit 8	0	0.510698	0.753	0.861	0	FBgn0263911	visceral muscle;ubiquitous;hindgut;dors prothoracic pharyngeal muscle
2	unknown	CG8860	CG8860	0	0.472883	0.801	0.893	0	FBgn0033691	muscle sys;midgut;ubiquitous;proventriculus outer layer;visceral muscle
2	unknown	RpL22	Ribosomal protein L22	0	0.456978	0.604	0.746	0	FBgn0015288	ubiquitous
2	unknown	RpL29	Ribosomal protein L29	2.21e-290	0.44987	0.995	0.999	3.95e-286	FBgn0016726	ubiquitous
3	CNS 1	Antp	Antennapedia	0	2.12725	0.576	0.245	0	FBgn0260642	vent epidermis;lateral cord neuron;central nervous sys;vent nerve cord;central brain neuron;central brain glia;lateral cord glia
3	CNS 1	chinmo	Chronologically inappropriate morphogenesis	0	2.06667	0.914	0.468	0	FBgn0086758	brain;vent nerve cord;cat_term:any_neural;cat_term:PNS
3	CNS 1	shep	alan shepard	0	1.57396	0.729	0.4	0	FBgn0052423	central nervous sys;brain;vent midline;vent nerve cord;crystal cell;garland cell;oenocyte
3	CNS 1	Lim1	LIM homeobox 1	0	1.57105	0.334	0.13	0	FBgn0026411	hypopharynx;vent nerve cord;brain
3	CNS 1	Rbp6	RNA-binding protein 6	0	1.45305	0.26	0.074	0	FBgn0260943	central nervous sys;lateral cord neuron;vent nerve cord;central brain neuron;dors prothoracic pharyngeal muscle;brain;corpus allatum;ring gland
3	CNS 1	bru3	bruno 3	0	1.43332	0.665	0.313	0	FBgn0264001	central nervous sys;foregut sensory structure;labial sensory complex;sensory sys head;vent nerve cord;brain;visceral muscle;maxillary sensory complex;dors/lateral sensory complexes;lateral cord neuron;antennal sense organ;head epidermis
4	CNS 2	elav	embryonic lethal abnormal vision	0	2.18616	0.858	0.481	0	FBgn0260400	brain;vent nerve cord;labral sensory complex
4	CNS 2	tap	target of Poxn	0	2.16279	0.563	0.178	0	FBgn0015550	hindgut;midgut;main segment of Malpighian tubule;large intestine;anal pad;dors prothoracic pharyngeal muscle;midgut chamber;gastric caecum;Malpighian tubule;muscle sys;fat body
4	CNS 2	nerfin-1	nervous fingers 1	0	2.14242	0.7	0.214	0	FBgn0028999	vent nerve cord;vent midline;cat_term:any_neural;sensory nervous sys PR;dors/lateral sensory complexes;brain;vent sensory complex PR;cat_term:PNS
4	CNS 2	HmgD	High mobility group protein D	0	2.09406	0.991	0.907	0	FBgn0004362	brain;vent nerve cord
4	CNS 2	Oli	Olig family	0	2.07765	0.765	0.217	0	FBgn0032651	vent midline;vent nerve cord;brain
4	CNS 2	CG13920	CG13920	0	1.64152	0.77	0.38	0	FBgn0025712	central brain glia;central brain neuron;central nervous sys;vent nerve cord;brain;lateral cord neuron
5	Somatic muscle 1	Ldh	Lactate dehydrogenase	0	2.70126	0.93	0.286	0	FBgn0001258	muscle sys;post spiracle;prothoracic gland;somatic muscle
5	Somatic muscle 1	betaTub60D	beta-Tubulin at 60D	0	2.66762	0.999	0.604	0	FBgn0003888	dors prothoracic pharyngeal muscle;adult muscle precursor PR;dors vessel;visceral muscle;plasmatocytes;muscle sys;somatic muscle
5	Somatic muscle 1	sls	sallimus	0	2.52102	0.979	0.275	0	FBgn0086906	muscle sys;somatic muscle;dors prothoracic pharyngeal muscle
5	Somatic muscle 1	CG5080	CG5080	0	2.49436	0.958	0.469	0	FBgn0031313	vent midline;central nervous sys;dors vessel;visceral muscle of esophagus;somatic muscle;lateral cord glia;pericardial cell;vent nerve cord;visceral muscle;central brain glia;lateral cord surface glia;circulatory sys;brain;dors prothoracic pharyngeal muscle;muscle sys
5	Somatic muscle 1	Act57B	Actin 57B	0	2.3781	0.996	0.658	0	FBgn0000044	muscle sys;dors prothoracic pharyngeal muscle;somatic muscle;visceral muscle
5	Somatic muscle 1	Neurochondrin	Neurochondrin	0	2.15841	0.955	0.249	0	FBgn0037447	dors prothoracic pharyngeal muscle;muscle sys;visceral muscle of esophagus;somatic muscle;visceral muscle
6	Gut endoderm	CG15347	CG15347	0	1.86887	0.585	0.194	0	FBgn0030040	midgut chamber;gastric caecum;amnioserosa;midgut;yolk nuclei
6	Gut endoderm	MtnA	Metallothionein A	0	1.57238	0.506	0.165	0	FBgn0002868	midgut;stomatogastric nervous sys
6	Gut endoderm	Agpat4	1-Acylglycerol-3-phosphate O-acyltransferase 4	0	1.50546	0.654	0.163	0	FBgn0036622	midgut;amnioserosa;yolk nuclei
6	Gut endoderm	mex1	midgut expression 1	0	1.49174	0.538	0.124	0	FBgn0004228	gastric caecum;midgut;midgut chamber
6	Gut endoderm	Hsp60A	Heat shock protein 60A	0	1.40192	0.791	0.448	0	FBgn0015245	large intestine;Malpighian tubule;dors prothoracic pharyngeal muscle;anal pad;hindgut;muscle sys;midgut
6	Gut endoderm	CG31300	CG31300	0	1.33004	0.34	0.078	0	FBgn0051300	midgut;midgut chamber
7	Hypopharynx	dsx-c73A	doublesex cognate 73A	0	2.76452	0.638	0.223	0	FBgn0261799	post spiracle;Malpighian tubule tip cell;hindgut;atrium;vent epidermis;dors imaginal precursor;rectum;dors epidermis;hypopharynx;epipharynx
7	Hypopharynx	CG6118	CG6118	0	2.22092	0.62	0.195	0	FBgn0038339	dors trunk;head epidermis;vent epidermis;dors epidermis;anal pad;dors ridge;esophagus;hypopharynx;prothoracic gland
7	Hypopharynx	nahoda	nahoda	0	1.84016	0.65	0.219	0	FBgn0034797	head epidermis;vent epidermis;esophagus;hypopharynx;anal pad;dors epidermis
7	Hypopharynx	CG10211	CG10211	0	1.4488	0.235	0.044	0	FBgn0032685	head epidermis;proventriculus;epipharynx;anal pad;esophagus;clypeolabrum;atrium;hypopharynx;dors epidermis;vent epidermis
7	Hypopharynx	Wdr62	WD repeat domain 62	0	1.4217	0.724	0.431	0	FBgn0031374	dors epidermis;dors trunk;tracheal sys;garland cell;vent epidermis;post spiracle;hypopharynx
8	Somatic muscle 2	lmd	lame duck	0	2.31306	0.682	0.155	0	FBgn0039039	muscle sys;somatic muscle;dors prothoracic pharyngeal muscle
8	Somatic muscle 2	Act87E	Actin 87E	0	2.27745	0.771	0.232	0	FBgn0000046	ubiquitous;muscle sys;visceral muscle;somatic muscle;dors prothoracic pharyngeal muscle;visceral muscle of esophagus
8	Somatic muscle 2	Vrp1	Verprolin 1	0	2.07144	0.678	0.239	0	FBgn0243516	hindgut;midgut;somatic muscle;dors prothoracic pharyngeal muscle;muscle sys
8	Somatic muscle 2	Mef2	Myocyte enhancer factor 2	0	1.99297	0.811	0.333	0	FBgn0011656	visceral muscle;dors prothoracic pharyngeal muscle;muscle sys;somatic muscle;dors vessel
8	Somatic muscle 2	Act57B	Actin 57B	0	1.7004	0.906	0.663	0	FBgn0000044	muscle sys;dors prothoracic pharyngeal muscle;somatic muscle;visceral muscle
8	Somatic muscle 2	Swip-1	Swiprosin-1	0	1.45512	0.672	0.252	0	FBgn0032731	somatic muscle;muscle sys;visceral muscle;dors prothoracic pharyngeal muscle
9	Fat body	CG6415	CG6415	0	3.10766	0.818	0.148	0	FBgn0032287	fat body
9	Fat body	Npc2g	Niemann-Pick type C-2g	0	3.05053	0.877	0.235	0	FBgn0039800	fat body
9	Fat body	glob1	globin 1	0	2.75599	0.666	0.164	0	FBgn0027657	hypopharynx;amnioserosa;fat body
9	Fat body	ppl	pumpless	0	2.5037	0.861	0.28	0	FBgn0027945	fat body
9	Fat body	scf	supercoiling factor	0	2.46611	0.917	0.531	0	FBgn0025682	garland cell;plasmatocytes;crystal cell;yolk nuclei;fat body
9	Fat body	Obp99c	Odorant-binding protein 99c	0	2.42594	0.696	0.162	0	FBgn0039682	fat body;amnioserosa;yolk nuclei
10	Circular visceral mesoderm	Mlc2	Myosin light chain 2	0	3.2479	0.888	0.479	0	FBgn0002773	visceral muscle;dors prothoracic pharyngeal muscle;muscle sys;somatic muscle
10	Circular visceral mesoderm	Tm2	Tropomyosin 2	0	3.17307	0.763	0.242	0	FBgn0004117	muscle sys;somatic muscle;visceral muscle
10	Circular visceral mesoderm	disco-r	disco-related	0	2.81331	0.709	0.146	0	FBgn0285879	vent epidermis PR;clypeo-labral PR;segmentally repeated;atrium PR
10	Circular visceral mesoderm	wupA	wings up A	0	2.71925	0.719	0.242	0	FBgn0283471	somatic muscle;visceral muscle;muscle sys
10	Circular visceral mesoderm	Galphao	G protein alpha subunit o	0	2.00483	0.732	0.309	0	FBgn0001122	vent nerve cord;dors vessel;brain;visceral muscle
10	Circular visceral mesoderm	CAP	CAP	0	1.93662	0.627	0.149	0	FBgn0033504	sensory nervous sys PR;head epidermis;visceral muscle;garland cell;dors vessel;dors/lateral sensory complexes;vent sensory complex PR
11	CNS 3	CG14989	CG14989	0	3.01099	0.553	0.216	0	FBgn0035495	brain;vent nerve cord
11	CNS 3	shep	alan shepard	0	2.46848	0.929	0.404	0	FBgn0052423	central nervous sys;brain;vent midline;vent nerve cord;crystal cell;garland cell;oenocyte
11	CNS 3	Appl	beta amyloid protein precursor-like	0	2.31622	0.797	0.159	0	FBgn0000108	brain;central nervous sys;vent nerve cord
11	CNS 3	sm	smooth	0	2.29679	0.924	0.474	0	FBgn0003435	central nervous sys;vent nerve cord;brain
11	CNS 3	brat	brain tumor	0	2.24617	0.944	0.611	0	FBgn0010300	brain;central nervous sys;vent nerve cord;cat_term:any_neural
11	CNS 3	CG13928	CG13928	0	2.12532	0.909	0.272	0	FBgn0035246	dors epidermis;vent nerve cord;sensory nervous sys PR;central nervous sys;vent sensory complex PR;central brain neuron;lateral cord neuron;central brain glia;brain;lateral cord glia;dors/lateral sensory complexes;vent midline;sensory sys head
12	Germ cells	Hsp26	Heat shock protein 26	0	2.2512	0.444	0.092	0	FBgn0001225	germ cell;vent nerve cord;midgut;oenocyte;brain;gonad
12	Germ cells	CycB	Cyclin B	0	2.0827	0.736	0.39	0	FBgn0000405	vent nerve cord;central brain mushroom body;brain;lymph gland;cat_term:any_neural;central nervous sys
12	Germ cells	Hsp27	Heat shock protein 27	0	1.81589	0.567	0.242	0	FBgn0001226	brain;central brain glia;lateral cord glia;germ cell;central brain neuron;central brain pars intercerebralis;lateral cord surface glia;cat_term:any_neural;vent nerve cord;central nervous sys;central brain surface glia;lateral cord neuron;vent midline
12	Germ cells	awd	abnormal wing discs	0	1.39188	0.923	0.837	0	FBgn0000150	lymph gland;dors prothoracic pharyngeal muscle;germ cell;gonad;ubiquitous;midgut;somatic muscle;muscle sys
13	Pharyngeal muscle	bt	bent	0	3.45807	0.908	0.204	0	FBgn0005666	somatic muscle;dors prothoracic pharyngeal muscle;muscle sys
13	Pharyngeal muscle	up	upheld	0	2.33468	0.778	0.281	0	FBgn0004169	dors prothoracic pharyngeal muscle;somatic muscle;visceral muscle;muscle sys
13	Pharyngeal muscle	frac	faulty attraction	0	1.70867	0.431	0.074	0	FBgn0035798	muscle sys;somatic muscle;visceral muscle;head epidermis dors;hindgut
13	Pharyngeal muscle	CG5080	CG5080	1.17e-261	1.57329	0.832	0.486	2.09e-257	FBgn0031313	vent midline;central nervous sys;dors vessel;visceral muscle of esophagus;somatic muscle;lateral cord glia;pericardial cell;vent nerve cord;visceral muscle;central brain glia;lateral cord surface glia;circulatory sys;brain;dors prothoracic pharyngeal muscle;muscle sys
13	Pharyngeal muscle	wupA	wings up A	9.67e-194	1.04086	0.576	0.254	1.73e-189	FBgn0283471	somatic muscle;visceral muscle;muscle sys
13	Pharyngeal muscle	kon	kon-tiki	1.83e-174	1.17971	0.419	0.178	3.27e-170	FBgn0032683	dors prothoracic pharyngeal muscle;somatic muscle;muscle sys;stomatogastric nervous sys;gonad;fat body;dors vessel;visceral muscle
14	Plasmatocytes	Col4a1	Collagen type IV alpha 1	0	4.09896	0.749	0.14	0	FBgn0000299	fat body;circulatory sys;plasmatocytes;pericardial cell
14	Plasmatocytes	SPARC	Secreted protein, acidic, cysteine-rich	0	3.55849	0.776	0.252	0	FBgn0026562	fat body;plasmatocytes
14	Plasmatocytes	sn	singed	0	2.81657	0.824	0.383	0	FBgn0003447	plasmatocytes;faint ubiquitous;dors vessel;leading edge cell;dors epidermis;vent epidermis;visceral branch;tracheal sys;visceral muscle;longitudinal visceral muscle fibers;brain;vent nerve cord
14	Plasmatocytes	CG14629	CG14629	0	2.78717	0.809	0.353	0	FBgn0040398	fat body;crystal cell;yolk nuclei;plasmatocytes
14	Plasmatocytes	vkg	viking	0	3.07391	0.628	0.072	0	FBgn0016075	pericardial cell;circulatory sys;fat body;plasmatocytes
15	CNS 4	mira	miranda	0	2.81771	0.866	0.279	0	FBgn0021776	vent nerve cord;cat_term:any_neural;central brain surface glia;dors/lateral sensory complexes;sensory nervous sys PR;vent epidermis;faint ubiquitous;vent sensory complex PR;cat_term:PNS;lateral cord surface glia;brain;sensory sys head
15	CNS 4	CycE	Cyclin E	0	2.24606	0.713	0.209	0	FBgn0010382	cat_term:any_neural;vent nerve cord;central brain neuron;central brain surface glia;central brain glia;lateral cord glia;lateral cord neuron;lateral cord surface glia;vent midline
15	CNS 4	Rcc1	Regulator of chromosome condensation 1	0	2.18582	0.817	0.371	0	FBgn0002638	vent nerve cord;lateral cord neuron;central brain glia;lateral cord glia;brain;central brain surface glia;central nervous sys;central brain neuron;cat_term:any_neural;central brain mushroom body;lateral cord surface glia;gonad
15	CNS 4	HmgD	High mobility group protein D	0	2.01891	0.985	0.911	0	FBgn0004362	brain;vent nerve cord
15	CNS 4	dpn	deadpan	0	1.98461	0.628	0.116	0	FBgn0010109	sensory nervous sys PR;cat_term:any_neural;lateral cord neuron;brain;vent nerve cord;sensory sys head;central brain glia;central nervous sys;lateral cord glia;central brain neuron
15	CNS 4	wor	worniu	0	1.65996	0.568	0.073	0	FBgn0001983	vent nerve cord;brain;vent sensory complex PR
16	Trachea	Spn43Aa	Serpin 43Aa	0	2.9253	0.785	0.369	0	FBgn0024294	clypeolabrum;tracheal sys;dors epidermis;salivary gland common duct
16	Trachea	serp	serpentine	0	2.62843	0.647	0.274	0	FBgn0260653	salivary gland common duct;tracheal sys;vent epidermis;head epidermis;dors epidermis
16	Trachea	Gasp	Gasp	0	2.58862	0.52	0.206	0	FBgn0026077	salivary gland common duct;tracheal sys
16	Trachea	trh	trachealess	0	2.06125	0.666	0.077	0	FBgn0262139	central nervous sys;salivary gland common duct;tracheal sys;brain;vent nerve cord
16	Trachea	CG3777	CG3777	8.04112405907298e-313	1.3845	0.427	0.044	0	FBgn0024989	amnioserosa;esophagus;post spiracle;dors trunk;vent epidermis;visceral branch;dors epidermis;head epidermis;tracheal sys
16	Trachea	Osi15	Osiris 15	1.62e-237	1.83404	0.341	0.177	2.89e-233	FBgn0037424	post spiracle;dors branch;visceral branch;tracheal sys;dors trunk
17	Head sensory neurons	cpo	couch potato	0	2.63292	0.88	0.472	0	FBgn0263995	labial sensory complex PR;vent sensory complex SA;sensory nervous sys SA;dors/lateral sensory complexes PR;maxillary sensory complex PR
17	Head sensory neurons	sv	shaven	0	1.78985	0.453	0.061	0	FBgn0005561	sensory nervous sys PR;labral sensory complex;vent sensory complex PR;antennal sense organ;dors/lateral sensory complexes;maxillary sensory complex;labial sensory complex
17	Head sensory neurons	ss	spineless	1.49e-257	1.70729	0.402	0.065	2.67e-253	FBgn0003513	antennal sense organ;head epidermis vent
17	Head sensory neurons	dnd	dead end	3.89e-199	1.54976	0.456	0.136	6.95e-195	FBgn0038916	dors trunk;maxillary sensory complex;sensory sys head;foregut sensory structure;tracheal sys;labial sensory complex;vent sensory complex PR;dors/lateral sensory complexes;head epidermis;sensory nervous sys PR;labral sensory complex;antennal sense organ
17	Head sensory neurons	pros	prospero	1.11e-187	1.68534	0.513	0.234	1.99e-183	FBgn0004595	adult midgut precursor;leading edge cell;vent nerve cord;sensory sys head;cat_term:any_neural;central brain glia;labial sensory complex;Bolwig's organ;central nervous sys;cat_term:PNS;sensory nervous sys PR;maxillary sensory complex;lateral cord glia;labral sensory complex;brain;foregut sensory structure;garland cell;vent sensory complex PR
17	Head sensory neurons	phyl	phyllopod	1.99e-99	0.912444	0.355	0.126	3.55e-95	FBgn0013725	lateral cord neuron;brain;cat_term:any_neural;vent nerve cord;central brain neuron;stomatogastric nervous sys
18	Somatic muscle 3	Mlc2	Myosin light chain 2	4.75e-280	2.04777	0.814	0.49	8.49e-276	FBgn0002773	visceral muscle;dors prothoracic pharyngeal muscle;muscle sys;somatic muscle
18	Somatic muscle 3	betaTub60D	beta-Tubulin at 60D	1.75e-277	1.61885	0.885	0.619	3.12e-273	FBgn0003888	dors prothoracic pharyngeal muscle;adult muscle precursor PR;dors vessel;visceral muscle;plasmatocytes;muscle sys;somatic muscle
18	Somatic muscle 3	Act57B	Actin 57B	1.45e-260	1.57589	0.891	0.671	2.6e-256	FBgn0000044	muscle sys;dors prothoracic pharyngeal muscle;somatic muscle;visceral muscle
18	Somatic muscle 3	CG11658	CG11658	6.58e-242	1.55844	0.492	0.197	1.18e-237	FBgn0036196	somatic muscle;dors prothoracic pharyngeal muscle;visceral muscle;muscle sys
18	Somatic muscle 3	Neurochondrin	Neurochondrin	2.1e-237	1.5734	0.654	0.279	3.75e-233	FBgn0037447	dors prothoracic pharyngeal muscle;muscle sys;visceral muscle of esophagus;somatic muscle;visceral muscle
18	Somatic muscle 3	Mlp60A	Muscle LIM protein at 60A	1.34e-210	1.98035	0.639	0.381	2.39e-206	FBgn0259209	muscle sys;dors prothoracic pharyngeal muscle;visceral muscle;somatic muscle
19	Glia 1	CG6218	CG6218	0	3.82235	0.849	0.217	0	FBgn0038321	central brain glia;dors branch;vent nerve cord;lateral cord glia;visceral branch;central brain neuron;brain
19	Glia 1	CG9336	CG9336	0	3.66476	0.804	0.421	0	FBgn0032897	gonad;vent midline;circulatory sys;tracheal sys;head epidermis;dors/lateral sensory complexes;sensory sys head;dors vessel;vent sensory complex PR;Bolwig's organ
19	Glia 1	gcm	glial cells missing	0	2.14226	0.621	0.094	0	FBgn0014179	lateral cord neuron;vent nerve cord;dors epidermis;cat_term:any_neural;brain;central brain neuron;central brain glia;lateral cord glia
19	Glia 1	repo	reversed polarity	0	2.13554	0.612	0.048	0	FBgn0011701	sensory sys head;central nervous sys;brain;central brain glia;sensory nervous sys PR;vent sensory complex PR;lateral cord glia;vent nerve cord;dors/lateral sensory complexes
19	Glia 1	zyd	zydeco	0	1.86304	0.461	0.057	0	FBgn0265767	central brain glia;brain;vent nerve cord;vent midline;lateral cord glia;lateral cord neuron;central brain surface glia;central nervous sys
19	Glia 1	CG11426	CG11426	0	1.63034	0.422	0.02	0	FBgn0037166	dors/lateral sensory complexes;central brain surface glia;lateral cord glia;vent midline;vent nerve cord;optic lobe;labral sensory complex;vent midline glia;vent sensory complex PR;central brain glia;central nervous sys;sensory sys head;lateral cord surface glia
20	Optic lobe	E(spl)m5-HLH	Enhancer of split m5, helix-loop-helix	0	2.97484	0.659	0.066	0	FBgn0002631	optic lobe;central brain neuron
20	Optic lobe	E(spl)mgamma-HLH	Enhancer of split mgamma, helix-loop-helix	0	2.84159	0.852	0.33	0	FBgn0002735	visual sys;stomatogastric nervous sys;central brain pars intercerebralis
20	Optic lobe	Ocho	Ocho	0	2.64526	0.877	0.499	0	FBgn0040296	stomatogastric nervous sys;dors epidermis;head epidermis
20	Optic lobe	E(spl)mdelta-HLH	Enhancer of split mdelta, helix-loop-helix	0	2.14429	0.668	0.106	0	FBgn0002734	visual sys;stomatogastric nervous sys;central brain pars intercerebralis;brain
20	Optic lobe	Obp99a	Odorant-binding protein 99a	6.36e-260	1.98725	0.995	0.973	1.14e-255	FBgn0039678	dors epidermis;central brain glia;head epidermis;brain;central brain neuron;vent epidermis;cat_term:any_neural
20	Optic lobe	E(spl)m7-HLH	Enhancer of split m7, helix-loop-helix	1.02e-196	2.03902	0.801	0.502	1.83e-192	FBgn0002633	hindgut;hypopharynx;dors epidermis;central brain pars intercerebralis;head epidermis;visual sys;vent epidermis;epipharynx
21	Hindgut	otp	orthopedia	0	2.70517	0.63	0.056	0	FBgn0015524	anal pad;large intestine;hindgut
21	Hindgut	CG13082	CG13082	1.57e-226	2.43018	0.487	0.121	2.81e-222	FBgn0032803	anal pad;head epidermis;midgut;vent epidermis;tracheal sys;rectum;large intestine;hindgut;esophagus;atrium
21	Hindgut	CG17780	CG17780	2.63e-169	1.74239	0.37	0.035	4.7e-165	FBgn0039197	anal pad;hindgut;large intestine
21	Hindgut	CG13616	CG13616	6.05e-144	1.65666	0.326	0.03	1.08e-139	FBgn0039200	anal pad;large intestine
21	Hindgut	Msr-110	Msr-110	3.3e-142	1.54085	0.435	0.071	5.9e-138	FBgn0015766	ring gland;anal pad;head epidermis;large intestine;prothoracic gland;sensory sys head;vent epidermis;dors epidermis
21	Hindgut	ImpE1	Ecdysone-inducible gene E1	2.08e-78	1.378	0.616	0.252	3.72e-74	FBgn0001253	vent epidermis;hindgut;head epidermis;tracheal sys;esophagus;dors epidermis;atrium;dors trunk
22	Yolk	Drat	Death resistor Adh domain containing target	0	4.09352	0.654	0.248	0	FBgn0033188	ring gland;corpus allatum;yolk nuclei
22	Yolk	CG5171	CG5171	0	3.77797	0.781	0.099	0	FBgn0031907	adult midgut precursor;midgut;yolk nuclei;amnioserosa
22	Yolk	CG12290	CG12290	0	3.68888	0.572	0.053	0	FBgn0039419	yolk nuclei
22	Yolk	CG10621	CG10621	0	3.39763	0.737	0.153	0	FBgn0032726	crystal cell;yolk nuclei
22	Yolk	Tret1-1	Trehalose transporter 1-1	0	2.78578	0.617	0.055	0	FBgn0050035	yolk nuclei
23	Amnioserosa	CG12011	CG12011	0	4.37088	0.977	0.71	0	FBgn0035257	apoptotic amnioserosa;amnioserosa
23	Amnioserosa	CG7997	CG7997	0	3.30316	0.762	0.202	0	FBgn0034117	adult hindgut precursor;proventriculus;dors trunk;amnioserosa;hindgut;tracheal sys
23	Amnioserosa	CG18088	CG18088	9.91e-265	2.57865	0.582	0.068	1.77e-260	FBgn0032082	amnioserosa
23	Amnioserosa	MFS15	Major Facilitator Superfamily Transporter 15	1.5e-102	1.3394	0.352	0.143	2.69e-98	FBgn0034392	salivary gland;ubiquitous;amnioserosa;plasmatocytes
23	Amnioserosa	Acer	Angiotensin-converting enzyme-related	2.07e-92	1.84194	0.314	0.328	3.7e-88	FBgn0016122	amnioserosa;apoptotic amnioserosa
24	Longitudinal visceral mesoderm	HLH54F	HLH54F	0	3.46823	0.687	0.03	0	FBgn0022740	longitudinal visceral muscle fibers;dors prothoracic pharyngeal muscle
24	Longitudinal visceral mesoderm	tey	teyrha-meyrha	0	3.15435	0.773	0.038	0	FBgn0036899	brain;central brain glia;longitudinal visceral muscle fibers;vent nerve cord;central nervous sys;circular visceral muscle fibers;lateral cord glia
24	Longitudinal visceral mesoderm	beat-IIa	beaten path IIa	5.41e-261	2.98299	0.663	0.058	9.67e-257	FBgn0038498	sensory nervous sys PR;brain;longitudinal visceral muscle fibers;leading edge cell;stomatogastric nervous sys
24	Longitudinal visceral mesoderm	Syn2	Syntrophin-like 2	2.97e-182	1.72189	0.495	0.025	5.3e-178	FBgn0034135	vent epidermis;vent nerve cord;brain
24	Longitudinal visceral mesoderm	AdamTS-A	ADAM metallopeptidase with thrombospondin type 1 motif A	5.2e-109	1.5448	0.416	0.045	9.29e-105	FBgn0286071
24	Longitudinal visceral mesoderm	H2.0	Homeodomain protein 2.0	1.19e-97	1.60328	0.375	0.039	2.12e-93	FBgn0001170
25	Salivary gland	CG13159	CG13159	0	3.93423	0.978	0.793	0	FBgn0033721	salivary gland body;salivary gland
25	Salivary gland	nur	nemuri	0	3.52324	0.993	0.896	0	FBgn0051813	salivary gland
25	Salivary gland	CG14756	CG14756	1.22e-298	3.36552	0.926	0.696	2.18e-294	FBgn0033275	salivary gland;salivary gland body
25	Salivary gland	PH4alphaSG2	prolyl-4-hydroxylase-alpha SG2	6.28e-144	2.00018	0.487	0.048	1.12e-139	FBgn0039779	salivary gland body;salivary gland
25	Salivary gland	sage	salivary gland-expressed bHLH	2.24e-128	1.61322	0.376	0.041	4e-124	FBgn0037672	salivary gland body
25	Salivary gland	PH4alphaSG1	prolyl-4-hydroxylase-alpha SG1	3.33e-111	1.48896	0.395	0.031	5.95e-107	FBgn0051014	salivary gland;circular visceral muscle fibers
26	Hindgut muscle	bap	bagpipe	1.27e-283	2.01957	0.72	0.012	2.26e-279	FBgn0004862	visceral muscle of esophagus;visceral muscle
26	Hindgut muscle	twi	twist	6.45e-274	2.24415	0.811	0.035	1.15e-269	FBgn0003900	esophagus;visceral muscle of esophagus;adult muscle precursor PR;hindgut
26	Hindgut muscle	edl	ETS-domain lacking	2.94e-159	2.37048	0.803	0.364	5.26e-155	FBgn0023214	post spiracle;oenocyte;large intestine;adult hindgut precursor;vent epidermis;hindgut
26	Hindgut muscle	Abd-B	Abdominal B	6.45e-76	1.60134	0.752	0.305	1.15e-71	FBgn0000015	hindgut;dors trunk;vent nerve cord;amnioserosa
26	Hindgut muscle	Mlc2	Myosin light chain 2	4.85e-56	1.69447	0.827	0.494	8.66e-52	FBgn0002773	visceral muscle;dors prothoracic pharyngeal muscle;muscle sys;somatic muscle
26	Hindgut muscle	up	upheld	7.08e-36	1.37917	0.618	0.292	1.27e-31	FBgn0004169	dors prothoracic pharyngeal muscle;somatic muscle;visceral muscle;muscle sys
27	Dorsal vessel	Him	Holes in muscle	3.11e-211	2.97093	0.817	0.223	5.56e-207	FBgn0030900	muscle sys;adult muscle precursor PR;dors vessel;vent imaginal precursor;gonad
27	Dorsal vessel	tin	tinman	9.46e-149	1.76299	0.437	0.015	1.69e-144	FBgn0004110	circulatory sys;dors vessel
27	Dorsal vessel	prc	pericardin	3e-100	1.7904	0.278	0.01	5.37e-96	FBgn0028573	central brain surface glia;plasmatocytes;oenocyte;dors epidermis;lateral cord surface glia;dors vessel;dors imaginal precursor;vent midline;head epidermis;pericardial cell
27	Dorsal vessel	CG9336	belly roll	5.75e-81	2.17157	0.651	0.428	1.03e-76	FBgn0032897	gonad;vent midline;circulatory sys;tracheal sys;head epidermis;dors/lateral sensory complexes;sensory sys head;dors vessel;vent sensory complex PR;Bolwig's organ
27	Dorsal vessel	tup	tailup	3.86e-63	1.40855	0.631	0.178	6.91e-59	FBgn0003896	frontal ganglion;central nervous sys;lateral cord glia;vent nerve cord;proventricular ganglion;central brain neuron;head epidermis;hypocerebral ganglion;cat_term:any_neural;stomatogastric nervous sys;esophageal ganglion;brain;lateral cord neuron;esophagus
27	Dorsal vessel	chrb	charybde	4.07e-51	1.30206	0.913	0.745	7.27e-47	FBgn0036165	dors vessel;vent midline;atrium;cat_term:any_neural;head epidermis;brain;tracheal sys;vent epidermis;dors epidermis
28	Epipharynx	yellow-e3	yellow-e3	1.38e-73	1.64294	0.731	0.258	2.47e-69	FBgn0038150	epipharynx;hindgut;vent epidermis;cat_term:any_neural;brain;esophagus;central brain neuron;dors epidermis
28	Epipharynx	Optix	Optix	1.26e-65	1.67366	0.45	0.068	2.26e-61	FBgn0025360	head epidermis dors;sensory sys head;head epidermis;central brain pars intercerebralis;cat_term:any_neural;labral sensory complex;clypeolabrum;epipharynx;brain
28	Epipharynx	Egfr	Epidermal growth factor receptor	2.99e-52	1.36611	0.782	0.373	5.35e-48	FBgn0003731	vent nerve cord;dors epidermis;vent epidermis;dors vessel;stomatogastric nervous sys;midgut;midgut interstitial cell;muscle sys;brain;cat_term:any_neural;somatic muscle;central nervous sys;head epidermis
28	Epipharynx	Pvf3	PDGF- and VEGF-related factor 3	2.68e-31	1.33732	0.622	0.287	4.79e-27	FBgn0085407	Malpighian tubule;optic lobe;clypeolabrum;hindgut;vent midline
29	Malpighian tubules	CG31272	CG31272	1.69e-149	1.54137	0.507	0.015	3.02e-145	FBgn0051272	Malpighian tubule
29	Malpighian tubules	bw	brown	9.04e-135	1.66088	0.573	0.05	1.62e-130	FBgn0000241	midgut interstitial cell;midgut;fat body;Malpighian tubule;dors vessel;apoptotic amnioserosa
29	Malpighian tubules	ct	cut	4.7e-120	2.7633	0.836	0.403	8.4e-116	FBgn0004198	ant spiracle;vent nerve cord;dors/lateral sensory complexes;brain;Malpighian tubule;vent midline;faint ubiquitous;central nervous sys;post spiracle;antennal sense organ;vent sensory complex PR;sensory sys head;sensory nervous sys PR
29	Malpighian tubules	fkh	fork head	9.24e-111	2.10933	0.707	0.209	1.65e-106	FBgn0000659	yolk nuclei;head epidermis;hindgut;small intestine;central brain neuron;proventriculus;vent midline;main segment of Malpighian tubule;stomatogastric nervous sys;large intestine;salivary gland body;central nervous sys;anal pad;brain;midgut;esophagus;Malpighian tubule;rectum;cat_term:any_neural;salivary gland;central brain glia
29	Malpighian tubules	ZnT35C	Zinc transporter 35C	5.03e-92	1.14182	0.413	0.021	8.98e-88	FBgn0028516	sensory nervous sys PR;dors/lateral sensory complexes;main segment of Malpighian tubule;Malpighian tubule
29	Malpighian tubules	Ssk	Snakeskin	2.32e-76	1.83495	0.627	0.175	4.15e-72	FBgn0036945	proventriculus;midgut;Malpighian tubule;proventriculus outer layer;visceral muscle
30	Esophagus	Osi7	Osiris 7	0	5.20551	1	0.347	0	FBgn0037414	esophagus;hypopharynx;vent epidermis;dors epidermis
30	Esophagus	ect	ectodermal	0	4.25801	0.993	0.295	0	FBgn0000451	tracheal sys;dors epidermis;esophagus;vent epidermis;hypopharynx;head epidermis;anal pad
30	Esophagus	CG13631	CG13631	4.46576055962986e-319	3.83908	1	0.295	7.98254700033837e-315	FBgn0040600	atrium;hindgut;vent epidermis;hypopharynx;esophagus;head epidermis;proventriculus;post spiracle;dors epidermis;epipharynx
30	Esophagus	CG15239	CG15239	5.18e-280	3.71588	0.993	0.131	9.25e-276	FBgn0029681	head epidermis;dors epidermis;esophagus;salivary gland;vent epidermis
30	Esophagus	CG4115	CG4115	4.4e-243	3.85922	0.964	0.238	7.87e-239	FBgn0038017	dors apodeme;dors trunk;vent apodeme;dors epidermis;visceral branch;tracheal sys;vent epidermis;esophagus;head epidermis
30	Esophagus	Osi14	Osiris 14	5.53e-118	4.46914	0.438	0.11	9.88e-114	FBgn0040279	head epidermis;proventriculus inner layer;hypopharynx;proventriculus;proventriculus intermediate layer;large intestine;head epidermis dors;esophagus;dors epidermis;vent epidermis;anal pad
31	Glia 2	wrapper	wrapper	1.72e-151	3.39151	0.842	0.097	3.08e-147	FBgn0025878	lymph gland;dors/lateral sensory complexes;vent midline glia;lateral cord neuron;vent midline;brain;lateral cord glia;central brain neuron;central brain glia;vent sensory complex PR;vent nerve cord;sensory nervous sys PR
31	Glia 2	shep	alan shepard	1.37e-92	3.01694	0.895	0.42	2.44e-88	FBgn0052423	central nervous sys;brain;vent midline;vent nerve cord;crystal cell;garland cell;oenocyte
31	Glia 2	Oatp26F	Organic anion transporting polypeptide 26F	1.23e-77	1.83327	0.526	0.026	2.2e-73	FBgn0051634	central nervous sys;vent nerve cord;brain;vent midline
31	Glia 2	tsl	torso-like	1.23e-53	1.64223	0.535	0.096	2.2e-49	FBgn0003867	vent midline;tracheal sys;fat body
31	Glia 2	CG31145	CG31145	2.54e-38	1.57961	0.5	0.142	4.54e-34	FBgn0051145	tracheal sys;dors epidermis;salivary gland;dors vessel;vent midline glia;vent midline;atrium;hindgut;germ cell;midgut;post spiracle;visceral branch;hypopharynx;apoptotic amnioserosa
31	Glia 2	NetB	Netrin-B	1.6e-36	1.748	0.456	0.177	2.86e-32	FBgn0015774	lateral cord surface glia;head epidermis;central brain glia;lateral cord neuron;head epidermis dors;central nervous sys;central brain neuron;cat_term:any_neural;visceral muscle;brain;lateral cord glia;vent midline;circular visceral muscle fibers;vent nerve cord
32	Oenocytes	Cyp4g1	Cytochrome P450 4g1	1.52e-153	4.91439	0.606	0.021	2.72e-149	FBgn0010019	oenocyte
32	Oenocytes	CG18609	CG18609	3.92e-103	4.08853	0.451	0.008	7.01e-99	FBgn0034382	oenocyte
32	Oenocytes	bond	james bond	5.5e-95	3.29517	0.634	0.015	9.83e-91	FBgn0260942	proventriculus intermediate layer;oenocyte;hindgut;dors apodeme;proventriculus;large intestine;corpus allatum
32	Oenocytes	CG17562	CG17562	1.71e-83	2.98668	0.479	0.006	3.05e-79	FBgn0038449	oenocyte
32	Oenocytes	LamC	Lamin C	1.93e-67	2.54367	0.62	0.119	3.45e-63	FBgn0010397	tracheal sys;atrium;oenocyte;hindgut;dors trunk;dors epidermis;head epidermis;post spiracle;hypopharynx;epipharynx
33	CNS 5	SKIP	Shal K[+] channel interacting protein	1.4e-51	2.49048	1	0.474	2.51e-47	FBgn0051163	ubiquitous
33	CNS 5	lncRNA:roX1	long non-coding RNA on the X 1	1.05e-40	2.49715	1	0.834	1.88e-36	FBgn0019661
33	CNS 5	ct	cut	2.39e-37	2.61762	1	0.405	4.27e-33	FBgn0004198	ant spiracle;vent nerve cord;dors/lateral sensory complexes;brain;Malpighian tubule;vent midline;faint ubiquitous;central nervous sys;post spiracle;antennal sense organ;vent sensory complex PR;sensory sys head;sensory nervous sys PR
33	CNS 5	Ubx	Ultrabithorax	5.73e-37	2.44361	1	0.434	1.02e-32	FBgn0003944	vent nerve cord;circulatory sys
34	Lateral sensory neurons	CG5048	Dynein axonemal assembly factor 6	3.25e-53	2.86714	0.955	0.009	5.8e-49	FBgn0036437	maxillary sensory complex;dors/lateral sensory complexes;vent sensory complex PR;sensory nervous sys PR;labial sensory complex;sensory sys head
34	Lateral sensory neurons	CG17564	CG17564	6.15e-51	2.86113	1	0.014	1.1e-46	FBgn0032768	labial sensory complex;labral sensory complex;maxillary sensory complex;dors/lateral sensory complexes
34	Lateral sensory neurons	CG6980	CG6980	8.29e-50	2.5581	1	0.009	1.48e-45	FBgn0039228	sensory nervous sys PR;vent sensory complex PR;dors/lateral sensory complexes;sensory sys head
34	Lateral sensory neurons	nompA	no mechanoreceptor potential A	1.59e-37	3.46547	0.773	0.018	2.84e-33	FBgn0016047	sensory sys head;labial sensory complex;dors/lateral sensory complexes;vent sensory complex PR
34	Lateral sensory neurons	CAP	CAP	4.8e-35	3.41519	1	0.168	8.58e-31	FBgn0033504	sensory nervous sys PR;head epidermis;visceral muscle;garland cell;dors vessel;dors/lateral sensory complexes;vent sensory complex PR
34	Lateral sensory neurons	dnd	dead end	6.01e-27	2.59194	1	0.142	1.07e-22	FBgn0038916	dors trunk;maxillary sensory complex;sensory sys head;foregut sensory structure;tracheal sys;labial sensory complex;vent sensory complex PR;dors/lateral sensory complexes;head epidermis;sensory nervous sys PR;labral sensory complex;antennal sense organ
35	Garland cells	CG42255	Cubilin 2	2.91e-51	4.70623	1	0.009	5.21e-47	FBgn0259140	garland cell
35	Garland cells	Amnionless	Amnionless	1.87e-47	4.8588	1	0.018	3.34e-43	FBgn0025686	circular visceral muscle fibers;garland cell
35	Garland cells	beta4GalNAcTA	beta1,4-N-acetylgalactosaminyltransferase A	2.93e-40	3.13025	1	0.057	5.24e-36	FBgn0027538	garland cell
35	Garland cells	ced-6	ced-6	8.3e-38	3.70379	1	0.191	1.48e-33	FBgn0029092	garland cell
35	Garland cells	CG15209	CG15209	8.18e-26	4.10093	1	0.072	1.46e-21	FBgn0030237	garland cell;pericardial cell
