# Supplementary material for: Organogenetic transcriptomes of the Drosophila embryo at single cell resolution
Source: Development. 2024 Jan 19;151(2):dev202097. doi: 10.1242/dev.202097 (PMC10820837; doi:10.1242/dev.202097)
Supplement: Table S4. GSEA results for SG, trachea and germ cells relative to rest of the embryonic cells in stage 10-12 and stage 13-16 embryos. [file develop-151-202097-TableS4.xlsx]

## Sheet: Stage10-12_SG
pathway	pval	padj	log2err	ES	NES	size	leadingEdge
Golgi vesicle transport (GO:0048193)	1.13286e-08	2.85764e-06	0.74774	0.728405	2.43579	78	c("zetaCOP", "p24-1", "deltaCOP", "Sec22", "Sec23", "CHOp24", "eca", "bai", "alphaCOP", "beta'COP", "sau", "epsilonCOP", "betaCOP", "Rab6", "Syx18", "gammaCOP", "Sec31", "Rab1", "CG11857", "KdelR", "ergic53", "Sar1", "Arf79F", "Bet1", "Membrin", "GM130", "Golgin84", "Ykt6", "Gos28", "Tango1", "loj", "fws", "CG13887", "ArfGAP3", "Sec16", "Trs33", "CG7011", "S", "Rab8", "CG4293", "Trs20", "Slh", "C…
ER to Golgi vesicle-mediated transport (GO:0006888)	9.23546e-08	1.49385e-05	0.704976	0.779985	2.40311	52	c("p24-1", "deltaCOP", "Sec22", "Sec23", "CHOp24", "eca", "bai", "alphaCOP", "Sec13", "beta'COP", "epsilonCOP", "betaCOP", "gammaCOP", "Sec31", "Rab1", "KdelR", "ergic53", "Sar1", "Bet1", "Membrin", "Ykt6", "Gos28", "Tango1", "loj", "CG13887", "ArfGAP3", "Sec16", "Trs33", "CG7011", "S", "CG4293", "Trs20", "CG32069", "PAPLA1")
retrograde vesicle-mediated transport, Golgi to ER (GO:0006890)	0.000103632	0.00416077	0.538434	0.825915	2.13192	19	c("zetaCOP", "deltaCOP", "Sec22", "alphaCOP", "beta'COP", "sau", "Rab6", "Syx18", "CG11857", "Ykt6", "ArfGAP3", "CG7011", "CG4293", "Slh")
salivary gland morphogenesis (GO:0007435)	0.000115084	0.00424854	0.538434	0.675766	2.08698	54	c("CrebA", "fkh", "eyg", "PH4alphaSG2", "Btk29A", "PH4alphaSG1", "trh", "mew", "deltaCOP", "fog", "crb", "rib", "btsz", "gammaCOP", "dia", "Pvf1", "hkb", "cora", "Pvr", "retn")
gland morphogenesis (GO:0022612)	0.000107215	0.00416077	0.538434	0.70092	2.07806	43	c("CrebA", "fkh", "eyg", "PH4alphaSG2", "Btk29A", "PH4alphaSG1", "trh", "mew", "fog", "crb", "rib", "dia", "Pvf1", "hkb", "cora", "Pvr", "retn")
chitin-based cuticle development (GO:0040003)	0.000197714	0.00623417	0.518848	0.77906	2.07578	23	c("pio", "Sec23", "mgl", "ttk", "wol", "gammaCOP", "Sec24CD", "sdt", "Sar1", "cora", "EcR")
salivary gland development (GO:0007431)	0.000245897	0.0075185	0.498493	0.622632	2.04263	68	c("CrebA", "sage", "fkh", "eyg", "PH4alphaSG2", "Btk29A", "PH4alphaSG1", "trh", "mew", "Scr", "fog", "crb", "rib", "slv", "brk", "dia", "garz", "Pvf1", "hkb", "cora", "Pvr", "retn", "Arl1")
exocrine system development (GO:0035272)	0.00121392	0.0226823	0.45506	0.769165	2.02898	21	c("CrebA", "sage", "fkh", "trh", "mew", "rib", "slv", "garz", "hkb", "retn", "Arl1")
protein maturation (GO:0051604)	0.000794266	0.0170514	0.477271	0.819092	2.01348	15	c("pip", "wbl", "svr")
protein processing (GO:0016485)	0.000863787	0.0174312	0.477271	0.742957	2.00524	26	c("pip", "wbl", "Spp", "Spase25", "Spase12", "twr", "Spase22-23", "svr")
regulation of multicellular organism growth (GO:0040014)	0.000646281	0.0155261	0.477271	0.721393	1.9747	29	c("pip", "wbl", "fkh", "btsz")
intra-Golgi vesicle-mediated transport (GO:0006891)	0.00249707	0.0381748	0.431708	0.758505	1.96958	20	c("alphaCOP", "beta'COP", "sau", "epsilonCOP", "betaCOP", "Rab6", "gammaCOP", "Membrin", "Golgin84", "Gos28", "fws", "Cog1", "Nsf2")
Golgi organization (GO:0007030)	0.000547846	0.0138194	0.477271	0.620083	1.95079	58	c("Gmap", "p24-1", "Sec23", "CHOp24", "Grasp65", "eca", "bai", "CG8230", "sau", "wol", "wnd", "garz", "Rab1", "Sec24CD", "ergic53", "GM130", "Golgin84", "Tango1", "Arl1", "loj")
dorsal/ventral pattern formation (GO:0009953)	0.00112244	0.0217797	0.45506	0.70472	1.94345	32	c("pip", "wbl", "CrebA", "Tl", "eca", "bai", "wol", "cact", "D", "Dr")
apical junction assembly (GO:0043297)	0.00115431	0.0219755	0.45506	0.667438	1.93338	39	c("scrib", "crb", "wol", "btsz", "sdt", "Cont", "cora", "Mcr", "arm", "loco", "pasi2", "sinu", "aPKC", "Gli", "bou", "Lac", "Tsf2", "pasi1", "vari", "cold", "pck", "Pak", "GckIII", "shg")
dorsal/ventral axis specification (GO:0009950)	0.00149664	0.0264932	0.45506	0.699648	1.9284	31	c("pip", "wbl", "sll", "Tl", "sel", "cact", "D", "loco", "N")
oocyte dorsal/ventral axis specification (GO:0007310)	0.00571103	0.0688262	0.407018	0.733449	1.90452	20	c("wbl", "sll", "sog", "cic", "bai", "sel", "loco")
protein N-linked glycosylation (GO:0006487)	0.0110785	0.108527	0.38073	0.738359	1.81502	15	c("wol", "Dad1", "Pmm2", "crc", "CG33774", "meigo", "Ostgamma", "Stt3B")
protein localization to membrane (GO:0072657)	0.007597	0.079445	0.407018	0.678201	1.80252	24	c("scrib", "Sec23", "Sec24CD", "Sar1", "TM9SF2", "arm", "Arl1", "TM9SF3", "aPKC", "Rab8", "Mer")
chitin-based larval cuticle pattern formation (GO:0035293)	0.0143092	0.126588	0.38073	0.709537	1.80251	17	c("CrebA", "Sec23", "SoxN", "Sec13", "SrpRbeta", "ck", "Sar1", "arm")
septate junction assembly (GO:0019991)	0.00612738	0.0710636	0.407018	0.650985	1.78197	29	c("scrib", "wol", "Cont", "cora", "Mcr", "loco", "pasi2", "sinu", "Gli", "bou", "Lac", "Tsf2", "pasi1", "vari", "cold", "pck", "Pak", "GckIII")
protein localization to plasma membrane (GO:0072659)	0.018978	0.1408	0.352488	0.663245	1.76563	22	c("Sec23", "sau", "Sec24CD", "Sar1", "Arf79F", "arm", "aPKC", "Rab8", "Mer", "Sec71", "Nsf2", "CG11753", "Rab10", "CG9356", "TM9SF4")
tracheal outgrowth, open tracheal system (GO:0007426)	0.0286244	0.18482	0.352488	0.684463	1.76257	18	c("bnl", "mew", "rib", "ttk")
larval chitin-based cuticle development (GO:0008363)	0.0186309	0.139249	0.352488	0.68018	1.75573	19	c("CrebA", "Sec23", "SoxN", "Sec13", "SrpRbeta", "ck", "Sar1", "arm", "jar")
positive regulation of cell morphogenesis involved in differentiation (GO:0010770)	0.0144779	0.126588	0.38073	0.792412	1.75218	10	c("Sec23", "Rab1", "Sar1", "GM130", "lva")
lumen formation, open tracheal system (GO:0035149)	0.025587	0.167645	0.352488	0.669541	1.73858	20	c("Sec23", "rib", "btsz", "gammaCOP", "garz", "Sec24CD", "Membrin", "Syb", "Zpr1", "Moe")
purine ribonucleotide biosynthetic process (GO:0009152)	0.0182486	0.139249	0.352488	0.764213	1.73857	11	c("Papss", "rut")
cell morphogenesis (GO:0000902)	0.00621591	0.0712711	0.407018	0.581053	1.73372	45	c("cv-c", "Mob2", "scrib", "alphaCOP", "betaCOP", "garz", "Sec24CD", "Sar1", "arm", "CG9175", "dy")
apical constriction (GO:0003383)	0.0329813	0.196912	0.321776	0.713439	1.73318	14	c("nyo", "fog", "crb", "dia")
protein glycosylation (GO:0006486)	0.0209901	0.14699	0.352488	0.645358	1.72578	25	c("Arf102F", "Parp", "wol", "Dad1", "Pmm2", "CG8708", "crc", "CG33774", "meigo")
instar larval development (GO:0002168)	0.0123386	0.116352	0.38073	0.591867	1.72379	40	c("CrebA", "scrib", "deltaCOP", "Sec23", "Sec13", "btsz", "gammaCOP", "SrpRbeta", "Sar1", "D", "sas", "BthD", "jar", "Top1")
response to endoplasmic reticulum stress (GO:0034976)	0.0226806	0.153589	0.352488	0.63987	1.7111	25	c("CG9005", "Hsc70-3", "Ufm1", "Pdi", "eIF2beta", "Xbp1", "ERp60", "meigo", "sip3", "CG11873")
vesicle-mediated transport (GO:0016192)	0.00262647	0.0395539	0.431708	0.466336	1.70817	148	c("Gmap", "scrib", "p24-1", "Sec22", "Arf102F", "nuf", "CHOp24", "eca", "bai", "alphaCOP", "Rab6", "btsz", "Syx18", "CG5021", "Pcyt1", "Rab1", "Cirl", "fwe", "Arf79F", "Bet1", "Membrin", "GM130", "Golgin84", "Ykt6", "Vps16A", "Gos28", "Tango1", "Arl1", "loj", "lqf", "Trs33", "Rab23", "Syb", "Rab8", "Trs20", "Slh", "Mer", "CG41099", "Sec71", "Nsf2", "Rop")
sulfur compound biosynthetic process (GO:0044272)	0.024386	0.161878	0.352488	0.714275	1.70768	13	c("Papss", "sll", "Sam-S", "GlcAT-I")
endoplasmic reticulum organization (GO:0007029)	0.0306889	0.191142	0.352488	0.656183	1.69379	19	c("Sec23", "wol", "Sec31", "Sec24CD", "ergic53", "Sar1", "Arl1", "Sec16", "jagn", "CG9853", "pcx")
gland development (GO:0048732)	0.0171482	0.136828	0.352488	0.586348	1.69364	38	c("CrebA", "sage", "fkh", "trh", "mew", "sog", "rib", "slv", "garz", "hkb", "retn", "Arl1", "N")
zonula adherens assembly (GO:0045186)	0.0315393	0.194044	0.321776	0.764242	1.68989	10	c("scrib", "crb", "sdt", "arm", "aPKC")
cell-cell junction assembly (GO:0007043)	0.0161988	0.131811	0.352488	0.572632	1.6819	42	c("scrib", "crb", "wol", "btsz", "sdt", "Cont", "cora", "Mcr", "arm", "loco", "pasi2", "sinu", "aPKC", "Gli", "bou", "Lac", "Tsf2", "pasi1", "vari", "cold", "pck", "Pak", "GckIII", "shg")
chitin-based embryonic cuticle biosynthetic process (GO:0008362)	0.0342525	0.199821	0.321776	0.737239	1.6772	11	c("pio", "gammaCOP", "cora", "EcR", "rtv", "puc")
epithelial cell morphogenesis (GO:0003382)	0.0519972	0.269052	0.321776	0.685172	1.66451	14	c("nyo", "fog", "crb", "dia", "colt", "aPKC", "CG41099")
actin-mediated cell contraction (GO:0070252)	0.040921	0.226864	0.321776	0.730984	1.66297	11	c("nyo", "fog", "crb", "dia")
positive regulation of dendrite development (GO:1900006)	0.040921	0.226864	0.321776	0.730793	1.66254	11	c("Prosap", "Sec23", "Rab1", "Sar1", "GM130", "lva", "Rop")
protein transport (GO:0015031)	0.016004	0.131582	0.352488	0.491264	1.6611	82	c("p24-1", "Arf102F", "CHOp24", "eca", "bai", "alphaCOP", "beta'COP", "sau", "Evi5", "Rab6", "Sec31", "Rab1", "Myo10A", "Sar1", "Arf79F", "Arl1", "loj")
cellular protein localization (GO:0034613)	0.00592442	0.0695087	0.407018	0.482384	1.65392	96	c("p24-1", "Arf102F", "Sec23", "CHOp24", "eca", "bai", "alphaCOP", "beta'COP", "Evi5", "Rab6", "Sec31", "Rab1", "Sec24CD", "d", "Myo10A", "Sar1", "TM9SF2", "Arf79F", "Arl1", "loj", "TM9SF3")
embryonic hindgut morphogenesis (GO:0048619)	0.0206497	0.146729	0.352488	0.600485	1.64373	29	c("fkh", "cv-c", "trh", "crb", "bowl", "rib", "Pvf1", "Pvr", "EcR")
negative regulation of cellular catabolic process (GO:0031330)	0.0452444	0.241543	0.321776	0.630536	1.63729	20	c("Sec61beta", "Sec61gamma", "CG12384", "Sec61alpha")
protein localization to cell periphery (GO:1990778)	0.0480591	0.255219	0.282013	0.633778	1.63206	18	c("pyd", "Sec23", "Sec24CD", "Sar1", "arm", "aPKC", "Rab8", "Mer")
negative regulation of cell death (GO:0060548)	0.0518234	0.269052	0.276501	0.651175	1.6229	16	c("fkh", "Pvf1", "sas", "pAbp", "aux", "POSH")
negative regulation of autophagy (GO:0010507)	0.0519888	0.269052	0.321776	0.623075	1.61792	20	c("Sec61beta", "Sec61gamma", "CG12384", "Sec61alpha", "rl")
regulation of cell migration (GO:0030334)	0.0536044	0.270469	0.266351	0.621088	1.59938	18	c("Sema5c", "Evi5", "Rab1", "Sema1a", "Arl1", "Sema2a")
renal tubule morphogenesis (GO:0061333)	0.0523804	0.269652	0.321776	0.591691	1.58227	25	c("fkh", "cv-c", "trh", "crb", "rib", "Pvf1", "Pvr", "EcR")
regulation of tube diameter (GO:0035296)	0.0675944	0.304477	0.245042	0.664889	1.56591	12	c("deltaCOP", "rib", "gammaCOP", "garz", "Sec24CD", "EcR", "rtv", "dpp")
peptide metabolic process (GO:0006518)	0.0609982	0.283627	0.248911	0.607894	1.5654	18	c("Spp", "Spase25", "Spase12", "twr", "Spase22-23", "svr")
ubiquitin-dependent ERAD pathway (GO:0030433)	0.062963	0.29142	0.245042	0.589062	1.55388	21	c("Hsc70-3", "Sec13", "Rpt2", "sip3", "Rpt4", "Der-1", "CG6766", "Rpt5", "Sgt", "Edem1")
epithelial fluid transport (GO:0042045)	0.0584677	0.280263	0.266351	0.682965	1.55373	11	c("crb", "colt", "Hr78", "Nsf2", "pck", "TSG101")
liquid clearance, open tracheal system (GO:0035002)	0.0584677	0.280263	0.266351	0.682965	1.55373	11	c("crb", "colt", "Hr78", "Nsf2", "pck", "TSG101")
vesicle organization (GO:0016050)	0.0498155	0.261791	0.276501	0.569575	1.54373	27	c("Sec22", "btsz", "Sar1", "Membrin", "Gos28", "Tango1", "Arl1", "AP-1gamma")
cuticle pattern formation (GO:0035017)	0.0602637	0.281509	0.252961	0.57477	1.53702	25	c("CrebA", "Sec23", "SoxN", "Sec13", "SrpRbeta", "ck", "Sar1", "arm", "ci")
adherens junction assembly (GO:0034333)	0.0738636	0.310257	0.227987	0.604476	1.53562	17	c("scrib", "pyd", "crb", "cindr", "sdt", "arm", "aPKC")
proteolysis (GO:0006508)	0.0563297	0.274573	0.321776	0.498058	1.53168	51	c("pip", "wbl", "Spp", "Np", "svr", "CalpC")
ecdysone-mediated induction of salivary gland cell autophagic cell death (GO:0035072)	0.0988142	0.363263	0.199915	0.629461	1.52917	14	c("fkh", "EcR")
induction of programmed cell death by ecdysone (GO:0035078)	0.0988142	0.363263	0.199915	0.629461	1.52917	14	c("fkh", "EcR")
tRNA aminoacylation for protein translation (GO:0006418)	0.071161	0.310257	0.231127	0.574246	1.52623	24	c("TrpRS", "alpha-PheRS", "AlaRS", "SerRS", "TyrRS", "GlyRS", "LeuRS", "MetRS", "IleRS", "CysRS", "ValRS", "ArgRS", "ThrRS")
regulation of tube length, open tracheal system (GO:0035159)	0.0586081	0.280263	0.252961	0.559354	1.52295	28	c("sano", "deltaCOP", "gammaCOP", "garz", "Sec24CD", "Mcr", "pasi2", "ds", "rtv", "pasi1", "vari", "dpp", "ft")
ERAD pathway (GO:0036503)	0.0730337	0.310257	0.227987	0.567895	1.51314	23	c("Hsc70-3", "Sec13", "CG8974", "Rpt2", "sip3", "Rpt4", "Der-1", "CG6766", "Rpt5", "Sgt", "Edem1")
Golgi to plasma membrane transport (GO:0006893)	0.104743	0.369531	0.193813	0.62105	1.50874	14	c("Arf102F", "sau", "Arf79F", "Sec71", "Nsf2", "CG11753", "CG9356")
regulation of embryonic cell shape (GO:0016476)	0.0777778	0.316813	0.21925	0.56662	1.50841	22	c("nyo", "pyd", "ttk", "dia")
establishment or maintenance of apical/basal cell polarity (GO:0035088)	0.0749064	0.310552	0.224966	0.565235	1.50605	23	c("scrib", "crb", "rib", "sdt", "Cont", "aPKC", "AMPKalpha", "yrt", "TSG101", "Csk", "Moe")
defense response to fungus (GO:0050832)	0.0809793	0.324238	0.216543	0.562675	1.50467	25	c("Tl", "Rab6", "cact", "Mcr", "loco")
protein targeting to membrane (GO:0006612)	0.0940499	0.356753	0.202072	0.603522	1.50414	16	c("Sec63", "Sec61alpha", "cora", "CG1598", "Atg4a", "Sgt")
apical protein localization (GO:0045176)	0.103647	0.367199	0.191892	0.597233	1.48846	16	c("pyd", "crb", "sdt", "Cad99C", "aPKC")
regulation of protein complex assembly (GO:0043254)	0.111332	0.384705	0.188204	0.627554	1.47798	12	c("Sec23", "Sar1", "CG9175", "Vps16A", "Sec16")
terminal region determination (GO:0007362)	0.116601	0.397088	0.183024	0.604971	1.46968	14	c("sog", "cic", "fog", "bowl", "hkb")
post-Golgi vesicle-mediated transport (GO:0006892)	0.118577	0.398814	0.181383	0.604287	1.46801	14	c("Arf102F", "Arf79F", "Membrin", "Slh", "strat", "CG11753", "CG15099")
apposition of dorsal and ventral imaginal disc-derived wing surfaces (GO:0007475)	0.122568	0.408156	0.176694	0.5927	1.45697	15	c("pio", "mew", "mam", "Ilk")
regulation of vesicle-mediated transport (GO:0060627)	0.114815	0.394041	0.17822	0.545855	1.45313	22	c("scrib", "mgl", "Gos28", "Arl1", "Rab8", "ArfGAP1", "Slh")
DNA endoreduplication (GO:0042023)	0.130518	0.419404	0.169571	0.581366	1.44892	16	c("fkh", "Btk29A", "Mcm10")
regulation of developmental growth (GO:0048638)	0.0738137	0.310257	0.21925	0.474419	1.43955	48	c("pip", "wbl", "Rab8")
positive regulation of hippo signaling (GO:0035332)	0.128458	0.41697	0.173748	0.585423	1.42219	14	c("crb", "ed", "ds", "Mer", "Csk", "ft")
vesicle fusion (GO:0006906)	0.125234	0.410298	0.170932	0.546939	1.42022	20	c("Sec22", "btsz", "Membrin", "Gos28", "Rab8")
Golgi to plasma membrane protein transport (GO:0043001)	0.14053	0.424532	0.168238	0.642186	1.42	10	c("sau", "Arf79F", "Sec71", "Nsf2", "CG11753", "CG9356")
Malpighian tubule morphogenesis (GO:0007443)	0.0899281	0.347026	0.199915	0.497411	1.41456	35	c("fkh", "cv-c", "trh", "crb", "rib", "Pvf1", "Pvr", "EcR", "N", "wal", "S", "shn")
cortical actin cytoskeleton organization (GO:0030866)	0.110701	0.38384	0.181383	0.521738	1.41408	27	c("cv-c", "crb", "btsz", "dia", "loco")
organelle membrane fusion (GO:0090174)	0.147793	0.43182	0.158514	0.564303	1.40639	16	c("Sec22", "btsz", "Membrin", "Gos28")
regulation of embryonic pattern specification (GO:1902875)	0.153551	0.439444	0.155242	0.563389	1.40411	16	c("Tl", "par-1", "Rop")
intracellular protein transport (GO:0006886)	0.0641026	0.29534	0.224966	0.404946	1.4004	103	c("p24-1", "Arf102F", "CHOp24", "eca", "bai", "alphaCOP", "Sec13", "beta'COP", "Evi5", "Rab6", "Sec31", "Rab1", "Myo10A", "Sar1", "Arf79F", "Arl1", "loj")
regulation of tube size, open tracheal system (GO:0035151)	0.100539	0.363263	0.188204	0.487023	1.39961	37	c("sano", "ttk", "Sec24CD", "cora", "Mcr", "pasi2", "sinu", "Gli", "ds", "Lac", "pasi1", "vari", "cold", "pck", "ft")
establishment of protein localization to membrane (GO:0090150)	0.148148	0.43182	0.155242	0.521901	1.37672	21	c("sau", "Arf79F", "cora", "Sec71", "Atg4a", "Nsf2", "CG11753", "CG9356")
morphogenesis of embryonic epithelium (GO:0016331)	0.0834671	0.331568	0.195789	0.396998	1.36416	98	c("cv-c", "Btk29A", "scrib", "pyd", "fog", "crb", "rib", "Sec61alpha", "btsz", "Myo10A", "cora", "Mcr", "arm", "N", "sinu", "jar", "ed", "shn", "Lac", "yrt")
assembly of actomyosin apparatus involved in cytokinesis (GO:0000912)	0.176583	0.477587	0.143759	0.544277	1.35648	16	c("cv-c", "nuf", "sau", "dia")
maintenance of epithelial integrity, open tracheal system (GO:0035160)	0.181452	0.480466	0.145516	0.5956	1.35498	11	c("cv-c", "mew", "Lac")
epithelial cell migration (GO:0010631)	0.131868	0.42106	0.164406	0.497622	1.35487	28	c("cv-c", "bnl", "mew", "rib", "apt")
cell fate determination involved in pattern specification (GO:0060582)	0.147664	0.43182	0.156312	0.520205	1.3508	20	c("sens", "nuf", "H", "BobA", "N", "Brd", "Tom")
sensory organ precursor cell fate determination (GO:0016360)	0.147664	0.43182	0.156312	0.520205	1.3508	20	c("sens", "nuf", "H", "BobA", "N", "Brd", "Tom")
epithelial cell migration, open tracheal system (GO:0007427)	0.136531	0.421897	0.161979	0.497822	1.34926	27	c("cv-c", "bnl", "mew", "rib", "apt")
cellular calcium ion homeostasis (GO:0006874)	0.175153	0.477587	0.149208	0.608493	1.3455	10	c("CG1840", "SPoCk", "SelG", "EMRE", "PMCA", "SERCA")
RNA modification (GO:0009451)	0.181818	0.480466	0.140406	0.52426	1.33183	17	c("AlaRS", "Nop60B", "CG11109", "Nsun2", "CG11447", "CG8545", "CG5292")
regulation of cell growth (GO:0001558)	0.128521	0.41697	0.16318	0.453262	1.3313	42	c("fkh", "cic", "Atg1", "Thor", "AMPKalpha", "eIF4E1", "pix", "Mer", "bun", "vito", "Prpk", "raptor", "Mnt", "srl")
protein targeting (GO:0006605)	0.137184	0.421897	0.159647	0.460755	1.33087	38	c("Spase25", "Srp14", "Pmm2", "Spase12", "cora", "Membrin", "Spase22-23", "Vps13B", "Atg4a", "Pex14")
primary branching, open tracheal system (GO:0007428)	0.180915	0.480466	0.144631	0.564819	1.33023	12	c("bnl", "rib", "apt")
adult chitin-containing cuticle pigmentation (GO:0048085)	0.189516	0.494182	0.142057	0.584311	1.32929	11	c("Efa6", "loco", "Fili", "sinu", "Duox")
negative regulation of transmembrane receptor protein serine/threonine kinase signaling pathway (GO:0090101)	0.180915	0.480466	0.144631	0.563771	1.32776	12	c("sog", "brk", "Acsl", "Ube3a")
regulation of tube size (GO:0035150)	0.177903	0.478677	0.141225	0.51317	1.32464	19	c("ttk", "Sec24CD", "cora", "sinu", "Gli", "Lac", "vari", "cold", "pck")
nonassociative learning (GO:0046958)	0.182903	0.480596	0.143759	0.562155	1.32395	12	c("Btk29A", "for")
Malpighian tubule development (GO:0072002)	0.137566	0.421897	0.157403	0.445441	1.32269	44	c("fkh", "cv-c", "scrib", "trh", "sog", "crb", "rib", "brk", "Pvf1", "Pvr", "EcR")
wing disc development (GO:0035220)	0.116883	0.397088	0.164406	0.397016	1.31947	77	c("scrib", "pyd", "CHOp24", "fog", "bowl", "Grasp65", "eca", "brk", "d", "Nop60B", "arm", "Dr", "CG2767", "Arl1", "N", "zfh2", "ds", "boi")
head involution (GO:0008258)	0.141791	0.424532	0.159647	0.476373	1.313	31	c("cv-c", "Btk29A", "pyd", "rib", "Sec61alpha", "EcR", "Mcr")
regulation of imaginal disc-derived wing size (GO:0044719)	0.190388	0.495107	0.135002	0.507782	1.3076	18	c("Btk29A", "Grasp65", "nw", "path", "H", "Pal1")
asymmetric protein localization (GO:0008105)	0.145455	0.431658	0.155242	0.464006	1.30568	34	c("scrib", "pyd", "crb", "sdt", "Cad99C", "aPKC", "jar")
regulation of embryonic development (GO:0045995)	0.177024	0.477587	0.142057	0.486167	1.30008	25	c("Tl", "nyo", "pyd", "ttk", "dia", "eIF4E1", "Top1", "SelG")
sensory organ boundary specification (GO:0008052)	0.192593	0.499553	0.134273	0.49046	1.29378	21	c("sens", "nuf", "H", "BobA", "N", "Brd", "Tom")
establishment or maintenance of epithelial cell apical/basal polarity (GO:0045197)	0.167897	0.465406	0.144631	0.475722	1.28936	27	c("scrib", "rib", "sdt", "Cont", "aPKC", "AMPKalpha", "ds", "yrt", "Lrch", "Csk", "ft", "Moe", "DCTN1-p150")
zygotic determination of anterior/posterior axis, embryo (GO:0007354)	0.208333	0.517755	0.130106	0.507484	1.28922	17	c("sog", "cic", "fog", "bowl", "hkb")
epithelial structure maintenance (GO:0010669)	0.20751	0.517755	0.133555	0.530295	1.28826	14	c("cv-c", "mew", "Lac", "Csk", "shg")
transport along microtubule (GO:0010970)	0.207661	0.517755	0.135002	0.565069	1.28552	11	c("gammaCOP", "Atg1", "htt", "Mob4", "Dlic")
establishment of apical/basal cell polarity (GO:0035089)	0.201629	0.511166	0.138022	0.581341	1.28546	10	c("scrib", "aPKC", "ds", "yrt", "ft", "DCTN1-p150")
dorsal closure (GO:0007391)	0.124601	0.410298	0.157403	0.374481	1.28378	95	c("cv-c", "Btk29A", "scrib", "pyd", "crb", "rib", "Sec61alpha", "Myo10A", "cora", "Mcr", "arm", "N", "sinu", "jar", "ed", "shn", "yrt")
gastrulation involving germ band extension (GO:0010004)	0.213439	0.523989	0.131458	0.526392	1.27878	14	c("fog", "wol", "btsz", "hkb", "shg", "cta")
establishment of protein localization to vacuole (GO:0072666)	0.203666	0.514929	0.137251	0.577365	1.27667	10	c("Membrin", "Vps13B", "Vps28", "Vps36", "lsn", "Vti1b", "Vps13")
vacuolar transport (GO:0007034)	0.217391	0.528586	0.130106	0.523991	1.27295	14	c("Membrin", "Vps16A", "Vps13B", "Vps11", "VhaAC39-1", "Vti1b", "Vps2", "Vps13", "dor")
regulation of Rho protein signal transduction (GO:0035023)	0.222	0.533412	0.129443	0.529837	1.26673	13	c("cv-c", "RhoGEF64C", "Pura")
negative regulation of growth (GO:0045926)	0.218692	0.528586	0.12564	0.486295	1.26275	20	c("fkh", "cic", "Csk", "ft", "Mnt")
eye photoreceptor cell development (GO:0042462)	0.226488	0.538976	0.125033	0.505733	1.26042	16	c("sens", "crb", "yrt", "AP-1sigma", "Moe", "lilli", "DCTN1-p150")
chemical synaptic transmission (GO:0007268)	0.158784	0.446275	0.142057	0.393058	1.25708	63	c("cv-c", "scrib", "Manf", "Sap47", "apt", "Syx18", "Acsl", "be", "cpo", "pAbp", "rut", "lap")
homeostasis of number of cells (GO:0048872)	0.235955	0.548241	0.120433	0.485624	1.25353	19	c("Hsc70-3", "H", "Pvr", "Xbp1", "N", "sip3", "bun", "Madm", "SERCA")
intestinal stem cell homeostasis (GO:0036335)	0.235955	0.548241	0.120433	0.485624	1.25353	19	c("Hsc70-3", "H", "Pvr", "Xbp1", "N", "sip3", "bun", "Madm", "SERCA")
meiosis II cytokinesis (GO:0007111)	0.217923	0.528586	0.132147	0.563729	1.24652	10	c("sau", "dia", "fws", "vib")
cellular response to heat (GO:0034605)	0.233645	0.548241	0.120985	0.479639	1.24546	20	c("Hsc70-3", "Sec13", "Parp", "Gp93")
endosomal transport (GO:0016197)	0.17657	0.477587	0.134273	0.39209	1.24483	61	c("scrib", "nuf", "Rab6", "Acsl", "Membrin", "Vps16A", "Mer", "Vps20", "Vps28", "mop", "CG11753", "CG15099", "Rich", "Vta1", "lsn", "AnxB9", "Vps11", "Klp98A", "Snx3", "Vti1b", "Vps29", "Vps26", "Vps2", "Vps35", "mtm", "dor", "Ubc6", "Syx6", "CG5498")
larval salivary gland morphogenesis (GO:0007436)	0.235887	0.548241	0.12564	0.541841	1.23267	11	c("deltaCOP", "btsz", "gammaCOP", "BthD")
enzyme linked receptor protein signaling pathway (GO:0007167)	0.246	0.552062	0.122108	0.513897	1.22862	13	c("Btk29A", "sel", "Csk")
regulation of autophagy (GO:0010506)	0.197574	0.506169	0.127505	0.400496	1.22521	49	c("Sec61beta", "Sec61gamma", "CG12384", "Sec61alpha", "Atg1", "EcR")
retrograde transport, endosome to Golgi (GO:0042147)	0.246212	0.552062	0.118288	0.480649	1.22104	17	c("Rab6", "Membrin", "mop", "Rich", "Vti1b", "Vps29", "Vps26", "Vps35", "Syx6")
synapse assembly (GO:0007416)	0.248106	0.552355	0.117766	0.479738	1.21873	17	c("Tl", "Prosap", "Sema1a", "Adf1", "aPKC")
respiratory system development (GO:0060541)	0.189542	0.494182	0.126254	0.357492	1.21002	88	c("cv-c", "pio", "Btk29A", "bnl", "trh", "mew", "pyd", "crb", "rib", "apt", "gammaCOP", "dia")
clathrin-dependent endocytosis (GO:0072583)	0.239777	0.548241	0.118815	0.437238	1.20104	30	c("Arf102F", "fwe", "Arf79F", "Clc", "Arl1", "lqfR", "lqf", "lap", "aux")
synaptic vesicle recycling (GO:0036465)	0.252285	0.558236	0.114267	0.436972	1.19614	29	c("Arf102F", "fwe", "Arf79F", "Arl1", "lqfR", "lqf", "lap")
imaginal disc-derived wing vein morphogenesis (GO:0008586)	0.231884	0.547941	0.119348	0.410379	1.18875	39	c("cv-c", "sog", "px", "d", "H", "heph", "ck", "rl")
hemopoiesis (GO:0030097)	0.274074	0.580147	0.109684	0.444489	1.18328	22	c("Tl", "cact", "Pvr", "N")
anterograde trans-synaptic signaling (GO:0098916)	0.28022	0.584665	0.107554	0.432711	1.17814	28	c("scrib", "Sap47", "Acsl", "cpo", "pAbp", "rut", "lap")
synaptic vesicle endocytosis (GO:0048488)	0.282051	0.584665	0.10714	0.431241	1.17414	28	c("Arf102F", "fwe", "Arf79F", "Arl1", "lqfR", "lqf", "lap")
cortical cytoskeleton organization (GO:0030865)	0.282051	0.584665	0.10714	0.431213	1.17406	28	c("cv-c", "btsz", "loco")
modulation of chemical synaptic transmission (GO:0050804)	0.286517	0.586807	0.107554	0.453706	1.17114	19	c("cv-c", "Atg1", "rl", "Gli")
regulation of dendrite morphogenesis (GO:0048814)	0.282772	0.584665	0.108394	0.4395	1.17104	23	c("cv-c", "Sec23", "Rab1", "Sar1", "GM130", "lva")
cytosolic transport (GO:0016482)	0.284644	0.585335	0.107972	0.438079	1.16433	24	c("Rab6", "Acsl", "Membrin", "mop", "CG11753", "CG15099", "Rich", "Klp98A", "Vti1b", "Vps29", "Vps26", "Vps35", "dor", "Syx6")
defense response to bacterium (GO:0042742)	0.247987	0.552355	0.10714	0.349997	1.16193	74	c("Tl", "NUCB1", "betaCOP", "Sec31", "Hr78", "BobA", "mtd", "18w", "Thor", "Jafrac2", "Diap2", "CG14411", "sick", "Hel89B", "CBP", "EMRE", "Duox", "Tak1", "ssx", "HBS1", "Ars2", "CYLD", "Pp1alpha-96A", "akirin", "TM9SF4", "GstO2", "Hsf", "Nsun5", "CG14722", "Ubc7")
cellular response to peptide hormone stimulus (GO:0071375)	0.302187	0.591979	0.107972	0.492478	1.15985	12	c("Pvr", "Thor", "Rab8", "srl", "rictor", "Rab10")
positive regulation of transcription from RNA polymerase II promoter (GO:0045944)	0.201175	0.511166	0.114751	0.309345	1.15917	182	c("CrebA", "sage", "fkh", "Tl", "trh", "Scr", "SoxN", "bowl", "ttk", "Sec13", "apt", "Max", "Su(Tpl)", "D", "EcR", "arm", "crc", "Adf1", "koko", "TfIIFalpha", "ci")
establishment of blood-brain barrier (GO:0060856)	0.301556	0.591979	0.10673	0.471048	1.15792	15	c("Cont", "cora", "loco", "pasi2", "sinu", "pasi1", "cold", "pck")
branching involved in open tracheal system development (GO:0060446)	0.256591	0.559179	0.110565	0.379912	1.15278	48	c("bnl", "pyd", "rib", "ttk", "apt", "gammaCOP", "arm", "Vha100-1", "aPKC", "ed", "Nsf2", "TSG101", "Zpr1", "dpp", "shg", "mbo")
open tracheal system development (GO:0007424)	0.243328	0.549257	0.10673	0.326419	1.14994	117	c("cv-c", "pio", "Btk29A", "bnl", "trh", "mew", "pyd", "crb", "rib", "ttk", "apt", "gammaCOP", "dia", "colt", "Hr78", "arm")
basal protein localization (GO:0045175)	0.306452	0.591979	0.107972	0.502035	1.14212	11	c("scrib", "jar", "Rab10", "dlg1")
autophagosome maturation (GO:0097352)	0.308	0.591979	0.10714	0.477539	1.1417	13	c("Vha100-1", "lft", "Vps16A", "Vps28", "Vps11")
regulation of hippo signaling (GO:0035330)	0.282243	0.584665	0.108394	0.412169	1.13666	32	c("par-1", "crb", "d", "ed", "ds", "Mer", "Mob4", "Csk", "ft", "Herc4", "Dlish")
imaginal disc-derived wing margin morphogenesis (GO:0008587)	0.276896	0.582058	0.10592	0.382742	1.13651	44	c("pio", "mew", "mam", "H", "heph", "arm", "N", "Ilk")
positive regulation of GTPase activity (GO:0043547)	0.313187	0.592881	0.100633	0.417122	1.1357	28	c("Sec23", "Sec13", "Evi5", "RhoGAP18B", "CenG1A", "strat")
vesicle-mediated transport in synapse (GO:0099003)	0.292639	0.589367	0.103576	0.39308	1.12964	37	c("Arf102F", "fwe", "Arf79F", "Arl1", "lqfR", "lqf", "lap", "htt", "Rop")
response to insulin (GO:0032868)	0.322	0.599443	0.104344	0.472124	1.12875	13	c("Pvr", "Thor", "Rab8", "srl", "rictor", "Rab10")
tRNA modification (GO:0006400)	0.31793	0.595462	0.100279	0.437968	1.12782	18	c("AlaRS", "Nsun2", "CG5292", "CG6550", "l(1)G0020", "Mt2", "CG34195", "THADA", "CG8078", "CG15014", "CG18528", "THG")
regulation of cell death (GO:0010941)	0.325926	0.601502	0.0988903	0.42365	1.12781	22	c("Sec61alpha", "Pvf1", "H", "sas", "POSH", "Axn", "Pak")
macroautophagy (GO:0016236)	0.322761	0.599753	0.0999277	0.416996	1.12547	26	c("Sec23", "Atg1", "Vha100-1", "lft", "Vps16A", "lqf")
imaginal disc-derived male genitalia development (GO:0007485)	0.329588	0.605746	0.0988903	0.431522	1.11388	19	c("Btk29A", "Pvr", "Dr", "N")
negative regulation of programmed cell death (GO:0043069)	0.291958	0.589367	0.10208	0.36377	1.11213	50	c("fkh", "sens", "Pvr", "Diap2", "CIAPIN1", "bun", "puc", "vito", "PSR", "Bruce", "Duox", "Ubr3", "E2f2")
RNA phosphodiester bond hydrolysis (GO:0090501)	0.317719	0.595462	0.106323	0.500966	1.10774	10	c("NHP2", "Dcr-2", "Pcf11", "Snp", "cbc", "rnh1", "CG18809")
establishment of imaginal disc-derived wing hair orientation (GO:0001737)	0.340909	0.616447	0.0975449	0.435977	1.10756	17	c("scrib", "par-1", "fy", "ds")
larval lymph gland hemopoiesis (GO:0035167)	0.330896	0.607043	0.0972151	0.402328	1.10131	29	c("Noa36", "Gale", "CG1129", "Pvr", "N", "GlyRS", "CTPsyn")
smoothened signaling pathway (GO:0007224)	0.361111	0.633671	0.0928481	0.413372	1.10044	22	c("sau", "eRF1", "Cad99C", "ci", "boi", "Trs20", "Vps36", "Sxl", "eIF1A")
establishment of glial blood-brain barrier (GO:0060857)	0.365613	0.636157	0.0959207	0.450459	1.09432	14	c("Cont", "cora", "loco", "pasi2", "sinu", "pasi1", "pck")
RNA methylation (GO:0001510)	0.370787	0.636157	0.0919686	0.409423	1.0909	23	c("CG11109", "Fib", "Nsun2", "CG11447", "CG8545")
photoreceptor cell morphogenesis (GO:0008594)	0.365613	0.636157	0.0959207	0.448581	1.08975	14	c("sens", "crb")
negative regulation of apoptotic process (GO:0043066)	0.326014	0.601502	0.0934449	0.339217	1.08489	63	c("fkh", "sens", "Pvr", "lin-52", "Mcm10", "pix", "Diap2", "CIAPIN1", "bun", "puc", "vito", "PSR", "Bruce", "Duox", "Ubr3", "E2f2")
fatty acid beta-oxidation (GO:0006635)	0.359841	0.633671	0.0972151	0.459422	1.082	12	c("CG17544", "wal", "CG9149", "CG4598", "SERCA")
regulation of BMP signaling pathway (GO:0030510)	0.353933	0.629751	0.0946646	0.418309	1.07977	19	c("sog", "brk", "Acsl", "Ube3a", "babo")
phosphatidylinositol biosynthetic process (GO:0006661)	0.363817	0.636157	0.096563	0.45633	1.07472	12	c("CG15743", "PIG-H", "PIG-L", "GAA1")
meiosis II (GO:0007135)	0.363817	0.636157	0.096563	0.45604	1.07404	12	c("sau", "dia", "fws", "vib")
positive regulation of hydrolase activity (GO:0051345)	0.383333	0.636157	0.0894367	0.40324	1.07347	22	c("Sec23", "Sec13", "RhoGAP18B", "CenG1A", "strat")
cellular response to oxidative stress (GO:0034599)	0.381423	0.636157	0.0934449	0.441828	1.07335	14	c("Atg1", "rl", "puc", "Prx6005")
regulation of organelle organization (GO:0033043)	0.371595	0.636157	0.0940503	0.435875	1.07146	15	c("Sec23", "Sar1", "CG9175", "Sec16")
ERBB signaling pathway (GO:0038127)	0.38015	0.636157	0.0905429	0.40282	1.07062	24	c("cv-c", "fus", "rl", "ed", "S")
transmembrane receptor protein serine/threonine kinase signaling pathway (GO:0007178)	0.381308	0.636157	0.0902635	0.411863	1.06947	20	c("sog", "brk", "shn", "Mer", "bun", "babo", "dpp")
positive regulation of endocytosis (GO:0045807)	0.365805	0.636157	0.0962406	0.453856	1.06889	12	c("cindr", "Arf79F", "Sec71", "Moe")
cell morphogenesis involved in differentiation (GO:0000904)	0.377079	0.636157	0.0902635	0.414646	1.06776	18	c("mew", "crb", "colt", "aPKC", "Ilk", "ds", "CG41099", "ft")
defense response to Gram-negative bacterium (GO:0050829)	0.382716	0.636157	0.086795	0.359215	1.06665	44	c("NUCB1", "betaCOP", "Sec31", "Hr78", "mtd", "Diap2", "CG14411", "sick", "CBP", "EMRE", "Tak1", "HBS1", "Ars2", "Pp1alpha-96A", "akirin", "TM9SF4", "GstO2", "Nsun5", "CG14722", "Ubc7")
ameboidal-type cell migration (GO:0001667)	0.367793	0.636157	0.0959207	0.452618	1.06598	12	c("Sema5c", "Sema1a", "CG1486", "Sema2a")
imaginal disc-derived wing morphogenesis (GO:0007476)	0.348018	0.624822	0.0819779	0.283954	1.06403	182	c("cv-c", "Btk29A", "mew", "sog", "cic", "mam", "fog", "Grasp65", "nw", "path", "px", "brk", "Pcyt1", "d", "H", "heph", "ck", "EcR", "arm", "rl", "Dr", "dy", "lft", "corto", "MYPT-75D", "N", "wmd", "svr", "Pal1", "drk", "zfh2", "ed", "S", "shn", "ds")
dsRNA transport (GO:0033227)	0.386916	0.637905	0.0894367	0.409214	1.06259	20	c("Srp72", "CG5382", "Arl1", "Trs20", "Dcr-2", "Vha16-1", "RASSF8")
Rab protein signal transduction (GO:0032482)	0.386322	0.637905	0.0888945	0.412385	1.06194	18	c("Rab6", "Rab1", "Rab23", "Rab8", "Rab10", "Rab2")
extracellular matrix organization (GO:0030198)	0.368522	0.636157	0.0937465	0.425933	1.06154	16	c("Sec23", "gammaCOP", "Sec24CD", "mfas")
regulation of hemocyte differentiation (GO:0045610)	0.368522	0.636157	0.0937465	0.425907	1.06147	16	c("Tl", "Pvr", "N", "Cyt-b5")
regulation of innate immune response (GO:0045088)	0.408127	0.651583	0.0833634	0.360759	1.06041	41	c("Tl", "betaCOP", "Sec31", "Hr78")
axo-dendritic transport (GO:0008088)	0.356415	0.632027	0.0992333	0.478606	1.05829	10	c("Atg1", "htt", "Mob4", "Dlic")
stress-activated MAPK cascade (GO:0051403)	0.402622	0.648863	0.0873098	0.396774	1.05455	24	c("Btk29A", "pyd", "puc", "Pak", "Tak1")
positive regulation of transport (GO:0051050)	0.360489	0.633671	0.09855	0.476908	1.05454	10	c("Arf79F", "Tango1", "Sec71", "Moe")
imaginal disc-derived wing hair organization (GO:0035317)	0.3829	0.636157	0.0897105	0.38337	1.05307	30	c("scrib", "par-1", "ck", "cora", "fy", "Gli", "ds")
regulation of endocytosis (GO:0030100)	0.404494	0.648863	0.0870516	0.396017	1.05253	24	c("scrib", "mgl", "Arf79F", "ArfGAP1", "Sec71")
rhabdomere development (GO:0042052)	0.404494	0.648863	0.0870516	0.395927	1.05229	24	c("Mob2", "crb", "Rip11", "Amph", "GAA1", "Moe", "DCTN1-p150")
regulation of GTPase activity (GO:0043087)	0.407407	0.651464	0.0833634	0.353332	1.04918	44	c("Sec23", "Sec13", "Evi5", "garz", "ArfGAP3", "ArfGAP1", "RhoGAP18B", "CenG1A", "strat")
regulation of protein polymerization (GO:0032271)	0.385081	0.637905	0.0940503	0.461064	1.04891	11	c("Btk29A", "aru", "ssh")
JNK cascade (GO:0007254)	0.418079	0.65318	0.0855357	0.389237	1.04087	25	c("Btk29A", "pyd", "drk", "puc", "Pak", "Tak1")
regulation of stress-activated MAPK cascade (GO:0032872)	0.374745	0.636157	0.0962406	0.470031	1.03933	10	c("pyd", "MAPk-Ak2", "slim", "alph")
meiosis I cytokinesis (GO:0007110)	0.41502	0.65318	0.0886261	0.427331	1.03813	14	c("sau", "dia", "fws", "Klp3A", "vib")
mitotic spindle assembly (GO:0090307)	0.396296	0.64494	0.0875697	0.393134	1.03705	21	c("sau", "cdc14", "Diap2", "Mob4", "mgr", "DCTN1-p150", "Non3", "Ns1")
cell-cell junction organization (GO:0045216)	0.393474	0.644854	0.0899861	0.416094	1.03702	16	c("crb", "sdt", "cora", "aPKC", "jar")
neuromuscular synaptic transmission (GO:0007274)	0.42446	0.655543	0.0822055	0.363797	1.03458	35	c("cv-c", "apt", "Syx18", "be", "rut", "Smg6", "Nsf2")
formation of animal organ boundary (GO:0010160)	0.412879	0.65318	0.08654	0.405409	1.02991	17	c("mew", "Scr", "brk", "H", "BthD")
epidermal growth factor receptor signaling pathway (GO:0007173)	0.431262	0.662318	0.0838361	0.38463	1.02856	25	c("cv-c", "fus", "rl", "ed", "S")
ribosome biogenesis (GO:0042254)	0.405923	0.650122	0.0828962	0.333898	1.02684	51	c("Nop60B", "nop5", "CG10341", "Ns3", "CG9246", "CG11563", "pix", "Nopp140", "l(2)k09848", "CG1789", "CG9799", "CG1542", "Surf6", "Ddx1", "bys", "Ns1", "CG12288", "CG9004", "CG8414", "Mat89Ba", "CG4866", "CG3594", "CG7006", "CG4022")
salivary gland boundary specification (GO:0007432)	0.424901	0.655543	0.0873098	0.42135	1.0236	14	c("mew", "Scr", "brk", "BthD")
morphogenesis of an epithelium (GO:0002009)	0.402098	0.648863	0.0835991	0.334439	1.02246	50	c("scrib", "fog", "Grasp65", "btsz", "sdt", "18w", "N", "aPKC", "jar", "wal", "ed", "Rab23", "Lac")
glycoprotein biosynthetic process (GO:0009101)	0.417339	0.65318	0.0894367	0.448764	1.02093	11	c("CG5276", "CG8708", "CG9536", "GlcAT-I", "sxc")
transmembrane receptor protein tyrosine kinase signaling pathway (GO:0007169)	0.398981	0.647222	0.0824344	0.321518	1.02077	61	c("Btk29A", "bnl", "sog", "fog", "Pvf1", "hkb", "Pvr", "rl")
negative regulation of developmental growth (GO:0048640)	0.451499	0.680961	0.077884	0.341114	1.0129	44	c("fkh", "Mob2", "crb", "Acsl")
salivary gland cell autophagic cell death (GO:0035071)	0.44382	0.673011	0.0819779	0.380392	1.011	24	c("fkh", "EcR")
negative chemotaxis (GO:0050919)	0.421471	0.654126	0.0880945	0.4288	1.00988	12	c("Tl", "Sema5c", "Sema1a")
imaginal disc development (GO:0007444)	0.432079	0.662564	0.0762797	0.298552	1.00641	89	c("eyg", "bnl", "pyd", "CHOp24", "bowl", "eca", "d", "Nop60B", "CG2767", "ci", "Arl1", "N", "jar", "Mcm10", "zfh2")
Rho protein signal transduction (GO:0007266)	0.437037	0.667126	0.0822055	0.380566	1.00389	21	c("cv-c", "aru", "Pak", "cta")
eye morphogenesis (GO:0048592)	0.434641	0.664473	0.0758887	0.296117	1.00229	88	c("eyg", "cic", "pyd", "crb", "cindr", "Rab6", "ec", "Efa6", "Arf79F", "arm", "fzr", "ci", "rdx", "N", "ArfGAP3", "shn", "ds", "Mer", "aux", "pelo")
torso signaling pathway (GO:0008293)	0.441121	0.67133	0.0822055	0.383245	0.995159	20	c("sog", "fog", "hkb", "rl", "drk")
ectoderm development (GO:0007398)	0.453704	0.681231	0.0802023	0.374659	0.98831	21	c("sog", "mam", "fog", "Dr", "N", "shn", "dpp", "cta")
compound eye photoreceptor development (GO:0042051)	0.439024	0.669147	0.0787114	0.321108	0.987507	51	c("sens", "Mob2", "crb", "ttk", "Rab6", "N", "S", "Rip11", "rau", "AP-1sigma", "Amph", "Moe", "lilli", "DCTN1-p150")
cellular response to virus (GO:0098586)	0.460285	0.684997	0.0845557	0.444039	0.981859	10	c("Sec61alpha", "CRIF", "Dcr-2")
plasma membrane organization (GO:0007009)	0.475655	0.700637	0.0782955	0.380368	0.981835	19	c("wol", "dia", "Arv1", "beta-Spec")
negative regulation of organ growth (GO:0046621)	0.449136	0.679428	0.0826646	0.393181	0.979912	16	c("scrib", "crb", "Mer", "TSG101", "ft")
establishment of mitotic spindle orientation (GO:0000132)	0.479401	0.702054	0.077884	0.379419	0.979385	19	c("cv-c", "aPKC", "htt")
positive regulation of transcription initiation from RNA polymerase II promoter (GO:0060261)	0.457256	0.682503	0.0835991	0.415372	0.978258	12	c("Sec13", "Rpt2", "Rpt4", "Rpt5", "Taf2")
photoreceptor cell development (GO:0042461)	0.462963	0.686303	0.0791317	0.36707	0.977183	22	c("sens", "sdt", "EcR", "yrt")
negative regulation of Ras protein signal transduction (GO:0046580)	0.456439	0.682503	0.0810802	0.384482	0.976741	17	c("cv-c", "MESR3")
regulation of apoptotic process (GO:0042981)	0.467305	0.690352	0.0709609	0.28402	0.97587	97	c("fkh", "sens", "fwe", "Pvr", "EcR", "Fili", "rdx", "Mer", "Diap2", "CIAPIN1", "bun", "puc", "vito", "PSR", "dpp", "Bruce", "HtrA2", "ft", "Duox", "Ubr3", "E2f2", "Der-1", "E2f1")
ribosomal large subunit biogenesis (GO:0042273)	0.493827	0.708958	0.0732559	0.328592	0.975717	44	c("NHP2", "CG11583", "CG8545", "CG9246", "CG11563", "l(2)k09848", "CG1542", "Surf6", "Non3", "Ns1", "CG13096", "hoip", "ppan", "Rbm13", "Nle", "CG6724", "CG7006")
nucleic acid-templated transcription (GO:0097659)	0.483146	0.703775	0.0774768	0.365693	0.974378	23	c("bab2", "su(Hw)", "hkb")
photoreceptor cell differentiation (GO:0046530)	0.469501	0.692583	0.0782955	0.378082	0.973605	18	c("sens", "sdt", "arm")
actomyosin contractile ring organization (GO:0044837)	0.453307	0.681231	0.0828962	0.395629	0.972529	15	c("nuf", "sau", "dia", "vib", "lilli")
heart morphogenesis (GO:0003007)	0.458733	0.683695	0.0815265	0.389178	0.969935	16	c("mam", "arm", "ci", "mthl5")
branch fusion, open tracheal system (GO:0035147)	0.457198	0.682503	0.0824344	0.393064	0.966223	15	c("pyd", "ttk", "gammaCOP", "arm", "ed", "dpp", "shg", "mbo")
tube fusion (GO:0035146)	0.457198	0.682503	0.0824344	0.393064	0.966223	15	c("pyd", "ttk", "gammaCOP", "arm", "ed", "dpp", "shg", "mbo")
positive regulation of MAP kinase activity (GO:0043406)	0.485887	0.705266	0.0810802	0.422907	0.962104	11	c("bnl", "Mkk4")
antennal development (GO:0007469)	0.478	0.701899	0.0815265	0.399542	0.955222	13	c("eyg", "ck")
transforming growth factor beta receptor signaling pathway (GO:0007179)	0.491054	0.707819	0.0797706	0.403206	0.949607	12	c("brk", "shn", "babo", "dpp")
embryonic heart tube development (GO:0035050)	0.478599	0.701899	0.0799859	0.385451	0.947511	15	c("CHES-1-like", "Sar1")
mitotic spindle organization (GO:0007052)	0.533795	0.737808	0.0684715	0.309179	0.945854	49	c("cv-c", "Wdr62", "sau", "feo", "Diap2", "Patronin", "Mob4", "Klp3A", "mgr", "Non3", "Ns1", "Slik")
actin filament organization (GO:0007015)	0.538995	0.738921	0.0679923	0.308053	0.942409	49	c("mew", "cindr", "btsz", "dia", "ck", "Fim", "hts", "N", "jar")
positive regulation of cell-cell adhesion (GO:0022409)	0.511202	0.726482	0.078921	0.425159	0.940112	10	c("Sec23", "Sec24CD")
positive regulation of immune response (GO:0050778)	0.53484	0.73824	0.0725352	0.349687	0.935112	25	c("betaCOP", "Sec31", "Hr78", "puc", "EMRE", "HBS1", "Pp1alpha-96A", "akirin", "Nsun5", "Ubc7", "Mt2", "key", "CG42359", "chico")
positive regulation of imaginal disc growth (GO:0045572)	0.52621	0.735353	0.0768737	0.410993	0.935	11	c("d", "vito", "pcm", "Wbp2", "ebi", "Zyx", "Myc")
protein complex disassembly (GO:0043241)	0.498106	0.713905	0.0764767	0.367799	0.93436	17	c("Vha100-1", "lft", "Vps16A", "Vps28", "Pym", "Pp1alpha-96A", "Vps11")
terminal branching, open tracheal system (GO:0007430)	0.516667	0.72738	0.0734381	0.354187	0.934307	21	c("bnl", "Vha100-1", "aPKC", "Nsf2", "TSG101", "Zpr1")
establishment of synaptic vesicle localization (GO:0097480)	0.518887	0.72738	0.0768737	0.395546	0.931567	12	c("lap", "htt", "Rop", "DCTN1-p150", "nonC")
establishment of epithelial cell polarity (GO:0090162)	0.490119	0.707482	0.0795565	0.383327	0.931228	14	c("scrib", "aPKC", "ds", "yrt", "ft", "DCTN1-p150", "Dlish")
actin nucleation (GO:0045010)	0.527495	0.735353	0.0772747	0.419734	0.928118	10	c("dia", "Arpc4")
female gamete generation (GO:0007292)	0.589124	0.769531	0.0571259	0.255595	0.927256	143	c("pip", "Btk29A", "crb", "Pcyt1", "Prat", "cact", "EcR", "arm", "retn", "hts", "ci", "okr", "lqfR", "N", "jar", "pAbp", "Top1", "S")
tRNA methylation (GO:0030488)	0.529532	0.735466	0.0770737	0.419243	0.92703	10	c("Nsun2", "Mt2", "CG6388", "CG34195", "THADA", "CG18528", "CG12975")
nuclear-transcribed mRNA catabolic process, nonsense-mediated decay (GO:0000184)	0.518	0.72738	0.0772747	0.38757	0.926599	13	c("Upf3", "Smg6", "Upf1", "CG3857", "Pym", "Cbp80", "nonC", "pcm")
sphingolipid metabolic process (GO:0006665)	0.537678	0.738921	0.0762797	0.41721	0.922535	10	c("CG1486", "Sk2", "Arv1", "ORMDL")
regulation of terminal button organization (GO:2000331)	0.517787	0.72738	0.0766747	0.376895	0.915603	14	c("wnd", "Atg1", "Thor", "Nup75")
establishment of protein localization to organelle (GO:0072594)	0.572212	0.757533	0.067676	0.332645	0.910562	29	c("scrib", "Sec13", "Nup75")
positive regulation of innate immune response (GO:0045089)	0.544944	0.74173	0.0713053	0.341201	0.90912	23	c("betaCOP", "Sec31", "Hr78", "EMRE", "HBS1", "Pp1alpha-96A", "akirin", "Nsun5", "Ubc7", "Mt2", "key", "CG42359")
regulation of programmed cell death (GO:0043067)	0.563604	0.755958	0.0667426	0.308661	0.90727	41	c("fkh", "fwe", "Fili", "dpp", "HtrA2", "Pak", "Csk")
regulation of phosphatidylinositol 3-kinase signaling (GO:0014066)	0.536	0.73827	0.0755015	0.378765	0.905548	13	c("ImpL2", "Atg1")
regulation of wound healing (GO:0061041)	0.544732	0.74173	0.0743625	0.38391	0.904161	12	c("dia", "rl", "Pkn")
regulation of cell differentiation (GO:0045595)	0.581688	0.764963	0.0659816	0.314227	0.903029	37	c("Tl", "bab2", "Pvr", "N", "Cyt-b5")
ribosomal subunit export from nucleus (GO:0000054)	0.568228	0.756785	0.0734381	0.407737	0.90159	10	c("Ns3", "pix", "CG3224", "mbo")
positive regulation of defense response (GO:0031349)	0.561205	0.755958	0.0701132	0.337136	0.90155	25	c("betaCOP", "Sec31", "Hr78", "GILT1", "EMRE", "HBS1", "Pp1alpha-96A", "akirin", "Nsun5", "Ubc7", "Mt2")
regulation of Wnt signaling pathway (GO:0030111)	0.550696	0.746844	0.0738053	0.381267	0.897938	12	c("Prosap", "nkd")
negative regulation of hippo signaling (GO:0035331)	0.565543	0.756588	0.0694481	0.346726	0.894996	19	c("par-1", "d", "ds", "Mob4", "Herc4", "Dlish")
cytoplasmic translational initiation (GO:0002183)	0.570565	0.756785	0.0727141	0.390323	0.887975	11	c("eIF2beta", "eIF4E1", "eIF4B", "eIF3m", "eIF2gamma")
ubiquitin-dependent protein catabolic process via the multivesicular body sorting pathway (GO:0043162)	0.586558	0.76862	0.0718276	0.400987	0.886662	10	c("Vps20", "ALiX", "Vps28", "Vps36", "lsn", "Vps2")
positive regulation of wound healing (GO:0090303)	0.578629	0.762189	0.0720033	0.388333	0.883448	11	c("dia", "rl", "Pkn")
negative regulation of TOR signaling (GO:0032007)	0.56	0.755958	0.0732559	0.368948	0.882077	13	c("Atg1", "AMPKalpha")
rRNA catabolic process (GO:0016075)	0.600815	0.777208	0.0706196	0.395669	0.874905	10	c("Rrp42", "Mtr3", "pelo", "Trf4-1")
rRNA processing (GO:0006364)	0.632509	0.792797	0.0611693	0.289587	0.874121	47	c("Nop60B", "nop5", "NHP2", "CG8545", "CG1789", "CG8064", "CG6686", "CG9799", "CG1542", "bys", "CG13096", "hoip", "CG8414", "Rbm13", "Mat89Ba", "CG4866", "RIOK2", "CG6724", "CG4022", "LTV1")
rRNA metabolic process (GO:0016072)	0.618959	0.783601	0.0646485	0.317868	0.87315	30	c("Parp", "Nop60B", "nop5", "Rrp42", "Mtr3", "CG1789", "CG9799", "CG1542", "bys")
long-term memory (GO:0007616)	0.649826	0.804508	0.0592219	0.283525	0.871927	51	c("Mob2", "wnd", "EcR", "arm", "be", "Adf1", "N", "Tob", "svr")
plasma membrane invagination (GO:0099024)	0.590726	0.769531	0.0709609	0.382991	0.871295	11	c("sau", "EcR")
establishment of spindle orientation (GO:0051294)	0.60452	0.779004	0.0664364	0.325182	0.869583	25	c("cv-c", "aPKC", "htt")
negative regulation of intracellular signal transduction (GO:1902532)	0.610915	0.78058	0.0626618	0.295843	0.868933	42	c("par-1", "ImpL2", "Atg1", "d", "AMPKalpha", "ds", "Mob4", "puc")
pole plasm oskar mRNA localization (GO:0045451)	0.621269	0.784556	0.0646485	0.32066	0.865462	26	c("par-1", "Rab6", "Pat1")
establishment of mitotic spindle localization (GO:0040001)	0.623134	0.785928	0.0645031	0.32044	0.864868	26	c("cv-c", "aPKC", "jar", "htt")
cellular response to decreased oxygen levels (GO:0036294)	0.592593	0.769531	0.0665892	0.324154	0.862935	22	c("CHES-1-like", "Pmm2", "CG2918", "Upf1", "eIF2Bgamma", "SH3PX1", "CG11779")
cellular response to hypoxia (GO:0071456)	0.592593	0.769531	0.0665892	0.324154	0.862935	22	c("CHES-1-like", "Pmm2", "CG2918", "Upf1", "eIF2Bgamma", "SH3PX1", "CG11779")
regulation of hydrolase activity (GO:0051336)	0.644981	0.800475	0.0626618	0.312555	0.858556	30	c("Evi5", "garz", "ArfGAP3", "ArfGAP1", "RhoGAP18B", "CenG1A")
cell projection assembly (GO:0030031)	0.577075	0.761136	0.0711327	0.353228	0.858108	14	c("Pvf1", "Pvr", "shg", "Arpc4", "Sra-1", "mtm")
microtubule cytoskeleton organization involved in mitosis (GO:1902850)	0.646209	0.801014	0.0611693	0.29478	0.851462	38	c("cv-c", "Wdr62", "feo", "jar")
ncRNA processing (GO:0034470)	0.655235	0.805276	0.0605093	0.291528	0.842066	38	c("Nop60B", "nop5", "CG1789", "Dcr-2", "CG9799", "CG1542", "IntS3", "IntS1", "bys", "Ars2", "IntS8", "Cbp80", "CG8414", "Mat89Ba", "CG4866", "CG4022", "LTV1")
activation of GTPase activity (GO:0090630)	0.653768	0.804739	0.0664364	0.380664	0.841724	10	c("Evi5", "GAPsec", "CG5745", "Rgl", "CG12241")
adherens junction organization (GO:0034332)	0.618519	0.783601	0.0645031	0.315881	0.84091	22	c("crb", "cindr", "rl", "aPKC")
embryonic organ development (GO:0048568)	0.617978	0.783601	0.0650878	0.325723	0.840782	19	c("CHES-1-like", "Sar1", "N")
energy coupled proton transmembrane transport, against electrochemical gradient (GO:0015988)	0.606719	0.78058	0.0686326	0.345849	0.840183	14	c("Vha100-1", "Vha36-1", "Vha16-1", "VhaAC39-1", "VhaPPA1-1", "ND-20", "Atpalpha", "Vha14-1")
regulation of cellular component organization (GO:0051128)	0.710843	0.841618	0.0544556	0.268944	0.838223	55	c("scrib", "par-1", "mgl", "Atg1", "Thor", "AMPKalpha", "eIF4E1", "ArfGAP1", "pix", "Mer")
actin cytoskeleton reorganization (GO:0031532)	0.618519	0.783601	0.0645031	0.317292	0.836982	21	c("nuf", "dia", "Pkn", "rictor", "mon2")
embryonic axis specification (GO:0000578)	0.66791	0.812459	0.0611693	0.308926	0.833791	26	c("Tl", "loco", "drk")
epithelial tube morphogenesis (GO:0060562)	0.663951	0.809188	0.0656814	0.375777	0.830919	10	c("trh", "arm", "jar")
autophagosome assembly (GO:0000045)	0.656075	0.805328	0.0621124	0.319487	0.829602	20	c("Rab1", "Atg1", "Rab23", "Atg4a", "CG11975", "SH3PX1")
plasma membrane bounded cell projection organization (GO:0120036)	0.643145	0.800475	0.0667426	0.364567	0.829381	11	Manf
autophagosome organization (GO:1905037)	0.62963	0.79017	0.0636424	0.313213	0.826223	21	c("Rab1", "Atg1", "Rab23", "Atg4a", "CG11975", "SH3PX1")
inorganic cation transmembrane transport (GO:0098662)	0.670433	0.813061	0.0614364	0.306559	0.819783	25	c("fwe", "SPoCk", "Zip48C", "Catsup")
regulation of protein localization (GO:0032880)	0.652495	0.804739	0.0618406	0.315922	0.813537	18	c("crb", "Evi5", "jar")
BMP signaling pathway (GO:0030509)	0.704684	0.838475	0.0628004	0.367503	0.812623	10	c("sog", "dpp")
cellular response to transforming growth factor beta stimulus (GO:0071560)	0.644269	0.800475	0.0656814	0.334257	0.812022	14	c("brk", "shn", "babo", "dpp")
neuron projection development (GO:0031175)	0.697802	0.833234	0.0582216	0.296738	0.807927	28	c("Prosap", "Manf", "Pura")
ATP hydrolysis coupled cation transmembrane transport (GO:0099132)	0.654	0.804739	0.0655321	0.337315	0.80645	13	c("Vha100-1", "Vha36-1", "Vha16-1", "VhaAC39-1", "VhaPPA1-1", "Atpalpha", "Vha14-1")
ATP hydrolysis coupled proton transport (GO:0015991)	0.654	0.804739	0.0655321	0.337315	0.80645	13	c("Vha100-1", "Vha36-1", "Vha16-1", "VhaAC39-1", "VhaPPA1-1", "Atpalpha", "Vha14-1")
mucosal immune response (GO:0002385)	0.710794	0.841618	0.0623861	0.364178	0.805272	10	c("bbg", "Cad99C", "ci", "Duox")
cellular response to ecdysone (GO:0071390)	0.668561	0.812459	0.0618406	0.31667	0.804471	17	c("Sec13", "EcR")
DNA-templated transcription, elongation (GO:0006354)	0.664032	0.809188	0.0642141	0.330042	0.801782	14	c("TfIIFalpha", "Spt5", "TfIIFbeta", "Elp2", "spt4", "Nelf-E", "Cdk12", "CG40228", "EloA")
positive regulation of cellular response to insulin stimulus (GO:1900078)	0.718941	0.845468	0.0618406	0.362074	0.800618	10	c("ImpL2", "rictor")
positive regulation of insulin receptor signaling pathway (GO:0046628)	0.718941	0.845468	0.0618406	0.362074	0.800618	10	c("ImpL2", "rictor")
larval midgut cell programmed cell death (GO:0035096)	0.669131	0.812459	0.0606404	0.310874	0.800538	18	c("Ubi-p63E", "Atg1", "raptor")
activation of protein kinase activity (GO:0032147)	0.690741	0.826758	0.0592219	0.29996	0.791263	21	c("bnl", "Pak", "GckIII", "Slik")
regulation of cell maturation (GO:1903429)	0.681818	0.820948	0.0629395	0.325086	0.789742	14	c("par-1", "Rop")
regulation of intracellular mRNA localization (GO:1904580)	0.681818	0.820948	0.0629395	0.325086	0.789742	14	c("par-1", "Rop")
regulation of oocyte development (GO:0060281)	0.681818	0.820948	0.0629395	0.325086	0.789742	14	c("par-1", "Rop")
positive regulation of cell cycle G1/S phase transition (GO:1902808)	0.731161	0.853343	0.0610364	0.3553	0.785639	10	c("ci", "N", "CycD", "Su(H)")
wing disc dorsal/ventral pattern formation (GO:0048190)	0.731449	0.853343	0.0543434	0.267195	0.785386	41	c("nuf", "cic", "H", "Su(Tpl)", "N", "MFS14", "shn", "Slh")
maturation of 5.8S rRNA from tricistronic rRNA transcript (SSU-rRNA, 5.8S rRNA, LSU-rRNA) (GO:0000466)	0.731161	0.853343	0.0610364	0.354797	0.784528	10	c("Rrp42", "CG32708", "CG8414", "CG5645", "CG8939", "Rrp40")
actomyosin contractile ring contraction (GO:0000916)	0.735234	0.853936	0.0607719	0.354318	0.783468	10	c("fws", "feo", "vib")
contractile ring contraction (GO:0036213)	0.735234	0.853936	0.0607719	0.354318	0.783468	10	c("fws", "feo", "vib")
regulation of proteolysis (GO:0030162)	0.715909	0.845468	0.0585938	0.307762	0.781842	17	c("sel", "casp", "rdx")
cellular protein metabolic process (GO:0044267)	0.825746	0.90859	0.0433637	0.221537	0.780451	117	c("Spp", "Spase25", "Spase12", "twr", "eRF3", "eIF4G1", "Spase22-23", "mRpL52", "NHP2", "tko", "mRpS14", "eIF4E1", "pix", "pelo", "CG1789", "mRpL9", "mRpS6", "mRpS17", "mRpS35", "HBS1", "eIF3m", "cm", "mRpL38", "CG13096", "mRpL17", "hoip", "SCAP", "YME1L", "eIF1A")
sensory perception of pain (GO:0019233)	0.71785	0.845468	0.0590955	0.312448	0.778703	16	c("CG5969", "CG5934", "CG32176", "CG9231", "CG14252", "CG31908", "bug", "CG8520", "CG34401", "qkr58E-2", "CG5516", "CG14442", "CG9067", "CG32278", "CG5611", "CG9948")
organelle transport along microtubule (GO:0072384)	0.741344	0.853936	0.0603786	0.351895	0.77811	10	c("gammaCOP", "jar")
transcription elongation from RNA polymerase II promoter (GO:0006368)	0.725681	0.851409	0.0592219	0.316246	0.777392	15	c("TfIIFalpha", "Spt5", "TfIIFbeta", "Elp2", "spt4", "Nelf-E", "Cdk12", "CG40228", "EloA")
endocytic recycling (GO:0032456)	0.732955	0.853936	0.0574877	0.304959	0.77472	17	c("nuf", "Mer", "mop", "Snx3", "mtm", "dor", "Ubc6")
mitotic cell cycle phase transition (GO:0044772)	0.722846	0.849071	0.0576091	0.287624	0.766367	23	c("cv-c", "PpV", "E2f2", "E2f1")
Ras protein signal transduction (GO:0007265)	0.816014	0.903796	0.0476387	0.243558	0.766239	58	c("cv-c", "Rab6", "Rab1", "Arf79F", "drk", "Rab23", "Rab8")
protein O-linked glycosylation (GO:0006493)	0.765784	0.870073	0.0588438	0.343295	0.759094	10	c("wol", "sxc")
regulation of pole plasm oskar mRNA localization (GO:0007317)	0.741245	0.853936	0.0582216	0.3086	0.758595	15	c("par-1", "Rop")
nucleus organization (GO:0006997)	0.737037	0.853936	0.0561767	0.283762	0.755406	22	c("Sec13", "Parp", "jar", "vito")
cellular response to starvation (GO:0009267)	0.823224	0.907795	0.048022	0.246761	0.754903	49	c("CG12384", "Atg1", "rl", "Vps16A", "AMPKalpha", "Sec16", "CG30349", "Bruce", "raptor", "rictor", "Ets97D")
regulation of TORC1 signaling (GO:1903432)	0.745318	0.855593	0.0561767	0.282386	0.752409	23	c("Sec13", "ci", "AMPKalpha")
multivesicular body sorting pathway (GO:0071985)	0.752	0.859363	0.0588438	0.31355	0.749632	13	c("Vps20", "Vps28", "Vta1", "lsn", "AnxB9", "Vps2")
regulation of stem cell differentiation (GO:2000736)	0.747664	0.857264	0.0559429	0.288027	0.747909	20	c("bab2", "Arf79F")
organic substance transport (GO:0071702)	0.788187	0.884629	0.0574877	0.331892	0.733879	10	c("slv", "Oatp74D")
transmembrane transport (GO:0055085)	0.787276	0.88459	0.0564118	0.306925	0.722851	12	c("CG31121", "CG3164")
coenzyme biosynthetic process (GO:0009108)	0.804435	0.894901	0.0560596	0.316457	0.719931	11	c("pr", "Sam-S", "fbl", "Ppat-Dpck", "Dhpr", "CG2846")
nuclear-transcribed mRNA catabolic process (GO:0000956)	0.845735	0.925539	0.0488971	0.251855	0.71738	36	c("Rrp42", "Mtr3", "LSm1", "pix", "pelo", "Upf3", "Smg6", "Upf1", "Patr-1", "CG3857", "Pym", "Cbp80", "nonC", "pcm", "Trf4-1")
synaptic vesicle transport (GO:0048489)	0.784585	0.88446	0.0562941	0.294226	0.714772	14	c("lap", "htt", "Rop", "DCTN1-p150", "nonC")
positive regulation of neuron maturation (GO:0014042)	0.801193	0.892278	0.0555947	0.301256	0.709499	12	c("Arf79F", "EcR", "Sox14", "Sec71")
positive regulation of neuron remodeling (GO:1904801)	0.801193	0.892278	0.0555947	0.301256	0.709499	12	c("Arf79F", "EcR", "Sox14", "Sec71")
maturation of LSU-rRNA (GO:0000470)	0.820225	0.905478	0.0517405	0.272661	0.703814	19	c("NHP2", "CG8545", "CG4364", "Non3", "CG13096", "hoip", "Rbm13")
positive regulation of cell death (GO:0010942)	0.824847	0.90859	0.0553643	0.316554	0.699965	10	c("Sec61alpha", "Csk")
receptor-mediated endocytosis (GO:0006898)	0.818182	0.904617	0.0543434	0.284086	0.690139	14	c("Clc", "lqf", "lap", "aux")
cellular response to oxygen-containing compound (GO:1901701)	0.842803	0.924034	0.0510114	0.264395	0.67167	17	c("EcR", "rl", "raptor", "Tak1")
synaptic vesicle localization (GO:0097479)	0.854086	0.929636	0.0516356	0.272648	0.67022	15	c("lap", "htt", "Rop", "DCTN1-p150", "nonC")
trachea development (GO:0060438)	0.84879	0.926872	0.0535669	0.29224	0.664838	11	c("Ccm3", "Nsf2", "GckIII", "nst", "ago", "Atpalpha")
positive regulation of JNK cascade (GO:0046330)	0.859922	0.933974	0.0513223	0.269035	0.661337	15	c("crc", "rdx", "Tak1", "ALiX")
regulation of protein ubiquitination (GO:0031396)	0.868	0.938705	0.052163	0.275392	0.658405	13	c("CG6966", "bchs")
sensory perception (GO:0007600)	0.855823	0.930523	0.0491928	0.254894	0.656382	18	c("Gr2a", "CG5969", "CG5934", "CG32176", "CG9231", "CG14252", "CG31908", "CG8520", "CG34401", "qkr58E-2", "CG5516", "CG14442", "Galphas", "CG9067", "CG32278", "CG5611", "CG9948", "Obp99a")
positive regulation of TORC1 signaling (GO:1904263)	0.870787	0.939795	0.0489954	0.252497	0.651766	19	c("Sec13", "ci", "E2f1")
regulation of JNK cascade (GO:0046328)	0.925725	0.966236	0.0446854	0.224545	0.650444	39	c("pyd", "crc", "rdx", "N", "PpV", "puc", "PSR", "Tak1", "ALiX")
axonal transport (GO:0098930)	0.875	0.939795	0.052163	0.285663	0.649876	11	c("Rab1", "DCTN1-p150")
spindle assembly (GO:0051225)	0.92559	0.966236	0.0447749	0.225675	0.642809	36	c("sau", "dia", "Diap2", "Mob4", "CG18190", "mgr", "DCTN1-p150", "Non3", "mop", "Ns1")
cellular macromolecule biosynthetic process (GO:0034645)	0.98786	0.994762	0.0334562	0.177561	0.642421	138	c("bab2", "su(Hw)", "hkb", "eRF3", "eIF4G1", "mRpL52", "NHP2", "tko", "Mcm10", "mRpS14", "eIF4E1", "Top1", "mEFTs", "pix", "pelo", "CG1789", "mRpL9", "mRpS6", "RPA3", "mRpS17", "mRpS35")
regulation of neuron apoptotic process (GO:0043523)	0.873321	0.939795	0.0499914	0.257395	0.641497	16	c("fwe", "N", "pix")
mRNA polyadenylation (GO:0006378)	0.871595	0.939795	0.0507028	0.259938	0.638974	15	c("Pcf11", "Trf4-1", "Suv3", "cbc", "ZC3H3", "sbr", "bsf", "Fip1", "Pabp2", "Clp", "Cpsf73", "Cpsf100", "Rrp6", "Ssu72", "hrg")
maturation of SSU-rRNA from tricistronic rRNA transcript (SSU-rRNA, 5.8S rRNA, LSU-rRNA) (GO:0000462)	0.897388	0.954125	0.0474483	0.236414	0.63808	26	c("CG2260", "l(2)k09022", "CG32708", "l(3)72Dn", "Sas10", "CG1671", "CG14543", "CG5645", "CG3735")
endosome transport via multivesicular body sorting pathway (GO:0032509)	0.877159	0.940546	0.0497903	0.255502	0.636778	16	c("Vps20", "Vps28", "Vta1", "lsn", "AnxB9", "Vps2")
nuclear-transcribed mRNA catabolic process, exonucleolytic (GO:0000291)	0.873727	0.939795	0.0526973	0.287729	0.636226	10	c("Rrp42", "Mtr3", "pcm")
cellular response to insulin stimulus (GO:0032869)	0.906593	0.954857	0.0461379	0.231155	0.629366	28	c("Pvr", "rl", "Thor", "Rab8", "raptor", "srl", "rictor", "Rab10")
negative regulation of Notch signaling pathway (GO:0045746)	0.939024	0.972768	0.0422468	0.211924	0.628305	43	c("crb", "H", "Usp12-46", "Vps16A", "Tom", "DnaJ-1", "bun")
peptide biosynthetic process (GO:0043043)	0.97549	0.993417	0.0375363	0.184248	0.623635	88	c("eRF3", "eIF4G1", "mRpL52", "NHP2", "tko", "mRpS14", "eIF4E1", "pix", "pelo", "CG1789", "mRpL9", "mRpS6", "mRpS17", "mRpS35", "HBS1", "eIF3m", "mRpL38", "CG13096", "mRpL17", "hoip", "eIF1A", "mRpS18B", "mRpS34", "mRpL33", "mRpS16", "mRpL37")
fatty acid catabolic process (GO:0009062)	0.885214	0.945165	0.0499914	0.253157	0.622308	15	c("CG17544", "CG9149", "CG4598", "SERCA", "CG7461")
positive regulation of stress-activated MAPK cascade (GO:0032874)	0.878788	0.941292	0.049094	0.244736	0.621729	17	c("crc", "rdx", "Tak1", "ALiX", "slim")
TOR signaling (GO:0031929)	0.914	0.961136	0.0497903	0.258833	0.618815	13	c("Pvr", "drk", "raptor", "rictor")
fatty acid oxidation (GO:0019395)	0.906561	0.954857	0.0498907	0.262359	0.617892	12	c("CG17544", "CG9149", "CG4598", "SERCA")
protein complex assembly (GO:0006461)	0.906314	0.954857	0.0510114	0.273045	0.603757	10	c("Tob", "Sec16", "YME1L")
positive regulation of TOR signaling (GO:0032008)	0.927778	0.966236	0.0455878	0.226064	0.601808	22	c("Sec13", "ci", "Prpk", "E2f1")
cellular metal ion homeostasis (GO:0006875)	0.91446	0.961136	0.0506004	0.271157	0.599584	10	c("SPoCk", "PMCA", "SERCA")
double-strand break repair (GO:0006302)	0.937269	0.972768	0.0449543	0.219442	0.594761	27	c("okr", "vtd", "RPA3", "Rad60", "Ddx1", "Hus1-like", "DNApol-alpha180")
maturation of SSU-rRNA (GO:0030490)	0.967273	0.991985	0.0428451	0.209566	0.589701	34	c("CG2260", "l(2)k09022", "CG8064", "l(3)72Dn", "Sas10", "hoip", "CG1671", "l(1)G0020", "CG14543", "RIOK2", "CG3735")
positive regulation of cellular component organization (GO:0051130)	0.929961	0.966355	0.0477342	0.230399	0.566363	15	c("Arf79F", "Sec71", "Moe", "mys", "Pak3")
snRNA 3'-end processing (GO:0034472)	0.944664	0.976605	0.0477342	0.225209	0.547108	14	c("Rrp42", "Mtr3", "IntS1", "IntS8")
negative regulation of cellular response to growth factor stimulus (GO:0090288)	0.949084	0.978167	0.0488971	0.238921	0.528303	10	c("Acsl", "Ube3a")
DNA replication checkpoint (GO:0000076)	0.95723	0.985556	0.048506	0.232659	0.514457	10	c("Cdc6", "Orc1", "RfC4", "Hus1-like")
cofactor biosynthetic process (GO:0051188)	0.964215	0.990726	0.04707	0.215266	0.506982	12	c("CIAPIN1", "Ciao1", "CG4858", "IscU")
DNA replication (GO:0006260)	0.983333	0.994588	0.0429311	0.19035	0.506732	22	c("Mcm10", "Top1", "RfC38", "RPA3", "RfC4", "DNApol-alpha180", "DNApol-alpha73", "EndoG")
positive regulation of behavior (GO:0048520)	0.975806	0.993417	0.0471642	0.218561	0.497221	11	c("EcR", "cue", "CrebB")
response to UV (GO:0009411)	0.975806	0.993417	0.0471642	0.218159	0.496306	11	c("Kap-alpha3", "babo", "alph")
translation (GO:0006412)	1	1	0.0304181	0.130478	0.492013	194	c("eRF3", "eRF1", "eIF4G1", "mRpL52", "NHP2", "tko", "mRpL28", "mRpS14", "TyrRS", "eIF4E1", "mEFTs", "pix", "eIF4B", "pelo", "CG13364", "CG1789", "MetRS", "mRpL9", "mRpS6", "mRpS17", "ValRS", "mRpS35", "mRpL46", "RpS15Ab", "ThrRS", "CG8635", "HBS1", "eEF2", "eIF3m", "mRpL38", "CG13096", "mRpL17", "hoip", "mRpL49")
iron-sulfur cluster assembly (GO:0016226)	0.977823	0.993417	0.04707	0.215221	0.489624	11	c("CIAPIN1", "Ciao1", "CG4858", "IscU")
metallo-sulfur cluster assembly (GO:0031163)	0.977823	0.993417	0.04707	0.215221	0.489624	11	c("CIAPIN1", "Ciao1", "CG4858", "IscU")
ribosomal large subunit assembly (GO:0000027)	0.981308	0.994117	0.0434507	0.186837	0.485152	20	c("CG11583", "Non3", "ppan", "Nle", "RpL24-like", "RpL11")
asymmetric protein localization involved in cell fate determination (GO:0045167)	0.971591	0.992242	0.0445071	0.189969	0.482598	17	c("aPKC", "jar", "Patronin", "dlg1", "Klp98A")
lysosomal transport (GO:0007041)	0.979633	0.993417	0.0474483	0.208351	0.460706	10	c("Vps16A", "Vps11", "dor", "Rab7", "ema")
recombinational repair (GO:0000725)	0.992322	0.998259	0.0441523	0.166843	0.415818	16	c("okr", "RPA3", "Rad60", "Hus1-like")
production of miRNAs involved in gene silencing by miRNA (GO:0035196)	1	1	0.0454059	0.149542	0.352193	12	c("Dcr-2", "Ars2", "Cbp80", "Nbr", "Tailor", "AGO1")
positive regulation of cellular component movement (GO:0051272)	0.994024	0.998696	0.0457704	-0.17735	-0.440511	13	c("Vang", "S6k", "stan", "fz")
production of siRNA involved in RNA interference (GO:0030422)	0.986301	0.994588	0.0453152	-0.190304	-0.450664	10	c("r2d2", "mRpL44")
RNA catabolic process (GO:0006401)	0.995726	0.998696	0.0488971	-0.165577	-0.472074	23	c("gw", "Ire1", "Ge-1", "Edc3", "Pop2")
positive regulation of chemotaxis (GO:0050921)	0.983968	0.994588	0.0465084	-0.202392	-0.495963	12	c("Vang", "S6k", "stan", "fz")
protein autoubiquitination (GO:0051865)	0.960861	0.988286	0.0465084	-0.217668	-0.515464	10	CG32850
NADH dehydrogenase complex assembly (GO:0010257)	0.970356	0.991985	0.0465084	-0.219796	-0.527394	11	c("ND-B12", "sicily", "ND-23", "CG3262", "ND-18", "bsf", "CG5569", "l(2)37Bb", "ND-20", "CIA30", "CG7382")
mitochondrial respiratory chain complex I assembly (GO:0032981)	0.970356	0.991985	0.0465084	-0.219796	-0.527394	11	c("ND-B12", "sicily", "ND-23", "CG3262", "ND-18", "bsf", "CG5569", "l(2)37Bb", "ND-20", "CIA30", "CG7382")
mitochondrial respiratory chain complex I biogenesis (GO:0097031)	0.970356	0.991985	0.0465084	-0.219796	-0.527394	11	c("ND-B12", "sicily", "ND-23", "CG3262", "ND-18", "bsf", "CG5569", "l(2)37Bb", "ND-20", "CIA30", "CG7382")
mitochondrion organization (GO:0007005)	0.995327	0.998696	0.0530213	-0.151436	-0.536918	54	c("Gs1", "Hsp60A", "mtSSB", "Tom40", "CG31229", "milt", "rho-7", "Cdk4", "ttm50", "Hsc70-5", "Tim17b", "ref(2)P", "Rim2", "Miga", "Tim9a", "CG6512", "Drp1", "CG7506")
protein lipidation (GO:0006497)	0.969697	0.991985	0.0507028	-0.192777	-0.539164	22	c("PIG-B", "PGAP3", "CG13029", "Atg12", "Hip14", "CG5196", "PIG-U")
mitochondrial transport (GO:0006839)	0.985011	0.994588	0.0494905	-0.180826	-0.566648	32	c("Hsp60A", "CG12379", "Tom40", "CG31229", "COX5B", "blp", "ttm50", "Tim17b")
flight behavior (GO:0007629)	0.948617	0.978167	0.0475434	-0.236499	-0.567472	11	c("tutl", "Eb1", "Gem2", "Galphaq")
regulation of immune response (GO:0050776)	0.942231	0.975088	0.048215	-0.231999	-0.576251	13	c("Lam", "brm")
metaphase plate congression (GO:0051310)	0.927419	0.966236	0.0494905	-0.233357	-0.592219	14	c("Pp1-87B", "Top2", "Kmn1", "Mis12", "nudE")
positive regulation of axonogenesis (GO:0050772)	0.938525	0.972768	0.0496901	-0.231931	-0.596474	15	c("Vang", "shot", "S6k")
positive regulation of protein secretion (GO:0050714)	0.900196	0.954857	0.0494905	-0.253618	-0.600599	10	c("tsr", "Flo2", "AdipoR", "Hip14", "wls")
regulation of plasma membrane bounded cell projection assembly (GO:0120032)	0.920082	0.963032	0.0506004	-0.242266	-0.623053	15	c("tsr", "C1GalTA", "Rho1", "cpb")
TORC1 signaling (GO:0038202)	0.918972	0.962869	0.0489954	-0.259771	-0.623312	11	c("Ras85D", "REPTOR", "Socs16D", "REPTOR-BP", "PRAS40")
negative regulation of neuron death (GO:1901215)	0.928416	0.966236	0.052805	-0.237045	-0.632882	18	c("TBPH", "Drep2", "en", "Akt1", "msk", "rpr", "psidin")
positive regulation of sequence-specific DNA binding transcription factor activity (GO:0051091)	0.90239	0.954857	0.0501934	-0.255222	-0.633934	13	c("Crtc", "hh", "Aos1", "CkIIalpha")
double-strand break repair via homologous recombination (GO:0000724)	0.918803	0.962869	0.0525899	-0.23416	-0.638428	19	c("Su(var)2-10", "Sem1", "Psf2", "spn-A", "Nup160", "RpA-70", "dgrn")
protein modification by small protein conjugation (GO:0032446)	0.986702	0.994588	0.059476	-0.173069	-0.638954	71	c("mib2", "Cnot4", "Ubi-p5E", "SCCRO", "UbcE2M", "slmb", "Uba1", "smt3", "Prp19", "Cul2", "CG46338", "msl-2", "Cul4", "Ubc10", "Trc8", "Aos1", "CG5823", "RpL40", "CG8188", "dgrn", "Roc2", "Su(dx)", "Diap1", "bon")
ribosomal small subunit biogenesis (GO:0042274)	0.948608	0.978167	0.0512184	-0.207131	-0.64908	32	c("RpS14b", "CG9107", "mRpS7", "RpS5b", "Zfrp8", "CG7488", "RpS28b", "mbm", "RpS19a", "RpS27", "RpS10b", "RpS15", "CG4338", "RIOK1", "CG3008", "CG2972")
RNA polymerase II transcriptional preinitiation complex assembly (GO:0051123)	0.889328	0.947552	0.0504983	-0.273592	-0.656474	11	c("MED6", "Taf7", "Taf6")
RNA transport (GO:0050658)	0.928889	0.966236	0.0538979	-0.199807	-0.658088	39	c("Rae1", "Slbp", "egh", "sqd", "Fmr1", "SF2")
membrane fusion (GO:0061025)	0.884462	0.945165	0.0511148	-0.267	-0.663188	13	c("rho-7", "Snap24", "Miga", "CG6512", "Drp1")
positive regulation of phosphorylation (GO:0042327)	0.905983	0.954857	0.0532386	-0.244509	-0.666646	19	c("InR", "Atg17", "Egfr", "dnt", "drl", "lic", "Eph")
gene expression (GO:0010467)	1	1	0.0639272	-0.159803	-0.668254	142	c("mRpL13", "Hel25E", "sqd", "LSm7", "mRpL1", "tex", "Iswi", "tsu", "pygo", "mRpL23", "RpS14b", "CycT", "Caf1-55", "Arp8", "mRpS28", "e(y)3", "mRpS7", "mRpS10", "Arp5", "ash2", "mRpL2", "mRpL55", "RpS5b", "Adar", "mRpL44", "Cdk9", "CG13623", "SNRPG", "mRpL39", "Nup160", "mRpL14", "CG5641", "mRpS30", "E(bx)", "mRpS26", "mRpS31", "mRpS29", "mRpL41", "mRpS18A", "RpL40", "mRpL42", "eya")
selective autophagy (GO:0061912)	0.863727	0.936091	0.0524828	-0.273951	-0.671317	12	c("Atg17", "Atg13", "GlyS", "Atg12")
embryonic hemopoiesis (GO:0035162)	0.90364	0.954857	0.0534572	-0.243418	-0.671719	20	c("sn", "Ras85D", "Mtl", "Rho1", "asrij", "PDZ-GEF")
regulation of translational initiation (GO:0006446)	0.843444	0.924034	0.0524828	-0.285069	-0.675079	10	c("DENR", "bol", "MCTS1", "eIF3b")
regulation of macroautophagy (GO:0016241)	0.865613	0.937128	0.0517405	-0.283091	-0.679267	11	c("Ras85D", "hid", "S6k")
cellular respiration (GO:0045333)	0.886752	0.945806	0.0542316	-0.250887	-0.684035	19	c("HDAC1", "Sirup", "CG5037", "levy", "ND-75", "l(3)87Df", "Rim2", "UQCR-14", "UQCR-11", "ND-23")
eye pigment biosynthetic process (GO:0006726)	0.862705	0.935988	0.0535669	-0.266607	-0.685652	15	c("EMC3", "roh", "Cnx99A", "alpha-Man-IIb", "alpha-Man-IIa", "fdl")
tRNA processing (GO:0008033)	0.847695	0.926679	0.0533478	-0.28111	-0.688862	12	c("PheRS-m", "scu", "rswl")
histone methylation (GO:0016571)	0.884615	0.945165	0.0543434	-0.253374	-0.690814	19	c("ash1", "Caf1-55", "PR-Set7", "Art4", "Art1", "gpp", "trr", "E(z)", "csul", "Smyd5", "Su(z)12")
positive regulation of protein serine/threonine kinase activity (GO:0071902)	0.87526	0.939795	0.0535669	-0.26482	-0.694744	16	c("step", "smt3", "CycT", "Rho1", "Cks30A")
nuclear-transcribed mRNA catabolic process, deadenylation-dependent decay (GO:0000288)	0.875527	0.939795	0.0542316	-0.263095	-0.699806	17	c("CG2091", "smg", "DCP2", "Rrp45", "Pop2")
regulation of Notch signaling pathway (GO:0008593)	0.979167	0.993417	0.0588438	-0.179846	-0.703568	93	c("ct", "spdo", "hbs", "neur", "insb", "mahe", "shi", "phyl", "CRMP", "Rala", "Tsp86D", "e(r)", "Ndfip", "shrb", "Chi")
regulation of cellular amide metabolic process (GO:0034248)	0.828629	0.91077	0.0546808	-0.279002	-0.708057	14	c("brat", "Fmr1", "bol")
cell junction maintenance (GO:0034331)	0.798434	0.891173	0.0550211	-0.299404	-0.709025	10	c("p120ctn", "shi", "Rho1")
translational elongation (GO:0006414)	0.85041	0.927636	0.0542316	-0.276977	-0.712323	15	mEFTu1
mRNA 3'-end processing (GO:0031124)	0.852495	0.928906	0.0567672	-0.267723	-0.714787	18	c("Slbp", "Lsm10", "hrg", "Ssu72", "Rrp6", "Cpsf100", "Cpsf73")
RNA metabolic process (GO:0016070)	0.893478	0.95097	0.0546808	-0.2401	-0.718092	27	c("PCNA", "Tet", "Gld2", "LSm7", "CG2021", "Adar", "mRpL44", "SNRPG", "Ythdc1")
epithelium development (GO:0060429)	0.916865	0.96266	0.0576091	-0.20284	-0.721845	55	c("pico", "Abl", "polo", "wg", "tup", "Mtl", "barr", "14-3-3epsilon", "Chi", "blot", "ash2", "Egfr", "grp", "raw", "lace")
negative regulation of neuron apoptotic process (GO:0043524)	0.818548	0.904617	0.0552496	-0.285838	-0.725405	14	c("TBPH", "en", "msk", "rpr", "psidin", "RpS3")
production of small RNA involved in gene silencing by RNA (GO:0070918)	0.794466	0.890567	0.0557104	-0.306007	-0.734255	11	c("r2d2", "NiPp1", "mRpL44")
hemocyte migration (GO:0035099)	0.808732	0.896902	0.0572461	-0.286576	-0.75182	16	c("sn", "Ras85D", "Mtl", "Rho1", "PDZ-GEF")
positive regulation of chromatin silencing (GO:0031937)	0.78692	0.88459	0.0592219	-0.285342	-0.758982	17	c("Su(var)205", "wde", "Cp190")
positive regulation of organ growth (GO:0046622)	0.797009	0.890567	0.0592219	-0.280132	-0.763769	19	c("InR", "Pdk1", "kis", "S6k", "Akt1")
posttranscriptional regulation of gene expression (GO:0010608)	0.774704	0.876541	0.0568864	-0.318721	-0.76476	11	c("brat", "Fmr1", "bol")
mitochondrial respiratory chain complex assembly (GO:0033108)	0.797009	0.890567	0.0592219	-0.268812	-0.766407	23	c("ND-B12", "CG11562", "COX6B", "Sirup", "CG13018", "l(3)87Df", "sicily", "CG17996", "UQCR-14")
mitochondrial gene expression (GO:0140053)	0.900524	0.954857	0.063079	-0.203359	-0.767503	79	c("mRpL13", "mRpL1", "mRpL18", "mRpL23", "mRpS28", "mRpS7", "mRpS10", "HisRS", "mRpL2", "mRpL55", "mRpL27", "mRpL36", "mRpL44", "mRpL54", "mRpL39", "mRpL14", "mRpS30", "mRpS26", "mRpS31", "mRpS29", "mRpL41", "mRpS18A", "mRpL42")
calcium-dependent cell-cell adhesion via plasma membrane cell adhesion molecules (GO:0016339)	0.781563	0.8821	0.0571259	-0.313564	-0.76839	12	c("CadN", "kug", "Cals")
regulation of cellular catabolic process (GO:0031329)	0.807359	0.896902	0.0592219	-0.275722	-0.771145	22	c("Rae1", "Acn", "Atg8a", "DOR")
inner mitochondrial membrane organization (GO:0007007)	0.741683	0.853936	0.0584693	-0.325743	-0.7714	10	c("CG31229", "CG34132", "CG3776", "QIL1", "CG6512", "CG8531")
transcription from RNA polymerase II promoter (GO:0006366)	0.905852	0.954857	0.0614364	-0.201101	-0.774448	86	c("skd", "Trf2", "RpII215", "Rpb11", "TfIIS", "NC2beta", "Taf10b", "MED11", "Trf", "MED6", "Taf7", "dre4", "Ssl1", "Cdk9", "Taf6", "MED1", "Rpb10", "MED16", "caz", "Ssu72", "Gas41", "MED24", "MED10", "MED30", "TfIIEbeta", "MED19", "Tfb1", "RpII140", "TfIIA-L", "Taf1", "PCID2", "Cpsf73", "Spt6", "MED14", "e(y)1", "Mat1")
telomere maintenance (GO:0000723)	0.7749	0.876541	0.0572461	-0.312379	-0.775904	13	c("Su(var)205", "woc")
positive regulation of macromolecule biosynthetic process (GO:0010557)	0.77459	0.876541	0.0585938	-0.302442	-0.777812	15	c("chif", "Hrb98DE", "Fmr1", "tyf", "CG4612")
autophagy of mitochondrion (GO:0000422)	0.757384	0.863503	0.0610364	-0.294011	-0.78204	17	c("Atg8a", "Atg17", "Atg13", "Atg12", "Hsc70-5", "ref(2)P")
positive regulation of axon guidance (GO:1902669)	0.760956	0.86562	0.0580984	-0.316663	-0.786544	13	c("chic", "Vang")
positive regulation of programmed cell death (GO:0043068)	0.785408	0.88446	0.0601186	-0.266952	-0.787447	26	c("pnut", "ex", "aos", "Fmr1")
regulation of cyclin-dependent protein serine/threonine kinase activity (GO:0000079)	0.766595	0.870073	0.0611693	-0.285734	-0.788493	20	c("dap", "CycT", "CycA", "Cks30A")
positive regulation of cell growth (GO:0030307)	0.780911	0.8821	0.0609039	-0.251941	-0.791017	33	c("InR", "Ras85D", "Vang", "shot", "PIP4K", "S6k", "Akt1", "Cdk4")
organonitrogen compound biosynthetic process (GO:1901566)	0.752049	0.859363	0.0599892	-0.307672	-0.791263	15	c("EMC3", "CG31523", "roh", "Cnx99A", "CG31522", "lace", "alpha-Man-IIb", "alpha-Man-IIa")
mRNA splice site selection (GO:0006376)	0.727984	0.85312	0.0593488	-0.334978	-0.79327	10	c("bru3", "hfp", "CG3198")
establishment of spindle localization (GO:0051293)	0.752988	0.859463	0.0585938	-0.319802	-0.794339	13	c("Mink", "Eb1", "Khc-73", "pins", "insc", "ric8a", "aurA")
positive regulation of autophagy (GO:0010508)	0.749004	0.857826	0.0588438	-0.321713	-0.799086	13	c("nero", "Toll-7", "hid", "S6k", "bsk")
covalent chromatin modification (GO:0016569)	0.739479	0.853936	0.0597318	-0.326183	-0.799312	12	c("MBD-like", "rgr", "CG4282", "CG10366", "CG30020", "pzg", "CG6254")
lateral inhibition (GO:0046331)	0.731557	0.853343	0.0613026	-0.311305	-0.800604	15	c("Dl", "CG9596", "Nct", "sca", "CkIIalpha", "CG31122", "Tdrd3")
positive regulation of apoptotic process (GO:0043065)	0.759657	0.865117	0.0617054	-0.2576	-0.801648	31	c("pnut", "Cyt-c-p", "ex", "aos", "IKKepsilon", "Cp1", "TER94", "hid")
regulation of RNA splicing (GO:0043484)	0.7173	0.845468	0.0636424	-0.302901	-0.805687	17	c("TBPH", "Hrb98DE", "barc", "sqd")
regulation of cellular protein metabolic process (GO:0032268)	0.704501	0.838475	0.0609039	-0.341642	-0.809051	10	c("brat", "Fmr1", "bol")
phosphatidylinositol metabolic process (GO:0046488)	0.711497	0.841618	0.0653834	-0.304238	-0.812277	18	c("Socs36E", "fwd", "CG6805", "PGAP3", "PIP4K", "Socs16D", "Ocrl")
regulation of protein serine/threonine kinase activity (GO:0071900)	0.708861	0.841459	0.0642141	-0.305519	-0.812649	17	c("dap", "Rho1", "CycA")
DNA repair (GO:0006281)	0.796729	0.890567	0.0635008	-0.233249	-0.812937	52	c("PCNA", "Mnn1", "CG5181", "Caf1-55", "flfl", "Xpc", "SMC5", "Uev1A", "CG5316", "spn-A", "Ssl1", "RpA-70", "gpp")
positive regulation of cell size (GO:0045793)	0.738462	0.853936	0.0642141	-0.268799	-0.816504	29	c("InR", "Ras85D", "Pdk1", "Girdin", "S6k", "Akt1", "trbl", "lic")
mitochondrion disassembly (GO:0061726)	0.706967	0.8402	0.0629395	-0.317785	-0.81727	15	c("Atg8a", "Atg17", "Atg13", "Atg12", "Hsc70-5")
dosage compensation (GO:0007549)	0.70282	0.838233	0.0659816	-0.306642	-0.818698	18	c("scf", "dpn", "Unr", "msl-2", "msl-1", "mle", "Mettl3")
ribosome assembly (GO:0042255)	0.736726	0.853936	0.0646485	-0.263652	-0.830351	34	c("RpS14b", "CG9107", "mRpS7", "CG6712", "RpS5b", "CG7488", "RpS28b", "RpS19a", "RpL23A", "RpS27", "RpS10b", "RpS15", "RpL24", "RpLP0-like", "RpL12", "mRpL20", "mRpL11")
cellular protein complex assembly (GO:0043623)	0.742222	0.853936	0.0645031	-0.251445	-0.830543	40	c("Hsp83", "pnut", "tkv", "Pomp", "CG8176", "unc-45", "eIF4H1", "Spc105R")
transcription, DNA-templated (GO:0006351)	0.808901	0.896902	0.0683111	-0.222275	-0.830793	76	c("Trf2", "RpII215", "Rpb11", "Iswi", "NC2beta", "MED11", "pygo", "CycT", "Trf", "Caf1-55", "MED6", "Arp8", "e(y)3", "Arp5", "ash2", "Ssl1", "Cdk9", "Taf6", "MED1", "Rpb10", "l(2)37Cg", "CG5641", "E(bx)")
positive regulation of intracellular signal transduction (GO:1902533)	0.741935	0.853936	0.0662842	-0.249128	-0.834419	42	c("InR", "jeb", "ex", "Ras85D", "Pdk1", "step", "CG14812")
cytoplasmic translation (GO:0002181)	0.830729	0.912085	0.0667426	-0.213844	-0.83657	93	c("RpS14b", "eIF4H1", "mRpL2", "RpS5b", "RpL13A", "RpS28b", "RpL40", "RpL31", "RpS9", "RpL32", "RpS19a", "RpL23A", "RpS11", "RpL34a", "RpS27", "RpS17", "RpL8", "RpL22", "RpS18", "RpS10b", "RpS15", "RpS3", "RpL24", "RpS15Aa", "RpL7", "RpL21", "RpL13", "RpLP0-like", "RpL7A", "RpS13", "RpS30", "RpS23", "RpS2", "RpL37a", "RpS6", "RpL26", "RpL28", "RpL35", "RpL12", "RpL36A", "RpS8", "RpL14", "RpL38", …
response to ionizing radiation (GO:0010212)	0.689379	0.826758	0.063079	-0.342363	-0.838962	12	c("Mnn1", "skl", "spn-A", "Drice", "rpr")
RNA polyadenylation (GO:0043631)	0.693548	0.829135	0.063079	-0.330729	-0.83933	14	c("Gld2", "hrg", "Ssu72", "Rrp6", "Cpsf100", "Cpsf73")
response to gamma radiation (GO:0010332)	0.681818	0.820948	0.0629395	-0.350926	-0.842036	11	c("Chrac-14", "hid", "rpr", "lok", "Caf1-180", "Utx")
ecdysone receptor-mediated signaling pathway (GO:0035076)	0.679842	0.820948	0.063079	-0.353568	-0.848375	11	c("DOR", "Iswi", "DENR")
histone H3 acetylation (GO:0043966)	0.690476	0.826758	0.0667426	-0.303483	-0.84879	22	c("lid", "nej", "Taf10b", "brm")
mitochondrial translation (GO:0032543)	0.745358	0.855593	0.0730744	-0.225717	-0.853731	80	c("mEFTu1", "mRpL13", "mRpL1", "mRpL18", "mRpL23", "mRpS28", "mRpS7", "mRpS10", "HisRS", "mRpL2", "mRpL55", "mRpL27", "mRpL36", "mRpL44", "mRpL54", "mRpL39", "mRpL14", "mRpS30", "mRpS26", "mRpS31", "mRpS29", "mRpL41", "mRpS18A", "mRpL42")
imaginal disc pattern formation (GO:0007447)	0.680258	0.820948	0.0670513	-0.289645	-0.854387	26	c("tsh", "tkv", "wg", "Dad", "gbb", "nito", "Egfr")
protein autophosphorylation (GO:0046777)	0.683516	0.822012	0.0679923	-0.282828	-0.859122	29	c("InR", "Abl", "Src64B", "awd", "Tlk")
posttranscriptional gene silencing by RNA (GO:0035194)	0.662338	0.809188	0.0687943	-0.308981	-0.864165	22	c("hdc", "trsn", "vig", "Hsc70-4", "gw", "DCP2", "Ge-1")
DNA-dependent DNA replication (GO:0006261)	0.651639	0.804739	0.0668966	-0.336275	-0.864823	15	c("PCNA", "Dsp1", "Orc4", "mtSSB", "Psf2")
response to ketone (GO:1901654)	0.663347	0.809188	0.0646485	-0.34894	-0.866714	13	c("Eip75B", "Trf2", "ph-p", "CTCF", "ash2")
DNA-templated transcription, initiation (GO:0006352)	0.688222	0.826685	0.0701132	-0.252602	-0.870159	48	c("skd", "Trf2", "Taf10b", "Trf", "Taf7", "Ssl1", "Taf6", "MED1", "MED16", "caz", "Gas41", "MED24", "MED30", "TfIIEbeta", "Tfb1", "TfIIA-L", "Taf1", "MED14", "e(y)1", "Mat1")
protein import (GO:0017038)	0.657895	0.806581	0.0697793	-0.28859	-0.870348	28	c("Ran", "Ras85D", "smt3", "Nup153", "Nup205", "Tnpo", "Nup358", "Nup160", "msk", "Nup154", "Nup50", "Nup62", "Gp210", "Nup98-96")
regulation of MAPK cascade (GO:0043408)	0.635575	0.795651	0.0709609	-0.327246	-0.873707	18	c("jeb", "Ras85D", "Mkp3", "gbb", "Egfr", "trbl", "dnt", "drl", "Eph")
regulation of TOR signaling (GO:0032006)	0.616702	0.783601	0.0718276	-0.317736	-0.876804	20	c("scyl", "chrb", "slmb", "CG14812", "PIP4K", "ATPsynD")
intracellular mRNA localization (GO:0008298)	0.629032	0.79017	0.0678338	-0.345867	-0.87775	14	c("mira", "sqd", "spn-A", "tud", "rump", "csul", "Lis-1", "PCID2")
positive regulation of DNA-templated transcription, elongation (GO:0032786)	0.609705	0.78058	0.0716527	-0.330901	-0.880164	17	c("Mef2", "fs(1)h")
positive regulation of protein modification process (GO:0031401)	0.627016	0.788852	0.0679923	-0.346834	-0.880203	14	c("InR", "Atg17")
positive regulation of response to wounding (GO:1903036)	0.637295	0.796816	0.0679923	-0.342568	-0.881007	15	c("Imp", "chic", "Mtl", "Rho1", "Egfr", "Akt1")
regulation of lamellipodium assembly (GO:0010591)	0.609705	0.78058	0.0716527	-0.331614	-0.882059	17	c("Abl", "tsr", "cpb", "par-6")
cellular response to nutrient levels (GO:0031669)	0.662069	0.809188	0.0718276	-0.260538	-0.882826	44	c("InR", "sug", "spidey", "Ras85D", "Atg17", "smid")
mitotic metaphase plate congression (GO:0007080)	0.609148	0.78058	0.0709609	-0.337805	-0.886219	16	c("polo", "Pp1-87B", "dup", "Kmn1", "Mis12", "Mad1", "nudE")
response to sterol (GO:0036314)	0.603206	0.778306	0.0696133	-0.362728	-0.888866	12	c("Eip75B", "Trf2", "ph-p", "CTCF", "ash2")
protein methylation (GO:0006479)	0.62039	0.784429	0.0721798	-0.333055	-0.889216	18	c("ash1", "Caf1-55", "PR-Set7", "Art4", "Art1", "gpp", "trr", "E(z)", "csul")
mitotic nuclear division (GO:0140014)	0.643678	0.800475	0.0732559	-0.263691	-0.893512	44	c("vih", "borr", "barr", "Klp67A", "ball", "Non2", "ph-p", "CycA", "Cep135", "Top2", "msd5", "nudE", "BuGZ", "CG8188", "Cap-D2", "ncd", "Non1", "Diap1", "Sse", "Det")
regulation of phosphorylation (GO:0042325)	0.625498	0.787924	0.0675189	-0.359827	-0.893757	13	c("Pli", "Dg", "Dad")
regulation of morphogenesis of an epithelium (GO:1905330)	0.602823	0.778306	0.0699459	-0.353472	-0.897049	14	c("aop", "fwd", "Vang", "Smox")
acylglycerol homeostasis (GO:0055090)	0.590437	0.769531	0.0725352	-0.342953	-0.899723	16	InR
embryo development ending in birth or egg hatching (GO:0009792)	0.640187	0.798453	0.0743625	-0.267732	-0.900121	43	c("elav", "InR", "chn", "cdi", "Doc1", "Bx42", "Hsc70-4", "gw", "ash1", "step", "Trf")
protein catabolic process (GO:0030163)	0.600427	0.777208	0.0730744	-0.315868	-0.900569	23	c("phyl", "Prosalpha3", "Prosbeta6", "Prosalpha6", "Prosbeta1", "Prosbeta3", "sina", "Prosbeta7", "Prosalpha4", "Prosalpha7", "Prosalpha2", "Prosalpha5", "Prosbeta2", "Cul1", "Prosbeta5")
cytoplasmic microtubule organization (GO:0031122)	0.611554	0.78058	0.0686326	-0.363742	-0.903481	13	c("shot", "Girdin", "Ten-m", "CG4537", "Vap33", "Vps4", "hook", "msps", "Kat60")
mRNA metabolic process (GO:0016071)	0.598712	0.776479	0.0734381	-0.307265	-0.906361	26	c("gw", "Ire1", "BCAS2", "Ge-1", "Edc3", "Adar", "Pop2", "Lsm10")
positive regulation of catabolic process (GO:0009896)	0.612705	0.78058	0.0699459	-0.352854	-0.907461	15	c("sgg", "gus", "Cul4", "SAK", "Su(dx)")
positive regulation of protein metabolic process (GO:0051247)	0.612705	0.78058	0.0699459	-0.352854	-0.907461	15	c("sgg", "gus", "Cul4", "SAK", "Su(dx)")
positive regulation of cellular protein metabolic process (GO:0032270)	0.610656	0.78058	0.0701132	-0.353517	-0.909165	15	c("vih", "Hrb98DE", "CSN5", "Fmr1", "tyf", "CG4612")
protein localization to nucleus (GO:0034504)	0.592191	0.769531	0.0745501	-0.291407	-0.914929	33	c("hth", "Ran", "Ras85D", "Lam", "smt3", "Nup153", "Nup205", "Tnpo", "Nup358", "Nup160", "msk", "Nup154")
positive regulation of multicellular organism growth (GO:0040018)	0.570499	0.756785	0.0764767	-0.344449	-0.919638	18	c("InR", "step", "PIP4K", "Nf1", "Rassf", "S6k")
DNA metabolic process (GO:0006259)	0.639386	0.798441	0.0791317	-0.253101	-0.920734	65	c("scf", "PCNA", "Su(var)205", "pita", "CG5181", "MBD-like", "DNaseII", "Orc4", "Caf1-55", "flfl", "SMC5", "dup", "JIL-1", "Top2", "Mcm2", "spn-A")
ATP synthesis coupled proton transport (GO:0015986)	0.589641	0.769531	0.0704501	-0.370987	-0.921476	13	c("ATPsyngamma", "COX5B", "ATPsynD", "ATPsyndelta", "blw", "ATPsynE", "sun")
RNA interference (GO:0016246)	0.563169	0.755958	0.0764767	-0.333945	-0.921532	20	c("hdc", "trsn", "vig", "Hsc70-4", "r2d2")
positive regulation of cellular biosynthetic process (GO:0031328)	0.573593	0.757533	0.0760837	-0.334409	-0.921904	21	c("vvl", "chif", "Hrb98DE", "Fmr1", "tyf", "CG4612")
glial cell development (GO:0021782)	0.566879	0.756588	0.0756946	-0.31427	-0.921918	25	c("salm", "svp", "Galphao", "Sdc", "Nrg", "gcm", "pyr")
compound eye retinal cell programmed cell death (GO:0046667)	0.573386	0.757533	0.0709609	-0.389716	-0.922896	10	c("Dl", "rst", "shi")
establishment of protein localization to mitochondrion (GO:0072655)	0.582251	0.764963	0.0753094	-0.330251	-0.923654	22	c("Hsp60A", "CG12379", "Tom40", "CG31229", "blp", "ttm50", "Tim17b")
regulation of organ morphogenesis (GO:2000027)	0.563596	0.755958	0.0776799	-0.306512	-0.924399	28	c("pros", "aop", "sd", "fwd", "Vang", "Smox")
protein import into mitochondrial matrix (GO:0030150)	0.566532	0.756588	0.0730744	-0.364267	-0.924446	14	c("CG12379", "Tom40", "blp", "ttm50", "Tim17b")
positive regulation of cellular amide metabolic process (GO:0034250)	0.557173	0.753602	0.0755015	-0.353222	-0.926663	16	c("vvl", "Hrb98DE", "Fmr1", "Pex3", "tyf", "CG4612")
retinal cell programmed cell death (GO:0046666)	0.56917	0.756785	0.0718276	-0.387359	-0.929454	11	c("Dl", "rst", "shi")
regulation of cell size (GO:0008361)	0.570776	0.756785	0.0791317	-0.272631	-0.935854	46	c("stg", "InR", "pico", "Ras85D", "Pdk1")
MAPK cascade (GO:0000165)	0.536325	0.73827	0.078921	-0.343733	-0.937177	19	c("aop", "msn", "Ras85D", "PDZ-GEF", "bsk", "Ask1", "lic")
melanotic encapsulation of foreign target (GO:0035011)	0.541756	0.740487	0.0785029	-0.340329	-0.939151	20	c("Nrg", "LanA", "Flo2", "RhoGEF3", "Eb1", "poly")
regulation of compound eye photoreceptor development (GO:0045314)	0.553816	0.750068	0.0727141	-0.396662	-0.939344	10	c("neur", "Dlip3", "PDZ-GEF", "sty", "Nct")
regulation of transcription elongation from RNA polymerase II promoter (GO:0034243)	0.529915	0.735466	0.0795565	-0.345248	-0.941306	19	c("Mef2", "fs(1)h", "TH1", "dre4", "Cdk9", "Cf2", "NELF-B")
wound healing (GO:0042060)	0.564159	0.755958	0.0780892	-0.299412	-0.942975	34	c("sn", "zip", "chic", "EMC3", "Rho1", "shot", "Pc", "Eb1", "grp", "bsk")
protein stabilization (GO:0050821)	0.541401	0.740487	0.0780892	-0.321628	-0.943502	25	c("trsn", "CSN5", "Sgt1", "CG12379", "Cdc37", "Cnx99A", "Usp47", "CSN6", "CSN3", "CSN8", "alien", "Bap170", "sicily")
mRNA-containing ribonucleoprotein complex export from nucleus (GO:0071427)	0.533191	0.737808	0.0793435	-0.341909	-0.943511	20	c("Hel25E", "sqd", "tex", "tsu")
meiosis I (GO:0007127)	0.549145	0.745744	0.0776799	-0.325111	-0.943525	24	c("east", "Rae1", "fwd", "mod(mdg4)", "Klp67A", "Lam", "bol")
mRNA export from nucleus (GO:0006406)	0.532909	0.737808	0.078921	-0.322674	-0.946569	25	c("Hel25E", "sqd", "tex", "tsu")
negative regulation of supramolecular fiber organization (GO:1902904)	0.542339	0.740487	0.0753094	-0.373377	-0.947565	14	c("Kank", "shot", "Cip4", "Cep135", "alpha-Spec")
regulation of translation (GO:0006417)	0.58312	0.765108	0.0840746	-0.260529	-0.947757	65	c("Rbfox1", "bru3", "brat", "CG13928", "mRpL13", "Hrb98DE", "sqd", "Fmr1", "bol", "smg", "Unr", "tyf", "Adar", "CG4612", "RpL13A", "eIF3b")
female germ-line stem cell population maintenance (GO:0036099)	0.517094	0.72738	0.0808589	-0.348316	-0.94967	19	c("Hrb98DE", "CSN5", "ball", "gbb", "AdipoR", "CSN6", "CSN3")
spliceosomal complex assembly (GO:0000245)	0.545455	0.74173	0.0739901	-0.396007	-0.950206	11	c("bru3", "hfp", "CG3198")
chaeta morphogenesis (GO:0008407)	0.514286	0.72738	0.0826646	-0.313852	-0.953359	29	c("Dl", "sn", "emc", "tup", "sgg", "dally", "ase", "da", "ctp", "IKKepsilon", "Chi")
negative regulation of immune system process (GO:0002683)	0.528376	0.735353	0.0751182	-0.403537	-0.955626	10	c("wg", "CSN5", "Lam")
regulation of actin polymerization or depolymerization (GO:0008064)	0.538934	0.738921	0.0764767	-0.371795	-0.956172	15	c("Vrp1", "Abl", "Src64B", "GMF")
protein deubiquitination (GO:0016579)	0.504386	0.718821	0.0835991	-0.317274	-0.956855	28	c("Usp7", "Usp5", "Usp2", "CG4968", "Usp30", "Rpn11", "Usp47", "not", "Usp39")
imaginal disc fusion (GO:0046528)	0.519751	0.72738	0.0791317	-0.365	-0.957563	16	c("msn", "Mnn1", "Src42A", "bsk", "chm")
imaginal disc fusion, thorax closure (GO:0046529)	0.519751	0.72738	0.0791317	-0.365	-0.957563	16	c("msn", "Mnn1", "Src42A", "bsk", "chm")
proteasome-mediated ubiquitin-dependent protein catabolic process (GO:0043161)	0.561983	0.755958	0.0902635	-0.238098	-0.95796	111	c("brat", "wech", "Ppa", "vih", "gus", "Trim9", "Rca1", "Usp5", "Rpt3", "Prosalpha3", "slmb", "Pomp", "Prosbeta6", "CG9003", "FBXO11", "Rpn11", "Sem1", "Prosalpha6", "Prosbeta1", "TER94", "Cks30A", "Prosbeta3", "pall", "sina", "Rpn9", "CG2247", "Rpn8", "CG5823", "Prosbeta7", "CG5003", "Cdc27", "CG8188", "Rpn1", "Prosalpha4", "Rpn3", "Rpn12", "Fbl6", "Rpn2", "Prosalpha7", "CG40045", "Roc2", "RYBP"…
dosage compensation by hyperactivation of X chromosome (GO:0009047)	0.527668	0.735353	0.0756946	-0.401178	-0.962613	11	c("scf", "Unr", "msl-2", "msl-1", "mle")
response to ecdysone (GO:0035075)	0.503119	0.718821	0.0808589	-0.368839	-0.967634	16	c("Eip75B", "Trf2", "MED27", "ph-p", "CTCF", "ash2")
peptidyl-tyrosine phosphorylation (GO:0018108)	0.519763	0.72738	0.0764767	-0.404796	-0.971294	11	c("smal", "Abl", "Src64B", "Ptpmeg2", "Ptp61F")
mRNA cis splicing, via spliceosome (GO:0045292)	0.508197	0.723231	0.0795565	-0.379081	-0.97491	15	c("x16", "SF2", "Rbp1", "Rsf1", "lark")
G1/S transition of mitotic cell cycle (GO:0000082)	0.519763	0.72738	0.0764767	-0.406384	-0.975106	11	c("Ras85D", "Rca1", "Cdk8", "Cdk2")
cell cycle G1/S phase transition (GO:0044843)	0.519763	0.72738	0.0764767	-0.406384	-0.975106	11	c("Ras85D", "Rca1", "Cdk8", "Cdk2")
transcription initiation from RNA polymerase II promoter (GO:0006367)	0.498845	0.71395	0.0870516	-0.284127	-0.978755	48	c("skd", "Trf2", "Taf10b", "Trf", "MED6", "Taf7", "Ssl1", "Taf6", "MED1", "MED16", "caz", "Gas41", "MED24", "MED30", "TfIIEbeta", "Tfb1", "TfIIA-L", "Taf1", "MED14", "e(y)1", "Mat1")
triglyceride homeostasis (GO:0070328)	0.504098	0.718821	0.0799859	-0.380584	-0.978776	15	c("InR", "Mondo", "AdipoR")
regulation of defense response (GO:0031347)	0.493952	0.708958	0.0802023	-0.385711	-0.978866	14	c("CG10333", "brm", "Toll-7", "Rm62")
positive regulation of transcription elongation from RNA polymerase II promoter (GO:0032968)	0.491935	0.708078	0.08042	-0.386283	-0.980317	14	c("Mef2", "fs(1)h")
lipid homeostasis (GO:0055088)	0.486486	0.705266	0.0826646	-0.374067	-0.981351	16	c("InR", "ptc", "smt3")
regulation of proteasomal ubiquitin-dependent protein catabolic process (GO:0032434)	0.489316	0.707335	0.0838361	-0.338469	-0.982293	24	c("ari-2", "CG32369", "sgg", "CSN5", "slmb", "Pomp", "Usp47", "TER94", "Ufd1-like", "trbl", "gcl", "PI31")
germarium-derived female germ-line cyst encapsulation (GO:0030708)	0.488978	0.707335	0.08042	-0.401179	-0.98309	12	c("Src64B", "slmb", "ph-p", "Cip4", "Sce", "Nost", "Mettl3", "Scm", "cher")
nucleotide-excision repair (GO:0006289)	0.478088	0.701899	0.0813027	-0.396742	-0.985448	13	c("PCNA", "Mnn1", "Xpc", "Ssl1", "RpA-70")
regulation of signal transduction (GO:0009966)	0.481928	0.703712	0.0913924	-0.276042	-0.986632	58	c("SKIP", "InR", "neur", "TBPH", "mahe", "ex", "p120ctn", "kuz", "Rala", "Ndfip", "shrb", "Chi", "ttv")
glial cell differentiation (GO:0010001)	0.453362	0.681231	0.0888945	-0.370849	-0.990122	18	c("salm", "pros", "svp", "Sdc", "gcm", "pyr")
cellular response to DNA damage stimulus (GO:0006974)	0.481308	0.703712	0.0897105	-0.285423	-0.990942	51	c("Chrac-14", "Mnn1", "CG5181", "Uba1", "Caf1-55", "flfl", "SMC5", "PR-Set7", "14-3-3epsilon", "PhKgamma", "hid", "grp", "spn-A", "RpA-70", "gpp", "Snr1", "rpr", "RfC3")
actomyosin contractile ring assembly (GO:0000915)	0.451477	0.680961	0.0875697	-0.375035	-0.997555	17	c("pnut", "sti", "polo", "tsr", "chic", "shi")
insulin receptor signaling pathway (GO:0008286)	0.463203	0.686303	0.0875697	-0.362885	-1.00041	21	c("InR", "Ilp4", "Pdk1")
regulation of mitochondrion organization (GO:0010821)	0.485323	0.705266	0.0795565	-0.42249	-1.00051	10	c("Pgam5", "Sod2", "QIL1", "Miga", "Drp1")
GPI anchor biosynthetic process (GO:0006506)	0.483366	0.703775	0.0797706	-0.422976	-1.00166	10	c("PIG-B", "PIG-K", "PIG-T", "PGAP3")
protein targeting to mitochondrion (GO:0006626)	0.430435	0.662056	0.0919686	-0.336182	-1.00545	27	c("Hsp60A", "UQCR-C2", "CG12379", "Tom40", "CG31229", "CG34132", "blp", "ttm50", "Tim17b")
courtship behavior (GO:0007619)	0.442516	0.672438	0.0902635	-0.377149	-1.00694	18	c("shep", "fne", "pros", "Nrg", "egh", "Fmr1", "gb")
eye-antennal disc morphogenesis (GO:0007455)	0.415217	0.65318	0.0940503	-0.337898	-1.01059	27	c("Dl", "sn", "ptc", "zip", "Ras85D", "Rca1", "aos")
positive regulation of cysteine-type endopeptidase activity involved in apoptotic process (GO:0043280)	0.461694	0.686081	0.0838361	-0.399187	-1.01307	14	c("Cyt-c-p", "IKKepsilon", "RnrS", "hid", "Drice", "rpr", "MED24")
protein oligomerization (GO:0051259)	0.465753	0.689069	0.0817516	-0.42832	-1.01431	10	c("neur", "zip", "alphaSnap")
modification-dependent protein catabolic process (GO:0019941)	0.420091	0.654124	0.0962406	-0.296216	-1.01681	46	c("CG32850", "UbcE2H", "Ubi-p5E", "Cbl", "Uba1", "TER94", "Cul4", "Ubc10", "sina", "Ufd1-like", "Rpn9", "CSN3", "not", "snama", "Npl4", "RpL40", "CG8188", "Rpn3", "Rpn12", "PI31", "CG40045", "Diap1")
chromatin assembly (GO:0031497)	0.429501	0.661628	0.0919686	-0.381404	-1.0183	18	c("Su(var)205", "Df31", "Fmr1", "Iswi", "Acf", "Caf1-55")
positive regulation of growth (GO:0045927)	0.433036	0.663024	0.0931455	-0.31371	-1.01941	38	c("InR", "pico", "tkv", "Ras85D", "mnb", "14-3-3epsilon", "PIP4K", "S6k", "Hcf", "Akt1")
cell cycle comprising mitosis without cytokinesis (GO:0033301)	0.421941	0.654126	0.0913924	-0.386077	-1.02693	17	c("shi", "smt3", "Pc", "ph-p", "CycA", "Cks30A", "larp", "SAK", "E(z)")
peptide transport (GO:0015833)	0.444227	0.673011	0.0843144	-0.434895	-1.02989	10	c("RanBP3", "Nup358", "Nup50", "Vps24", "AP-2alpha")
negative regulation of cellular response to insulin stimulus (GO:1900077)	0.417722	0.65318	0.0919686	-0.387451	-1.03058	17	c("mts", "sgg", "Ptp61F", "Fmr1", "slmb")
negative regulation of insulin receptor signaling pathway (GO:0046627)	0.417722	0.65318	0.0919686	-0.387451	-1.03058	17	c("mts", "sgg", "Ptp61F", "Fmr1", "slmb")
positive regulation of translation (GO:0045727)	0.409766	0.653079	0.0934449	-0.351593	-1.03141	25	c("Hrb98DE", "Fmr1", "Atx2", "DENR", "bol", "MCTS1", "tyf", "CG4612", "lark")
chaeta development (GO:0022416)	0.389294	0.64078	0.104733	-0.286593	-1.03321	59	c("Dl", "skd", "sn", "Amun", "emc", "tup", "sgg", "dally", "Hs6st", "ase", "Abi", "da", "Atx2", "Stim", "ctp", "IKKepsilon", "Cdk8", "Chi")
Notch receptor processing (GO:0007220)	0.418327	0.65318	0.0886261	-0.415978	-1.03323	13	c("hbs", "kuz")
melanization defense response (GO:0035006)	0.412393	0.65318	0.0934449	-0.356182	-1.0337	24	c("Nrg", "LanA", "Flo2", "RhoGEF3", "Rho1", "Eb1", "poly", "bsk")
mRNA transport (GO:0051028)	0.395604	0.644854	0.0975449	-0.340409	-1.03403	29	c("Hel25E", "Slbp", "sqd", "tex", "Fmr1", "tsu")
positive regulation of Notch signaling pathway (GO:0045747)	0.394397	0.644854	0.096563	-0.336939	-1.03452	30	c("hbs", "neur", "shi", "CRMP", "Tsp86D", "e(r)")
regulation of cell-cell adhesion (GO:0022407)	0.423387	0.655211	0.0886261	-0.409475	-1.03917	14	c("Ten-a", "wech", "tkv")
protein-DNA complex assembly (GO:0065004)	0.422037	0.654126	0.0905429	-0.396318	-1.03973	16	c("Df31", "Iswi", "Acf", "Caf1-55", "msl-2", "spn-A", "msl-1", "mle")
female germ-line cyst encapsulation (GO:0048139)	0.410359	0.653079	0.0897105	-0.419356	-1.04162	13	c("Src64B", "slmb", "ph-p", "Cip4", "Egfr", "Sce", "Nost", "Mettl3", "Scm", "cher")
plasma membrane bounded cell projection assembly (GO:0120031)	0.382418	0.636157	0.0995791	-0.344067	-1.04514	29	c("pnut", "sn", "Bug22", "mim", "tsr", "Mtl", "Abi", "unc-119", "ctp", "hh")
protein complex subunit organization (GO:0071822)	0.411642	0.65318	0.0919686	-0.398568	-1.04563	16	c("Cam", "Plod", "Nup153", "Nup205", "Ndc1", "Nup44A", "Lis-1", "CG6512", "Gp210")
gene silencing by miRNA (GO:0035195)	0.418838	0.65318	0.0888945	-0.427137	-1.0467	12	c("gw", "NiPp1", "DCP2", "Ge-1")
dorsal/ventral pattern formation, imaginal disc (GO:0007450)	0.371824	0.636157	0.104344	-0.308396	-1.0489	45	c("Dl", "tsh", "skd", "peb", "mts", "wg", "tara", "sbb", "dally")
cellular response to ionizing radiation (GO:0071479)	0.41483	0.65318	0.0894367	-0.428278	-1.0495	12	c("Chrac-14", "skl", "hid", "rpr", "Stat92E", "lok", "Utx")
regulation of gene expression, epigenetic (GO:0040029)	0.403689	0.648863	0.0922597	-0.408594	-1.05081	15	c("dpn", "Unr", "CTCF", "msl-2", "CG8878", "msl-1", "mle", "Mettl3")
positive regulation of neuromuscular junction development (GO:1904398)	0.375796	0.636157	0.09855	-0.358475	-1.05159	25	c("Sdc", "tkv", "mnb", "trio", "gbb", "cpb")
positive regulation of synaptic growth at neuromuscular junction (GO:0045887)	0.375796	0.636157	0.09855	-0.358475	-1.05159	25	c("Sdc", "tkv", "mnb", "trio", "gbb", "cpb")
phosphate-containing compound metabolic process (GO:0006796)	0.37961	0.636157	0.0992333	-0.334973	-1.05171	33	c("Argk", "wun2", "ptc", "fwd")
regulation of chromatin silencing (GO:0031935)	0.373391	0.636157	0.0995791	-0.357614	-1.05488	26	c("crol", "Cp190", "e(y)3", "Usp47", "JIL-1", "CG8036", "l(3)neo38", "Prp3", "FRG1", "vig2", "msl-1", "Bap170", "e(y)2")
regulation of filopodium assembly (GO:0051489)	0.378022	0.636157	0.100279	-0.347614	-1.05591	29	c("kon", "chic", "C1GalTA", "Abi", "Rho1", "shot", "kug", "cpb", "par-6")
nucleus localization (GO:0051647)	0.403226	0.648863	0.0913924	-0.416247	-1.05636	14	c("msn", "ens", "Lam", "nudE", "Bsg", "klar", "Lis-1")
positive regulation of protein phosphorylation (GO:0001934)	0.382222	0.636157	0.100279	-0.321288	-1.0582	39	c("InR", "jeb", "chif", "Src64B", "Ras85D", "Atg17", "Abi", "Lk6", "CycT", "gbb")
short-term memory (GO:0007614)	0.395492	0.644854	0.0934449	-0.411507	-1.0583	15	c("Fas2", "shi", "cer", "Fmr1", "kis")
positive regulation of ERK1 and ERK2 cascade (GO:0070374)	0.418787	0.65318	0.0875697	-0.447419	-1.05954	10	c("InR", "Cdc37", "Egfr", "dnt", "drl", "Eph")
mitotic cell cycle, embryonic (GO:0045448)	0.369658	0.636157	0.0999277	-0.372041	-1.06072	23	c("Tlk", "borr", "shi", "Fmr1", "smt3", "Pc", "ph-p", "CycA", "Cks30A", "larp")
chemical homeostasis (GO:0048878)	0.394515	0.644854	0.095288	-0.39882	-1.06082	17	c("InR", "ptc", "endos", "smt3")
imaginal disc-derived genitalia morphogenesis (GO:0048805)	0.386694	0.637905	0.0956031	-0.404633	-1.06154	16	c("Fas2", "otk")
imaginal disc-derived male genitalia morphogenesis (GO:0048803)	0.377049	0.636157	0.0962406	-0.414377	-1.06568	15	c("Fas2", "otk")
male genitalia morphogenesis (GO:0048808)	0.377049	0.636157	0.0962406	-0.414377	-1.06568	15	c("Fas2", "otk")
fatty acid biosynthetic process (GO:0006633)	0.39479	0.644854	0.0922597	-0.434899	-1.06572	12	c("ND-ACP", "CG31523", "Pex3", "Las", "CG31522", "Hydr2", "Hydr1", "beg")
positive regulation of signal transduction (GO:0009967)	0.316489	0.595462	0.124434	-0.289121	-1.06741	71	c("hbs", "neur", "Dyrk2", "apolpp", "mts", "shi", "lin-28", "CRMP", "step", "pygo", "DENR", "Tsp86D", "e(r)", "Sulf1", "hh", "ttv", "Cp1", "poly", "Rtf1")
positive regulation of mitotic cell cycle phase transition (GO:1901992)	0.397233	0.645424	0.0911073	-0.445311	-1.06851	11	c("stg", "vih", "sgg")
regulation of epidermal growth factor receptor signaling pathway (GO:0042058)	0.353349	0.629751	0.107554	-0.314216	-1.0687	45	c("Fas2", "Socs36E", "vn", "spi", "Gug", "Cbl", "aos", "Ptp61F", "brm", "Sulf1", "shrb", "Src42A", "Ptpmeg", "sty", "rno")
histone lysine methylation (GO:0034968)	0.344828	0.622417	0.104733	-0.348356	-1.06958	30	c("Mnn1", "nej", "ash1", "Ncoa6", "ash2", "Rtf1", "Hcf", "gpp", "NSD", "Rbbp5", "vig2", "Pa1", "trr", "E(z)", "Smyd5", "wds", "BEAF-32", "egg", "Utx")
male gamete generation (GO:0048232)	0.337349	0.614389	0.113313	-0.299514	-1.07052	58	c("Imp", "Rae1", "fwd", "sfl", "wuho", "Pdk1", "Iswi", "Lam", "Prp8", "SmB", "bol", "l(3)72Ab", "ctp", "so", "Mi-2", "Arf51F")
regulation of protein kinase B signaling (GO:0051896)	0.401174	0.648863	0.0899861	-0.452191	-1.07084	10	c("mts", "Pdk1")
establishment of planar polarity (GO:0001736)	0.347926	0.624822	0.108394	-0.319935	-1.07158	42	c("Dl", "fj", "otk", "Wnt4", "Galphao", "msn", "zip", "tsr", "Vang", "Mtl")
regulation of G1/S transition of mitotic cell cycle (GO:2000045)	0.378205	0.636157	0.09855	-0.393856	-1.07383	19	c("dap", "Rae1", "brm", "Psf2", "Egfr")
regulation of intracellular signal transduction (GO:1902531)	0.359667	0.633671	0.0999277	-0.410074	-1.07581	16	c("scyl", "chrb", "gbb", "RhoGAP54D", "PIP4K")
histone H3-K4 methylation (GO:0051568)	0.376068	0.636157	0.0988903	-0.395937	-1.07951	19	c("Mnn1", "nej", "ash1", "Ncoa6", "ash2", "Rtf1", "Hcf", "Rbbp5", "Pa1", "trr")
protein ubiquitination (GO:0016567)	0.304233	0.591979	0.126876	-0.269945	-1.08018	103	c("Pli", "brat", "wech", "neur", "CG32850", "mib2", "vih", "ari-2", "CG32369", "UbcE2H", "Ubc2", "Cnot4", "Ubi-p5E", "slmb", "Uba1", "Prp19")
DNA-templated transcriptional preinitiation complex assembly (GO:0070897)	0.354508	0.629751	0.0999277	-0.420173	-1.08059	15	c("Trf2", "Trf", "MED6", "Taf7", "Taf6")
germ-band shortening (GO:0007390)	0.353579	0.629751	0.103576	-0.404768	-1.08068	18	c("InR", "peb", "tup", "Mtl")
regulation of neuron projection development (GO:0010975)	0.337719	0.614389	0.10714	-0.358728	-1.08188	28	c("Abl", "comm", "Trim9", "fra", "trio", "Rho1", "RhoGEF2", "Dscam1")
compound eye cone cell differentiation (GO:0042675)	0.360721	0.633671	0.0975449	-0.441511	-1.08192	12	c("Dl", "pros", "emc")
oogenesis (GO:0048477)	0.279412	0.584665	0.141225	-0.256747	-1.08207	150	c("Rbfox1", "Dl", "dap", "brat", "ct", "InR", "Hsp83", "Eip75B", "ptc", "nsl1", "Ote", "Src64B", "msn", "mira", "endos", "mts", "Hrb98DE", "sgg", "HDAC1", "mod(mdg4)", "lin-28", "wuho", "kuz", "dally", "sqd", "CSN5", "ovo", "Abi", "snf", "da", "ash1", "brm", "Pp1-87B")
glucose homeostasis (GO:0042593)	0.375	0.636157	0.0956031	-0.426384	-1.08209	14	c("InR", "Eno", "Uba1", "Mondo", "AdipoR", "Aps", "trbl")
phagocytosis (GO:0006909)	0.339056	0.615301	0.105521	-0.367871	-1.08513	26	c("CG16791", "NimC4", "Gs1", "CG6479", "crq", "gb", "Dscam1", "Src42A")
maternal determination of anterior/posterior axis, embryo (GO:0008358)	0.334047	0.610604	0.106323	-0.395172	-1.09049	20	c("Dl", "Dg", "gus", "sqd", "CSN5", "tsu", "IKKepsilon", "cni")
proteolysis involved in cellular protein catabolic process (GO:0051603)	0.326087	0.601502	0.10882	-0.365138	-1.09205	27	c("phyl", "Ubi-p5E", "Prosalpha3", "Prosbeta6", "Prosalpha6", "Prosbeta1", "Cp1", "CG4572", "Prosbeta3", "sina", "Prosbeta7", "RpL40", "Prosalpha4", "Prosalpha7")
wing disc pattern formation (GO:0035222)	0.287805	0.586807	0.125033	-0.299023	-1.09307	63	c("Dl", "bi", "tsh", "skd", "peb", "ptc", "tkv", "mts", "tara", "sbb", "dally", "gbb", "Sulf1", "14-3-3epsilon", "hh", "gammaSnap1", "en", "nito", "Egfr")
protein palmitoylation (GO:0018345)	0.37182	0.636157	0.0943564	-0.461772	-1.09353	10	c("CG13029", "Hip14", "CG5196", "CG5447", "Dnz1", "CG8314")
regulation of cyclin-dependent protein kinase activity (GO:1904029)	0.349802	0.62691	0.09855	-0.458578	-1.10034	11	dap
nuclear import (GO:0051170)	0.318681	0.595462	0.111011	-0.362392	-1.1008	29	c("chinmo", "Ran", "Ras85D", "smt3", "Nup153", "Nup205", "Tnpo", "Nup358", "Nup160", "msk", "Nup154", "Nup50", "Nup62", "Gp210", "Nup98-96")
dorsal closure, elongation of leading edge cells (GO:0007394)	0.360078	0.633671	0.0962406	-0.465291	-1.10187	10	c("Mtl", "raw", "cno", "Rac2", "Rac1", "slpr", "Rab11")
histone H4 acetylation (GO:0043967)	0.320166	0.597131	0.10714	-0.421356	-1.10541	16	c("nej", "MRG15", "DMAP1", "dgt1", "msl-2", "Hcf")
regulation of protein catabolic process (GO:0042176)	0.352321	0.629751	0.10208	-0.415634	-1.10554	17	c("sgg", "gus", "Su(var)2-10", "Cul4", "SAK", "rpr", "Su(dx)")
regulation of actin filament-based process (GO:0032970)	0.345992	0.623403	0.103197	-0.416014	-1.10656	17	c("sti", "shi", "Abi", "step", "Rho1")
segment polarity determination (GO:0007367)	0.311404	0.592758	0.112379	-0.366924	-1.10659	28	c("fz2", "gsb", "wg", "sfl", "sgg", "dally", "sgl", "pygo", "hh", "en", "Egfr")
positive regulation of synapse assembly (GO:0051965)	0.305495	0.591979	0.113787	-0.364924	-1.1085	29	c("Sdc", "tkv", "mnb", "trio", "gbb", "Cals", "cpb")
regulation of compound eye retinal cell programmed cell death (GO:0046669)	0.337945	0.614389	0.100633	-0.462163	-1.10894	11	c("klu", "wg", "Ras85D", "spi")
regulation of cell communication (GO:0010646)	0.332669	0.609189	0.10208	-0.4476	-1.11177	13	c("SKIP", "ex", "p120ctn")
oocyte anterior/posterior axis specification (GO:0007314)	0.326923	0.601944	0.107554	-0.408332	-1.1133	19	c("Dl", "Dg", "gus", "sqd", "CSN5", "tsu", "IKKepsilon", "cni")
non-sensory hair organization (GO:0035316)	0.340726	0.616447	0.101351	-0.438967	-1.11402	14	c("sn", "zip", "ovo", "Rho1", "Cip4")
regulation of dendrite development (GO:0050773)	0.307856	0.591979	0.111011	-0.37984	-1.11427	25	c("CadN", "babos", "vvl", "TBPH", "tutl", "comm", "Fmr1", "fra", "Dscam1")
regulation of actin cytoskeleton organization (GO:0032956)	0.302575	0.591979	0.112843	-0.37789	-1.11469	26	c("sti", "Gbeta13F", "shi", "mthl1", "Abi", "step", "Rho1", "RhoGEF2", "cpb")
sister chromatid segregation (GO:0000819)	0.30303	0.591979	0.113313	-0.398756	-1.11525	22	c("borr", "barr", "Klp67A", "ball", "ph-p", "CycA", "Top2")
positive regulation of protein kinase activity (GO:0045860)	0.296703	0.591979	0.115734	-0.367292	-1.11569	29	c("chif", "Src64B", "msn", "Atg17", "Abi", "Rho1", "Atg13")
phagocytosis, engulfment (GO:0006911)	0.318637	0.595462	0.105125	-0.455359	-1.11586	12	c("NimC4", "Mtl", "crq")
RNA export from nucleus (GO:0006405)	0.295503	0.591979	0.114267	-0.356646	-1.11761	32	c("Rae1", "Hel25E", "sqd", "tex", "SF2", "tsu", "Nup153")
chromosome organization (GO:0051276)	0.311947	0.592758	0.112843	-0.355143	-1.1185	34	c("Rae1", "Su(var)205", "mad2", "lid", "Cap-H2", "Su(var)2-10", "Cam", "MRG15", "Mi-2", "XNP", "JIL-1", "Top2")
negative regulation of stress-activated MAPK cascade (GO:0032873)	0.318376	0.595462	0.10925	-0.410509	-1.11924	19	c("peb", "Mnn1", "Usp5", "Ptp61F", "Rala", "cpb", "flw")
regulation of JAK-STAT cascade (GO:0046425)	0.307692	0.591979	0.111463	-0.386578	-1.12191	24	c("CG8108", "Imp", "peb", "Socs36E", "Cnot4", "Ptp61F", "Su(var)2-10")
mitotic sister chromatid segregation (GO:0000070)	0.255319	0.559179	0.131458	-0.313884	-1.12222	56	c("sls", "Mink", "Slbp", "borr", "barr", "Klp67A", "ball", "Pp1-87B", "ph-p", "Eb1", "CycA", "Klp10A", "dmt", "Top2", "Kmn1", "Mis12")
positive regulation of cellular process (GO:0048522)	0.255875	0.559179	0.138805	-0.301757	-1.12332	73	c("stg", "Dl", "InR", "pico", "wg", "vn", "Ras85D", "spi", "CSN5", "Adgf-A", "DENR", "Caf1-55", "dome", "CycA", "Cdk2", "SNF4Agamma", "Egfr", "PIP4K", "hid", "COX5A", "S6k")
spermatid development (GO:0007286)	0.310621	0.592758	0.10673	-0.458469	-1.12348	12	c("sns", "Vrp1")
mRNA catabolic process (GO:0006402)	0.310195	0.592758	0.111918	-0.421112	-1.12432	18	c("gw", "Ire1", "DCP2", "Ge-1", "Edc3", "Pop2")
mitochondrial ATP synthesis coupled electron transport (GO:0042775)	0.272517	0.580105	0.125033	-0.330762	-1.12497	45	c("Cyt-c-p", "ND-PDSW", "ND-ACP", "UQCR-C2", "ND-B12", "ND-15", "COX5B", "COX5A", "ND-13B", "ND-B18", "RFeSP", "levy", "ND-B22", "ND-39", "COX4", "ND-B14", "ND-B15", "ND-ASHI", "UQCR-14", "ND-SGDH", "SdhD", "ND-42", "UQCR-11", "ND-23")
eye-antennal disc development (GO:0035214)	0.305987	0.591979	0.114267	-0.350836	-1.12662	36	c("chinmo", "ct", "tsh", "disco", "ptc", "zip", "Ras85D", "Bx42", "Dad", "Rca1", "aos", "elB", "pygo")
regulation of actin filament polymerization (GO:0030833)	0.293478	0.58988	0.115734	-0.377159	-1.12801	27	c("chinmo", "Vrp1", "Kank", "GMF", "shi", "Mtl", "Lam", "Atx2")
regulation of cellular localization (GO:0060341)	0.298597	0.591979	0.10925	-0.460941	-1.12954	12	c("east", "gbb", "Cnx99A", "par-6", "Nup358", "klar", "Dys")
female germ-line stem cell asymmetric division (GO:0048132)	0.30123	0.591979	0.110122	-0.439338	-1.12988	15	c("InR", "Ote", "dally")
regulation of axon extension involved in axon guidance (GO:0048841)	0.324853	0.601502	0.102449	-0.477327	-1.13037	10	c("CadN", "tap", "chic")
cilium organization (GO:0044782)	0.30123	0.591979	0.110122	-0.439823	-1.13112	15	c("pnut", "Bug22", "unc-119", "ctp", "Cep135")
plasma membrane bounded cell projection morphogenesis (GO:0120039)	0.308017	0.591979	0.110565	-0.425422	-1.13158	17	c("sn", "msn", "Fmr1", "CG16974", "Rho1", "CG7154", "bsk")
embryonic development via the syncytial blastoderm (GO:0001700)	0.207715	0.517755	0.166934	-0.271332	-1.13205	140	c("zfh1", "kirre", "InR", "sns", "tsh", "scyl", "aop", "peb", "Abl", "chn", "tkv", "Src64B", "msn", "cdi", "wg", "emc", "zip", "tup", "Ras85D", "Doc1", "Bx42", "chic", "Mtl", "spi", "chrb", "Hsc70-4", "barr", "Rala", "gw")
chorion-containing eggshell formation (GO:0007304)	0.298597	0.591979	0.10925	-0.461969	-1.13206	12	c("chif", "tkv", "slmb", "fs(2)ltoPP43", "dup")
positive regulation of smoothened signaling pathway (GO:0045880)	0.312749	0.592881	0.10592	-0.455978	-1.13258	13	c("apolpp", "mts", "Sulf1", "ttv")
ATP biosynthetic process (GO:0006754)	0.298419	0.591979	0.108394	-0.472422	-1.13356	11	c("ATPsyngamma", "ATPsynD", "ATPsyndelta", "blw", "ATPsynE", "sun")
periodic partitioning (GO:0007365)	0.284797	0.585335	0.116739	-0.361787	-1.13372	32	c("fz2", "gsb", "wg", "sfl", "sgg", "dally", "h", "sgl", "pygo", "hh", "en", "Egfr")
R8 cell differentiation (GO:0045465)	0.29249	0.589367	0.109684	-0.47312	-1.13524	11	c("CadN", "salm", "Dl", "emc", "h")
negative regulation of gene silencing (GO:0060969)	0.315068	0.595326	0.104344	-0.479978	-1.13665	10	c("Ubx", "e(y)3", "JIL-1", "FRG1", "msl-1", "Bap170", "e(y)2")
regulation of insulin receptor signaling pathway (GO:0046626)	0.280435	0.584665	0.118815	-0.380238	-1.13722	27	c("mts", "sgg", "lin-28", "Ptp61F", "Fmr1", "slmb", "step", "DENR")
regulation of mitotic cell cycle phase transition (GO:1901990)	0.303419	0.591979	0.112379	-0.417181	-1.13743	19	c("Rae1", "vih", "ex", "Spindly", "CycA", "Cdk2")
protein transmembrane import into intracellular organelle (GO:0044743)	0.289079	0.586883	0.115734	-0.413012	-1.13972	20	c("Hsp60A", "CG12379", "Tom40", "CG31229", "CG34132", "blp", "ttm50", "Tim17b")
wing disc morphogenesis (GO:0007472)	0.218667	0.528586	0.153159	-0.285904	-1.14004	102	c("hth", "Dl", "bi", "tsh", "Socs36E", "sd", "ptc", "crol", "neur", "tkv", "wg", "vn", "emc", "sbb", "Ras85D", "gus", "Dad", "spi", "dally", "mthl1", "Cbl", "aos", "Smox", "cg", "pygo", "Stim", "kis", "ctp")
positive regulation of cellular component biogenesis (GO:0044089)	0.286902	0.586807	0.114267	-0.434729	-1.14049	16	c("Lam", "cal1", "Cals", "Bap60", "nclb", "mle")
morphogenesis of a polarized epithelium (GO:0001738)	0.275556	0.581664	0.121543	-0.346525	-1.14132	39	c("Dl", "fj", "otk", "Wnt4", "msn", "zip", "tsr", "shi", "Vang")
histone deacetylation (GO:0016575)	0.311155	0.592758	0.105125	-0.48198	-1.14139	10	c("HDAC1", "MRG15", "Sirt1")
protein deacetylation (GO:0006476)	0.311155	0.592758	0.105125	-0.48198	-1.14139	10	c("HDAC1", "MRG15", "Sirt1")
regulation of histone methylation (GO:0031060)	0.288934	0.586883	0.112843	-0.444236	-1.14247	15	c("Su(var)205", "Jarid2", "HDAC1", "rgr", "Ctr9", "CG4282", "CG10366", "E(z)", "CG30020", "pzg", "CG6254")
regulation of transcription initiation from RNA polymerase II promoter (GO:0060260)	0.284836	0.585335	0.113787	-0.445369	-1.14539	15	c("x16", "Srp54", "SF2", "NC2beta", "Ssb-c31a", "Rbp1", "Rsf1")
regulation of nuclear division (GO:0051783)	0.287879	0.586807	0.116739	-0.415842	-1.1464	21	c("endos", "kni", "nej", "Rca1", "slmb", "14-3-3epsilon", "CycA")
sensory perception of chemical stimulus (GO:0007606)	0.280632	0.584665	0.112379	-0.477788	-1.14644	11	c("SKIP", "pros", "Dyrk2")
phosphorylation (GO:0016310)	0.182353	0.480466	0.17822	-0.272223	-1.14729	150	c("Argk", "InR", "fj", "sti", "Abl", "polo", "Dyrk2", "tkv", "fwd", "Cyt-c-p", "Src64B", "msn", "cdi", "awd", "Tlk", "sgg", "Pdk1", "mnb", "Pitslre", "ball", "Cam", "Lk6", "IKKepsilon", "Pkc98E", "dnk", "Ire1", "Cdk8", "PhKgamma", "Src42A", "Asator", "Cdk2", "JIL-1", "Egfr", "PIP4K", "Cks30A", "CG8878", "Nak", "S6k", "put", "grp", "bsk")
response to alcohol (GO:0097305)	0.269231	0.574321	0.120433	-0.395488	-1.14777	24	c("Eip75B", "Trf2", "Pdk1", "hang", "Clic", "Pkc98E", "ph-p", "CTCF", "ash2", "sca", "whd", "hfw", "homer", "trr")
sensory perception of mechanical stimulus (GO:0050954)	0.298805	0.591979	0.10882	-0.462729	-1.14935	13	c("salm", "ct", "Plp", "Cam", "nrv2", "Eb1")
regulation of glial cell proliferation (GO:0060251)	0.27668	0.582058	0.113313	-0.479038	-1.14944	11	c("gcm", "pyr", "slmb")
neuron development (GO:0048666)	0.265525	0.56882	0.121543	-0.36811	-1.15353	32	c("chinmo", "Fas2", "Tollo", "Ras85D", "egh", "Smox", "Fmr1", "Dscam1", "ph-p", "put", "bsk", "M6", "CSN8", "Spn", "pnt", "fry")
ribonucleoprotein complex assembly (GO:0022618)	0.204134	0.514929	0.156312	-0.302778	-1.15641	84	c("bru3", "LSm3", "hfp", "SmD1", "SmE", "CG3198", "Atx2", "Prp19", "RpS14b", "DENR", "l(3)72Ab", "eIF4H1", "SmD2", "CG9107", "MCTS1", "SmD3", "mRpS7", "CG6712", "Ge-1", "Edc3", "Gem2", "RpS5b")
regulation of cell cycle process (GO:0010564)	0.242489	0.549257	0.128143	-0.371822	-1.1571	31	c("east", "sti", "endos", "kni", "nej", "Rca1", "slmb", "14-3-3epsilon", "CycA")
sensory perception of sound (GO:0007605)	0.291585	0.589367	0.10925	-0.48922	-1.15853	10	c("salm", "ct", "Plp", "Cam", "nrv2", "Eb1")
negative regulation of cellular process (GO:0048523)	0.218978	0.528586	0.145516	-0.321548	-1.15923	59	c("Ubx", "pros", "dap", "brat", "aop", "Hsp83", "hfp", "Mnn1", "spidey", "ex", "aos", "Ptp61F", "mnb", "slmb", "Lam")
positive regulation of cellular catabolic process (GO:0031331)	0.306452	0.591979	0.107972	-0.457564	-1.16122	14	c("vih", "CSN5", "nero", "Toll-7", "GlyS", "S6k", "bsk")
nucleosome assembly (GO:0006334)	0.300403	0.591979	0.10925	-0.459971	-1.16732	14	c("Df31", "Iswi", "Acf", "Caf1-55", "XNP")
negative regulation of response to stimulus (GO:0048585)	0.273319	0.580147	0.120433	-0.438499	-1.17074	18	c("InR", "Csp", "HDAC1", "Lam", "Pc", "Egfr", "sty", "dnt", "drl", "Eph", "RYBP")
anatomical structure homeostasis (GO:0060249)	0.274262	0.580147	0.118288	-0.440659	-1.17211	17	c("InR", "Su(var)205", "Ote")
positive regulation of transmembrane receptor protein serine/threonine kinase signaling pathway (GO:0090100)	0.256513	0.559179	0.119348	-0.478431	-1.1724	12	c("hth", "Ote", "dally", "lili", "gbb", "ttv")
cellular protein modification process (GO:0006464)	0.100694	0.363263	0.266351	-0.265337	-1.17298	215	c("Ptp99A", "stg", "InR", "fj", "sti", "Abl", "polo", "Dyrk2", "tkv", "Src64B", "msn", "cdi", "mts", "awd", "Tlk", "sgg", "PPP4R2r", "Mical", "Ubi-p5E", "C1GalTA", "Mkp3", "Pdk1", "CG10417", "Ptpmeg2", "mnb", "Pitslre", "UbcE2M", "ball", "Pp4-19C", "Cam", "Lk6", "smt3", "Pp1-87B", "PIG-K", "IKKepsilon", "CG8668", "Pkc98E", "Ire1", "PIG-T", "Cdk8", "PhKgamma", "Src42A", "Asator", "Pgam5", "Cdk2", …
positive regulation of gene expression, epigenetic (GO:0045815)	0.259875	0.562691	0.120985	-0.447626	-1.17433	16	c("tara", "ash1", "e(y)3", "tna", "ash2", "JIL-1", "FRG1", "gpp", "msl-1", "Bap170", "e(y)2", "pho")
respiratory chain complex IV assembly (GO:0008535)	0.254509	0.559179	0.119888	-0.479796	-1.17574	12	c("CG11562", "CG3803", "COX6B", "CG5037", "CG13018", "l(3)87Df", "CG17996")
macromolecule modification (GO:0043412)	0.243083	0.549257	0.122108	-0.490454	-1.17683	11	c("Tet", "rgr", "Adar", "CG4282", "CG10366", "CG30020", "pzg", "CG6254")
regulation of cell division (GO:0051302)	0.257576	0.560116	0.124434	-0.427031	-1.17725	21	c("chinmo", "pico", "klu", "sti")
organelle assembly (GO:0070925)	0.182292	0.480466	0.166934	-0.3159	-1.17756	75	c("Mlc2", "pnut", "LSm3", "mts", "kon", "zip", "Bug22", "Atg8a", "tmod", "Atg17", "DOR", "Klp67A", "unc-119", "Atx2", "Pp1-87B", "ctp", "Atg13", "Spc105R", "Eb1", "Ge-1", "Edc3", "Klp10A", "Cks30A", "Atg12", "grp")
actin filament bundle assembly (GO:0051017)	0.254098	0.559179	0.121543	-0.458142	-1.17824	15	c("sn", "Src64B", "Mtl", "Actn", "ctp", "Rho1", "Src42A")
response to light stimulus (GO:0009416)	0.266811	0.570366	0.122108	-0.44195	-1.17995	18	c("betaTub60D", "svp", "Dyrk2", "mts")
respiratory electron transport chain (GO:0022904)	0.196347	0.506169	0.149208	-0.344156	-1.18137	46	c("Cyt-c-p", "HDAC1", "ND-PDSW", "ND-ACP", "UQCR-C2", "ND-B12", "ND-15", "COX5B", "COX5A", "ND-13B", "ND-B18", "RFeSP", "levy", "ND-B22", "ND-39", "COX4", "ND-B14", "ND-B15", "ND-ASHI", "UQCR-14", "ND-SGDH", "SdhD")
male germ-line stem cell population maintenance (GO:0036098)	0.237154	0.548241	0.123842	-0.493428	-1.18396	11	c("lid", "chic", "ball", "His2Av", "dom", "nclb")
eye development (GO:0001654)	0.14876	0.43182	0.191892	-0.292825	-1.18413	113	c("hth", "Dl", "tsh", "E(spl)m7-HLH", "rst", "Kr", "aop", "skd", "peb", "NetB", "sna", "E(spl)m5-HLH", "Amun", "Abl", "chn", "neur", "E(spl)mbeta-HLH", "Ras85D", "tsr", "Gug", "dally", "E(spl)m3-HLH", "Trim9", "nej", "aos", "mbl", "Su(var)2-10", "E(spl)mdelta-HLH", "Atx2", "fra")
intracellular steroid hormone receptor signaling pathway (GO:0030518)	0.252988	0.558567	0.119888	-0.478378	-1.18822	13	c("Hr4", "DOR", "Iswi", "DENR")
carbohydrate homeostasis (GO:0033500)	0.259494	0.562691	0.122108	-0.44692	-1.18876	17	c("InR", "Eno", "Uba1", "Mondo", "Galt", "AdipoR", "Aps", "trbl")
lymph gland development (GO:0048542)	0.224444	0.535377	0.13649	-0.361177	-1.18958	39	c("Antp", "zfh1", "lola", "wg", "tup", "kuz", "Pen", "Adgf-A")
energy coupled proton transport, down electrochemical gradient (GO:0015985)	0.262231	0.56296	0.116234	-0.50245	-1.18986	10	c("ATPsyngamma", "ATPsynD", "ATPsyndelta", "blw", "ATPsynE", "sun")
peptidyl-serine modification (GO:0018209)	0.239915	0.548241	0.128143	-0.405646	-1.18997	25	c("awd", "Pdk1", "ball", "Lk6", "IKKepsilon", "Pkc98E", "Asator", "JIL-1", "CG8878", "Akt1")
peptidyl-serine phosphorylation (GO:0018105)	0.239915	0.548241	0.128143	-0.405646	-1.18997	25	c("awd", "Pdk1", "ball", "Lk6", "IKKepsilon", "Pkc98E", "Asator", "JIL-1", "CG8878", "Akt1")
mitotic spindle assembly checkpoint (GO:0007094)	0.262231	0.56296	0.116234	-0.502722	-1.19051	10	c("alphaTub84B", "mad2", "Mad1", "BuGZ")
mitotic spindle checkpoint (GO:0071174)	0.262231	0.56296	0.116234	-0.502722	-1.19051	10	c("alphaTub84B", "mad2", "Mad1", "BuGZ")
spindle assembly checkpoint (GO:0071173)	0.262231	0.56296	0.116234	-0.502722	-1.19051	10	c("alphaTub84B", "mad2", "Mad1", "BuGZ")
associative learning (GO:0008306)	0.210989	0.520508	0.140406	-0.392691	-1.19284	29	c("Fas2", "Ent2", "vn", "sgg", "shi", "spi", "mnb", "Fmr1", "Pp1-87B")
larval somatic muscle development (GO:0007526)	0.244111	0.549795	0.127505	-0.4324	-1.19322	20	c("lola", "skd", "nsl1", "chn", "lid", "Gug", "pyr")
protein phosphorylation (GO:0006468)	0.124629	0.410298	0.21925	-0.286587	-1.19569	140	c("smal", "InR", "fj", "sti", "Abl", "polo", "Dyrk2", "tkv", "Src64B", "msn", "cdi", "awd", "Tlk", "sgg", "borr", "Pdk1", "Ptpmeg2", "Ptp61F", "mnb", "Pitslre", "ball", "Cam", "Lk6", "IKKepsilon", "Pkc98E", "Ire1", "Cdk8", "PhKgamma", "Src42A", "Asator", "Cdk2", "JIL-1", "Egfr", "Cks30A", "Ptpmeg", "CG8878", "Nak", "S6k", "put", "grp", "bsk")
positive regulation of Ras protein signal transduction (GO:0046579)	0.199561	0.508478	0.144631	-0.397366	-1.1984	28	c("CG43658", "MESK2", "step", "smt3", "Pp1-87B", "Cka", "CG7369", "trio", "RhoGEF2", "14-3-3epsilon")
positive regulation of nucleic acid-templated transcription (GO:1903508)	0.135638	0.421897	0.197822	-0.305079	-1.19903	95	c("Pdp1", "Rbfox1", "lola", "sna", "scf", "disco", "CG32767", "Bap55", "sug", "nsl1", "Su(var)205", "hb", "lid", "gcm", "REPTOR", "DOR", "ovo", "TFAM", "Iswi", "da", "NC2beta", "brm")
R7 cell development (GO:0045467)	0.252016	0.558236	0.120985	-0.473337	-1.20124	14	c("CadN", "lola", "aop", "tutl")
regulation of protein metabolic process (GO:0051246)	0.247012	0.552355	0.121543	-0.483709	-1.20146	13	c("mira", "sgg", "slmb", "Su(var)2-10")
regulation of synapse organization (GO:0050807)	0.199561	0.508478	0.144631	-0.398659	-1.2023	28	c("Act57B", "Ten-a", "TBPH", "Fmr1", "Atx2")
positive regulation of epidermal growth factor receptor signaling pathway (GO:0045742)	0.248532	0.552355	0.119888	-0.508177	-1.20343	10	c("vn", "spi", "brm")
compound eye morphogenesis (GO:0001745)	0.136729	0.421897	0.197822	-0.3021	-1.20497	104	c("salm", "Dl", "bi", "kirre", "sns", "rst", "hbs", "aop", "sd", "tkv", "wg", "Hrb98DE", "emc", "ex", "tsr", "p120ctn", "shi", "spi", "phyl", "nej", "CSN5", "Usp5", "caup", "mbl", "Lam", "Asap", "so", "Rho1", "dome", "Ire1", "Arf51F", "hh", "alphaSnap", "Hrb87F", "Usp47")
response to ethanol (GO:0045471)	0.240481	0.548241	0.123842	-0.492411	-1.20666	12	c("Drat", "Pdk1", "hang", "Pkc98E")
gastrulation (GO:0007369)	0.233607	0.548241	0.127505	-0.469793	-1.2082	15	c("stg", "sna", "Gbeta13F", "Ras85D", "mthl1", "Dtg", "CG13427", "RhoGEF2", "Egfr", "stumps")
initiation of dorsal closure (GO:0007392)	0.238477	0.548241	0.124434	-0.493234	-1.20867	12	c("zip", "Mtl", "Rho1", "raw", "cno", "Rac2", "Rac1", "slpr", "Rab11")
positive regulation of filopodium assembly (GO:0051491)	0.229122	0.543963	0.132147	-0.4386	-1.21033	20	c("kon", "chic", "Abi", "shot", "kug", "par-6")
positive regulation of MAPK cascade (GO:0043410)	0.240506	0.548241	0.127505	-0.455651	-1.21198	17	c("InR", "jeb", "Ras85D", "smt3", "Cdc37", "Egfr", "dnt", "drl", "Ask1", "Eph")
glycolipid biosynthetic process (GO:0009247)	0.215415	0.527558	0.130777	-0.505152	-1.2121	11	c("PIG-B", "egh", "C1GalTA", "ND-ACP")
epithelial cell proliferation involved in Malpighian tubule morphogenesis (GO:0061331)	0.242661	0.549257	0.121543	-0.512498	-1.21366	10	c("svp", "wg", "spi", "ase")
negative regulation of JAK-STAT cascade (GO:0046426)	0.240705	0.548241	0.122108	-0.512738	-1.21423	10	c("peb", "Socs36E", "Ptp61F", "Su(var)2-10")
negative regulation of STAT cascade (GO:1904893)	0.240705	0.548241	0.122108	-0.512738	-1.21423	10	c("peb", "Socs36E", "Ptp61F", "Su(var)2-10")
anterior/posterior axis specification, embryo (GO:0008595)	0.208068	0.517755	0.138805	-0.415206	-1.21802	25	c("Kr", "Hsp83", "mira", "hb", "Ras85D", "kni")
male courtship behavior (GO:0008049)	0.222944	0.533412	0.135002	-0.435595	-1.21828	22	c("fne", "pros", "Nrg", "egh", "Fmr1", "nonA", "gb")
positive regulation of protein ubiquitination (GO:0031398)	0.234469	0.548241	0.12564	-0.497194	-1.21838	12	c("sgg", "SCCRO", "trbl", "rpr", "Fbl6", "Diap1", "ben")
regulation of RNA metabolic process (GO:0051252)	0.218295	0.528586	0.133555	-0.46616	-1.22295	16	c("fne", "TBPH", "Hrb98DE", "Rb97D", "sqd", "r2d2", "Ire1", "Hrb87F")
regulation of cell morphogenesis involved in differentiation (GO:0010769)	0.181034	0.480466	0.151149	-0.398769	-1.22436	30	c("CadN", "babos", "vvl", "tutl", "Trim9", "Fmr1", "fra", "trio", "Rho1", "RhoGEF2", "Dscam1")
Notch signaling pathway (GO:0007219)	0.139535	0.424068	0.181383	-0.353754	-1.22442	50	c("Dl", "E(spl)m7-HLH", "spdo", "E(spl)m5-HLH", "E(spl)malpha-BFM", "E(spl)mbeta-HLH", "dpn", "kuz", "E(spl)m3-HLH", "h", "elB", "E(spl)mdelta-HLH", "cwo", "Rtf1", "E(spl)m4-BFM", "RpL13A", "Taf6", "Nct", "E(spl)m2-BFM")
negative regulation of cell proliferation (GO:0008285)	0.174312	0.476642	0.159647	-0.369968	-1.22513	41	c("pros", "brat", "Hsp83", "hfp", "Mnn1", "ex", "CSN5", "Ptp61F", "slmb", "Lam")
positive regulation of axon extension (GO:0045773)	0.232877	0.548241	0.124434	-0.517364	-1.22518	10	c("chic", "Vang", "shot")
regulation of ERK1 and ERK2 cascade (GO:0070372)	0.229839	0.544383	0.127505	-0.48364	-1.22739	14	c("InR", "Ptp61F", "Cdc37", "Egfr", "ATPsynD", "PTP-ER", "dnt", "drl", "Eph")
nuclear migration (GO:0007097)	0.209163	0.517838	0.133555	-0.495496	-1.23074	13	c("msn", "ens", "Lam")
syncytial blastoderm mitotic cell cycle (GO:0035186)	0.212058	0.52187	0.135741	-0.469485	-1.23167	16	c("shi", "smt3", "Pc", "ph-p", "CycA", "Cks30A", "larp", "SAK", "E(z)")
wing disc anterior/posterior pattern formation (GO:0048100)	0.223092	0.533412	0.127505	-0.521631	-1.23529	10	c("bi", "ptc", "tkv", "hh", "en")
positive regulation of transferase activity (GO:0051347)	0.223092	0.533412	0.127505	-0.522001	-1.23616	10	c("InR", "smid", "SCCRO", "Egfr", "dnt", "drl", "Eph")
endocytosis (GO:0006897)	0.134328	0.421897	0.191892	-0.338771	-1.23869	64	c("CG16791", "NimC4", "Vrp1", "aop", "Gs1", "shi", "Mtl", "comm", "Cbl", "CG6479", "crq", "gb", "Rho1", "Dscam1", "Ppt1")
spermatogenesis (GO:0007283)	0.130208	0.419404	0.199915	-0.332464	-1.2393	75	c("InR", "Imp", "Rae1", "polo", "fwd", "mad2", "sfl", "wuho", "Pdk1", "CSN5", "Iswi", "Lam", "Prp8", "SmB", "bol", "l(3)72Ab", "ctp", "so", "Cul2", "Mi-2", "Arf51F")
positive regulation of transcription, DNA-templated (GO:0045893)	0.0598156	0.280779	0.321776	-0.275532	-1.23997	241	c("Antp", "hth", "Pdp1", "Rbfox1", "pros", "Mef2", "lola", "abd-A", "tsh", "Abd-B", "CG8312", "lmd", "sna", "vvl", "Eip75B", "scf", "Trf2", "sd", "disco", "CG32767", "Bap55", "sug", "nsl1", "chn", "Su(var)205", "jing", "Tet", "CG8677", "hb", "lid", "tara", "tou", "tup", "Doc1", "CG12054", "gcm", "nej", "REPTOR", "DOR", "ovo", "caup", "her", "TFAM", "Iswi", "ase", "da", "NC2beta", "ash1", "wor", "…
negative regulation of JNK cascade (GO:0046329)	0.205628	0.517402	0.141225	-0.450898	-1.24304	21	c("peb", "Mnn1", "sgg", "Usp5", "Ptp61F", "Rala", "cpb", "flw", "bsk", "raw")
negative regulation of defense response (GO:0031348)	0.193227	0.499913	0.1396	-0.501602	-1.2459	13	c("Usp2", "Rala", "unc-45", "MED6", "Ulp1", "E(bx)", "sax")
mitotic chromosome condensation (GO:0007076)	0.189189	0.494182	0.144631	-0.475681	-1.24793	16	c("sls", "Mink", "Slbp", "barr")
cytoskeleton-dependent cytokinesis (GO:0061640)	0.130024	0.419404	0.190023	-0.349162	-1.24835	56	c("Act57B", "Act5C", "pnut", "sti", "Bap55", "Mink", "zip", "borr", "tsr", "chic", "Caf1-55", "Rho1", "dup", "Rab35", "Syx1A", "shrb", "alphaSnap")
actin filament bundle organization (GO:0061572)	0.196721	0.506169	0.140406	-0.486657	-1.25157	15	c("sn", "Mtl", "Actn", "ctp", "IKKepsilon", "Rho1", "Src42A")
microtubule polymerization or depolymerization (GO:0031109)	0.209393	0.517838	0.132147	-0.530714	-1.2568	10	c("ens", "Klp67A", "Klp10A")
digestive tract development (GO:0048565)	0.154013	0.439444	0.165657	-0.401114	-1.25937	33	c("Ubx", "Antp", "wb", "grn", "abd-A", "tsh", "Abd-B", "cnn", "vn", "emc")
mitochondrial electron transport, NADH to ubiquinone (GO:0006120)	0.15812	0.44565	0.161979	-0.442067	-1.26037	23	c("ND-PDSW", "ND-ACP", "ND-B12", "ND-15", "ND-13B", "ND-B18", "ND-B22", "ND-39", "ND-B14", "ND-B15", "ND-ASHI", "ND-SGDH", "ND-42", "ND-23")
protein modification by small protein removal (GO:0070646)	0.137472	0.421897	0.17822	-0.393327	-1.26306	36	c("Usp7", "CSN5", "Usp5", "Usp2", "smt3", "Usp30", "Rpn11", "Usp47", "CSN6", "CSN3", "not", "Usp39", "Ulp1", "velo", "CSN8", "alien")
peptidyl-lysine modification (GO:0018205)	0.197652	0.506169	0.13649	-0.535294	-1.26764	10	c("smt3", "Plod", "Las", "Aos1", "Ulp1", "velo")
border follicle cell migration (GO:0007298)	0.0791557	0.320554	0.261664	-0.32322	-1.2678	94	c("Dl", "ab", "aop", "Socs36E", "jing", "GMF", "vn", "zip", "ex", "Ras85D", "egh", "mim", "tsr", "shi", "Vang", "spi", "kuz", "Cbl", "Ptpmeg2", "Rala", "slmb", "Cortactin", "Tsp86D", "kis", "Rho1", "dome")
dephosphorylation (GO:0016311)	0.131148	0.420088	0.188204	-0.36054	-1.26785	53	c("Ptp99A", "stg", "wun2", "ptc", "mts", "PPP4R2r", "Mkp3", "CG10417", "Ptpmeg2", "Pp4-19C", "Pp1-87B", "CG6805", "Pgam5", "flw", "Ptpmeg", "Ptp4E", "PRL-1", "PTP-ER", "ttm50", "Ssu72", "PTPMT1", "eya", "Pp2A-29B", "CG12091", "Pdp")
imaginal disc-derived leg segmentation (GO:0036011)	0.182377	0.480466	0.146416	-0.493643	-1.26954	15	c("Dl", "fj", "skd", "tsr", "ovo")
positive regulation of plasma membrane bounded cell projection assembly (GO:0120034)	0.153846	0.439444	0.164406	-0.447434	-1.27567	23	c("Abl", "kon", "chic", "Abi", "shot", "kug", "par-6")
neuron differentiation (GO:0030182)	0.165217	0.460509	0.159647	-0.427411	-1.2783	27	c("chinmo", "brat", "svp", "Wnt4", "wg", "emc", "gcm", "Smox", "Fmr1", "da", "Dscam1", "SmD3")
negative regulation of immune response (GO:0050777)	0.17418	0.476642	0.15017	-0.497059	-1.27832	15	c("Usp2", "Rala", "Lam", "unc-45", "MED6", "E(bx)", "sax", "RYBP")
genital disc development (GO:0035215)	0.16632	0.462306	0.155242	-0.487828	-1.2798	16	c("abd-A", "Abd-B", "ptc", "tkv", "wg", "spi", "aos", "hh", "en", "Egfr", "esg")
proteasomal protein catabolic process (GO:0010498)	0.0970149	0.361211	0.227987	-0.350647	-1.28211	64	c("brat", "wech", "gus", "phyl", "Trim9", "Usp5", "Rpt3", "Prosalpha3", "Pomp", "Prosbeta6", "Rpn11", "Sem1", "Prosalpha6", "Prosbeta1", "Prosbeta3", "sina", "Rpn9", "Rpn8", "Prosbeta7", "Rpn1", "Prosalpha4", "Rpn3", "Rpn12", "Rpn2", "Prosalpha7", "CG40045", "Su(dx)")
protein import into nucleus (GO:0006606)	0.109865	0.382424	0.202072	-0.405166	-1.28356	35	c("hth", "Hsp83", "Rcc1", "Ran", "Ras85D", "Pen", "smt3", "Nup153", "Nup205", "Tnpo", "Nup358", "Nup160", "msk", "Nup154")
ubiquitin-dependent protein catabolic process (GO:0006511)	0.0850397	0.335176	0.287805	-0.320842	-1.28473	108	c("brat", "wech", "CG32850", "ari-2", "UbcE2H", "gus", "Ubi-p5E", "Trim9", "Cbl", "Usp5", "Rpt3", "Prosalpha3", "Pomp", "Prosbeta6", "Uba1", "Rpn11", "Sem1", "shrb", "Prosalpha6", "Prosbeta1", "TER94", "Cul4", "Ubc10", "Prosbeta3", "sina", "Ufd1-like", "Rpn9", "CSN3", "Rpn8", "not", "snama", "Npl4", "Prosbeta7", "RpL40", "CG8188", "Rpn1", "Prosalpha4", "Rpn3", "Rpn12", "PI31", "Rpn2", "Vps4", "Pr…
germarium-derived female germ-line cyst formation (GO:0030727)	0.170082	0.46761	0.152145	-0.499687	-1.28508	15	c("nsl1", "CSN5", "slmb", "CSN3", "alpha-Spec", "alien", "Lis-1")
cilium assembly (GO:0060271)	0.170082	0.46761	0.152145	-0.500136	-1.28624	15	c("pnut", "Bug22", "unc-119", "ctp", "Klp10A", "ana1", "asl", "LRR", "Sep1", "Sep2", "CG14995", "CG10874")
germline stem cell asymmetric division (GO:0098728)	0.164859	0.460509	0.159647	-0.482129	-1.28723	18	c("InR", "Ote", "mad2", "dally")
cell elongation involved in imaginal disc-derived wing morphogenesis (GO:0090254)	0.176125	0.477587	0.145516	-0.543734	-1.28763	10	c("tkv", "wg", "Dad", "Rho1", "RhoGEF2")
negative regulation of neuromuscular junction development (GO:1904397)	0.135776	0.421897	0.176694	-0.420312	-1.29051	30	c("ewg", "Abl", "Rae1", "Galphao", "Src64B", "TBPH", "sgg", "LanA", "Dad", "Fmr1")
negative regulation of synapse assembly (GO:0051964)	0.135776	0.421897	0.176694	-0.420312	-1.29051	30	c("ewg", "Abl", "Rae1", "Galphao", "Src64B", "TBPH", "sgg", "LanA", "Dad", "Fmr1")
negative regulation of synaptic growth at neuromuscular junction (GO:0045886)	0.135776	0.421897	0.176694	-0.420312	-1.29051	30	c("ewg", "Abl", "Rae1", "Galphao", "Src64B", "TBPH", "sgg", "LanA", "Dad", "Fmr1")
small GTPase mediated signal transduction (GO:0007264)	0.15812	0.44565	0.161979	-0.473631	-1.29134	19	c("rin", "Ras85D", "phyl", "CRMP", "Rala", "RhoGAP54D", "Nf1", "PTP-ER", "C3G")
sensory organ development (GO:0007423)	0.0741707	0.310257	0.287805	-0.324527	-1.29405	102	c("hth", "salm", "Dl", "pros", "dap", "ab", "spdo", "skd", "Amun", "sd", "chn", "neur", "tap", "E(spl)malpha-BFM", "tup", "sgg", "phyl", "Gug", "dally", "aos", "Hs6st", "ase", "mbl", "Abi", "da", "Atx2", "Stim", "ctp", "IKKepsilon", "shot")
compound eye development (GO:0048749)	0.033673	0.19869	0.321776	-0.30567	-1.29446	155	c("hth", "Dl", "bi", "kirre", "sns", "tsh", "E(spl)m7-HLH", "rst", "Kr", "hbs", "aop", "skd", "peb", "NetB", "sna", "E(spl)m5-HLH", "Amun", "sd", "Abl", "neur", "tkv", "wg", "Hrb98DE", "E(spl)mbeta-HLH", "ex", "Ras85D", "tsr", "p120ctn", "dally", "E(spl)m3-HLH", "Trim9", "nej", "caup", "Su(var)2-10", "Lam", "E(spl)mdelta-HLH", "Atx2", "fra", "Asap", "so", "Rho1", "dome", "Arf51F", "hh", "alphaSna…
ribosomal small subunit assembly (GO:0000028)	0.157787	0.44565	0.158514	-0.503511	-1.29491	15	c("RpS14b", "CG9107", "mRpS7", "RpS5b", "CG7488", "RpS28b", "RpS19a", "RpS27", "RpS10b", "RpS15")
negative regulation of G1/S transition of mitotic cell cycle (GO:2000134)	0.16996	0.46761	0.149208	-0.539959	-1.29561	11	c("dap", "brm", "Egfr")
nuclear export (GO:0051168)	0.141026	0.424532	0.172324	-0.455062	-1.29742	23	c("Rae1", "RanBP3", "Ran", "sqd", "SF2", "Nup153", "U2af50", "RanGAP")
regulation of Ras protein signal transduction (GO:0046578)	0.109813	0.382424	0.206588	-0.374004	-1.29848	51	c("aop", "klu", "msn", "CG5522", "RhoGEF3", "Ptp61F", "MESK2", "Lk6", "Uba1", "smt3", "Pp1-87B", "Cka", "CG7369", "14-3-3epsilon")
negative regulation of small GTPase mediated signal transduction (GO:0051058)	0.155925	0.443179	0.160801	-0.496231	-1.30184	16	c("aop", "klu", "msn", "Ptp61F", "Lk6")
imaginal disc morphogenesis (GO:0007560)	0.100467	0.363263	0.216543	-0.373937	-1.30328	52	c("ewg", "stg", "dap", "bi", "ptc", "tkv", "wg", "Nrg", "zip", "Ras85D", "gus", "Dad", "chic", "dally", "mthl1", "Rca1", "aos")
actin polymerization or depolymerization (GO:0008154)	0.164384	0.460509	0.151149	-0.550587	-1.30386	10	c("Mical", "tsr", "chic")
regulation of mitotic nuclear division (GO:0007088)	0.11588	0.396348	0.191892	-0.41976	-1.30629	31	c("mad2", "endos", "ex", "dpn", "kni", "nej", "Rca1", "ase", "slmb", "14-3-3epsilon", "CycA")
tripartite regional subdivision (GO:0007351)	0.154176	0.439444	0.164406	-0.474169	-1.30849	20	c("Hsp83", "mira", "hb", "Ras85D")
regulation of neuron remodeling (GO:1904799)	0.143443	0.428206	0.166934	-0.509261	-1.3097	15	c("hdc", "InR", "Fas2", "Mical", "slmb", "ctp")
imaginal disc-derived appendage morphogenesis (GO:0035114)	0.0530874	0.270469	0.321776	-0.319939	-1.31094	121	c("Ubx", "hth", "CG43658", "Dl", "bi", "ct", "tsh", "sd", "disco", "ptc", "crol", "RhoGAP71E", "neur", "tkv", "wg", "vn", "emc", "sbb", "Ras85D", "Dad", "spi", "Gug", "dally", "mthl1", "Cbl", "aos", "Smox", "cg", "rept", "brm", "Stim", "trio", "kis", "ctp", "Rho1", "e(y)3", "RhoGAP54D", "Chi", "Dlip3", "Src42A", "ash2", "flw", "Egfr", "PDZ-GEF", "Mrtf")
hydrogen ion transmembrane transport (GO:1902600)	0.149688	0.43182	0.164406	-0.500042	-1.31184	16	c("ATPsyngamma", "ATPsynF", "ATPsynD", "ATPsyndelta", "Ucp4A", "ATPsynCF6", "blw", "Vha44", "ATPsynE", "Letm1", "sun")
proton transport (GO:0015992)	0.149688	0.43182	0.164406	-0.500042	-1.31184	16	c("ATPsyngamma", "ATPsynF", "ATPsynD", "ATPsyndelta", "Ucp4A", "ATPsynCF6", "blw", "Vha44", "ATPsynE", "Letm1", "sun")
R3/R4 cell fate commitment (GO:0007464)	0.141393	0.424532	0.168238	-0.510164	-1.31203	15	c("Dl", "lola", "svp", "aop", "nej", "Rala")
midgut development (GO:0007494)	0.147436	0.43182	0.168238	-0.481331	-1.31233	19	c("Ubx", "Antp", "abd-A", "tsh", "Abd-B", "cnn", "vn", "emc", "LanB2")
positive regulation of protein catabolic process (GO:0045732)	0.149789	0.43182	0.165657	-0.493447	-1.31252	17	c("vih", "sgg", "gus", "CSN5")
protein dephosphorylation (GO:0006470)	0.100703	0.363263	0.216543	-0.373414	-1.31312	53	c("Ptp99A", "stg", "mts", "PPP4R2r", "Mkp3", "CG10417", "Ptpmeg2", "Ptp61F", "Pp4-19C", "Pp1-87B", "Pgam5", "flw", "Ptpmeg", "Ptp4E", "PRL-1", "PTP-ER", "ttm50", "Ssu72", "PTPMT1", "eya", "Pp2A-29B", "CG12091", "Pdp")
regulation of circadian sleep/wake cycle, sleep (GO:0045187)	0.139442	0.424068	0.166934	-0.530549	-1.3178	13	c("InR", "Hsp83", "trsn", "mld")
neuron maturation (GO:0042551)	0.118534	0.398814	0.190023	-0.429858	-1.31982	30	c("shep", "Imp", "Mical", "chic", "slmb", "Uba1", "kis", "IKKepsilon", "Pc", "shrb")
neuron remodeling (GO:0016322)	0.118534	0.398814	0.190023	-0.429858	-1.31982	30	c("shep", "Imp", "Mical", "chic", "slmb", "Uba1", "kis", "IKKepsilon", "Pc", "shrb")
negative regulation of innate immune response (GO:0045824)	0.146245	0.43182	0.161979	-0.550162	-1.3201	11	c("Usp2", "Rala", "unc-45", "MED6", "E(bx)", "sax")
positive regulation of proteasomal ubiquitin-dependent protein catabolic process (GO:0032436)	0.145299	0.431658	0.169571	-0.484308	-1.32045	19	c("ari-2", "CG32369", "sgg", "slmb", "Pomp", "TER94", "Ufd1-like", "trbl", "gcl", "PI31")
histone acetylation (GO:0016573)	0.0934579	0.355846	0.224966	-0.380375	-1.3206	51	c("Act87E", "Bap55", "Chrac-14", "nej", "rept", "NC2beta", "Taf10b", "MRG15", "Caf1-55", "DMAP1", "Atac3", "Hcf", "Naa30A", "E(Pc)", "chm", "dom", "Gas41")
positive regulation of cell cycle (GO:0045787)	0.126087	0.411721	0.184706	-0.443071	-1.32514	27	c("stg", "Dl", "crol", "CSN5", "CycT", "CycA", "SNF4Agamma", "Cks30A", "COX5A")
protein polyubiquitination (GO:0000209)	0.0754258	0.310631	0.257206	-0.367911	-1.32638	59	c("Pli", "brat", "wech", "neur", "mib2", "vih", "ari-2", "CG32369", "UbcE2H", "Ubc2")
epidermis development (GO:0008544)	0.135458	0.421897	0.169571	-0.534074	-1.32656	13	c("tsh", "sn", "wg", "ovo", "hh")
canonical Wnt signaling pathway (GO:0060070)	0.135135	0.421897	0.173748	-0.507038	-1.33019	16	c("fz2", "otk", "wg", "pygo", "Pp1-87B")
regulation of axon guidance (GO:1902667)	0.123377	0.409497	0.186433	-0.482993	-1.33152	21	c("CadN", "NetB", "Vang", "Ppt1", "S6k", "NetA")
negative regulation of epidermal growth factor receptor signaling pathway (GO:0042059)	0.109914	0.382424	0.197822	-0.433826	-1.332	30	c("Fas2", "Socs36E", "Gug", "Cbl", "aos", "Ptp61F", "Sulf1", "shrb", "Src42A", "Ptpmeg", "sty", "rno")
SCF-dependent proteasomal ubiquitin-dependent protein catabolic process (GO:0031146)	0.121795	0.406924	0.186433	-0.458982	-1.33204	24	c("Ppa", "Rca1", "slmb", "CG9003", "FBXO11", "pall", "CG2247", "CG5003", "Fbl6", "Roc2", "RYBP")
proteasomal ubiquitin-independent protein catabolic process (GO:0010499)	0.139113	0.424068	0.168238	-0.525195	-1.33285	14	c("Prosalpha3", "Prosbeta6", "Prosalpha6", "Prosbeta1", "Prosbeta3", "Prosbeta7", "Prosalpha4", "Prosalpha7", "Prosalpha2", "Prosalpha5", "Prosbeta2", "Prosbeta5")
axon midline choice point recognition (GO:0016199)	0.119048	0.399067	0.190023	-0.477251	-1.33479	22	c("lola", "Abl", "tutl", "comm", "Trim9", "RhoGAP93B", "fra", "shot")
positive regulation of gene expression (GO:0010628)	0.0448371	0.240641	0.321776	-0.320779	-1.34199	146	c("Ubx", "Pdp1", "Rbfox1", "pros", "lola", "rin", "aop", "sna", "scf", "disco", "CG32767", "Rae1", "Bap55", "sug", "nsl1", "Su(var)205", "swm", "Hrb98DE", "barc", "hb", "lid", "gcm", "REPTOR", "DOR", "ovo", "TFAM", "Fmr1", "Iswi", "CG3198", "da", "NC2beta", "ash1", "MRG15", "brm")
synaptic target recognition (GO:0008039)	0.109442	0.382424	0.197822	-0.455071	-1.34235	26	c("beat-IIIc", "ab", "fz2", "Ten-a", "Con", "NetB", "Wnt4", "tutl")
positive regulation of kinase activity (GO:0033674)	0.134269	0.421897	0.170932	-0.548611	-1.34437	12	c("InR", "chif", "Src64B", "Abi", "Egfr", "dnt", "drl", "Eph", "fry")
negative regulation of cell cycle G1/S phase transition (GO:1902807)	0.1409	0.424532	0.164406	-0.572638	-1.35608	10	c("dap", "brm", "Egfr")
post-embryonic appendage morphogenesis (GO:0035120)	0.0319135	0.195156	0.321776	-0.335002	-1.35725	116	c("Ubx", "hth", "CG43658", "Dl", "bi", "tsh", "sd", "ptc", "crol", "RhoGAP71E", "neur", "tkv", "wg", "vn", "emc", "sbb", "Ras85D", "Dad", "spi", "Gug", "dally", "mthl1", "Cbl", "aos", "Smox", "cg", "rept", "brm", "Stim", "trio", "kis", "ctp", "Rho1", "e(y)3", "RhoGAP54D", "Chi", "Src42A", "ash2", "flw", "Egfr", "PDZ-GEF", "Mrtf")
positive regulation of developmental growth (GO:0048639)	0.070922	0.310257	0.261664	-0.379884	-1.35818	56	c("InR", "pico", "Sdc", "tkv", "Vang", "Pdk1", "mnb", "step", "trio", "kis", "gbb", "shot", "cpb", "PIP4K", "Nf1", "Rassf", "S6k")
male mating behavior (GO:0060179)	0.102459	0.366976	0.199915	-0.528927	-1.36028	15	c("fne", "pros", "Nrg", "egh", "Fmr1", "gb")
positive regulation of small GTPase mediated signal transduction (GO:0051057)	0.112798	0.388442	0.195789	-0.512873	-1.36931	18	c("MESK2", "smt3", "Pp1-87B", "Cka", "CG7369", "14-3-3epsilon")
olfactory learning (GO:0008355)	0.0982906	0.363263	0.208955	-0.47276	-1.37203	24	c("Fas2", "vn", "sgg", "shi", "spi", "mnb", "Fmr1", "Pp1-87B", "Egfr", "Nf1")
DNA packaging (GO:0006323)	0.0901099	0.347026	0.222056	-0.451913	-1.37273	29	c("HDAC1", "barr", "MBD-like", "ball", "Su(var)2-10", "Mcm5", "Acf", "Caf1-55", "Pp1-87B", "PR-Set7", "Mi-2", "SMC2", "baf", "Psf2", "Top2", "Mcm2")
regulation of transcription from RNA polymerase II promoter (GO:0006357)	0.00224063	0.0358857	0.431708	-0.294341	-1.37575	376	c("Ubx", "scrt", "Antp", "hth", "chinmo", "zfh1", "ewg", "pros", "ab", "bi", "Mef2", "lola", "ct", "abd-A", "tsh", "E(spl)m7-HLH", "Abd-B", "CG8312", "lmd", "Kr", "aop", "Hsp83", "skd", "nub", "peb", "klu", "sna", "vvl", "Eip75B", "Trf2", "sd", "disco", "crol", "jigr1", "CG32767", "Bap55", "sug", "chn", "Dsp1", "jing", "tkv", "Tet", "CG8677", "woc", "hb", "Mnn1", "E(spl)mbeta-HLH", "tou", "Bgb", …
positive regulation of proteasomal protein catabolic process (GO:1901800)	0.0952381	0.359706	0.213928	-0.49923	-1.37628	21	c("ari-2", "CG32369", "sgg", "Usp2", "slmb", "Pomp", "TER94", "Ufd1-like", "trbl", "gcl", "PI31")
cell cycle G2/M phase transition (GO:0044839)	0.125245	0.410298	0.175204	-0.582465	-1.37935	10	c("stg", "spi", "bol", "Cdk2", "Egfr")
regulation of protein phosphorylation (GO:0001932)	0.0926724	0.354191	0.216543	-0.449372	-1.37973	30	c("chinmo", "dap", "InR", "CG8312", "mts", "shi", "Atg17", "gbb", "CG5808")
regulation of cellular macromolecule biosynthetic process (GO:2000112)	0.0241233	0.161195	0.352488	-0.32824	-1.37987	149	c("Ubx", "salm", "pros", "ab", "bi", "lola", "brat", "ct", "Oli", "abd-A", "Hr4", "HmgD", "lmd", "peb", "sna", "chn", "Su(var)205", "Dsp1", "Kah", "woc", "HDAC1", "kni", "pita", "gcm", "CG12391", "ovo", "Fmr1", "Iswi", "cg", "ash1", "Acf", "gro", "Arp8", "nonA", "bol", "rgr", "cwo", "Nup153", "Pc", "Art4", "Arp5", "Dlip3", "CG4936", "Taf7", "Ssdp", "O-fut2", "CG4820", "Mondo", "CG14711", "Sirt1")
actomyosin structure organization (GO:0031032)	0.0955414	0.359706	0.2114	-0.470634	-1.38061	25	c("sls", "Mlc2", "how", "Dg", "kon", "zip", "Mical", "tmod", "Actn", "ball")
regulation of photoreceptor cell differentiation (GO:0046532)	0.102564	0.366976	0.204295	-0.507407	-1.38343	19	c("pros", "aop", "neur", "Ras85D", "tinc", "PDZ-GEF", "sty", "sina", "Nct")
blastoderm segmentation (GO:0007350)	0.0961538	0.35992	0.2114	-0.485317	-1.38368	23	c("Kr", "hb", "HDAC1", "kni", "h", "kis", "dome", "cni", "hh", "Chi", "en", "Egfr")
negative regulation of canonical Wnt signaling pathway (GO:0090090)	0.0857143	0.33652	0.227987	-0.455961	-1.38503	29	c("otk", "RanBP3", "sgg", "phyl", "nej", "slmb", "rept", "gro", "Rho1", "Sulf1", "CtBP", "TER94")
chromosome condensation (GO:0030261)	0.0691964	0.306225	0.257206	-0.42701	-1.38758	38	c("sls", "Mink", "Slbp", "HDAC1", "mod(mdg4)", "barr", "MBD-like", "ball", "Su(var)2-10", "Mcm5", "Pp1-87B", "PR-Set7", "Mi-2", "SMC2", "baf", "Psf2", "Top2", "Mcm2")
positive regulation of actin filament polymerization (GO:0030838)	0.100806	0.363263	0.199915	-0.548319	-1.39154	14	c("chinmo", "Vrp1", "shi", "Mtl", "Lam")
regulation of cytoskeleton organization (GO:0051493)	0.0772532	0.316813	0.237794	-0.471824	-1.39177	26	c("sti", "TBPH", "sgg", "shi", "Abi", "step", "IKKepsilon", "Rho1", "Cp190")
regulation of nucleic acid-templated transcription (GO:1903506)	0.0154988	0.130319	0.38073	-0.333325	-1.39232	137	c("Ubx", "salm", "pros", "ab", "bi", "lola", "ct", "Oli", "abd-A", "Hr4", "HmgD", "lmd", "peb", "sna", "chn", "Su(var)205", "Dsp1", "Kah", "woc", "HDAC1", "kni", "pita", "gcm", "CG12391", "ovo", "Iswi", "cg", "ash1", "Acf", "gro", "Arp8", "nonA", "rgr", "cwo", "Nup153", "Pc", "Art4", "Arp5", "Dlip3", "CG4936", "Taf7", "Ssdp", "O-fut2", "CG4820", "Mondo", "CG14711", "Sirt1")
regulation of histone modification (GO:0031056)	0.0963115	0.35992	0.206588	-0.542342	-1.39478	15	c("Su(var)205", "HDAC1", "Gug", "rgr", "Sirt1", "upSET", "CG4282", "atms", "CG10366", "CG30020", "pzg", "CG6254")
negative regulation of translation (GO:0017148)	0.0666667	0.301644	0.266351	-0.411934	-1.39583	44	c("elav", "Rbfox1", "bru3", "brat", "CG13928", "mRpL13", "sqd", "gw", "Fmr1", "smg", "Unr", "DCP2", "Ge-1")
regulation of imaginal disc growth (GO:0045570)	0.0797414	0.320554	0.234393	-0.454792	-1.39637	30	c("Ubx", "rin", "Capr", "tkv", "sfl", "sbb", "ex", "dally", "Hs6st", "Fmr1")
stem cell differentiation (GO:0048863)	0.0997831	0.363263	0.208955	-0.524141	-1.39939	18	c("Dl", "pros", "brat", "abd-A", "wg", "Ras85D", "spi", "pyr")
negative regulation of cellular amide metabolic process (GO:0034249)	0.0728051	0.310257	0.245042	-0.446811	-1.40016	32	c("Rbfox1", "bru3", "brat", "CG13928", "mRpL13", "sqd", "Fmr1")
R3/R4 cell differentiation (GO:0048056)	0.0873181	0.34017	0.21925	-0.534775	-1.40296	16	c("Dl", "lola", "svp", "aop", "emc", "nej", "Rala")
regulation of cell cycle (GO:0051726)	0.0211235	0.14699	0.352488	-0.361439	-1.40463	90	c("stg", "dap", "ptc", "mad2", "msn", "endos", "Rcc1", "Ran", "Tlk", "Mnn1", "emc", "dally", "CSN5", "mnb", "Pitslre", "caup", "Smox", "Pp4-19C", "Caf1-55", "hh", "Cdk8", "Smr", "CycA", "SNF4Agamma", "Egfr", "Cks30A", "Kmn1", "COX5A")
glial cell migration (GO:0008347)	0.0729614	0.310257	0.245042	-0.476523	-1.40563	26	c("Dl", "how", "NetB", "jing", "kuz", "unc-5", "nej", "pyr", "CSN5", "fra", "so", "Rho1", "hh", "XNP")
regulation of mRNA splicing, via spliceosome (GO:0048024)	0.0439172	0.236965	0.321776	-0.374047	-1.40637	78	c("Rbfox1", "bru3", "salm", "HnRNP-K", "how", "x16", "Caper", "hfp", "Hrb98DE", "Hel25E", "qkr58E-3", "mub", "sqd", "U2af38", "mbl", "Srp54", "SF2", "snf", "tsu", "Rbp1", "Prp19", "l(3)72Ab", "fl(2)d", "Hrb87F", "Rsf1", "CG11360", "Sf3a1", "nito", "lark", "CG4119", "U2af50", "CG4896", "CG6227", "Rm62")
histone exchange (GO:0043486)	0.0899358	0.347026	0.21925	-0.509801	-1.40681	20	c("Act87E", "Bap55", "Chrac-14", "rept", "MRG15")
internal peptidyl-lysine acetylation (GO:0018393)	0.0555556	0.272114	0.287857	-0.427169	-1.41097	40	c("Act87E", "Bap55", "Chrac-14", "nej", "rept", "NC2beta", "MRG15", "Caf1-55", "DMAP1", "Atac3", "Hcf", "Naa30A", "E(Pc)", "chm", "dom", "Gas41")
RNA processing (GO:0006396)	0.054338	0.271421	0.321776	-0.439918	-1.41268	36	c("x16", "Acn", "LSm7", "U2af38", "snf", "tsu", "Rbp1", "l(3)72Ab", "BCAS2", "Adar", "U2af50", "mRpL44", "CG7483", "SNRPG", "Lsm10", "Slu7")
negative regulation of cellular protein metabolic process (GO:0032269)	0.0597345	0.280779	0.276501	-0.449162	-1.4146	34	c("Rbfox1", "bru3", "brat", "CG13928", "mRpL13", "sqd", "Fmr1", "Spn43Aa", "smg", "hh", "Unr")
negative regulation of ERBB signaling pathway (GO:1901185)	0.0813187	0.32431	0.234393	-0.466231	-1.41623	29	c("Fas2", "Socs36E", "Gug", "Cbl", "aos", "Ptp61F", "Sulf1", "shrb", "Src42A", "Ptpmeg", "sty", "rno")
positive regulation of JAK-STAT cascade (GO:0046427)	0.103718	0.367199	0.193813	-0.59888	-1.41822	10	c("CG8108", "Imp", "Cnot4", "asrij", "Cdk2")
positive regulation of STAT cascade (GO:1904894)	0.103718	0.367199	0.193813	-0.59888	-1.41822	10	c("CG8108", "Imp", "Cnot4", "asrij", "Cdk2")
negative regulation of cell differentiation (GO:0045596)	0.0796813	0.320554	0.224966	-0.572517	-1.42205	13	c("aop", "wg", "lid", "aos", "nito", "esg")
neurogenesis (GO:0022008)	0.0845987	0.334745	0.227987	-0.532886	-1.42274	18	c("bnb", "klu", "gsb", "hb", "gcm", "Pc", "Egfr", "Sce")
negative regulation of signal transduction (GO:0009968)	0.0191998	0.141406	0.352488	-0.357037	-1.42868	103	c("Pli", "ct", "InR", "spdo", "Socs36E", "ptc", "crol", "insb", "cdi", "swm", "mts", "sbb", "Ras85D", "sgg", "PPP4R2r", "HDAC1", "phyl", "Gug", "dally", "Ptp61F", "Fmr1", "UbcE2M", "slmb", "Pp4-19C", "Cam", "gro")
regulation of synaptic growth at neuromuscular junction (GO:0008582)	0.0221279	0.150859	0.352488	-0.382561	-1.42989	76	c("ewg", "brat", "Fas2", "Abl", "Rae1", "Galphao", "Sdc", "tkv", "Src64B", "TBPH", "sgg", "LanA", "Dad", "mnb", "Fmr1", "trio", "kis", "gbb", "Cul2", "cpb", "Cip4", "Src42A")
habituation (GO:0046959)	0.0919765	0.352868	0.206588	-0.60435	-1.43118	10	c("sgg", "Fmr1", "Atx2")
autophagic cell death (GO:0048102)	0.0778689	0.316813	0.231127	-0.556735	-1.4318	15	c("hdc", "Trf2", "Atg17", "crq", "Cam", "ctp")
imaginal disc-derived wing vein specification (GO:0007474)	0.043104	0.233828	0.321776	-0.432485	-1.43215	41	c("Rbfox1", "Dl", "fj", "Dg", "jing", "sfl", "vn", "Mkp3", "aos", "caup", "brm", "gbb", "hh", "en", "ash2", "Egfr")
anterior/posterior axis specification (GO:0009948)	0.07294	0.310257	0.287805	-0.422728	-1.43241	44	c("Antp", "Dl", "Hsp83", "Dg", "mira", "hb", "Ras85D", "gus", "sqd", "CSN5", "tsu", "IKKepsilon", "cni", "hh")
negative regulation of macromolecule metabolic process (GO:0010605)	0.0593656	0.280779	0.321776	-0.4265	-1.4339	43	c("pros", "brat", "Kr", "sna", "east", "tkv", "Ras85D", "dpn", "HDAC1", "spi", "rept", "elB", "SmydA-1", "Pc", "en", "ash2", "Egfr", "put")
heterochromatin organization (GO:0070828)	0.0732759	0.310257	0.245042	-0.467026	-1.43394	30	c("nub", "crol", "Su(var)205", "CG8677", "Tlk", "vig", "Hsc70-4", "r2d2", "Fmr1", "snf", "Odj", "XNP", "fl(2)d", "Arp6")
regulation of R7 cell differentiation (GO:0045676)	0.0750988	0.310552	0.231127	-0.599028	-1.43735	11	c("pros", "aop", "Socs36E")
regulation of establishment of planar polarity (GO:0090175)	0.0861057	0.336747	0.213928	-0.607071	-1.43762	10	c("aop", "fwd", "Vang")
negative regulation of mitotic cell cycle phase transition (GO:1901991)	0.0731225	0.310257	0.234393	-0.599745	-1.43907	11	c("dap", "brm", "CycA", "Egfr")
brain development (GO:0007420)	0.0681319	0.305272	0.257206	-0.473909	-1.43955	29	c("hth", "pros", "brat", "vvl", "disco", "vn", "chic", "Fmr1", "cib", "wor")
positive regulation of multicellular organismal process (GO:0051240)	0.0662483	0.301644	0.287805	-0.420641	-1.44392	46	c("Ubx", "hth", "abd-A", "InR", "tsh", "peb", "tkv", "mld", "Pdk1", "Usp2", "step", "kis", "gbb")
negative regulation of transcription from RNA polymerase II promoter (GO:0000122)	0.00991293	0.100021	0.38073	-0.35692	-1.44604	116	c("Ubx", "scrt", "Antp", "zfh1", "pros", "ab", "bi", "ct", "abd-A", "tsh", "E(spl)m7-HLH", "Kr", "aop", "klu", "sna", "Eip75B", "CG32767", "sug", "chn", "Dsp1", "jing", "hb", "E(spl)mbeta-HLH", "emc", "sbb", "dpn", "HDAC1", "kni", "h", "ovo", "MBD-like", "TH1", "NC2beta", "E(spl)mdelta-HLH", "Caf1-55", "gro", "CG2199", "kis", "cwo")
anterior/posterior pattern specification (GO:0009952)	0.0646552	0.296532	0.261664	-0.470988	-1.4461	30	c("Ubx", "Antp", "pcs", "abd-A", "ptc", "tkv", "wg", "hb", "Dad", "h")
regulation of alternative mRNA splicing, via spliceosome (GO:0000381)	0.0220702	0.150859	0.352488	-0.389491	-1.44992	73	c("Rbfox1", "bru3", "salm", "HnRNP-K", "how", "x16", "Caper", "hfp", "Hrb98DE", "Hel25E", "qkr58E-3", "mub", "sqd", "U2af38", "mbl", "Srp54", "SF2", "snf", "tsu", "Rbp1", "Prp19", "l(3)72Ab", "fl(2)d", "Hrb87F", "Rsf1", "CG11360", "Sf3a1", "nito", "lark", "CG4119", "U2af50", "CG4896", "CG6227", "Rm62")
negative regulation of response to external stimulus (GO:0032102)	0.06917	0.306225	0.24134	-0.604431	-1.45031	11	c("Pli", "Dsp1", "Usp2")
gliogenesis (GO:0042063)	0.0342606	0.199821	0.321776	-0.461261	-1.45271	34	c("Dl", "pros", "bnb", "how", "NetB", "jing", "kuz", "gcm", "unc-5", "nej", "pyr", "CSN5", "fra", "so", "Rho1", "dup", "hh", "XNP")
chromatin organization involved in negative regulation of transcription (GO:0097549)	0.0584416	0.280263	0.276501	-0.52759	-1.45447	21	c("nub", "crol", "CG8677", "Tlk", "Hsc70-4", "r2d2", "snf", "Odj", "XNP", "fl(2)d")
neuron projection extension (GO:1990138)	0.0683761	0.305272	0.252961	-0.501921	-1.45666	24	c("CadN", "hdc", "fz2", "Nrg")
regulation of mRNA processing (GO:0050684)	0.0598291	0.280779	0.271289	-0.513033	-1.4627	23	c("fne", "x16", "swm", "Srp54", "SF2", "Rbp1", "Rsf1", "Pep", "SC35", "Saf-B", "mle", "CG2931", "Spt6", "asf1", "SRPK", "Tnpo-SR", "B52")
female gonad development (GO:0008585)	0.072407	0.310257	0.234393	-0.623718	-1.47704	10	c("fz2", "ct", "InR", "Wnt4", "tsr")
positive regulation of cytoskeleton organization (GO:0051495)	0.0528243	0.270469	0.321776	-0.564207	-1.48017	16	c("chinmo", "Vrp1", "shi", "Mtl", "Abi", "Lam")
cytoskeleton organization (GO:0007010)	0.0336699	0.19869	0.321776	-0.461234	-1.48113	36	c("Act57B", "Act5C", "Act87E", "Dg", "ovo", "Actn")
neuroblast division (GO:0055057)	0.0536481	0.270469	0.287857	-0.47672	-1.48355	31	c("pros", "sna", "cnn", "Gbeta13F", "mira", "mts", "wor", "flfl", "CycA", "Cep135", "par-6", "esg", "pins")
protein polymerization (GO:0051258)	0.072407	0.310257	0.234393	-0.629268	-1.49018	10	c("ens", "tsr", "chic")
positive regulation of protein polymerization (GO:0032273)	0.0496019	0.261791	0.321776	-0.581342	-1.49508	15	c("chinmo", "Jupiter", "Vrp1", "shi", "Mtl", "Lam")
mitotic cytokinesis (GO:0000281)	0.0323333	0.19631	0.321776	-0.422208	-1.49694	54	c("Act57B", "Act5C", "pnut", "sti", "Bap55", "Mink", "zip", "borr", "tsr", "chic", "Caf1-55", "Rho1", "dup", "Rab35", "Syx1A", "shrb", "alphaSnap")
apoptotic process (GO:0006915)	0.0395295	0.222822	0.321776	-0.463802	-1.49703	37	c("abd-A", "scyl", "pnut", "qkr58E-3", "Acn", "mod(mdg4)", "chrb", "Hsp60A", "skl", "mbl", "crq", "cathD")
asymmetric stem cell division (GO:0098722)	0.0538793	0.270469	0.287857	-0.488152	-1.4988	30	c("pros", "sna", "cnn", "Gbeta13F", "mira", "mts", "wor", "flfl", "CycA", "Cep135", "par-6", "esg", "pins")
negative regulation of transcription, DNA-templated (GO:0045892)	0.00459239	0.059323	0.407018	-0.348864	-1.50285	174	c("Ubx", "scrt", "Antp", "zfh1", "salm", "pros", "ab", "bi", "ct", "abd-A", "tsh", "E(spl)m7-HLH", "Kr", "aop", "klu", "sna", "Eip75B", "fs(1)h", "sd", "crol", "CG32767", "sug", "chn", "Su(var)205", "Dsp1", "jing", "Ote", "CG8677", "hb", "E(spl)mbeta-HLH", "emc", "sbb", "dpn", "HDAC1", "kni", "Gug", "h", "ovo", "MBD-like", "TH1", "Iswi", "NC2beta", "Ssb-c31a", "E(spl)mdelta-HLH", "Acf", "Caf1-55"…
photoreceptor cell axon guidance (GO:0072499)	0.0744124	0.310257	0.287805	-0.544851	-1.50353	20	c("Fas2", "otk", "peb", "Abl", "chif", "caps", "Nrg", "Abi", "Cam")
regulation of hemocyte proliferation (GO:0035206)	0.0402015	0.225351	0.321776	-0.504724	-1.50953	27	c("sls", "fz2", "Kr", "Wnt4", "Bgb", "Ras85D", "CSN5")
axon choice point recognition (GO:0016198)	0.0363018	0.208116	0.321776	-0.529459	-1.50954	23	c("ab", "lola", "Abl", "tutl", "comm", "Trim9", "RhoGAP93B", "fra", "shot")
protein depolymerization (GO:0051261)	0.0665362	0.301644	0.245042	-0.639132	-1.51354	10	c("Mical", "tsr", "Usp5", "Klp67A", "Klp10A")
negative regulation of protein phosphorylation (GO:0001933)	0.042071	0.231965	0.321776	-0.567939	-1.51633	18	c("chinmo", "CG8312", "mts", "shi", "Mkp3")
histone modification (GO:0016570)	0.0121428	0.115586	0.38073	-0.401309	-1.51787	80	c("Act87E", "Bap55", "Chrac-14", "Tlk", "lid", "HDAC1", "borr", "Usp7", "nej", "ball", "rept", "NC2beta", "ash1", "MRG15", "Caf1-55", "DMAP1", "PR-Set7", "Atac3", "Art4", "JIL-1", "Sirt1", "Hcf", "Naa30A", "E(Pc)", "not", "Art1", "gpp", "chm", "dom", "Gas41", "eya")
RNA splicing (GO:0008380)	0.0356593	0.205601	0.321776	-0.532917	-1.5194	23	c("x16", "Acn", "U2af38", "snf", "tsu", "Rbp1", "l(3)72Ab", "fl(2)d", "U2af50", "CG7483", "Slu7", "btz", "Rnp4F")
positive regulation of macromolecule metabolic process (GO:0010604)	0.0136667	0.124231	0.38073	-0.446782	-1.51958	45	c("pros", "rin", "aop", "Rae1", "swm", "comm", "gcm", "CG3198", "ash1", "MRG15", "Bap60", "CG4936", "ash2", "nito", "Egfr", "bsk", "CG7483", "Nup358")
negative regulation of stem cell proliferation (GO:2000647)	0.0185777	0.139249	0.352488	-0.501181	-1.52239	29	c("pros", "brat", "polo", "mts", "MED11", "brm", "MED27", "MED6", "MED22", "Bap60", "COX5A", "Ctr9")
regulation of transcription, DNA-templated (GO:0006355)	5.39474e-05	0.00286489	0.557332	-0.326061	-1.52307	375	c("Ubx", "hth", "Pdp1", "chinmo", "Rbfox1", "ewg", "salm", "pros", "ab", "bi", "lola", "ct", "Oli", "abd-A", "Hr4", "tsh", "HmgD", "lmd", "Kr", "aop", "skd", "nub", "peb", "sna", "scf", "Trf2", "fs(1)h", "sd", "disco", "crol", "jigr1", "CG32767", "Bap55", "sug", "nsl1", "chn", "Su(var)205", "Dsp1", "Ote", "Kah", "tkv", "CG8677", "woc", "hb", "Mnn1", "lid", "Bgb", "emc", "dpn", "HDAC1", "Mes2", "k…
positive regulation of supramolecular fiber organization (GO:1902905)	0.0428202	0.233544	0.321776	-0.574356	-1.52773	17	c("chinmo", "Jupiter", "Vrp1", "shi", "Mtl", "Lam")
neuroblast fate determination (GO:0007400)	0.0270394	0.176018	0.352488	-0.554516	-1.5287	21	c("pros", "brat", "abd-A", "Kr", "mira", "hb", "kuz", "ase", "da")
heterophilic cell-cell adhesion via plasma membrane cell adhesion molecules (GO:0007157)	0.055336	0.272114	0.271289	-0.637723	-1.5302	11	c("beat-IIIc", "glec", "kirre", "sns", "hbs")
neuroblast fate commitment (GO:0014017)	0.0302091	0.189323	0.352488	-0.537381	-1.53212	23	c("pros", "brat", "abd-A", "Kr", "mira", "hb", "kuz", "ase", "da")
negative regulation of neural precursor cell proliferation (GO:2000178)	0.0326859	0.19631	0.321776	-0.51233	-1.53228	27	c("pros", "brat", "polo", "mts", "MED11", "brm", "MED27", "MED6", "MED22", "Bap60", "COX5A", "Ctr9")
negative regulation of neuroblast proliferation (GO:0007406)	0.0326859	0.19631	0.321776	-0.51233	-1.53228	27	c("pros", "brat", "polo", "mts", "MED11", "brm", "MED27", "MED6", "MED22", "Bap60", "COX5A", "Ctr9")
nucleocytoplasmic transport (GO:0006913)	0.0314472	0.194044	0.321776	-0.619534	-1.53883	13	c("chinmo", "RanBP3")
positive regulation of cell proliferation (GO:0008284)	0.0163586	0.132047	0.352488	-0.444718	-1.53927	50	c("hth", "stg", "Dl", "InR", "tsh", "wg", "vn", "Ras85D", "lin-28", "spi", "gcm", "pyr", "Adgf-A", "brm", "DENR", "Caf1-55")
nucleosome organization (GO:0034728)	0.0287578	0.18482	0.352488	-0.467355	-1.53929	39	c("Act87E", "Bap55", "Chrac-14", "Df31", "Iswi", "rept", "NC2beta", "MRG15", "Acf", "Caf1-55", "Mi-2", "Chrac-16", "dre4", "E(Pc)", "E(bx)", "dom", "Gas41", "Snr1")
regulation of multicellular organismal development (GO:2000026)	0.0145743	0.126588	0.38073	-0.491604	-1.54827	34	c("Ubx", "hdc", "salm", "Dl", "aop", "how", "ptc", "tkv", "sfl", "sbb", "dally", "Hs6st")
wing and notum subfield formation (GO:0035309)	0.039518	0.222822	0.321776	-0.64548	-1.54881	11	c("salm", "wg", "vn", "tup", "sgg")
regulation of gene expression (GO:0010468)	0.000150759	0.00490698	0.518848	-0.340778	-1.55248	283	c("Ubx", "fne", "salm", "pros", "ab", "bi", "Mef2", "lola", "brat", "ct", "rin", "Oli", "abd-A", "Hr4", "HmgD", "lmd", "Kr", "aop", "peb", "sna", "east", "Eip75B", "disco", "x16", "jigr1", "Rae1", "chn", "Su(var)205", "Dsp1", "Kah", "tkv", "swm", "woc", "tup", "Ras85D", "dpn", "HDAC1", "Doc1", "kni", "spi", "pita", "gcm", "CG12391", "Rrp47", "ovo", "Pitslre", "Iswi", "cg", "CG3198", "rept", "mbl"…
positive regulation of neural precursor cell proliferation (GO:2000179)	0.0551369	0.272114	0.321776	-0.634315	-1.55439	12	c("pros", "klu", "E(spl)mbeta-HLH", "dpn", "E(spl)m3-HLH", "Fmr1")
positive regulation of neuroblast proliferation (GO:0002052)	0.0551369	0.272114	0.321776	-0.634315	-1.55439	12	c("pros", "klu", "E(spl)mbeta-HLH", "dpn", "E(spl)m3-HLH", "Fmr1")
post-embryonic animal organ development (GO:0048569)	0.0425323	0.233234	0.321776	-0.516039	-1.5563	28	c("lola", "kirre", "sns", "skd", "nsl1", "chn", "wg", "lid", "Gug", "pyr")
dendrite morphogenesis (GO:0048813)	0.00728001	0.0787487	0.407018	-0.394052	-1.55893	98	c("pros", "ab", "lola", "ct", "Toll-6", "nub", "NetB", "vvl", "fs(1)h", "Abl", "Bap55", "chn", "Nrg", "tup", "HDAC1", "Mical", "p120ctn", "comm", "gcm", "dally", "Smox", "Fmr1", "smt3", "brm", "fra", "cwo", "Rho1", "shot", "ems", "shrb", "Chi", "CG9705", "ash2", "TER94", "Girdin", "hid", "Nak", "S6k", "NetA", "put")
negative regulation of multicellular organismal process (GO:0051241)	0.0174156	0.136828	0.352488	-0.486297	-1.56161	36	c("hdc", "salm", "Dl", "InR", "tsh", "Abd-B", "aop", "chn", "tkv", "trsn", "Him", "ex", "Dad")
neuromuscular junction development (GO:0007528)	0.0248804	0.16408	0.352488	-0.522861	-1.56377	27	c("Act57B", "Fas2", "nsl1", "TBPH", "C1GalTA", "Fmr1", "Abi", "gbb")
regulation of macromolecule metabolic process (GO:0060255)	0.00712952	0.0787487	0.407018	-0.410053	-1.56613	84	c("fne", "pros", "Mef2", "Eip75B", "disco", "x16", "jigr1", "TBPH", "Hrb98DE", "Rb97D", "tup", "Doc1", "gcm", "sqd", "Rrp47", "Pitslre", "mbl", "Srp54", "SF2", "Rbp1", "rgr", "Cp190", "ems", "Chi", "Rrp46", "Hrb87F", "Rsf1", "en", "Cdk2")
regulation of cell proliferation (GO:0042127)	0.00464471	0.059323	0.407018	-0.388499	-1.57102	113	c("sls", "stg", "Dl", "pros", "fz2", "brat", "InR", "Kr", "Hsp83", "Wnt4", "Abl", "hfp", "Src64B", "wg", "Mnn1", "vn", "Bgb", "ex", "Ras85D", "spi", "Mkp3", "Cbl", "Adgf-A", "Ptp61F", "Smox", "Fmr1", "slmb", "rept", "Lam", "DENR", "Caf1-55")
dendrite guidance (GO:0070983)	0.0195915	0.142215	0.352488	-0.572105	-1.57719	21	c("pros", "ct", "Toll-6", "NetB", "Bap55", "tup", "HDAC1", "comm", "brm", "fra", "Chi", "NetA", "E(Pc)")
positive regulation of developmental process (GO:0051094)	0.0209387	0.14699	0.352488	-0.544968	-1.58159	24	c("Ubx", "hth", "abd-A", "tsh", "pico", "tkv")
haltere disc development (GO:0035216)	0.0385429	0.219716	0.321776	-0.668369	-1.58278	10	c("Ubx", "Socs36E", "vn", "aos", "Syx1A", "Egfr")
positive regulation of DNA metabolic process (GO:0051054)	0.0300101	0.189251	0.352488	-0.659911	-1.58343	11	c("Su(var)205", "chif", "Tet", "ovo", "wde")
neuron projection morphogenesis (GO:0048812)	0.00302118	0.0429348	0.431708	-0.38976	-1.58604	118	c("betaTub60D", "pros", "ab", "lola", "ct", "Nrt", "nub", "vvl", "fax", "sn", "fs(1)h", "Abl", "chn", "msn", "Nrg", "Mical", "tsr", "p120ctn", "comm", "gcm", "dally", "Trim9", "CSN5", "Smox", "Fmr1", "smt3", "brm", "fra", "CG16974", "cwo", "Rho1", "shot", "Ire1", "ems", "shrb", "CG7154", "CG9705", "ash2", "TER94", "Girdin", "hid", "Nak", "S6k", "put", "bsk")
regulation of neuromuscular junction development (GO:1904396)	0.017629	0.136828	0.352488	-0.541764	-1.58928	25	c("brat", "Fas2", "tkv", "TBPH", "Dad", "kis", "Cul2", "Cip4")
leg disc morphogenesis (GO:0007478)	0.0115476	0.112034	0.38073	-0.489184	-1.58961	38	c("Ubx", "hth", "CG43658", "Dl", "tsh", "sd", "RhoGAP71E", "Gug", "dally", "rept", "brm", "trio", "Rho1", "e(y)3", "hh", "RhoGAP54D")
negative regulation of Wnt signaling pathway (GO:0030178)	0.0232759	0.156569	0.352488	-0.51117	-1.59075	31	c("otk", "aop", "crol", "RanBP3", "sgg", "phyl", "nej", "slmb", "rept", "gro", "Rho1", "Sulf1", "CtBP", "TER94")
regulation of axon extension (GO:0030516)	0.0204146	0.146088	0.352488	-0.642474	-1.59581	13	c("CadN", "Vang", "kuz", "shot")
regulation of protein kinase activity (GO:0045859)	0.0204146	0.146088	0.352488	-0.64306	-1.59726	13	c("dap", "chif", "Src64B", "Abi")
positive regulation of stem cell proliferation (GO:2000648)	0.0175735	0.136828	0.352488	-0.611249	-1.60359	16	c("pros", "klu", "wg", "E(spl)mbeta-HLH", "dpn", "lin-28", "E(spl)m3-HLH", "Fmr1", "brm")
heterochromatin organization involved in chromatin silencing (GO:0070868)	0.0153484	0.130139	0.38073	-0.563942	-1.60785	23	c("nub", "crol", "CG8677", "Chrac-14", "Tlk", "Hsc70-4", "r2d2", "snf", "Lam", "Odj", "XNP", "fl(2)d")
apoptotic cell clearance (GO:0043277)	0.0352517	0.204419	0.321776	-0.656444	-1.60862	12	c("NimC4", "Mtl", "Src42A", "bsk")
asymmetric neuroblast division (GO:0055059)	0.0184603	0.139249	0.352488	-0.518076	-1.61225	31	c("pros", "brat", "sna", "cnn", "Gbeta13F", "mira", "mts", "wor", "flfl", "CycA", "Cep135", "par-6", "esg", "pins")
ATP-dependent chromatin remodeling (GO:0043044)	0.013817	0.124476	0.38073	-0.546872	-1.61315	26	c("Act87E", "Bap55", "tou", "Iswi", "rept", "MRG15", "brm", "kis", "Mi-2", "CtBP", "E(Pc)", "dom", "Gas41", "Snr1")
nucleosome mobilization (GO:0042766)	0.0297165	0.188578	0.352488	-0.683076	-1.61761	10	c("Chrac-14", "Iswi", "NC2beta", "Acf", "Caf1-55", "Mi-2", "Chrac-16")
regulation of organ growth (GO:0046620)	0.0215812	0.149147	0.352488	-0.515591	-1.6188	33	c("Ubx", "InR", "tkv", "sfl", "sbb", "ex", "dally", "Pdk1", "Hs6st")
negative regulation of phosphorylation (GO:0042326)	0.0297165	0.188578	0.352488	-0.684091	-1.62001	10	c("chinmo", "CG8312", "mts", "shi")
regulation of synapse assembly (GO:0051963)	0.0146787	0.126588	0.38073	-0.52764	-1.62004	30	c("brat", "Fas2", "tkv", "TBPH", "Dad", "Fmr1", "kis", "Cul2", "Cals", "Cip4")
regulation of cell fate specification (GO:0042659)	0.0159443	0.131582	0.352488	-0.652988	-1.62192	13	c("Ubx", "hth", "salm", "pros", "wg", "aos")
axonal fasciculation (GO:0007413)	0.0133861	0.123467	0.38073	-0.61883	-1.62347	16	c("CadN", "Con", "Nrt", "Fas2", "Hsc70-4", "Fmr1")
imaginal disc-derived appendage development (GO:0048737)	0.0193662	0.141598	0.352488	-0.678543	-1.62814	11	c("Ubx", "Socs36E", "vn", "aos", "elB", "Syx1A", "Egfr")
spliceosomal snRNP assembly (GO:0000387)	0.0184793	0.139249	0.352488	-0.680564	-1.63299	11	c("SmD1", "SmE", "Prp8", "SmD2", "SmD3", "Gem2")
regulation of nucleobase-containing compound metabolic process (GO:0019219)	0.0172966	0.136828	0.352488	-0.681799	-1.63595	11	c("fne", "TBPH", "Hrb98DE", "Rb97D", "sqd")
neuron projection fasciculation (GO:0106030)	0.0143319	0.126588	0.38073	-0.645701	-1.63867	14	c("CadN", "Con", "Nrt", "Fas2", "Hsc70-4", "Fmr1")
axon extension (GO:0048675)	0.0127027	0.118676	0.38073	-0.548975	-1.64187	27	c("CadN", "hdc", "fz2", "Nrg", "Abi", "trio", "Dscam1", "Ptpmeg", "bsk")
stem cell fate determination (GO:0048867)	0.010736	0.107254	0.38073	-0.578813	-1.65025	23	c("pros", "brat", "abd-A", "Kr", "nub", "mira", "hb", "kuz", "ase", "da")
regulation of mitotic cell cycle (GO:0007346)	0.00275921	0.0403484	0.431708	-0.443675	-1.65386	75	c("stg", "Dl", "Capr", "ptc", "crol", "mad2", "msn", "endos", "Rcc1", "Ran", "kni", "nej", "Rca1", "Pitslre", "caup", "Smox", "Fmr1", "slmb", "Pp4-19C", "Caf1-55", "14-3-3epsilon", "hh", "Cdk8", "Smr", "CycA", "Egfr", "Cks30A")
anterior/posterior pattern specification, imaginal disc (GO:0007448)	0.0149971	0.128238	0.38073	-0.622191	-1.65497	17	c("bi", "abd-A", "Abd-B", "ptc", "tkv", "wg", "Dad")
compound eye photoreceptor cell differentiation (GO:0001751)	0.0054082	0.0665472	0.407018	-0.476928	-1.65581	51	c("hth", "klg", "salm", "Dl", "rin", "hbs", "aop", "klu", "jeb", "emc", "ex", "phyl", "nej", "CSN5", "Usp5", "mbl", "elB", "E(spl)mdelta-HLH", "Atx2")
histoblast morphogenesis (GO:0007488)	0.0134603	0.123467	0.38073	-0.691399	-1.65899	11	c("stg", "dap", "tkv", "wg", "Dad", "chic")
eye photoreceptor cell differentiation (GO:0001754)	0.00443612	0.0588953	0.407018	-0.548753	-1.6669	29	c("salm", "pros", "hbs", "aop", "ex", "phyl", "Cbl", "CSN5", "Usp5", "mbl", "Ire1", "hh")
mRNA processing (GO:0006397)	0.000324909	0.00886034	0.498493	-0.386017	-1.66838	180	c("rin", "Imp", "LSm3", "CG1622", "x16", "Caper", "hfp", "qkr58E-1", "CG1677", "barc", "CG6610", "Hel25E", "CG5986", "SmF", "Bug22", "SmD1", "Acn", "Bx42", "Hsc70-4", "SmE", "sqd", "CG42724", "LSm7", "U2af38", "noi", "Dim1", "CG3198", "Srp54", "SF2", "snf", "tsu", "CG10333", "Prp19", "Tango4", "Prp8", "SmB", "CG13625", "Bin1", "nonA", "CG11586", "l(3)72Ab", "CG30122", "CG2021", "CG5808", "SmD2", …
pole cell migration (GO:0007280)	0.00911921	0.0929422	0.38073	-0.672063	-1.6693	13	c("zfh1", "abd-A", "Abd-B", "wun2", "gus", "14-3-3epsilon", "hh")
nervous system development (GO:0007399)	0.0003349	0.00889246	0.498493	-0.389325	-1.67548	171	c("elav", "hth", "zfh1", "Rbfox1", "ewg", "glec", "stg", "Dl", "pros", "ct", "abd-A", "InR", "Nrt", "Imp", "spdo", "klu", "sna", "vvl", "cnn", "ptc", "Abl", "chn", "neur", "jing", "gsb", "Rcc1", "TBPH", "caps", "vn", "tou", "emc", "Ras85D", "Reph", "spi", "kuz", "phyl", "comm", "Hsc70-4", "nej", "barr", "h", "mnb", "Fmr1", "ase", "mbl", "unc-119", "da", "wor", "Lam", "Acf", "gro", "Pp1-87B", "Tsp…
regulation of chromatin organization (GO:1902275)	0.0160402	0.131582	0.352488	-0.686143	-1.6814	12	c("crol", "mod(mdg4)", "Usp47", "CG8036", "l(3)neo38", "dre4", "Prp3", "vig2", "atms", "Ssrp")
negative regulation of developmental process (GO:0051093)	0.0109142	0.107965	0.38073	-0.636008	-1.69172	17	c("tsh", "Abd-B", "aop", "tkv", "Him", "Dad", "aos", "dj-1beta", "lark", "put")
segmentation (GO:0035282)	0.00709774	0.0787487	0.407018	-0.541076	-1.69555	32	c("hth", "brat", "Kr", "vvl", "hb", "HDAC1", "kni", "Gug", "h", "kis", "dome", "cni", "hh", "ems", "Chi", "en", "Egfr")
neuroblast development (GO:0014019)	0.0074144	0.0787487	0.407018	-0.683586	-1.69793	13	c("Antp", "brat", "abd-A", "svp", "klu", "wg", "dpn")
stem cell development (GO:0048864)	0.0074144	0.0787487	0.407018	-0.683586	-1.69793	13	c("Antp", "brat", "abd-A", "svp", "klu", "wg", "dpn")
regulation of axonogenesis (GO:0050770)	0.00703746	0.0787487	0.407018	-0.579399	-1.69968	25	c("pros", "HDAC1", "kuz", "Trim9", "fra", "trio", "Rho1", "shot", "RhoGEF2", "Dscam1", "Ppt1")
cell morphogenesis involved in neuron differentiation (GO:0048667)	0.000478291	0.0123742	0.498493	-0.422874	-1.70139	111	c("betaTub60D", "pros", "ab", "lola", "ct", "Nrt", "Fas2", "nub", "peb", "vvl", "fax", "cnn", "fs(1)h", "Abl", "chn", "msn", "Nrg", "Ras85D", "Mical", "tsr", "comm", "gcm", "dally", "Trim9", "CSN5", "Smox", "Fmr1", "brm", "fra", "cwo", "Rho1", "shot", "ems", "shrb", "CG9705", "ash2", "TER94", "Girdin", "hid", "Nak", "S6k", "put")
proximal/distal pattern formation, imaginal disc (GO:0007449)	0.00890002	0.0916338	0.38073	-0.709654	-1.70279	11	c("hth", "tsh", "disco", "jing", "vn")
regulation of gene silencing (GO:0060968)	0.00572983	0.0688262	0.407018	-0.665807	-1.71231	15	c("Ubx", "crol", "pita", "FBXO11", "Usp47", "CG8036", "l(3)neo38", "Prp3")
mRNA splicing, via spliceosome (GO:0000398)	0.000106888	0.00416077	0.538434	-0.397486	-1.71345	178	c("rin", "Imp", "LSm3", "CG1622", "x16", "Caper", "hfp", "qkr58E-1", "CG1677", "barc", "CG6610", "Hel25E", "CG5986", "SmF", "Bug22", "SmD1", "Acn", "Bx42", "Hsc70-4", "SmE", "sqd", "CG42724", "LSm7", "U2af38", "noi", "Dim1", "CG3198", "Srp54", "SF2", "snf", "tsu", "CG10333", "Rbp1", "Prp19", "Tango4", "Prp8", "SmB", "CG13625", "Bin1", "nonA", "CG11586", "l(3)72Ab", "CG30122", "CG2021", "CG5808", …
regulation of neuroblast proliferation (GO:1902692)	0.00763743	0.079445	0.407018	-0.511765	-1.71409	42	c("pros", "brat", "klu", "polo", "mts", "E(spl)mbeta-HLH", "dpn", "HDAC1", "E(spl)m3-HLH", "Fmr1", "MED11", "E(spl)mdelta-HLH", "brm", "MED27", "MED6", "MED22", "Bap60")
RNA splicing, via transesterification reactions with bulged adenosine as nucleophile (GO:0000377)	0.000120514	0.00424854	0.538434	-0.39937	-1.71849	169	c("rin", "Imp", "LSm3", "CG1622", "x16", "Caper", "hfp", "qkr58E-1", "CG1677", "barc", "CG6610", "Hel25E", "CG5986", "SmF", "Bug22", "SmD1", "Acn", "Bx42", "Hsc70-4", "SmE", "sqd", "CG42724", "LSm7", "U2af38", "noi", "Dim1", "CG3198", "Srp54", "SF2", "snf", "tsu", "CG10333", "Prp19", "Tango4", "Prp8", "SmB", "CG13625", "Bin1", "nonA", "CG11586", "l(3)72Ab", "CG30122", "CG2021", "CG5808", "SmD2", …
positive regulation of mitotic cell cycle (GO:0045931)	0.0120176	0.115483	0.38073	-0.726523	-1.7205	10	c("stg", "Dl", "crol", "dpn")
haltere development (GO:0007482)	0.0072094	0.0787487	0.407018	-0.719634	-1.72674	11	c("Ubx", "hth", "Socs36E", "vn", "aos")
negative regulation of cell fate specification (GO:0009996)	0.00442731	0.0588953	0.407018	-0.658745	-1.72819	16	c("hdc", "salm", "Dl", "aop", "chn", "wg", "aos")
regulation of neural precursor cell proliferation (GO:2000177)	0.00490607	0.0618778	0.407018	-0.698544	-1.73508	13	c("pros", "brat", "klu", "E(spl)mbeta-HLH", "dpn", "HDAC1", "E(spl)mdelta-HLH", "brm")
negative regulation of neurogenesis (GO:0050768)	0.00582441	0.0691392	0.407018	-0.554392	-1.74062	33	c("hdc", "Dl", "pros", "brat", "polo", "mts", "emc", "aos", "MED11", "brm", "MED27", "MED6", "MED22", "Bap60")
sarcomere organization (GO:0045214)	0.00362019	0.0507329	0.431708	-0.671445	-1.76151	16	c("sls", "how", "Dg", "kon", "zip", "Mical", "Actn", "ball")
cell-cell adhesion via plasma-membrane adhesion molecules (GO:0098742)	0.00411062	0.0560489	0.407018	-0.574489	-1.76388	30	c("CadN", "beat-IIIc", "glec", "klg", "Con", "kirre", "sns", "Fas2", "rst", "hbs")
regulation of stem cell proliferation (GO:0072091)	0.00534163	0.0665395	0.407018	-0.649795	-1.77164	19	c("pros", "brat", "klu", "wg", "E(spl)mbeta-HLH", "dpn", "HDAC1", "lin-28", "E(spl)mdelta-HLH", "brm")
regulation of smoothened signaling pathway (GO:0008589)	0.00373728	0.0516563	0.431708	-0.566876	-1.77982	33	c("ptc", "swm", "apolpp", "mts", "sbb", "sgg", "PPP4R2r", "HDAC1", "Gug", "UbcE2M", "slmb", "Pp4-19C", "gro", "Sulf1", "ttv")
peripheral nervous system development (GO:0007422)	0.000682477	0.0160144	0.477271	-0.4923	-1.7909	65	c("hth", "stg", "Dl", "pros", "ct", "abd-A", "spdo", "vvl", "cnn", "ptc", "chn", "neur", "vn", "emc", "Ras85D", "Reph", "spi", "phyl", "barr", "ase", "mbl", "da", "trio", "cwo", "Rho1", "Dscam1", "SmD3")
R7 cell fate commitment (GO:0007465)	0.00243263	0.0377619	0.431708	-0.683575	-1.79333	16	c("klg", "pros", "svp", "Hsp83", "mts", "Ras85D", "phyl", "Cbl")
determination of imaginal disc primordium (GO:0007445)	0.00452976	0.059323	0.407018	-0.758076	-1.79522	10	c("abd-A", "Abd-B", "ptc", "wg", "Doc1", "spi")
Wnt signaling pathway (GO:0016055)	0.00242145	0.0377619	0.431708	-0.629775	-1.79555	23	c("fz2", "tsh", "otk", "Wnt4", "Galphao", "wg", "sfl", "nej", "pygo")
chromatin remodeling (GO:0006338)	0.000642861	0.0155261	0.477271	-0.496557	-1.80852	62	c("Act5C", "HmgD", "Bap55", "Su(var)205", "Dsp1", "Chrac-14", "Hel25E", "tara", "tou", "Fmr1", "Iswi", "rept", "NC2beta", "ash1", "brm", "Acf", "Caf1-55", "Arp8", "kis", "Nup153", "Mi-2", "Atac3", "Hers", "Arp5", "tna", "Chrac-16", "ash2", "CtBP")
striated muscle cell development (GO:0055002)	0.00273463	0.0403484	0.431708	-0.728642	-1.80984	13	c("Mef2", "Mlc2", "aop", "sd", "kon", "zip", "tmod")
axonogenesis (GO:0007409)	1.38181e-05	0.000995892	0.593325	-0.421162	-1.81288	170	c("betaTub60D", "CadN", "hdc", "nerfin-1", "pros", "fz2", "lola", "brat", "InR", "Nrt", "otk", "Kr", "NetB", "fax", "jeb", "ptc", "Abl", "Dg", "jing", "tap", "Sdc", "Src64B", "msn", "caps", "tutl", "Nrg", "sbb", "tup", "egh", "LanA", "Mical", "tsr", "chic", "kuz", "comm", "Hsc70-4", "dally", "Trim9", "unc-5", "CSN5", "Ptp61F", "Smox", "Fmr1", "Abi", "RhoGAP93B", "brm", "Pp1-87B", "fra", "trio", "…
negative regulation of protein modification process (GO:0031400)	0.00161734	0.0281362	0.45506	-0.71486	-1.81419	14	c("chinmo", "dap", "CG8312", "endos", "mts", "shi")
negative regulation of nucleic acid-templated transcription (GO:1903507)	0.000264061	0.00783641	0.498493	-0.468582	-1.82867	91	c("salm", "tsh", "Kr", "aop", "sna", "fs(1)h", "sd", "crol", "CG32767", "sug", "Su(var)205", "Dsp1", "Ote", "CG8677", "hb", "emc", "dpn", "HDAC1", "kni", "Gug", "h", "ovo", "MBD-like", "Iswi", "NC2beta", "Ssb-c31a", "Acf", "gro", "Bin1", "kis", "so", "Mi-2", "Pc", "e(y)3", "ph-p", "Chi", "CTCF", "Smr", "en", "CtBP", "CG6843", "d4")
imaginal disc-derived leg morphogenesis (GO:0007480)	0.000737581	0.0163495	0.477271	-0.554627	-1.83661	41	c("Ubx", "hth", "CG43658", "Dl", "tsh", "skd", "sd", "RhoGAP71E", "tsr", "Gug", "dally", "rept", "brm", "trio", "Rho1", "e(y)3", "RhoGAP54D", "Cdk8")
regulation of canonical Wnt signaling pathway (GO:0060828)	0.000839704	0.0174207	0.477271	-0.516693	-1.83875	55	c("ewg", "otk", "skd", "RanBP3", "apolpp", "mts", "sgg", "phyl", "dally", "nej", "slmb", "rept", "gro", "Pp1-87B", "Rho1", "Sulf1", "ttv", "Usp47", "CtBP", "flw", "TER94", "nito", "Ssdp")
positive regulation of canonical Wnt signaling pathway (GO:0090263)	0.00292967	0.0422291	0.431708	-0.610198	-1.84027	28	c("ewg", "skd", "apolpp", "mts", "dally", "nej", "Pp1-87B", "ttv", "Usp47", "CtBP", "flw", "nito", "Ssdp")
positive regulation of neurogenesis (GO:0050769)	0.00192959	0.0314025	0.45506	-0.678068	-1.84873	19	c("nerfin-1", "pros", "klu", "E(spl)mbeta-HLH", "dpn", "spi", "E(spl)m3-HLH", "mnb", "Fmr1", "da")
neuroblast differentiation (GO:0014016)	0.00134376	0.0246518	0.45506	-0.70534	-1.85043	16	c("Antp", "pros", "brat", "abd-A", "svp", "klu", "wg", "dpn")
regulation of cell development (GO:0060284)	0.00137229	0.0247257	0.45506	-0.631909	-1.85372	25	c("brat", "E(spl)m7-HLH", "aop", "E(spl)m5-HLH", "Rcc1", "barc", "E(spl)mbeta-HLH", "dpn", "E(spl)m3-HLH", "h", "E(spl)mdelta-HLH", "cwo")
homophilic cell adhesion via plasma membrane adhesion molecules (GO:0007156)	0.00179246	0.0296491	0.45506	-0.680528	-1.85544	19	c("CadN", "klg", "Con", "kirre", "sns", "Fas2", "rst", "hbs", "caps")
myofibril assembly (GO:0030239)	0.00165534	0.0283091	0.45506	-0.68358	-1.86376	19	c("sls", "Mlc2", "how", "Dg", "kon", "zip", "Mical", "tmod", "Actn", "ball")
leg disc pattern formation (GO:0035223)	0.00171339	0.0288136	0.45506	-0.787476	-1.86484	10	c("hth", "tsh", "disco", "jing", "vn")
negative regulation of cellular macromolecule biosynthetic process (GO:2000113)	2.82326e-05	0.00169893	0.57561	-0.459439	-1.88037	122	c("Rbfox1", "bru3", "salm", "brat", "tsh", "CG13928", "Kr", "aop", "sna", "fs(1)h", "sd", "mRpL13", "crol", "CG32767", "sug", "Su(var)205", "Dsp1", "Ote", "CG8677", "hb", "emc", "dpn", "HDAC1", "kni", "Gug", "sqd", "h", "ovo", "MBD-like", "Fmr1", "Iswi", "NC2beta", "Ssb-c31a", "Acf", "gro", "Bin1", "kis", "so", "Mi-2", "smg", "Pc", "e(y)3", "ph-p", "Chi", "Unr", "CTCF", "Smr", "en", "CtBP", "CG68…
regulation of nervous system development (GO:0051960)	0.000716388	0.0163495	0.477271	-0.661383	-1.88566	23	c("brat", "E(spl)m7-HLH", "aop", "E(spl)m5-HLH", "Rcc1", "barc", "E(spl)mbeta-HLH", "dpn", "E(spl)m3-HLH", "h", "E(spl)mdelta-HLH", "cwo")
negative regulation of smoothened signaling pathway (GO:0045879)	0.000846002	0.0174207	0.477271	-0.706576	-1.88647	18	c("ptc", "swm", "sbb", "sgg", "PPP4R2r", "HDAC1", "Gug", "UbcE2M", "slmb", "Pp4-19C", "gro", "Sulf1")
R7 cell differentiation (GO:0045466)	0.00100432	0.0198697	0.45506	-0.603192	-1.89384	33	c("CadN", "klg", "salm", "pros", "lola", "svp", "aop", "Hsp83", "klu", "mts", "tutl", "emc", "phyl", "nej", "Cbl")
negative regulation of gene expression (GO:0010629)	7.79618e-06	0.000655529	0.593325	-0.444037	-1.89465	163	c("Rbfox1", "bru3", "salm", "pros", "brat", "tsh", "CG13928", "Kr", "aop", "sna", "east", "fs(1)h", "sd", "mRpL13", "crol", "CG32767", "sug", "Su(var)205", "Dsp1", "Ote", "tkv", "TBPH", "Hrb98DE", "CG8677", "hb", "emc", "Ras85D", "dpn", "HDAC1", "kni", "spi", "Gug", "sqd", "h", "ovo", "MBD-like", "gw", "Fmr1", "Iswi", "rept", "elB", "NC2beta", "Ssb-c31a", "SmydA-1", "Acf", "gro", "Bin1", "kis", "…
positive regulation of Wnt signaling pathway (GO:0030177)	0.000278673	0.00796723	0.498493	-0.602524	-1.89761	34	c("ewg", "skd", "Dyrk2", "apolpp", "mts", "Flo2", "dally", "nej", "pygo", "Pp1-87B", "ttv", "Usp47", "CtBP", "flw", "nito", "Ssdp")
oenocyte differentiation (GO:0001742)	0.00074537	0.0163495	0.477271	-0.806987	-1.91104	10	c("hth", "salm", "abd-A", "how", "spi")
somatic muscle development (GO:0007525)	0.000146427	0.00490698	0.518848	-0.561969	-1.95106	51	c("Ubx", "hth", "sls", "ewg", "salm", "lola", "InR", "lmd", "sing", "how", "skd", "sd", "nsl1", "chn", "lid", "Gug", "pyr", "mbl", "E(spl)mdelta-HLH", "unc-45")
muscle cell fate commitment (GO:0042693)	0.000284262	0.00796723	0.498493	-0.799706	-1.95968	12	c("Ubx", "Antp", "pcs", "abd-A", "how", "jeb", "tup", "caup", "CG9849")
ventral cord development (GO:0007419)	5.81505e-05	0.00293369	0.557332	-0.546887	-1.97161	59	c("Antp", "Dl", "pros", "dap", "brat", "svp", "Kr", "nub", "sti", "Abl", "neur", "Galphao", "gsb", "mira", "Rcc1", "hb", "kuz", "wor", "brm", "CycT", "Prp8", "l(3)72Ab", "gbb", "Pc", "Dscam1", "ems")
heart development (GO:0007507)	5.17775e-05	0.00286489	0.557332	-0.545181	-1.97849	61	c("Act57B", "betaTub60D", "Ubx", "Antp", "zfh1", "Mef2", "grn", "abd-A", "Abd-B", "svp", "spdo", "polo", "Galphao", "tkv", "tup", "Ras85D", "sgg", "LanA", "Doc1", "kuz")
retinal ganglion cell axon guidance (GO:0031290)	6.8285e-05	0.00299563	0.538434	-0.838781	-2.01263	11	c("CadN", "fz2", "otk", "Wnt4", "Dad", "gcm")
regulation of neuron differentiation (GO:0045664)	6.76168e-05	0.00299563	0.538434	-0.856614	-2.02857	10	c("hth", "nerfin-1", "pros", "neur", "emc", "HDAC1", "mnb", "da")
compound eye photoreceptor fate commitment (GO:0001752)	0.000122109	0.00424854	0.518848	-0.648572	-2.03241	32	c("hth", "klg", "Dl", "pros", "lola", "rin", "svp", "aop", "Hsp83", "mts", "emc", "phyl", "nej", "Cbl", "h", "Rala", "elB")
muscle organ development (GO:0007517)	6.6276e-05	0.00299563	0.538434	-0.737389	-2.03284	21	c("sls", "ewg", "pcs", "salm", "Mef2", "Vrp1", "lmd", "Kr", "how", "jeb", "kon")
axon development (GO:0061564)	2.86243e-05	0.00169893	0.57561	-0.587864	-2.03473	50	c("betaTub60D", "CadN", "Ptp99A", "pros", "lola", "Con", "Nrt", "Fas2", "fax", "Abl", "tutl", "Nrg", "tsr", "Hsc70-4", "dally", "Trim9", "CSN5", "Fmr1", "brm", "shot", "Dscam1", "ems")
central nervous system development (GO:0007417)	1.20917e-06	0.000122005	0.643552	-0.507182	-2.05095	113	c("elav", "Antp", "hth", "ewg", "Dl", "pros", "dap", "brat", "ct", "Nrt", "svp", "Kr", "nub", "sna", "vvl", "cnn", "sti", "disco", "Abl", "neur", "jing", "Galphao", "gsb", "mira", "Rcc1", "TBPH", "hb", "vn", "chic", "kuz", "Fmr1", "ase", "cib", "wor", "Lam", "brm", "CycT", "Prp8", "l(3)72Ab", "trio", "gbb", "Pc", "Dscam1", "SmD3", "ems")
axon guidance (GO:0007411)	9.52194e-09	2.85764e-06	0.74774	-0.479616	-2.07381	182	c("betaTub60D", "zfh1", "CadN", "beat-IIIc", "Ptp99A", "nerfin-1", "side", "pros", "ab", "fz2", "lola", "brat", "grn", "Ten-a", "Oli", "InR", "Nrt", "Fas2", "otk", "Kr", "peb", "NetB", "Wnt4", "vvl", "fend", "jeb", "trn", "ptc", "Abl", "Dg", "jing", "tap", "chif", "Sdc", "Src64B", "msn", "caps", "tutl", "Nrg", "sbb", "tup", "egh", "LanA", "Mical", "Dad", "chic", "kuz", "comm", "gcm", "Hsc70-4", "…
regulation of muscle organ development (GO:0048634)	1.32432e-05	0.000995892	0.593325	-0.850808	-2.08491	12	c("Ubx", "Mef2", "abd-A", "kirre", "rst", "hbs", "tkv", "Him", "Dad")
circulatory system development (GO:0072359)	7.18545e-06	0.000655529	0.610527	-0.653876	-2.12479	38	c("Act57B", "betaTub60D", "Ubx", "Antp", "zfh1", "Mef2", "grn", "abd-A", "Abd-B", "svp", "Galphao", "tkv", "tup", "Ras85D", "sgg", "LanA", "Doc1")
gonad development (GO:0008406)	2.00624e-05	0.00134953	0.57561	-0.677135	-2.12599	33	c("wb", "zfh1", "salm", "fz2", "lola", "ct", "abd-A", "InR", "Abd-B", "aop", "Wnt4", "ptc")
generation of neurons (GO:0048699)	1.03637e-07	1.49385e-05	0.704976	-0.720043	-2.28109	35	c("pros", "brat", "E(spl)m7-HLH", "aop", "Wnt4", "E(spl)m5-HLH", "Abl", "Rcc1", "wg", "barc", "hb", "E(spl)mbeta-HLH", "emc", "dpn", "gcm", "E(spl)m3-HLH", "h", "E(spl)mdelta-HLH", "cwo", "SmD3")
myoblast fusion (GO:0007520)	1.70073e-07	1.90671e-05	0.690132	-0.74366	-2.31426	31	c("sls", "Mef2", "kirre", "InR", "sns", "rst", "Vrp1", "lmd", "hbs", "sing", "mib2", "blow")
myotube differentiation (GO:0014902)	1.70073e-07	1.90671e-05	0.690132	-0.74366	-2.31426	31	c("sls", "Mef2", "kirre", "InR", "sns", "rst", "Vrp1", "lmd", "hbs", "sing", "mib2", "blow")
regulation of neurogenesis (GO:0050767)	5.72137e-08	1.15457e-05	0.719513	-0.745782	-2.34153	33	c("hth", "hdc", "Dl", "pros", "brat", "E(spl)m7-HLH", "aop", "klu", "E(spl)m5-HLH", "Rcc1", "barc", "E(spl)mbeta-HLH", "dpn", "HDAC1", "spi", "E(spl)m3-HLH", "aos", "h", "E(spl)mdelta-HLH", "brm", "cwo")
mesoderm development (GO:0007498)	8.92624e-09	2.85764e-06	0.74774	-0.719962	-2.38411	41	c("wb", "sls", "zfh1", "stg", "pcs", "Dl", "Mef2", "abd-A", "Abd-B", "how", "sna", "Gbeta13F", "neur", "Swip-1", "wg", "blow", "meso18E", "LanA", "miple1", "mthl1", "pyr")
motor neuron axon guidance (GO:0008045)	3.10761e-09	2.85764e-06	0.774939	-0.704145	-2.39491	45	c("zfh1", "beat-IIIc", "Ptp99A", "side", "fz2", "grn", "Ten-a", "Oli", "Fas2", "NetB", "Wnt4", "vvl", "fend", "trn", "Abl", "Sdc", "caps", "Nrg", "tup", "dally", "unc-5")

## Sheet: Stage13-16_SG
pathway	pval	padj	log2err	ES	NES	size	leadingEdge
ER to Golgi vesicle-mediated transport (GO:0006888)	2.0516e-08	1.02046e-05	0.733762	0.76927	2.5643	50	c("p24-1", "Sec13", "ergic53", "CHOp24", "bai", "Sec23", "Sec22", "Tango1", "beta'COP", "epsilonCOP", "KdelR", "deltaCOP", "CG32069", "eca", "ArfGAP3", "betaCOP", "gammaCOP", "Rab1", "alphaCOP", "Bet1", "Sar1", "CG17883", "Membrin", "Trs20", "Sec31", "CG13887", "Sec16")
Golgi vesicle transport (GO:0048193)	4.02947e-08	1.02046e-05	0.719513	0.684337	2.44858	76	c("sau", "p24-1", "zetaCOP", "ergic53", "CHOp24", "bai", "Sec23", "Sec22", "Tango1", "beta'COP", "epsilonCOP", "KdelR", "deltaCOP", "CG32069", "eca", "ArfGAP3", "betaCOP", "gammaCOP", "CG11857", "Rab1", "alphaCOP", "Bet1", "Cog1", "Sar1", "CG17883", "Membrin", "Trs20", "Sec31", "Arf79F", "CG13887", "Slh", "Sec16", "GM130", "Rab11", "Syx18", "Golgin245", "Golgin84", "fws", "PAPLA1", "CG4293", "Ykt…
retrograde vesicle-mediated transport, Golgi to ER (GO:0006890)	0.00012787	0.00446664	0.518848	0.805758	2.16115	19	c("sau", "zetaCOP", "Sec22", "beta'COP", "deltaCOP", "ArfGAP3", "CG11857", "alphaCOP", "Slh", "Syx18", "CG4293", "Ykt6", "CG31729", "Rab6", "Cog7", "CG9536", "CG7011")
protein processing (GO:0016485)	0.000491301	0.0118114	0.477271	0.711442	2.09491	28	c("pip", "wbl", "Spase12", "Spase25", "Spp", "twr", "svr")
protein maturation (GO:0051604)	0.00134015	0.0218081	0.45506	0.774699	2.04086	17	c("pip", "wbl", "svr")
exocrine system development (GO:0035272)	0.00185621	0.0271085	0.45506	0.713395	1.98212	21	c("sage", "CrebA", "fkh", "mew", "slv")
cytoplasmic translation (GO:0002181)	0.000210039	0.00644756	0.518848	0.5226	1.93935	93	c("RpL22", "RpS14b", "RpL41", "RpL29", "RpS17", "RpS26", "RpL40", "RpL24", "RpL36A", "RpL30", "RpS5b", "RpS21", "RpL37A", "RpS20", "RpL11", "RpS23", "RpL38", "RpL35A", "RpL36", "RpL32", "RpL31", "RpS27", "RpS19a", "RpL27", "RpL28", "RpLP2", "RpS29", "RpS15", "RpL23", "RpS18", "RpS9", "RpL27A", "RpL39", "RpS28b", "RpS8", "RpS16", "RpL14", "eRF3", "RpS11", "RpL26", "RpL35", "RpS14a", "RpL37a", "RpL…
regulation of multicellular organism growth (GO:0040014)	0.0058951	0.0585464	0.407018	0.640553	1.90854	31	c("pip", "wbl", "fkh", "btsz")
sulfur compound biosynthetic process (GO:0044272)	0.0107965	0.0834872	0.38073	0.73662	1.90298	15	c("Papss", "sll", "GlcAT-P", "GlcAT-I")
Golgi organization (GO:0007030)	0.00181089	0.0271085	0.45506	0.558996	1.89319	55	c("Gmap", "sau", "p24-1", "ergic53", "CHOp24", "bai", "Sec23", "Tango1", "CG8230", "Grasp65", "eca", "Sec24CD", "wol", "CG33298", "Rab1", "Cog1")
purine ribonucleotide biosynthetic process (GO:0009152)	0.00387088	0.0439501	0.431708	0.770606	1.87067	11	c("Papss", "rut", "Ppcs")
dorsal/ventral pattern formation (GO:0009953)	0.00297961	0.0382069	0.431708	0.61835	1.85015	32	c("pip", "CrebA", "wbl", "bai", "N", "eca", "wol", "cact")
intra-Golgi vesicle-mediated transport (GO:0006891)	0.00909289	0.0774042	0.38073	0.684039	1.83468	19	c("sau", "beta'COP", "epsilonCOP", "betaCOP", "gammaCOP", "alphaCOP", "Cog1", "Membrin", "Golgin84", "fws", "Rab6", "Cog7")
glycoprotein biosynthetic process (GO:0009101)	0.0134756	0.0939302	0.38073	0.733147	1.8174	12	c("CG8708", "GlcAT-P", "CG5276", "GlcAT-I")
gland morphogenesis (GO:0022612)	0.0100524	0.0821219	0.38073	0.559738	1.76388	41	c("PH4alphaSG2", "PH4alphaSG1", "CrebA", "fkh", "Btk29A", "mew", "fog", "eyg", "shg", "dia", "cora")
zonula adherens assembly (GO:0045186)	0.0165274	0.104639	0.352488	0.72148	1.75537	10	c("scrib", "shg", "baz")
salivary gland development (GO:0007431)	0.00834491	0.0741526	0.38073	0.501419	1.74869	64	c("PH4alphaSG2", "sage", "PH4alphaSG1", "CrebA", "fkh", "Btk29A", "mew", "slv", "fog", "eyg", "shg", "dia", "cora")
proteoglycan biosynthetic process (GO:0030166)	0.0172844	0.108081	0.352488	0.715748	1.74142	10	c("sll", "GlcAT-P", "CG5276", "GlcAT-I")
salivary gland morphogenesis (GO:0007435)	0.00898069	0.0774042	0.38073	0.517391	1.73607	52	c("PH4alphaSG2", "PH4alphaSG1", "CrebA", "fkh", "Btk29A", "mew", "deltaCOP", "fog", "gammaCOP", "eyg", "shg", "dia", "cora")
organic substance transport (GO:0071702)	0.0182937	0.109654	0.352488	0.709999	1.72744	10	c("Oatp74D", "slv", "apolpp", "CG7272", "Oatp30B")
dorsal/ventral axis specification (GO:0009950)	0.0108969	0.0836254	0.38073	0.572635	1.71337	32	c("pip", "sll", "wbl", "N", "cact", "Tl")
organic anion transport (GO:0015711)	0.0189967	0.110928	0.352488	0.692904	1.68205	11	c("sll", "Oatp74D", "Oatp30B", "CG42668")
positive regulation of dendrite development (GO:1900006)	0.0283113	0.143397	0.352488	0.666412	1.61774	11	c("Prosap", "Sec23", "lva", "Rab1", "Sar1", "GM130")
chitin-based larval cuticle pattern formation (GO:0035293)	0.0565175	0.207436	0.321776	0.605349	1.59472	17	c("CrebA", "Sec13", "Sec23", "SoxN", "SrpRbeta", "Sar1", "pan", "ck")
chitin-based cuticle development (GO:0040003)	0.0444237	0.177612	0.321776	0.533102	1.58839	31	c("pio", "Sec23", "mgl", "gammaCOP", "Sec24CD", "wol", "cora", "kkv", "EcR", "Sar1")
larval chitin-based cuticle development (GO:0008363)	0.0896057	0.272735	0.287857	0.586273	1.57246	19	c("CrebA", "Sec13", "Sec23", "SoxN", "SrpRbeta", "Sar1", "pan", "ck")
proteolysis (GO:0006508)	0.0298702	0.149215	0.352488	0.465148	1.56831	54	c("pip", "wbl", "ome", "Spp")
adult chitin-containing cuticle pigmentation (GO:0048085)	0.0896552	0.272735	0.282013	0.62657	1.55321	12	c("Fili", "kkv", "Efa6")
gland development (GO:0048732)	0.0582462	0.209232	0.321776	0.495325	1.52559	37	c("sage", "CrebA", "fkh", "mew", "slv", "N", "sog")
apical junction assembly (GO:0043297)	0.0442716	0.177612	0.321776	0.479609	1.51137	41	c("scrib", "vari", "Cont", "Gli", "Mcr", "wol", "shg", "cora", "baz", "bou", "Nrx-IV", "btsz", "Tsf2")
chitin-based embryonic cuticle biosynthetic process (GO:0008362)	0.113074	0.315655	0.252961	0.569951	1.49304	16	c("pio", "gammaCOP", "cora", "kkv", "EcR")
endoplasmic reticulum organization (GO:0007029)	0.111111	0.314401	0.257206	0.551899	1.48026	19	c("ergic53", "Sec23", "Sec24CD", "wol", "jagn", "Sar1", "Sec31", "Sec16", "CG9853")
cuticle pattern formation (GO:0035017)	0.104869	0.302656	0.271289	0.498062	1.46854	27	c("CrebA", "Sec13", "Sec23", "SoxN", "SrpRbeta", "Sar1", "pan", "ck")
regulation of Rho protein signal transduction (GO:0035023)	0.124555	0.336342	0.24134	0.579708	1.46663	14	c("RhoGEF64C", "cv-c", "RhoGAP1A")
establishment of protein localization to membrane (GO:0090150)	0.113139	0.315655	0.257206	0.555972	1.46465	17	c("sau", "cora", "Arf79F", "app", "Atg4a", "Arfrp1", "CG11753", "CG8314", "GABPI")
protein targeting to membrane (GO:0006612)	0.141343	0.362482	0.224966	0.561102	1.44955	15	c("Sec63", "cora", "Sec61alpha", "app", "Atg4a", "CG8314", "GABPI")
septate junction assembly (GO:0019991)	0.0996169	0.291503	0.282013	0.486153	1.4485	31	c("scrib", "vari", "Cont", "Gli", "Mcr", "wol", "cora", "bou", "Nrx-IV")
Golgi to plasma membrane transport (GO:0006893)	0.138889	0.359414	0.224966	0.588028	1.42746	11	c("sau", "Arf102F", "Arf79F", "Arfrp1", "CG11753")
oocyte dorsal/ventral axis specification (GO:0007310)	0.15493	0.385611	0.213928	0.508875	1.41387	21	c("sll", "wbl", "bai", "sog")
regulation of developmental growth (GO:0048638)	0.0727679	0.240138	0.287805	0.423561	1.4097	49	c("pip", "wbl", "HSPC300", "chico")
cell-cell junction assembly (GO:0007043)	0.0816168	0.255283	0.287805	0.433722	1.40019	45	c("scrib", "vari", "Cont", "Gli", "Mcr", "wol", "shg", "cora", "baz", "bou", "Nrx-IV", "bark", "btsz", "Tsf2")
instar larval development (GO:0002168)	0.100806	0.292599	0.287857	0.42901	1.39085	44	c("CrebA", "scrib", "Sec13", "Sec23", "deltaCOP", "gammaCOP", "SrpRbeta", "egl", "Sar1", "btsz", "rho", "D")
maintenance of epithelial integrity, open tracheal system (GO:0035160)	0.151724	0.38233	0.213928	0.556889	1.38048	12	c("cv-c", "mew", "shg", "rho", "Egfr", "Mkp3")
protein glycosylation (GO:0006486)	0.153257	0.38428	0.224966	0.462113	1.36073	28	c("CG8708", "Arf102F", "wol", "Parp", "Pmm2", "meigo", "crc", "Tnks", "FucT6", "CG9536")
ecdysone-mediated induction of salivary gland cell autophagic cell death (GO:0035072)	0.174377	0.411758	0.202072	0.536939	1.35842	14	c("fkh", "EcR", "Utx")
induction of programmed cell death by ecdysone (GO:0035078)	0.174377	0.411758	0.202072	0.536939	1.35842	14	c("fkh", "EcR", "Utx")
ribosomal small subunit assembly (GO:0000028)	0.208481	0.451262	0.183024	0.510967	1.32003	15	c("RpS14b", "RpS5b", "RpS27", "RpS19a", "RpS15", "RpS28b", "RpS14a")
eye photoreceptor cell development (GO:0042462)	0.208481	0.451262	0.183024	0.507722	1.31165	15	c("sens", "yrt", "rno", "crb", "AP-1sigma", "klar", "Dab", "Moe")
establishment of apical/basal cell polarity (GO:0035089)	0.190972	0.430945	0.190023	0.534764	1.29816	11	c("scrib", "baz", "ds", "yrt", "fj", "ft")
protein localization to membrane (GO:0072657)	0.191011	0.430945	0.197822	0.435332	1.28358	27	c("scrib", "Sec23", "TM9SF2", "Sec24CD", "TM9SF4", "Sar1", "TM9SF3")
establishment or maintenance of apical/basal cell polarity (GO:0035088)	0.192453	0.432272	0.197822	0.440709	1.28033	26	c("scrib", "Cont", "baz", "yrt", "Egfr", "dlg1", "Csk", "l(2)gl")
protein localization to plasma membrane (GO:0072659)	0.211268	0.455349	0.181383	0.452989	1.2586	21	c("sau", "Sec23", "Sec24CD", "TM9SF4", "Sar1", "Arf79F", "Arfrp1")
cellular protein localization (GO:0034613)	0.140271	0.361565	0.257206	0.327152	1.25642	102	c("Evi5", "p24-1", "CHOp24", "bai", "Sec23", "beta'COP", "Myo10A", "TM9SF2", "eca", "Arf102F", "d", "Sec24CD", "CG33298", "Rab1", "TM9SF4", "ds", "alphaCOP", "Sar1", "TM9SF3", "CG5110", "Sec31", "Arf79F", "Arfrp1")
positive regulation of cell morphogenesis involved in differentiation (GO:0010770)	0.250847	0.498348	0.161979	0.514404	1.25155	10	c("Sec23", "lva", "Rab1", "Sar1", "GM130")
response to endoplasmic reticulum stress (GO:0034976)	0.214559	0.458183	0.188204	0.421788	1.24199	28	c("Hsc70-3", "Ufm1", "Xbp1", "CG33298", "bark", "Edem2", "Der-1", "sip3", "Pdi", "eIF2beta", "meigo")
vesicle-mediated transport (GO:0016192)	0.0958169	0.284641	0.287805	0.31241	1.24147	145	c("Gmap", "nuf", "scrib", "p24-1", "CHOp24", "bai", "Sec22", "Tango1", "Pcyt1", "eca", "Arf102F", "Rab1", "CG5021", "alphaCOP", "Bet1", "Membrin", "Trs20", "Arf79F", "btsz", "Past1", "Slh", "GM130", "Vps16A", "Rab11", "Syx18", "mib1", "Golgin245", "Golgin84")
post-Golgi vesicle-mediated transport (GO:0006892)	0.232082	0.474947	0.169571	0.495097	1.2345	13	c("Arf102F", "Membrin", "Arf79F", "Slh", "CG11753")
lumen formation, open tracheal system (GO:0035149)	0.224199	0.467313	0.176694	0.426867	1.23144	23	c("Sec23", "gammaCOP", "Sec24CD", "kkv", "Membrin", "btsz")
regulation of tube length, open tracheal system (GO:0035159)	0.219231	0.459931	0.186433	0.409555	1.22542	32	c("sano", "vari", "deltaCOP", "Mcr", "gammaCOP", "Sec24CD", "ds", "kkv", "bark", "fj")
regulation of tube diameter (GO:0035296)	0.234875	0.477769	0.172324	0.482739	1.2213	14	c("deltaCOP", "gammaCOP", "Sec24CD", "kkv", "EcR")
tRNA aminoacylation for protein translation (GO:0006418)	0.243542	0.488532	0.172324	0.42065	1.21435	24	c("TrpRS", "ValRS", "TyrRS-m", "SerRS", "GluProRS", "LeuRS", "ThrRS", "AIMP1", "AlaRS", "TyrRS", "MetRS", "alpha-PheRS")
adherens junction assembly (GO:0034333)	0.273723	0.519253	0.160801	0.459844	1.21141	17	c("scrib", "cindr", "shg", "baz", "pyd")
male courtship behavior, veined wing generated song production (GO:0045433)	0.267797	0.509921	0.156312	0.497781	1.21111	10	c("corto", "mle", "Hr39", "Alh")
male courtship behavior, veined wing vibration (GO:0016545)	0.267797	0.509921	0.156312	0.497781	1.21111	10	c("corto", "mle", "Hr39", "Alh")
protein transport (GO:0015031)	0.173516	0.411758	0.231127	0.329535	1.19598	83	c("sau", "Evi5", "p24-1", "CHOp24", "bai", "beta'COP", "Myo10A", "eca", "Arf102F", "CG33298", "Rab1", "alphaCOP", "Sar1", "Sec31", "Arf79F", "Arfrp1")
actin-mediated cell contraction (GO:0070252)	0.249147	0.496822	0.16318	0.479005	1.19438	13	c("nyo", "fog", "dia", "mey", "cta")
transmembrane transport (GO:0055085)	0.265018	0.509921	0.160801	0.455794	1.194	16	c("CG31121", "CG17646", "CG7272", "CG3164", "CG4822")
Malpighian tubule development (GO:0072002)	0.266393	0.509921	0.173748	0.374486	1.19286	42	c("fkh", "scrib", "cv-c", "N", "sog", "baz", "kkv", "EcR", "brk")
ubiquitin-dependent ERAD pathway (GO:0030433)	0.250896	0.498348	0.166934	0.421641	1.19227	22	c("Hsc70-3", "Sec13", "CG6766", "Edem2", "Der-1", "sip3")
ERAD pathway (GO:0036503)	0.276753	0.519695	0.160801	0.410711	1.18565	24	c("Hsc70-3", "Sec13", "CG6766", "Edem2", "Der-1", "sip3")
embryonic hindgut morphogenesis (GO:0048619)	0.277567	0.519695	0.16318	0.399317	1.16786	29	c("fkh", "cv-c", "kkv", "EcR", "bowl", "wal")
renal tubule morphogenesis (GO:0061333)	0.30038	0.542398	0.156312	0.400302	1.16034	25	c("fkh", "cv-c", "kkv", "EcR", "wal")
regulation of tube diameter, open tracheal system (GO:0035158)	0.295139	0.537726	0.15017	0.477624	1.15945	11	c("deltaCOP", "gammaCOP", "Sec24CD", "kkv")
epithelial structure maintenance (GO:0010669)	0.279152	0.519695	0.156312	0.445168	1.15005	15	c("cv-c", "mew", "shg", "rho", "Egfr", "Mkp3", "Csk")
peptide metabolic process (GO:0006518)	0.275986	0.519695	0.158514	0.40452	1.14386	22	c("Spase12", "Spase25", "Spp", "twr", "GstE11", "svr")
meiosis II cytokinesis (GO:0007111)	0.302083	0.543535	0.148262	0.469724	1.14027	11	c("sau", "dia", "fws", "ghi")
regulation of endocytosis (GO:0030100)	0.27758	0.519695	0.157403	0.393737	1.13586	23	c("scrib", "mgl", "ArfGAP1", "BicD", "Arf79F", "numb")
negative regulation of cell death (GO:0060548)	0.289753	0.531152	0.153159	0.439426	1.13521	15	c("fkh", "htk", "Met", "sas", "aux")
leg disc development (GO:0035218)	0.345763	0.592553	0.135741	0.453305	1.1029	10	c("bab2", "N", "d")
plasma membrane invagination (GO:0099024)	0.349153	0.59444	0.135002	0.448857	1.09207	10	c("sau", "EcR")
imaginal disc-derived leg joint morphogenesis (GO:0016348)	0.350694	0.595814	0.13649	0.445933	1.08252	11	c("N", "bowl", "fj", "dve")
epithelial cell morphogenesis (GO:0003382)	0.34629	0.592553	0.138805	0.411955	1.07916	16	c("nyo", "fog", "dia")
regulation of programmed cell death (GO:0043067)	0.338776	0.587974	0.152145	0.341624	1.07654	41	c("fkh", "Fili", "Met")
regulation of vesicle-mediated transport (GO:0060627)	0.340502	0.587974	0.141225	0.379903	1.07425	22	c("scrib", "mgl", "ArfGAP1", "BicD", "Slh")
photoreceptor cell development (GO:0042461)	0.340502	0.587974	0.141225	0.379233	1.07235	22	c("sens", "edl", "baz", "yrt", "EcR")
assembly of actomyosin apparatus involved in cytokinesis (GO:0000912)	0.35689	0.597845	0.13649	0.408687	1.0706	16	c("nuf", "cv-c", "sau", "dia")
negative regulation of cellular catabolic process (GO:0031330)	0.364964	0.601151	0.137251	0.405145	1.06731	17	c("Sec61beta", "CG12384", "Sec61gamma", "Sec61alpha")
vesicle organization (GO:0016050)	0.37931	0.613621	0.138022	0.362073	1.06616	28	c("Sec22", "Tango1", "Sar1", "Membrin", "AP-1gamma", "btsz", "Vps11")
protein targeting (GO:0006605)	0.376923	0.611896	0.138805	0.340516	1.06107	38	c("Spase12", "Spase25", "Srp14", "cora", "Pmm2", "Membrin", "app", "Vps13", "Atg4a")
DNA endoreduplication (GO:0042023)	0.367491	0.603353	0.134273	0.408976	1.05655	15	c("fkh", "Btk29A", "E2f1")
apposition of dorsal and ventral imaginal disc-derived wing surfaces (GO:0007475)	0.386861	0.618124	0.132846	0.399296	1.0519	17	c("pio", "mew", "peng", "dpy")
imaginal disc-derived male genitalia development (GO:0007485)	0.376344	0.611896	0.133555	0.391752	1.05073	19	c("Btk29A", "N", "Dr", "hep", "Fas2")
regulation of tube size, open tracheal system (GO:0035151)	0.383673	0.61568	0.142057	0.327116	1.04957	43	c("sano", "vari", "Gli", "Mcr", "Sec24CD", "cora", "ds", "Nrx-IV", "kkv", "bark", "fj", "pck", "chico", "ft", "knrl")
cell morphogenesis (GO:0000902)	0.404082	0.632666	0.138022	0.322915	1.04247	45	c("scrib", "cv-c", "Mob2", "dy", "betaCOP", "Sec24CD", "shg", "ds", "alphaCOP", "Sar1", "Slik", "Slh")
regulation of GTPase activity (GO:0043087)	0.404082	0.632666	0.138022	0.330507	1.04151	41	c("Evi5", "Sec13", "Sec23", "ArfGAP3", "ArfGAP1", "RhoGAP93B", "CG17883")
gastrulation involving germ band extension (GO:0010004)	0.351724	0.595814	0.135741	0.419963	1.04105	12	c("fog", "wol", "shg", "baz", "btsz")
phosphatidylinositol biosynthetic process (GO:0006661)	0.351724	0.595814	0.135741	0.419425	1.03971	12	c("CG15743", "Pi3K68D")
positive regulation of GTPase activity (GO:0043547)	0.407692	0.636352	0.132846	0.351183	1.03781	30	c("Evi5", "Sec13", "Sec23", "RhoGAP93B")
protein localization to cell periphery (GO:1990778)	0.412186	0.638156	0.126876	0.381797	1.02403	19	c("Sec23", "Sec24CD", "TM9SF4", "Sar1", "pyd")
Malpighian tubule morphogenesis (GO:0007443)	0.423077	0.647397	0.130106	0.340137	1.01772	32	c("fkh", "cv-c", "N", "kkv", "EcR", "rho", "wal")
apical constriction (GO:0003383)	0.409894	0.637823	0.126254	0.388052	1.01654	16	c("nyo", "fog", "dia")
maturation of 5.8S rRNA from tricistronic rRNA transcript (SSU-rRNA, 5.8S rRNA, LSU-rRNA) (GO:0000466)	0.430508	0.654812	0.119888	0.411585	1.00139	10	c("RpS21", "Rrp45", "CG5645", "CG8939", "Rrp42", "CG32708", "sta", "Rrp4", "CG8414", "Rrp40")
cell fate determination involved in pattern specification (GO:0060582)	0.434629	0.657133	0.122108	0.374082	0.999683	18	c("nuf", "sens", "N", "numb", "Rab11")
sensory organ precursor cell fate determination (GO:0016360)	0.434629	0.657133	0.122108	0.374082	0.999683	18	c("nuf", "sens", "N", "numb", "Rab11")
basal protein localization (GO:0045175)	0.406897	0.63609	0.125033	0.402315	0.997301	12	c("scrib", "baz", "Crag", "dlg1", "l(2)gl")
tRNA modification (GO:0006400)	0.42069	0.644718	0.122679	0.39645	0.982762	12	c("AlaRS", "CG5292", "CG8078", "CG34195", "CG3368", "Nsun2", "CG15014", "CG6550", "CG4045", "l(1)G0020", "CG12975", "CG14544")
positive regulation of hydrolase activity (GO:0051345)	0.458484	0.685021	0.119888	0.362328	0.980378	20	c("Sec13", "Sec23", "RhoGAP93B")
positive regulation of endocytosis (GO:0045807)	0.461806	0.686944	0.116739	0.403453	0.979397	11	c("cindr", "Arf79F", "numb", "Chc")
snRNA 3'-end processing (GO:0034472)	0.461806	0.686944	0.116739	0.403305	0.979037	11	c("CycC", "Rrp45", "IntS6", "Rrp42", "Ski6", "IntS14", "Mtr3", "Rrp46", "Rrp4", "Rrp40", "IntS11")
phosphate-containing compound metabolic process (GO:0006796)	0.48374	0.696509	0.124434	0.312113	0.973975	40	c("CG15743", "CG31145", "Gfat1", "Alp1", "CG6805", "Gfat2", "CG17598")
regulation of phosphorylation (GO:0042325)	0.426621	0.650854	0.120985	0.387914	0.967247	13	c("par-1", "N", "edl", "rho", "Egfr")
negative regulation of autophagy (GO:0010507)	0.46595	0.688885	0.118288	0.36013	0.965913	19	c("Sec61beta", "CG12384", "Sec61gamma", "Sec61alpha")
sensory organ boundary specification (GO:0008052)	0.46595	0.688885	0.118288	0.360088	0.965802	19	c("nuf", "sens", "N", "numb", "Rab11")
establishment or maintenance of epithelial cell apical/basal polarity (GO:0045197)	0.469231	0.688885	0.122679	0.324805	0.959855	30	c("scrib", "Cont", "baz", "ds", "yrt", "fj")
translation (GO:0006412)	0.575581	0.76118	0.138022	0.22972	0.958139	196	c("RpL22", "mRpL23", "RpS14b", "ValRS", "RpL41", "RpL29", "RpS17", "RpS26", "RpL40", "RpL24", "RpL36A", "RpL30", "RpS5b", "RpS21", "RpL37A", "RpS20", "RpL11", "RpS23", "RpL38", "RpL35A", "RpL36", "mRpL17", "RpL32", "RpL31", "eIF4G1", "RpS27", "mRpL42", "mRpS33", "RpS19a", "ThrRS", "RpL27", "AIMP1", "mRpS14", "RpL28", "Dgp-1", "mRpL18", "mRpL49", "RpLP2", "CG4679", "RpS29", "RpS15", "RpL23", "RpS1…
larval salivary gland morphogenesis (GO:0007436)	0.489655	0.700594	0.112379	0.382563	0.948338	12	c("deltaCOP", "gammaCOP", "egl", "btsz", "rho")
phosphatidylinositol metabolic process (GO:0046488)	0.480144	0.694749	0.116739	0.349975	0.946952	20	c("CG15743", "CG6805")
ion transport (GO:0006811)	0.496528	0.706436	0.111918	0.387549	0.940789	11	c("MFS15", "MFS18", "MFS17")
endocytic recycling (GO:0032456)	0.477032	0.693512	0.115734	0.35911	0.940723	16	c("nuf", "Rab11")
regulation of protein complex assembly (GO:0043254)	0.517241	0.717961	0.10882	0.373163	0.925036	12	c("Sec23", "Sar1", "Vps11", "Sec16", "Vps16A", "Tnks")
protein N-linked glycosylation (GO:0006487)	0.5	0.708392	0.114751	0.350695	0.923867	17	c("wol", "Ostgamma", "Pmm2", "meigo", "crc", "FucT6")
homeostasis of number of cells (GO:0048872)	0.507042	0.711404	0.111463	0.332013	0.922473	21	c("Hsc70-3", "Xbp1", "N", "sip3")
intestinal stem cell homeostasis (GO:0036335)	0.507042	0.711404	0.111463	0.332013	0.922473	21	c("Hsc70-3", "Xbp1", "N", "sip3")
morphogenesis of an epithelium (GO:0002009)	0.556863	0.749893	0.112379	0.276345	0.918173	48	c("scrib", "18w", "Grasp65", "fog", "N", "shg", "baz", "ed", "btsz", "wal", "cno", "Egfr")
intracellular protein transport (GO:0006886)	0.612903	0.781953	0.116739	0.23825	0.913776	103	c("Evi5", "p24-1", "Sec13", "CHOp24", "bai", "beta'COP", "Myo10A", "eca", "Arf102F", "CG33298", "Rab1", "alphaCOP", "Sar1", "Sec31", "Arf79F", "Arfrp1")
organonitrogen compound biosynthetic process (GO:1901566)	0.498233	0.707869	0.112843	0.341117	0.911588	18	c("GlcAT-P", "Pcyt1", "PAPLA1", "ghi")
meiosis II (GO:0007135)	0.505119	0.711404	0.109684	0.364083	0.907826	13	c("sau", "dia", "fws", "ghi")
nucleus organization (GO:0006997)	0.528169	0.727939	0.10882	0.324572	0.9018	21	c("Msp300", "Sec13", "Parp")
establishment of epithelial cell polarity (GO:0090162)	0.501779	0.70992	0.112843	0.356298	0.901413	14	c("scrib", "ds", "yrt", "fj", "ft")
negative regulation of programmed cell death (GO:0043069)	0.60515	0.775607	0.112843	0.268301	0.900267	52	c("fkh", "sens")
establishment of imaginal disc-derived wing hair orientation (GO:0001737)	0.532847	0.731401	0.110565	0.341581	0.899858	17	c("scrib", "par-1", "ds", "app", "fj")
vacuolar transport (GO:0007034)	0.541379	0.738112	0.10592	0.362506	0.898618	12	c("Membrin", "Vps13", "Vps11", "Vps16A", "Chmp1")
regulation of imaginal disc-derived wing size (GO:0044719)	0.526502	0.727484	0.10925	0.337415	0.883893	16	c("Btk29A", "path", "Grasp65", "fj", "Pal1")
meiosis I cytokinesis (GO:0007110)	0.565836	0.75619	0.105125	0.34058	0.861648	14	c("sau", "dia", "fws", "ghi")
negative regulation of growth (GO:0045926)	0.605634	0.775607	0.100279	0.303446	0.843101	21	c("fkh", "Mnt")
photoreceptor cell morphogenesis (GO:0008594)	0.59364	0.769794	0.101714	0.325822	0.841728	15	c("sens", "baz")
larval lymph gland hemopoiesis (GO:0035167)	0.624521	0.792782	0.103576	0.285212	0.839832	28	c("Gale", "N", "Noa36", "CG1129", "E2f1")
regulation of tube size (GO:0035150)	0.633803	0.799554	0.0975449	0.298978	0.830688	21	c("vari", "Gli", "Sec24CD", "cora", "Nrx-IV")
cellular response to ecdysone (GO:0071390)	0.597173	0.769794	0.101351	0.315132	0.825519	16	c("Sec13", "Blimp-1", "EcR", "Utx")
negative regulation of apoptotic process (GO:0043066)	0.781659	0.873975	0.0978773	0.235456	0.814181	63	c("fkh", "sens")
heterophilic cell-cell adhesion via plasma membrane cell adhesion molecules (GO:0007157)	0.641379	0.80516	0.0956031	0.327299	0.811342	12	c("mew", "N", "ds")
imaginal disc-derived wing hair organization (GO:0035317)	0.692308	0.832732	0.0975449	0.269314	0.805809	32	c("scrib", "par-1", "Gli", "cora", "ds", "app", "fj", "ck")
endosomal transport (GO:0016197)	0.760684	0.863871	0.0982123	0.232837	0.791771	56	c("nuf", "scrib", "Membrin", "Vps11", "Vps16A", "Rab11", "Vps20", "Klp98A", "Chmp1", "CG11753", "Rab6")
nuclear-transcribed mRNA catabolic process, exonucleolytic (GO:0000291)	0.650847	0.808967	0.0937465	0.320824	0.780568	10	c("Rrp45", "pcm", "Rrp42", "Ski6", "Mtr3", "Rrp46", "Rrp4", "Rrp40", "Rpb7", "Pop2")
sphingolipid biosynthetic process (GO:0030148)	0.677083	0.828575	0.0928481	0.320877	0.778941	11	c("GlcAT-P", "ghi")
activation of GTPase activity (GO:0090630)	0.711744	0.839764	0.0913924	0.304614	0.770656	14	c("Evi5", "Crag", "CG5745")
regulation of hydrolase activity (GO:0051336)	0.723077	0.844811	0.0949752	0.259819	0.767809	30	c("Evi5", "ArfGAP3", "ArfGAP1", "CG17883")
cellular response to heat (GO:0034605)	0.747292	0.858285	0.0894367	0.281158	0.760751	20	c("Hsc70-3", "Sec13", "Parp")
chorion-containing eggshell formation (GO:0007304)	0.716724	0.842402	0.0886261	0.303743	0.757372	13	c("Cyp18a1", "Cad99C")
NADH dehydrogenase complex assembly (GO:0010257)	0.697917	0.832732	0.0911073	0.311348	0.755808	11	c("ND-23", "ND-B12", "CG3262")
mitochondrial respiratory chain complex I assembly (GO:0032981)	0.697917	0.832732	0.0911073	0.311348	0.755808	11	c("ND-23", "ND-B12", "CG3262")
mitochondrial respiratory chain complex I biogenesis (GO:0097031)	0.697917	0.832732	0.0911073	0.311348	0.755808	11	c("ND-23", "ND-B12", "CG3262")
lateral inhibition (GO:0046331)	0.696113	0.832732	0.0922597	0.288074	0.754638	16	c("N", "CG5953", "CG13807", "mib1", "CG7668")
cellular macromolecule catabolic process (GO:0044265)	0.691525	0.832732	0.0902635	0.308908	0.751577	10	c("beta-Man", "Suv3", "Tudor-SN", "Dis3l2")
positive regulation of hippo signaling (GO:0035332)	0.736655	0.852545	0.0894367	0.295812	0.748387	14	c("ds", "ed", "ft", "Pez", "Csk", "crb", "Fbxl7")
stem cell differentiation (GO:0048863)	0.706714	0.839764	0.0913924	0.285186	0.747073	16	c("scrib", "N", "EcR", "rho", "Egfr")
defense response to fungus (GO:0050832)	0.750943	0.860866	0.0916795	0.256034	0.743821	26	c("Mcr", "shg", "cact", "Tl")
basement membrane organization (GO:0071711)	0.71875	0.842701	0.0894367	0.306289	0.743527	11	c("Sec23", "Sec24CD", "Crag")
imaginal disc-derived leg segmentation (GO:0036011)	0.734982	0.851873	0.0891647	0.274859	0.734524	18	c("N", "bowl", "CycC", "fj")
terminal region determination (GO:0007362)	0.771331	0.870834	0.0845557	0.288973	0.720543	13	c("fog", "sog", "bowl")
positive regulation of TOR signaling (GO:0032008)	0.790614	0.879135	0.0862866	0.263707	0.713532	20	c("Sec13", "RagC-D", "CG5110", "E2f1")
positive regulation of TORC1 signaling (GO:1904263)	0.751825	0.860866	0.0897105	0.266735	0.702683	17	c("Sec13", "RagC-D", "E2f1", "smo", "ci")
mitochondrion localization (GO:0051646)	0.767361	0.869504	0.0857844	0.289424	0.702588	11	c("Msp300", "Rim2")
defense response to Gram-negative bacterium (GO:0050829)	0.878431	0.922125	0.0850427	0.213879	0.701461	47	c("NUCB1", "sick", "betaCOP", "mtd", "TM9SF4", "Sec31")
fatty acid beta-oxidation (GO:0006635)	0.798635	0.885139	0.0826646	0.277755	0.692571	13	c("wal", "CG9149", "CRAT", "CG5044", "yip2", "Mtpalpha", "CG9577", "SERCA", "CG3699", "Egm", "Mfe2", "HIPP1", "CG4598")
regulation of embryonic cell shape (GO:0016476)	0.829181	0.901246	0.0828962	0.238553	0.688186	23	c("nyo", "dia", "pyd", "Rab11", "cno")
iron-sulfur cluster assembly (GO:0016226)	0.776271	0.870834	0.0838361	0.28248	0.687277	10	c("Ciao1", "galla-2", "CG3262", "CG4858")
metallo-sulfur cluster assembly (GO:0031163)	0.776271	0.870834	0.0838361	0.28248	0.687277	10	c("Ciao1", "galla-2", "CG3262", "CG4858")
compound eye retinal cell programmed cell death (GO:0046667)	0.776271	0.870834	0.0838361	0.28248	0.687276	10	c("N", "ec", "Chc", "S")
female germ-line cyst encapsulation (GO:0048139)	0.805461	0.888815	0.0822055	0.275499	0.686945	13	c("N", "shg", "Ppcs", "Egfr")
epithelial fluid transport (GO:0042045)	0.790036	0.879135	0.0855357	0.271499	0.686876	14	c("kkv", "bark", "pck", "Hr78", "Chc", "crim", "crb")
liquid clearance, open tracheal system (GO:0035002)	0.790036	0.879135	0.0855357	0.271499	0.686876	14	c("kkv", "bark", "pck", "Hr78", "Chc", "crim", "crb")
rRNA catabolic process (GO:0016075)	0.8	0.885683	0.0822055	0.276769	0.673383	10	c("Rrp45", "Rrp42", "Ski6", "pelo", "Mtr3", "Rrp46", "Rrp4", "Trf4-1", "Rrp40", "Dis3")
retrograde transport, endosome to Golgi (GO:0042147)	0.819113	0.897039	0.0813027	0.269388	0.671707	13	c("Membrin", "Rab6", "Syx6", "Vps26", "Vps35", "Vti1a", "mop", "CG2747", "Vps29", "Vti1b", "Snx1", "Snx6", "Arl5")
nuclear migration (GO:0007097)	0.819113	0.897039	0.0813027	0.269036	0.67083	13	c("Msp300", "tacc")
sensory perception of smell (GO:0007608)	0.83959	0.904793	0.0799859	0.264071	0.658451	13	c("mew", "Obp99c", "Obp99a", "Obp56a")
retinal cell programmed cell death (GO:0046666)	0.847222	0.908186	0.08042	0.262713	0.637745	11	c("N", "ec", "Chc", "S")
cofactor biosynthetic process (GO:0051188)	0.847222	0.908186	0.08042	0.262342	0.636845	11	c("Ciao1", "galla-2", "CG3262", "CG4858", "CG17904", "CG17683", "MagR", "IscU", "CIAPIN1", "bcn92", "cin")
positive regulation of defense response (GO:0031349)	0.874525	0.922125	0.0835991	0.219417	0.636019	25	c("GILT1", "betaCOP", "Sec31", "Crag", "Hr78", "Pp1alpha-96A", "kug", "HBS1")
ribosome assembly (GO:0042255)	0.94	0.963785	0.0824344	0.209381	0.63288	35	c("RpS14b", "RpL24", "RpS5b", "RpL11", "RpS27", "RpS19a", "RpS15", "CG13185", "RpS28b", "RpS14a", "RpL12")
regulation of TORC1 signaling (GO:1903432)	0.873239	0.922125	0.0795565	0.227413	0.631851	21	c("Sec13", "RagC-D", "E2f1", "smo", "Rbf", "ci")
enzyme linked receptor protein signaling pathway (GO:0007167)	0.872792	0.922125	0.0797706	0.23989	0.61973	15	c("Btk29A", "sel", "Wsck", "Csk")
clathrin-dependent endocytosis (GO:0072583)	0.923077	0.952217	0.0813027	0.207634	0.613594	30	c("Arf102F", "lqfR", "BicD", "Arf79F", "Rab11", "Arl1", "aux", "fwe", "Clc")
maturation of SSU-rRNA from tricistronic rRNA transcript (SSU-rRNA, 5.8S rRNA, LSU-rRNA) (GO:0000462)	0.909434	0.946821	0.0810802	0.210053	0.610238	26	c("RpS14b", "RpS21", "CG14543", "RpS8", "RpS16", "RpS14a")
vesicle fusion (GO:0006906)	0.915493	0.949227	0.0770737	0.212353	0.590006	21	c("Sec22", "Membrin", "btsz", "Rab11")
synaptic vesicle endocytosis (GO:0048488)	0.950192	0.971956	0.0795565	0.197704	0.582157	28	c("Arf102F", "lqfR", "BicD", "Arf79F", "Rab11", "Arl1", "fwe")
synaptic vesicle recycling (GO:0036465)	0.961538	0.97795	0.0791317	0.190797	0.563837	30	c("Arf102F", "lqfR", "BicD", "Arf79F", "Rab11", "Arl1", "fwe")
autophagosome assembly (GO:0000045)	0.941606	0.964456	0.0774768	0.211614	0.557474	17	c("Rab1", "Atg17", "Atg4a")
negative regulation of transmembrane receptor protein serine/threonine kinase signaling pathway (GO:0090101)	0.975089	0.990623	0.0743625	0.201485	0.509746	14	c("sog", "brk", "Cul2")
positive regulation of immune response (GO:0050778)	0.98524	0.993083	0.0756946	0.159486	0.460408	24	c("betaCOP", "Sec31", "Crag", "chico", "Hr78", "Pp1alpha-96A", "kug", "HBS1")
cytosolic transport (GO:0016482)	1	1	0.0282924	-0.130229	-0.342513	19	comm
maturation of SSU-rRNA (GO:0030490)	1	1	0.0260438	-0.130896	-0.387258	34	c("CG11030", "Rlb1", "CG9344", "l(3)07882", "CG1671", "CG8064", "mRpS9", "CG3008", "Tsr1", "mRpS11", "CG3735", "RIOK1", "l(1)G0020", "l(2)34Fd", "hoip", "l(2)k09022", "kz", "CG2260", "CG8461", "CG4338", "l(3)72Dn")
mRNA polyadenylation (GO:0006378)	0.994452	0.997421	0.0287155	-0.17632	-0.436787	14	c("Fip1", "Ssu72", "IntS11", "Clp", "Trf4-1", "ZC3H3", "sbr", "Pabp2")
ribosomal small subunit biogenesis (GO:0042274)	0.99865	1	0.0270967	-0.152012	-0.441746	31	c("LTV1", "Rlb1", "mbm", "CG3594", "CG9344", "CG9107")
positive regulation of innate immune response (GO:0045089)	0.994467	0.997421	0.0285744	-0.169488	-0.459069	22	c("PDCD-5", "Su(var)2-10", "akirin", "CG42359", "EMRE", "Hat1")
organelle transport along microtubule (GO:0072384)	0.990099	0.995998	0.0299196	-0.211744	-0.479337	10	c("nudE", "milt", "Lsd-2", "jar")
regulation of BMP signaling pathway (GO:0030510)	0.98468	0.993083	0.0294228	-0.179791	-0.481011	21	c("Ote", "Snoo", "dally", "for", "Dd", "sax", "kek5", "spict", "babo", "Smurf", "p38b")
autophagosome organization (GO:1905037)	0.991655	0.996574	0.0289981	-0.188869	-0.491588	18	c("Atg8a", "Atg18a", "DOR", "Rack1")
mitochondrial respiratory chain complex assembly (GO:0033108)	0.989175	0.995998	0.0277292	-0.175737	-0.49256	25	c("CG12895", "Sirup", "COX6B", "ND-20")
response to gamma radiation (GO:0010332)	0.983027	0.993083	0.0302754	-0.221461	-0.501332	10	c("lok", "rpr", "hid", "fbl", "Caf1-180", "Tctp")
imaginal disc-derived male genitalia morphogenesis (GO:0048803)	0.98331	0.993083	0.0294228	-0.206509	-0.515783	15	c("bsk", "Vps25", "rpr")
male genitalia morphogenesis (GO:0048808)	0.98331	0.993083	0.0294228	-0.206509	-0.515783	15	c("bsk", "Vps25", "rpr")
regulation of neuron apoptotic process (GO:0043523)	0.980529	0.993083	0.0295645	-0.213186	-0.532459	15	c("TER94", "rpr", "Naa20A", "msk", "pix", "TBPH", "hpo", "Pink1")
mucosal immune response (GO:0002385)	0.975955	0.990623	0.0306323	-0.242208	-0.5483	10	c("Galphaq", "lic")
DNA-templated transcription, elongation (GO:0006354)	0.957687	0.975012	0.0314209	-0.229467	-0.559578	13	TfIIS
protein O-linked glycosylation (GO:0006493)	0.95098	0.971956	0.0314209	-0.247447	-0.576271	11	c("rt", "CG8668", "shams", "CG9171", "fng", "sxc")
regulation of epidermal growth factor receptor signaling pathway (GO:0042058)	0.977543	0.991242	0.0270967	-0.192826	-0.588713	43	c("pum", "Ptp61F", "osa", "Src42A", "Socs36E", "Stam", "Vps2", "Vps25", "hppy", "vn", "Krn", "sty", "Cbl", "spi", "Bap170", "rau", "Gug", "brm", "Sulf1", "Vps28", "geminin", "Vav", "Fak")
multivesicular body sorting pathway (GO:0071985)	0.93512	0.959753	0.0325785	-0.245945	-0.599761	13	c("Vps2", "Vps60", "Vps25", "Vps28", "kst", "Vta1", "shrb", "AnxB9", "Vps24")
selective autophagy (GO:0061912)	0.932773	0.959753	0.0323604	-0.258473	-0.601948	11	c("Atg18a", "GlyS", "Atg9", "Atg14")
coenzyme biosynthetic process (GO:0009108)	0.933989	0.959753	0.0324331	-0.257158	-0.612478	12	c("Sam-S", "CG14721", "cin", "Dpck", "CG2846")
eye-antennal disc morphogenesis (GO:0007455)	0.956815	0.975012	0.0292811	-0.213809	-0.612863	28	c("Ras85D", "pnt", "rux", "sn", "Stat92E", "Dl", "opa", "hyd", "fzr", "Rca1", "zip", "Diap1", "hid", "oc", "trc")
transcription elongation from RNA polymerase II promoter (GO:0006368)	0.916782	0.949591	0.0327242	-0.248059	-0.6145	14	c("TfIIS", "RpII15", "Cdk12", "PCID2", "Nelf-E", "CG40228", "TfIIFbeta")
protein autophosphorylation (GO:0046777)	0.956873	0.975012	0.0292103	-0.213397	-0.617431	30	c("Tlk", "InR", "MAPk-Ak2", "Src42A", "Src64B")
organelle membrane fusion (GO:0090174)	0.934066	0.959753	0.031349	-0.242666	-0.625887	17	c("TER94", "Snap29", "Syx1A", "Vamp7", "Syx13", "Snap24", "Syx8")
RNA polyadenylation (GO:0043631)	0.919944	0.951279	0.0331626	-0.262824	-0.625972	12	c("Fip1", "Ssu72", "IntS11", "Clp", "Trf4-1", "ZC3H3", "sbr", "Pabp2")
eye pigment biosynthetic process (GO:0006726)	0.934631	0.959753	0.0319257	-0.248626	-0.629779	16	c("Cnx99A", "EMC3", "z", "lt", "fdl", "car", "cm")
axonal transport (GO:0098930)	0.912553	0.948119	0.0337507	-0.260993	-0.636458	13	c("Fmr1", "milt", "DCTN2-p50", "Marf", "Dhc64C", "DCTN5-p25", "Lis-1", "Arp1")
vesicle-mediated transport in synapse (GO:0099003)	0.951807	0.971956	0.0291396	-0.215648	-0.640378	36	c("unc-13", "shi", "Stam", "spin", "sesB", "Arl2", "Cdk5", "ttv", "lap", "Synd", "Rop", "twf", "Khc", "sfl")
regulation of organelle organization (GO:0033043)	0.920723	0.951279	0.0326513	-0.257018	-0.641934	15	c("Rho1", "stai")
positive regulation of epidermal growth factor receptor signaling pathway (GO:0045742)	0.915134	0.949227	0.0337507	-0.283603	-0.642008	10	c("vn", "Krn", "spi", "rau", "brm")
RNA catabolic process (GO:0006401)	0.897931	0.938704	0.0334562	-0.245506	-0.65341	20	c("twin", "AGO1", "Dis3", "RNaseX25", "Pop2", "Zpr1", "Mtr4", "Not11", "Not10")
heterocycle biosynthetic process (GO:0018130)	0.902405	0.940469	0.0344175	-0.2908	-0.658299	10	c("cin", "z", "lt", "car", "cm")
organic cyclic compound biosynthetic process (GO:1901362)	0.902405	0.940469	0.0344175	-0.2908	-0.658299	10	c("cin", "z", "lt", "car", "cm")
establishment of mitotic spindle localization (GO:0040001)	0.901505	0.940469	0.0328701	-0.238864	-0.659893	24	c("ctp", "Ran", "Eb1", "dsh", "nudE", "Arl2", "Mink", "pins")
positive regulation of cysteine-type endopeptidase activity involved in apoptotic process (GO:0043280)	0.882108	0.92407	0.0345664	-0.26954	-0.667714	14	c("lok", "rpr", "Mdh2", "RnrS", "Cyt-c-p", "hid")
actomyosin contractile ring contraction (GO:0000916)	0.878151	0.922125	0.0352404	-0.29173	-0.6794	11	c("feo", "pav")
contractile ring contraction (GO:0036213)	0.878151	0.922125	0.0352404	-0.29173	-0.6794	11	c("feo", "pav")
neuromuscular synaptic transmission (GO:0007274)	0.910904	0.947378	0.0309901	-0.229187	-0.68002	35	c("P32", "Ten-a", "Cdc42", "alpha-Spec", "gbb", "Syx1A", "sky", "alphaSnap")
positive regulation of transcription initiation from RNA polymerase II promoter (GO:0060261)	0.877809	0.922125	0.0353911	-0.287815	-0.685495	12	c("Rpt4", "Ssb-c31a", "Rpt1", "Rpt6", "Rpt2", "Nup98-96", "Taf1")
imaginal disc-derived wing vein morphogenesis (GO:0008586)	0.921228	0.951279	0.0306323	-0.2278	-0.685748	39	c("emc", "salm", "mor", "Mad", "osa", "Snr1", "Socs36E", "gbb", "Ras85D")
germarium-derived female germ-line cyst encapsulation (GO:0030708)	0.873596	0.922125	0.0356176	-0.289741	-0.690081	12	c("ph-p", "Src64B", "Scm", "Sce", "Nost")
smoothened signaling pathway (GO:0007224)	0.877241	0.922125	0.0345664	-0.259478	-0.690595	20	c("dlp", "pxb", "mirr", "pav")
protein complex assembly (GO:0006461)	0.881188	0.924062	0.035542	-0.305239	-0.690987	10	c("Meltrin", "CG6512", "Trl", "zip", "CG7483", "HIP-R")
fatty acid catabolic process (GO:0009062)	0.872045	0.922125	0.0352404	-0.277307	-0.692611	15	c("CG14688", "CG4598", "HIPP1", "Egm", "CG3699", "SERCA", "CG9577", "Lpin", "Mtpalpha", "yip2", "Hydr2")
lipid phosphorylation (GO:0046834)	0.87553	0.922125	0.0358449	-0.307329	-0.695716	10	c("Socs36E", "PIP4K", "fwd", "Socs16D", "rdgA", "Socs44A", "Pi3K92E", "Pi3K21B")
spliceosomal complex assembly (GO:0000245)	0.865546	0.922125	0.0359209	-0.300356	-0.699488	11	c("bru3", "hfp", "CG3198", "tra2")
peptidyl-serine modification (GO:0018209)	0.868239	0.922125	0.0353157	-0.256377	-0.702999	23	c("Pkc98E", "Asator", "MAPk-Ak2", "CkIalpha", "ball", "gish")
peptidyl-serine phosphorylation (GO:0018105)	0.868239	0.922125	0.0353157	-0.256377	-0.702999	23	c("Pkc98E", "Asator", "MAPk-Ak2", "CkIalpha", "ball", "gish")
mRNA splice site selection (GO:0006376)	0.867044	0.922125	0.0363018	-0.312364	-0.707116	10	c("bru3", "hfp", "CG3198", "su(w[a])")
cellular response to decreased oxygen levels (GO:0036294)	0.861304	0.921331	0.0356933	-0.26009	-0.713182	23	c("msi", "Ptp61F", "Tom40", "MESR4", "Vha68-1", "l(2)37Cc", "ago", "Hph", "eIF1", "Letm1", "tgo", "sima", "Mrtf", "CHES-1-like")
cellular response to hypoxia (GO:0071456)	0.861304	0.921331	0.0356933	-0.26009	-0.713182	23	c("msi", "Ptp61F", "Tom40", "MESR4", "Vha68-1", "l(2)37Cc", "ago", "Hph", "eIF1", "Letm1", "tgo", "sima", "Mrtf", "CHES-1-like")
endosome transport via multivesicular body sorting pathway (GO:0032509)	0.844228	0.908186	0.036762	-0.285951	-0.714199	15	c("Rab7", "Vps2", "Vps60", "Vps25")
negative regulation of neuron death (GO:1901215)	0.845619	0.908186	0.036685	-0.274806	-0.715265	18	c("pAbp", "Appl", "rpr", "Naa20A", "msk", "pix", "TBPH", "hpo", "Pink1")
synapse assembly (GO:0007416)	0.833102	0.903329	0.0373806	-0.279036	-0.726275	18	c("pros", "Fmr1", "comm", "Sema1a")
chaeta morphogenesis (GO:0008407)	0.868027	0.922125	0.0344175	-0.255597	-0.726411	27	c("ctp", "emc", "Arpc1", "tup", "capt", "Hem", "sn", "dally", "sgg", "Dl", "unk", "SelR", "Chi", "hyx", "twf")
imaginal disc-derived genitalia morphogenesis (GO:0048805)	0.845619	0.908186	0.036685	-0.287391	-0.727973	16	c("bsk", "ix", "Vps25", "rpr")
negative regulation of BMP signaling pathway (GO:0030514)	0.837341	0.903329	0.0379271	-0.322315	-0.729641	10	c("Snoo", "Dd", "sax", "spict", "Smurf", "Lpin")
intracellular pH reduction (GO:0051452)	0.837341	0.903329	0.0379271	-0.322526	-0.730119	10	c("Vha68-1", "VhaAC39-1", "Vha55", "Vha100-1", "ClC-c")
regulation of gene expression, epigenetic (GO:0040029)	0.832865	0.903329	0.0378488	-0.308958	-0.735851	12	c("Unr", "Hmt4-20", "dpn", "Sxl", "Trl")
branch fusion, open tracheal system (GO:0035147)	0.837274	0.903329	0.0371479	-0.290583	-0.736059	16	hdc
tube fusion (GO:0035146)	0.837274	0.903329	0.0371479	-0.290583	-0.736059	16	hdc
establishment of mitotic spindle orientation (GO:0000132)	0.834492	0.903329	0.037303	-0.290699	-0.736352	16	c("ctp", "Ran", "dsh", "nudE", "Arl2", "pins")
defense response to bacterium (GO:0042742)	0.891858	0.933318	0.0298485	-0.215466	-0.738982	78	c("Traf4", "Uev1A", "bsk", "Pcmt", "Nxt1", "PDCD-5", "Vap33", "GlyP", "Su(var)2-10", "cathD", "Src42A", "Rac2", "akirin", "unc-45", "ssx", "Hsf", "BobA", "CG46338", "Gprk2", "ben", "CG42359", "gb", "Rala", "Ars2")
positive regulation of imaginal disc growth (GO:0045572)	0.824611	0.899172	0.0386372	-0.328704	-0.744105	10	c("Myc", "jub", "Zyx")
actin cytoskeleton reorganization (GO:0031532)	0.820194	0.897253	0.0378488	-0.274838	-0.744417	22	c("Rho1", "pod1", "Mtl", "Cdc42", "Rac2", "Rac1")
hemopoiesis (GO:0030097)	0.818942	0.897039	0.0382417	-0.27846	-0.744988	21	c("ytr", "Su(var)2-10", "dom", "ush", "E(bx)", "Stat92E", "Su(H)", "nej", "srp", "Elp3", "gcm", "Hand", "CG5721")
RNA modification (GO:0009451)	0.821975	0.898232	0.0380056	-0.294154	-0.745105	16	c("Tet", "CG8545", "bin3", "Adar", "Nsun5", "Nop60B", "CG11447", "CG4045", "Mettl14")
regulation of cell death (GO:0010941)	0.823448	0.898872	0.0375363	-0.279963	-0.745115	20	c("ix", "Uba1", "BI-1", "spin", "ben", "Mdh2", "Cbl", "H", "Rheb")
cell morphogenesis involved in differentiation (GO:0000904)	0.816552	0.897039	0.0379271	-0.281943	-0.750387	20	c("LanA", "ena", "LanB2", "Tig", "grh", "if", "sgg", "parvin", "Abl", "mys")
mitochondrial electron transport, NADH to ubiquinone (GO:0006120)	0.815534	0.896999	0.0382417	-0.274221	-0.751929	23	c("ND-SGDH", "ND-51", "ND-ASHI", "ND-MLRQ", "ND-20", "ND-39", "ND-24", "ND-PDSW")
establishment of spindle localization (GO:0051293)	0.811001	0.892983	0.0392759	-0.309152	-0.753898	13	c("Eb1", "Mink", "pins", "jar", "insc", "chb", "Dhc64C", "ric8a", "Galphai")
RNA polymerase II transcriptional preinitiation complex assembly (GO:0051123)	0.807638	0.890247	0.0395979	-0.33465	-0.757566	10	c("M1BP", "Taf1", "Taf6", "Taf7", "MED6", "Taf11", "TfIIA-S", "Taf2")
peptide biosynthetic process (GO:0043043)	0.875481	0.922125	0.0312053	-0.220141	-0.765102	88	c("mRpL51", "mRpS26", "mRpL1", "mRpS18A", "mRpS16", "mRpL14", "mRpS6", "mRpS22", "mRpL12", "eIF4E1", "mRpL55", "mRpS28", "mRpS30", "mRpS25", "mRpL9", "mRpL39", "mRpS2", "mRpL4", "CG13096", "RpLP0-like", "mRpL19", "mRpL37", "mRpL41", "CG1789", "mRpS5", "mRpS29", "mRpL24", "mRpL10", "mRpL40", "mRpL16", "mRpL30", "pix")
maternal determination of anterior/posterior axis, embryo (GO:0008358)	0.804138	0.888815	0.0386372	-0.287636	-0.765536	20	c("sqd", "tsu", "CSN5", "Pka-C1", "gus", "lic", "Dl", "Dg", "cni")
fatty acid oxidation (GO:0019395)	0.798307	0.885139	0.0400032	-0.314267	-0.766372	13	c("CG14688", "CG4598", "HIPP1", "Egm", "CG3699", "AdipoR", "SERCA", "CG9577", "Mtpalpha", "yip2")
negative regulation of TOR signaling (GO:0032007)	0.792666	0.88045	0.0403295	-0.315372	-0.769067	13	c("Cul1", "PRAS40", "wrd", "Rheb", "Atg9", "ATPsynD", "Pten", "Akt1", "slmb")
antennal development (GO:0007469)	0.788434	0.879135	0.0405756	-0.317316	-0.773809	13	c("Dlip3", "ct", "sn", "Asx", "Dl", "Diap1", "hid", "trc")
negative regulation of supramolecular fiber organization (GO:1902904)	0.776078	0.870834	0.0406579	-0.310272	-0.774945	15	c("alpha-Spec", "gish", "spoon", "Cip4", "Apc", "twf", "Kank", "cpa")
meiosis I (GO:0007127)	0.785615	0.877429	0.0398407	-0.286765	-0.776723	22	c("Lam", "bol", "Det", "east", "mod(mdg4)")
cellular response to starvation (GO:0009267)	0.82777	0.901246	0.0357691	-0.251647	-0.778391	46	c("Dcp-1", "Atg8a", "Adgf-A", "CG30349", "smid", "InR", "Ras85D", "BI-1", "SNF4Agamma", "spin", "Atg18a", "GlyS", "Rack1", "rl", "raptor", "lt", "Fer2LCH", "hid", "Atg9", "Atg14", "car", "Bruce", "rictor", "CG7137")
regulation of autophagy (GO:0010506)	0.828349	0.901246	0.0344919	-0.247424	-0.781196	52	c("Dcp-1", "Toll-7", "Myc", "Atg8a", "bsk", "S6k", "InR", "Ras85D", "wcy", "BI-1", "Sod1", "sesB", "Atg18a", "Acn", "DOR", "nero", "Drp1", "Gyf", "ago", "Hsp67Bc", "raptor")
cellular protein metabolic process (GO:0044267)	0.865578	0.922125	0.0307037	-0.21686	-0.781576	118	c("Ubi-p5E", "smt3", "mRpL51", "mRpS26", "hbs", "kuz", "mRpL1", "mRpS18A", "mRpS16", "mRpL14", "mRpS6", "mRpS22", "mRpL12", "lwr", "eIF4E1", "mRpL55", "mRpS28", "mRpS30", "mRpS25", "mRpL9", "UbcE2M", "mRpL39", "mRpS2", "mRpL4", "CG6512", "CG13096", "RpLP0-like", "aph-1", "Psn", "mRpL19", "mRpL37", "mRpL41", "CG1789", "mRpS5", "mRpS29", "mRpL24", "dx", "mRpL10", "mRpL40")
asymmetric protein localization involved in cell fate determination (GO:0045167)	0.77886	0.872771	0.0404935	-0.309959	-0.78514	16	c("Traf4", "stau")
establishment of spindle orientation (GO:0051294)	0.773793	0.870834	0.0404114	-0.295451	-0.786336	20	c("ctp", "Ran", "dsh", "nudE", "Klp10A", "Arl2", "pins")
morphogenesis of a polarized epithelium (GO:0001738)	0.805073	0.888815	0.0370705	-0.262164	-0.789194	39	c("Wnt4", "shi", "bsk", "tsr", "fz", "stan", "dsh", "Vang")
glutathione metabolic process (GO:0006749)	0.763791	0.866428	0.0421619	-0.349388	-0.790929	10	c("eEF1gamma", "GstE12", "GstS1", "Gclm")
sphingolipid metabolic process (GO:0006665)	0.758427	0.863221	0.0421619	-0.336079	-0.800445	12	c("Sap-r", "bwa", "Baldspot", "CG31522")
oocyte anterior/posterior axis specification (GO:0007314)	0.753804	0.860883	0.0417397	-0.304553	-0.800998	19	c("sqd", "tsu", "CSN5", "Pka-C1", "gus", "lic", "Dl", "Dg", "cni")
inorganic cation transmembrane transport (GO:0098662)	0.775372	0.870834	0.0394367	-0.286107	-0.801907	25	c("ATPsynC", "ATPsynbeta", "ATPsynB", "blw", "ATPsynO", "ATPsyndelta", "ATPsynCF6", "Vha44", "ATPsyngamma", "Letm1", "Ucp4A", "SERCA", "ATPsynD")
activation of protein kinase activity (GO:0032147)	0.752089	0.860866	0.0421619	-0.299834	-0.802172	21	c("Tao", "Ask1", "Rac1", "msn", "hppy", "lic")
regulation of mitochondrion organization (GO:0010821)	0.758427	0.863221	0.0421619	-0.336889	-0.802375	12	c("Sod1", "Drp1", "ago", "QIL1", "Marf", "Pink1", "Miga")
regulation of cellular catabolic process (GO:0031329)	0.769959	0.870834	0.0397596	-0.287127	-0.804766	25	c("Myc", "Atg8a", "Atg18a", "Acn", "DOR", "Gyf", "Hsp67Bc", "raptor", "Rheb", "Rae1", "Pax", "Atg14", "Desat1", "foxo", "Tak1", "sigmar", "Pten")
Rab protein signal transduction (GO:0032482)	0.745505	0.857204	0.0422468	-0.306621	-0.806435	19	c("Rab7", "Rab2", "RabX4", "Rab35", "Rab10")
nucleus localization (GO:0051647)	0.755895	0.862299	0.0417397	-0.325808	-0.807103	14	c("Lam", "Bsg", "nudE", "msn", "koi", "nudC", "ens", "jar", "Khc")
regulation of compound eye photoreceptor development (GO:0045314)	0.743697	0.856097	0.0429311	-0.348182	-0.810867	11	c("neur", "Dlip3", "pAbp")
plasma membrane organization (GO:0007009)	0.739972	0.853843	0.0425878	-0.309042	-0.812804	19	c("Arp3", "alpha-Spec", "scramb2", "grh", "CG8176", "Nost", "Synd", "oys", "Cip4")
positive regulation of catabolic process (GO:0009896)	0.732962	0.850505	0.0432769	-0.32771	-0.818499	15	c("pic", "CkIalpha", "gus", "Oda", "sgg", "CG42797", "Apc", "Lon")
positive regulation of protein metabolic process (GO:0051247)	0.732962	0.850505	0.0432769	-0.32771	-0.818499	15	c("pic", "CkIalpha", "gus", "Oda", "sgg", "CG42797", "Apc", "Lon")
regulation of innate immune response (GO:0045088)	0.759259	0.863221	0.0393562	-0.271586	-0.821804	40	c("Nxt1", "PDCD-5", "mor", "GlyP", "Su(var)2-10", "puf", "akirin", "unc-45", "Usp2", "E(bx)", "CG42359", "Rala", "EMRE", "Hat1")
wing disc development (GO:0035220)	0.770992	0.870834	0.036839	-0.240291	-0.825296	79	c("bi", "ctp", "disco-r", "CtBP", "cpb", "noc", "sd", "Amun", "dsh", "pic", "dom", "puf", "gbb", "Ras85D", "esg", "CG5446")
acylglycerol homeostasis (GO:0055090)	0.723227	0.844811	0.043888	-0.327532	-0.829651	16	c("hll", "InR", "Lnk", "hppy")
macroautophagy (GO:0016236)	0.729138	0.848985	0.0427591	-0.300406	-0.829911	24	c("TER94", "Atg8a", "Snap29", "Tango5", "Atg18a", "Vamp7", "Vps25")
plasma membrane bounded cell projection organization (GO:0120036)	0.724719	0.844811	0.0442407	-0.349141	-0.831555	12	c("stai", "Cdc42", "sky", "Rac1")
regulation of protein localization (GO:0032880)	0.717663	0.842402	0.0442407	-0.328558	-0.83225	16	c("Ran", "Cdk1", "Ptp61F", "bic")
mRNA catabolic process (GO:0006402)	0.713491	0.840426	0.0445071	-0.320092	-0.833136	18	c("twin", "RpLP0-like", "AGO1", "Dis3", "Pop2", "Not11", "DCP1", "Not10", "Not3", "Not1", "gw", "Rga")
mRNA 3'-end processing (GO:0031124)	0.7121	0.839764	0.0445962	-0.329246	-0.833994	16	c("Fip1", "Slbp", "Ssu72", "CG15160", "CstF64", "hyx", "IntS11", "Clp", "Trf4-1", "ZC3H3", "sbr")
negative regulation of developmental growth (GO:0048640)	0.753316	0.860883	0.0398407	-0.272239	-0.834278	44	c("Galphao", "ewg", "SkpA", "Liprin-gamma", "Fmr1", "LanA", "Tao", "ena", "Src42A", "Src64B", "Mob4")
response to ecdysone (GO:0035075)	0.710709	0.839764	0.0446854	-0.334045	-0.834321	15	c("Trf2", "Eip75B")
regulation of morphogenesis of an epithelium (GO:1905330)	0.723994	0.844811	0.0437126	-0.337106	-0.83509	14	c("aop", "Akap200", "stan", "Vang")
peptide transport (GO:0015833)	0.717087	0.842402	0.0445962	-0.35874	-0.835457	11	c("emb", "bic", "Vps2", "Scamp", "Sara", "AP-2alpha", "RanBP3", "Vps24", "Nup50")
cellular macromolecule biosynthetic process (GO:0034645)	0.780976	0.873975	0.0354665	-0.230774	-0.84426	133	c("mRpL51", "Caf1-55", "Iswi", "mEFTu1", "CycT", "eEF1gamma", "mRpS26", "eEF1alpha1", "mRpL1", "mRpS18A", "mRpS16", "mRpL14", "CG5641", "mRpS6", "mRpS22", "mRpL12", "eIF4E1", "mRpL55", "mRpS28", "mRpS30", "mRpS25", "mRpL9", "mRpL39", "mRpS2", "mRpL4", "pita", "CG13096", "RpLP0-like", "Nurf-38", "E(bx)", "mRpL19", "mRpL37", "ash2", "mRpL41", "Top1", "lgs", "RPA3", "CG1789", "mRpS5", "mRpS29", "mRp…
organonitrogen compound catabolic process (GO:1901565)	0.710084	0.839764	0.0450443	-0.362766	-0.844833	11	c("CG4467", "Cul1", "fzy", "Tina-1", "fzr")
transcription from RNA polymerase II promoter (GO:0006366)	0.737245	0.852545	0.0390355	-0.247186	-0.845032	77	c("Trf2", "TfIIS", "MED11", "RpII140", "RpII15", "NC2alpha", "MED31", "Ssu72", "e(y)1", "Gas41", "caz", "RpII33", "Cdk12", "skd", "PCID2", "Rpb5", "Taf1", "MED17", "TfIIB", "ear", "NC2beta", "Taf6", "Taf7", "Tfb1", "Taf4", "MED19", "MED1", "Rpb7", "Nelf-E", "TfIIEbeta", "MED10", "MED6", "Rpb8", "CG40228", "Spt6", "TfIIFbeta", "RpII215", "TfIIA-L")
tRNA processing (GO:0008033)	0.708683	0.839764	0.0451344	-0.363002	-0.845381	11	PheRS-m
calcium-dependent cell-cell adhesion via plasma membrane cell adhesion molecules (GO:0016339)	0.707283	0.839764	0.0452247	-0.363485	-0.846506	11	c("CadN", "stan", "Cals")
DNA-templated transcription, initiation (GO:0006352)	0.722222	0.844811	0.0416557	-0.28004	-0.847386	40	c("Trf2", "RpII15", "MED31", "e(y)1", "Tif-IA", "Gas41", "caz", "skd", "Taf1", "MED17", "TfIIB", "ear", "Taf6", "Taf7", "Tfb1", "Taf4", "MED1", "Rpb7", "TfIIEbeta")
regulation of cell migration (GO:0030334)	0.681881	0.832148	0.0463228	-0.322475	-0.848134	19	c("Rho1", "sli", "ena", "Sema1a", "Sema2b", "PlexA")
asymmetric protein localization (GO:0008105)	0.709934	0.839764	0.0425023	-0.287181	-0.849632	34	c("Gbeta13F", "Traf4", "stau", "Ggamma1", "flfl", "Vha26")
protein lipidation (GO:0006497)	0.696801	0.832732	0.0455878	-0.326895	-0.850843	18	c("PIG-B", "GAA1", "Atg18a", "Hip14", "PIG-H", "Dnz1", "PIG-O", "PIG-U")
regulation of hippo signaling (GO:0035330)	0.706199	0.839764	0.0435378	-0.290388	-0.85122	32	c("mts", "mnb", "wap", "Tao", "Mob4", "jub", "Fgop2", "Zyx", "hppy", "Strip", "Cka")
imaginal disc-derived wing margin morphogenesis (GO:0008587)	0.740053	0.853843	0.0406579	-0.277898	-0.85162	44	c("how", "dlp", "mor", "ct", "dsh", "osa", "Snr1", "E(spl)m8-HLH", "stck", "if", "wls", "sgg", "Asx", "rhea", "Dl", "lgs", "Fkbp14", "parvin", "H", "hyx", "mys", "arm", "Bap170", "sfl", "fng", "brm")
establishment of planar polarity (GO:0001736)	0.730515	0.849612	0.0410713	-0.279048	-0.851954	43	c("Galphao", "Wnt4", "Rho1", "Mtl", "bsk", "tsr", "fz", "stan", "dsh", "Vang")
imaginal disc pattern formation (GO:0007447)	0.695007	0.832732	0.0443293	-0.29796	-0.854073	28	c("Pka-C1", "dom", "gbb", "tws", "tsh", "nito", "Dad", "tkv", "Ada2b", "lgs", "Nipped-A", "Apc", "sax", "fng")
regulation of glial cell proliferation (GO:0060251)	0.691877	0.832732	0.0462303	-0.367827	-0.856619	11	c("pyr", "ago", "wts", "gcm", "hpo", "RIOK1")
regulation of hemocyte differentiation (GO:0045610)	0.684284	0.832148	0.0464155	-0.338661	-0.857843	16	c("aop", "Ras85D", "Rac1", "pnt", "heix", "sgg")
regulation of apoptotic process (GO:0042981)	0.743261	0.856097	0.0389556	-0.246083	-0.859958	97	c("Su(var)205", "Traf4", "pnut", "SkpA", "TER94", "Myc", "rdx", "PDCD-5", "qless", "InR", "Det", "mav", "Pka-C1", "Sep1", "gbb", "Ras85D", "Cul1", "viaf", "drl", "lok", "Den1", "CycE", "Ubc6", "dmt", "Vps25", "hppy", "vn", "Psn", "Nrk", "bun", "PSR", "CG8336")
mitochondrial respiratory chain complex IV assembly (GO:0033617)	0.683473	0.832148	0.0467883	-0.369784	-0.861176	11	c("COX6B", "CG7382", "CG9065", "CG13018", "CG34242", "CG17996")
mitochondrial respiratory chain complex IV biogenesis (GO:0097034)	0.683473	0.832148	0.0467883	-0.369784	-0.861176	11	c("COX6B", "CG7382", "CG9065", "CG13018", "CG34242", "CG17996")
regulation of Wnt signaling pathway (GO:0030111)	0.689607	0.832732	0.0465084	-0.362113	-0.862452	12	c("crol", "dlp", "Dyrk2")
cell projection assembly (GO:0030031)	0.693935	0.832732	0.0464155	-0.353894	-0.863007	13	c("Arpc4", "Cdc42", "SCAR", "Hem", "vn")
head involution (GO:0008258)	0.69407	0.832732	0.0443293	-0.298643	-0.864077	30	c("chrb", "pum", "emc", "Mtl", "ena", "tup", "Rac2", "Rac1", "stck", "tsh", "scyl", "ush")
negative regulation of neuron apoptotic process (GO:0043524)	0.686798	0.832732	0.0466948	-0.36296	-0.864468	12	c("rpr", "Naa20A", "msk", "pix", "TBPH", "hpo", "Pink1")
regulation of cell growth (GO:0001558)	0.69657	0.832732	0.0431902	-0.283793	-0.864986	42	c("spidey", "Myc", "S6k", "CG9328", "InR", "hfp", "mRpL12", "puf", "eIF4E1", "Ras85D")
positive regulation of sequence-specific DNA binding transcription factor activity (GO:0051091)	0.685393	0.832498	0.0467883	-0.363525	-0.865815	12	c("CkIIalpha", "Pka-C1", "Crtc", "lok", "Aos1")
autophagy of mitochondrion (GO:0000422)	0.667594	0.821716	0.0475434	-0.342253	-0.86694	16	c("Atg8a", "CG5676", "Ubc6", "Atg18a", "Hsc70-5")
photoreceptor cell differentiation (GO:0046530)	0.656593	0.814112	0.0477342	-0.336165	-0.867042	17	c("pros", "emc", "svp", "osa", "Ras85D", "pnt")
transcription initiation from RNA polymerase II promoter (GO:0006367)	0.702774	0.837541	0.0428451	-0.285915	-0.868246	41	c("Trf2", "M1BP", "RpII15", "MED31", "e(y)1", "Gas41", "caz", "skd", "Taf1", "MED17", "TfIIB", "ear", "Taf6", "Taf7", "Tfb1", "Taf4", "MED1", "Rpb7", "TfIIEbeta", "MED6", "TfIIFbeta", "TfIIA-L", "Taf11", "Spt3", "TfIIA-S", "Trf", "Taf5")
autophagosome maturation (GO:0097352)	0.678371	0.828938	0.0472587	-0.365336	-0.870127	12	c("TER94", "Snap29", "Vamp7", "Vps25")
fatty acid biosynthetic process (GO:0006633)	0.667594	0.821716	0.0475434	-0.348421	-0.870226	15	c("hll", "Baldspot", "CG31522", "Sc2", "bgm", "ATPCL", "CG3961")
mitotic spindle assembly (GO:0090307)	0.64592	0.80516	0.048799	-0.331125	-0.870882	19	c("Non1", "Non2", "Det", "BuGZ", "pav", "Ns1", "Mob4")
triglyceride homeostasis (GO:0070328)	0.666203	0.821716	0.0476387	-0.349193	-0.872154	15	c("hll", "InR", "Lnk", "hppy")
mitochondrial ATP synthesis coupled electron transport (GO:0042775)	0.694848	0.832732	0.0433637	-0.282947	-0.872383	45	c("ND-SGDH", "UQCR-C2", "ND-51", "CG12895", "SdhD", "UQCR-C1", "ND-ASHI", "RFeSP", "ND-MLRQ", "ND-20", "ND-39", "SdhA", "ND-24", "SdhB", "ND-PDSW", "Cyt-c-p")
lipid transport (GO:0006869)	0.659123	0.816249	0.0488971	-0.385427	-0.872512	10	Npc2g
fatty acid metabolic process (GO:0006631)	0.67701	0.828575	0.0475434	-0.358678	-0.874673	13	c("hll", "pdgy", "scu", "bgm", "AdipoR", "ATPCL", "CG3961", "Lpin", "whd")
cellular response to virus (GO:0098586)	0.649222	0.807939	0.0495902	-0.387274	-0.876694	10	c("TER94", "FoxK", "RNASEK", "DIP1", "Dcr-2")
cytoplasmic microtubule organization (GO:0031122)	0.664355	0.820722	0.0476387	-0.353936	-0.876782	14	c("Vap33", "TBCB", "CG4537", "Girdin", "Dhc64C")
DNA-templated transcriptional preinitiation complex assembly (GO:0070897)	0.661581	0.818293	0.04783	-0.354839	-0.879018	14	c("Trf2", "M1BP", "Taf1", "Taf6", "Taf7", "MED6", "Taf11", "TfIIA-S", "Trf")
cellular response to ionizing radiation (GO:0071479)	0.644258	0.80516	0.0494905	-0.378723	-0.881994	11	c("skl", "lok", "Stat92E", "rpr")
negative regulation of hippo signaling (GO:0035331)	0.632089	0.798386	0.0497903	-0.335576	-0.88259	19	c("mts", "mnb", "wap", "Mob4", "jub", "Fgop2", "Zyx", "Strip", "Cka")
ERBB signaling pathway (GO:0038127)	0.642164	0.80516	0.0491928	-0.322477	-0.884251	23	c("Rho1", "mago", "dod", "tsu", "Nrg", "E(spl)m8-HLH", "pnt", "vn", "ave", "msk", "Krn", "rl", "Cbl", "spi")
nonassociative learning (GO:0046958)	0.668547	0.821891	0.0481184	-0.36261	-0.884262	13	c("Fmr1", "me31B", "simj", "wcy", "sgg", "AGO1", "for", "eas")
sensory perception (GO:0007600)	0.638003	0.802853	0.0494905	-0.324513	-0.889833	23	c("qkr58E-2", "CG34401", "Galphas", "CG5516")
ribonucleoprotein complex assembly (GO:0022618)	0.677255	0.828575	0.0427591	-0.258371	-0.891498	81	c("bru3", "eIF4H1", "me31B", "eIF2gamma", "CG14641", "Prp19", "ppan", "hfp", "CG3198", "tra2", "CG6712", "SmD2", "RpLP0", "RpL3", "RpLP0-like", "CG9107", "SmE", "CG11583", "DENR", "l(3)72Ab", "AGO1", "LSm3", "CG7564", "eIF4B", "Smn", "MCTS1", "eIF3a", "RpL23A", "CG10055", "RpL5", "hyx", "RpL6", "CG1785", "Sf3a2", "Dcr-2")
imaginal disc-derived wing vein specification (GO:0007474)	0.672414	0.825643	0.0450443	-0.291015	-0.891817	44	c("Rbfox1", "jing", "kn", "EloC", "mor", "Snr1", "gbb", "ltl", "tx", "Gprk2", "vn", "ash2", "Dl", "msk", "Dg", "Dd", "rl")
torso signaling pathway (GO:0008293)	0.625869	0.793499	0.0504983	-0.343486	-0.894026	18	c("Hsp83", "tup", "Ras85D", "drk", "pnt", "ush", "rl", "sty", "knk", "Shc")
establishment of blood-brain barrier (GO:0060856)	0.628651	0.795035	0.0502948	-0.360137	-0.899487	15	c("Galphao", "nrv2")
respiratory chain complex IV assembly (GO:0008535)	0.628294	0.795035	0.0501934	-0.363529	-0.900545	14	c("Scox", "COX6B", "CG7382", "CG5037", "CG9065", "CG13018", "CG34242", "CG17996")
chaeta development (GO:0022416)	0.654096	0.812009	0.0454059	-0.281399	-0.901218	55	c("msi", "ctp", "CtBP", "emc", "Arpc1", "NAT1", "Arp3", "Amun", "CkIIalpha", "tup", "capt", "ush", "Hem", "sn", "dally", "sgg", "Dl", "unk", "Fkbp14", "skd", "SelR", "Diap1", "Chi", "hyx", "twf", "chm")
glycolipid biosynthetic process (GO:0009247)	0.644663	0.80516	0.0495902	-0.379428	-0.90369	12	c("PIG-B", "egh")
transport along microtubule (GO:0010970)	0.644663	0.80516	0.0495902	-0.379492	-0.903843	12	c("stai", "Vap33", "Mob4", "Unc-76")
cellular calcium ion homeostasis (GO:0006874)	0.63764	0.802853	0.0500923	-0.380454	-0.906135	12	c("up", "anne", "sesB", "EMRE", "MCU")
eye-antennal disc development (GO:0035214)	0.646195	0.80516	0.0471642	-0.30484	-0.906333	37	c("chinmo", "noc", "Dlip3", "ct", "Ras85D", "pnt", "tsh", "rux", "Dad", "Stat92E", "Asx", "opa", "hyd", "fzr", "Rca1", "zip")
mRNA metabolic process (GO:0016071)	0.622463	0.79116	0.0494905	-0.323911	-0.907865	25	c("Psi", "BCAS2", "twin", "tra2", "AGO1", "Dis3", "Pop2", "Adar")
respiratory electron transport chain (GO:0022904)	0.645248	0.80516	0.0473534	-0.293621	-0.909665	47	c("ND-SGDH", "HDAC1", "UQCR-C2", "ND-51", "CG12895", "SdhD", "UQCR-C1", "ND-ASHI", "RFeSP", "ND-MLRQ", "ND-20", "ND-39", "SdhA")
positive regulation of protein ubiquitination (GO:0031398)	0.619382	0.788234	0.0514265	-0.384532	-0.915848	12	c("SCCRO4", "ben", "sgg", "rpr", "Diap1", "Fbl6", "Rabex-5", "SCCRO", "trbl")
epidermis development (GO:0008544)	0.617978	0.787436	0.0515309	-0.385087	-0.917168	12	c("dsh", "tsh", "sn", "Mbs")
cellular transition metal ion homeostasis (GO:0046916)	0.595474	0.769794	0.0535669	-0.405417	-0.917764	10	c("Fer1HCH", "Atox1", "VhaAC39-1", "Fer2LCH")
sensory perception of chemical stimulus (GO:0007606)	0.598053	0.769794	0.0525899	-0.362772	-0.918917	16	c("Cam", "pros", "Dyrk2", "Galphas", "Galphaq")
SCF-dependent proteasomal ubiquitin-dependent protein catabolic process (GO:0031146)	0.596127	0.769794	0.0524828	-0.33982	-0.920425	22	c("Ppa", "CG11658", "FBXO11", "ago", "Rca1", "Fbl6", "Roc1a", "CG9003", "pall", "CG2247", "CG7148", "RYBP", "morgue", "slmb", "dmpd")
positive regulation of protein kinase activity (GO:0045860)	0.606225	0.775607	0.0507028	-0.319281	-0.920556	29	c("Rho1", "Tao", "Cdc42", "chif", "Rac1", "Src64B", "msn", "hppy", "lic")
establishment of glial blood-brain barrier (GO:0060857)	0.597781	0.769794	0.0524828	-0.371685	-0.92075	14	c("Galphao", "nrv2")
dosage compensation (GO:0007549)	0.606398	0.775607	0.0519512	-0.368665	-0.920789	15	c("scf", "Unr", "dpn", "Sxl", "Trl", "loqs", "Dcr-2", "Su(var)3-7")
epidermal growth factor receptor signaling pathway (GO:0007173)	0.593707	0.769794	0.052163	-0.333966	-0.922626	24	c("Rho1", "mago", "dod", "tsu", "Nrg", "E(spl)m8-HLH", "pnt", "vn", "ave", "msk", "cni", "Krn", "rl", "Cbl", "spi")
membrane fusion (GO:0061025)	0.610719	0.78015	0.0522693	-0.378598	-0.923251	13	c("Chchd3", "CG6512", "Drp1", "Snap24", "lt", "Marf", "Opa1", "Miga", "p47")
regulation of dendrite morphogenesis (GO:0048814)	0.588235	0.76837	0.0525899	-0.334837	-0.92503	24	c("CadN", "kn", "Fmr1", "Dscam1", "tutl", "vvl")
establishment of protein localization to organelle (GO:0072594)	0.58209	0.764795	0.0526973	-0.327275	-0.926355	26	c("smt3", "Ran", "Tnpo", "Nxt1", "lwr", "Ras85D", "Ntf-2", "CG10286", "Nup62")
cellular respiration (GO:0045333)	0.586351	0.767408	0.0535669	-0.346315	-0.926528	21	c("HDAC1", "Sirup", "UQCR-C1", "ND-20", "SdhA", "ND-75", "CG9410", "ND-24", "SdhB")
nucleic acid-templated transcription (GO:0097659)	0.584958	0.766575	0.053677	-0.346526	-0.927093	21	c("Caf1-55", "Iswi", "CycT", "CG5641", "Nurf-38", "E(bx)", "ash2", "lgs", "Nipped-A")
histone deacetylation (GO:0016575)	0.598039	0.769794	0.052913	-0.398409	-0.927839	11	c("HDAC1", "MRG15", "Sirt1", "Sin3A", "MTA1-like", "CG14220", "Sirt2")
protein deacetylation (GO:0006476)	0.598039	0.769794	0.052913	-0.398409	-0.927839	11	c("HDAC1", "MRG15", "Sirt1", "Sin3A", "MTA1-like", "CG14220", "Sirt2")
regulation of intracellular protein transport (GO:0033157)	0.574257	0.76118	0.0552496	-0.410009	-0.928159	10	c("Tnpo", "emb", "Mtor", "wls", "sgg")
peptidyl-tyrosine phosphorylation (GO:0018108)	0.599719	0.770959	0.052913	-0.389734	-0.928236	12	c("smal", "Ptpmeg2", "Ptp61F", "Src42A", "Src64B")
positive regulation of phosphorylation (GO:0042327)	0.588966	0.76837	0.052913	-0.349483	-0.930144	20	c("Pgk", "InR", "drl", "lic", "Nrk", "Rack1")
histone methylation (GO:0016571)	0.574409	0.76118	0.0544556	-0.357518	-0.930549	18	c("Caf1-55", "Hmt4-20", "Art3", "gpp", "Art1", "Fib", "Ptip", "trr", "csul", "E(z)", "Su(var)3-9", "Set2", "Su(z)12", "PR-Set7", "Smyd5")
regulation of compound eye retinal cell programmed cell death (GO:0046669)	0.589636	0.76837	0.0535669	-0.400233	-0.932088	11	c("Galphaq", "Ras85D", "klu", "spi", "Diap1", "Apc")
ribosomal large subunit assembly (GO:0000027)	0.57931	0.762605	0.053677	-0.351273	-0.934908	20	c("ppan", "CG6712", "RpLP0", "RpL3", "RpLP0-like", "CG11583", "RpL23A", "RpL5", "RpL6", "CG1785")
cellular response to oxygen-containing compound (GO:1901701)	0.57967	0.762605	0.0534572	-0.363388	-0.937257	17	c("bsk", "CG14977", "Galphaq", "Sirup", "Crtc", "CG14812", "Stat92E", "rl", "raptor")
ectoderm development (GO:0007398)	0.569655	0.758293	0.0544556	-0.352622	-0.938498	20	c("Gbeta13F", "neur", "Ggamma1", "E(spl)m8-HLH", "ush", "bib", "Dl")
actomyosin contractile ring organization (GO:0044837)	0.578581	0.762605	0.0541201	-0.375786	-0.938573	15	c("chic", "pnut", "tsr", "polo", "Det", "pav", "sti")
wing disc dorsal/ventral pattern formation (GO:0048190)	0.584433	0.766575	0.0512184	-0.308169	-0.939281	42	c("14-3-3epsilon", "mts", "sbb", "CG1943", "dlp", "Rab7", "Mpcp2", "osa", "pnt", "capt", "E(spl)mgamma-HLH", "Psn", "dally", "lilli", "Dl", "skd", "cbt", "Su(H)", "H", "tara", "CG8149", "chm", "fng", "drpr", "Sulf1")
lysosomal transport (GO:0007041)	0.562942	0.754825	0.0561767	-0.415077	-0.939632	10	c("Rab7", "comm", "spin", "Vamp7")
dorsal/ventral pattern formation, imaginal disc (GO:0007450)	0.59012	0.76837	0.0513223	-0.304134	-0.940742	46	c("14-3-3epsilon", "mts", "sbb", "CG1943", "dlp", "Rab7", "Mpcp2", "osa", "pnt", "tsh", "capt", "E(spl)mgamma-HLH", "Psn", "dally", "lilli", "Dl", "skd", "cbt", "Su(H)", "H", "tara", "CG8149", "chm", "fng", "drpr", "Sulf1")
regulation of proteolysis (GO:0030162)	0.556328	0.749893	0.0559429	-0.361889	-0.941924	18	c("Nedd8", "rdx", "sgg", "fzy", "Spn43Aa", "hyd", "ago", "Kaz-m1")
RNA metabolic process (GO:0016070)	0.572423	0.760978	0.0546808	-0.352359	-0.942697	21	c("Tet", "eIF4E1", "LSm7", "Dis3", "btz", "RNaseX25", "SNRPG", "Adar", "Ythdc1", "Mtr4", "Dcr-2", "PCNA", "RfC38", "LSm1")
negative regulation of cellular response to growth factor stimulus (GO:0090288)	0.575458	0.76118	0.0550211	-0.386983	-0.943697	13	c("Ptp61F", "Snoo", "Mmp2", "Dd", "sty", "sax", "spict", "Smurf", "Lpin")
cortical cytoskeleton organization (GO:0030865)	0.576455	0.761341	0.0530213	-0.327504	-0.944264	29	c("Galphao", "Rho1", "shi", "Arpc4", "Cdc42", "SCAR", "Rac1", "RhoGAP100F", "Hem")
regulation of protein ubiquitination (GO:0031396)	0.566996	0.756741	0.0557104	-0.388606	-0.947656	13	c("Nedd8", "Atg8a", "CkIIalpha")
cell-cell adhesion via plasma-membrane adhesion molecules (GO:0098742)	0.565452	0.75619	0.0537873	-0.326127	-0.947727	31	c("CadN", "klg", "sns", "glec", "fz", "stan", "hbs", "beat-IIIc", "wrapper", "Cals", "Lac")
production of miRNAs involved in gene silencing by miRNA (GO:0035196)	0.558824	0.75078	0.0560596	-0.4076	-0.949245	11	c("AGO1", "Ars2", "NiPp1", "loqs", "Dcr-2", "CG17168")
ATP biosynthetic process (GO:0006754)	0.557423	0.749893	0.0561767	-0.408367	-0.951032	11	c("ATPsynC", "ATPsynbeta", "ATPsynB", "blw", "ATPsyndelta")
positive regulation of gene expression, epigenetic (GO:0045815)	0.547983	0.743115	0.0566484	-0.375706	-0.951679	16	c("tna", "FRG1", "ash2", "gpp", "tara", "Bap170", "JIL-1", "Ada3", "CG40228")
gene silencing by miRNA (GO:0035195)	0.549157	0.743712	0.057006	-0.399618	-0.951776	12	c("me31B", "AGO1", "Ars2", "NiPp1", "CG17168", "DCP1")
chemical synaptic transmission (GO:0007268)	0.555411	0.749893	0.0530213	-0.287285	-0.952876	66	c("pum", "X11Lbeta", "svp", "unc-13", "P32", "shi", "Pgk", "Ten-a", "Cdc42", "alpha-Spec", "Galphas", "Atpalpha", "pAbp", "scramb2", "gbb", "Ent2", "Syx1A", "sky", "alphaSnap")
leg disc morphogenesis (GO:0007478)	0.563325	0.754825	0.052913	-0.312861	-0.953583	42	c("Ubx", "hth", "Rho1", "sd", "Lim1", "mor", "Sp1", "Pka-C1", "Mad", "osa", "Med", "rept", "tsh")
formation of animal organ boundary (GO:0010160)	0.539638	0.73673	0.0573667	-0.377335	-0.955805	16	c("hth", "robo1", "exd", "sli", "robo2")
digestive tract development (GO:0048565)	0.567819	0.756843	0.052913	-0.322384	-0.956545	35	c("Antp", "Ubx", "emc", "Lam", "grn", "bsk", "sli", "Abd-B", "LanB2", "cnn", "Rac1", "FoxK", "tsh")
dsRNA transport (GO:0033227)	0.527121	0.727484	0.0584693	-0.36808	-0.958039	18	c("egh", "Rab7", "Sap-r", "VhaSFD")
positive regulation of intracellular signal transduction (GO:1902533)	0.545575	0.740841	0.0544556	-0.316131	-0.960003	41	c("Tao", "InR", "CG14977", "CycG", "Ras85D", "drk", "drl", "CG14812", "Lnk", "Gprk2", "hppy")
gene expression (GO:0010467)	0.55597	0.749893	0.0508054	-0.261561	-0.960099	135	c("sqd", "Hel25E", "mRpL51", "Caf1-55", "Iswi", "CycT", "mRpS26", "mRpL1", "mago", "mRpS18A", "mRpS16", "mRpL14", "tsu", "CG5641", "mRpS6", "mRpS22", "mRpL12", "eIF4E1", "mRpL55", "mRpS28", "mRpS30", "mRpS25", "mRpL9", "mRpL39", "mRpS2", "mRpL4", "CG13096", "RpLP0-like", "Nurf-38", "LSm7", "E(bx)", "mRpL19", "mRpL37", "ash2", "mRpL41", "lgs", "CG1789", "mRpS5", "mRpS29", "mRpL24", "PCID2", "Nippe…
regulation of protein polymerization (GO:0032271)	0.543018	0.738359	0.0577309	-0.394004	-0.96082	13	c("Vrp1", "Cdc42", "GMF")
phagocytosis, engulfment (GO:0006911)	0.543018	0.738359	0.0577309	-0.394128	-0.96112	13	c("Mtl", "bsk", "crq", "NimC4", "RhoL")
positive regulation of protein secretion (GO:0050714)	0.538897	0.73671	0.0582216	-0.425545	-0.963328	10	c("tsr", "Flo2", "Hip14", "wls")
regulation of stem cell differentiation (GO:2000736)	0.525588	0.72735	0.0583453	-0.366988	-0.965206	19	c("Nedd8", "lid", "tum", "vers", "vn", "SMC2", "nito", "Stat92E", "Cka")
mitochondrion disassembly (GO:0061726)	0.536755	0.734773	0.0574877	-0.391119	-0.968892	14	c("Atg8a", "CG5676", "Ubc6", "Atg18a", "Hsc70-5")
mitochondrial gene expression (GO:0140053)	0.535032	0.733406	0.053677	-0.281651	-0.970387	80	c("mRpL51", "mRpS26", "mRpL1", "mRpS18A", "mRpS16", "mRpL14", "mRpS6", "mRpS22", "mRpL12", "mRpS23", "mRpL55", "mRpS28", "mRpS30", "mRpS25", "mRpL9", "mRpL39", "mRpS2", "mRpL4", "mRpL19", "mRpL37", "mRpL41", "mRpS5", "mRpS29", "mRpL24", "mTerf3", "mRpL10", "mRpL40", "mRpL16", "mRpL30")
DNA replication (GO:0006260)	0.532594	0.731401	0.057853	-0.392142	-0.971428	14	c("pita", "Top1", "RPA3", "EndoG", "Mcm6", "PCNA", "RfC38", "dup", "RpA-70", "kin17", "Pif1", "Dref", "Gnf1")
genital disc development (GO:0035215)	0.522949	0.724688	0.0588438	-0.389287	-0.972295	15	c("Abd-B", "esg", "pnt", "abd-A", "tkv", "spi")
protein methylation (GO:0006479)	0.514604	0.717961	0.0596037	-0.374745	-0.975385	18	c("Caf1-55", "Hmt4-20", "Art3", "CG2921", "gpp", "Art1", "CG12975", "Ptip", "CG3793", "trr", "csul", "E(z)", "Su(var)3-9", "Set2", "Su(z)12", "PR-Set7")
translational elongation (GO:0006414)	0.517385	0.717961	0.0593488	-0.390961	-0.976475	15	c("mEFTu1", "eEF1gamma", "eEF1alpha1")
mitotic metaphase plate congression (GO:0007080)	0.528914	0.727975	0.0589694	-0.401168	-0.978288	13	c("Pp1-87B", "polo", "nudE")
energy coupled proton transport, down electrochemical gradient (GO:0015985)	0.514851	0.717961	0.0603786	-0.432637	-0.979382	10	c("ATPsynC", "ATPsynbeta", "ATPsynB", "blw", "ATPsyndelta")
positive regulation of multicellular organism growth (GO:0040018)	0.516484	0.717961	0.0588438	-0.379923	-0.979904	17	c("Myc", "S6k", "InR", "lic", "Nf1", "PIP4K")
cellular divalent inorganic cation homeostasis (GO:0072503)	0.495787	0.706374	0.0618406	-0.411662	-0.980464	12	up
R3/R4 cell fate commitment (GO:0007464)	0.506259	0.711404	0.0603786	-0.393382	-0.982521	15	c("lola", "aop", "svp", "fz", "stan")
organelle fission (GO:0048285)	0.506365	0.711404	0.0611693	-0.434105	-0.982706	10	c("wupA", "shi")
cellular response to peptide hormone stimulus (GO:0071375)	0.517337	0.717961	0.0592219	-0.397095	-0.983697	14	c("Myc", "Rab10", "nclb", "Sirt1", "Hnf4", "tgo", "sima", "rictor")
response to insulin (GO:0032868)	0.517337	0.717961	0.0592219	-0.397095	-0.983697	14	c("Myc", "Rab10", "nclb", "Sirt1", "Hnf4", "tgo", "sima", "rictor")
zygotic determination of anterior/posterior axis, embryo (GO:0007354)	0.506868	0.711404	0.0597318	-0.382181	-0.985726	17	c("Kr", "fs(1)h", "kni", "tup", "pnt", "ush")
compound eye cone cell differentiation (GO:0042675)	0.49505	0.706317	0.062249	-0.435862	-0.986684	10	c("pros", "emc", "Usp47", "ave", "Dl", "msk", "sdk", "ttk")
regulation of protein catabolic process (GO:0042176)	0.5	0.708392	0.0603786	-0.383521	-0.989182	17	c("Su(var)2-10", "pic", "CkIalpha", "gus", "Oda", "sgg", "rpr", "CG42797", "Apc")
regulation of cell differentiation (GO:0045595)	0.514056	0.717961	0.057853	-0.333733	-0.991038	36	c("aop", "Nedd8", "tum", "Mad", "vers", "Ras85D", "Snoo", "Rac1", "pnt", "vn", "SMC2", "sgg", "tkv", "Cka")
microtubule cytoskeleton organization involved in mitosis (GO:1902850)	0.48583	0.697476	0.0609039	-0.341283	-0.991772	31	c("aurB", "Chro", "smt3", "Eb1", "feo", "Det", "pav", "nudE", "ball", "Klp10A", "Arl2", "Mink", "pins", "ncd", "Klp67A", "jar", "PCNA", "insc", "chb", "CG9286", "DCTN2-p50", "Dhc64C")
photoreceptor cell axon guidance (GO:0072499)	0.49101	0.701541	0.0615707	-0.3663	-0.992146	22	c("Cam", "robo1", "chif", "hts", "Tig", "Nrg", "capt")
mitochondrial translation (GO:0032543)	0.483503	0.696509	0.0582216	-0.289108	-0.999918	82	c("mRpL51", "mEFTu1", "mRpS26", "mRpL1", "mRpS18A", "mRpS16", "mRpL14", "mRpS6", "mRpS22", "mRpL12", "mRpS23", "mRpL55", "mRpS28", "mRpS30", "mRpS25", "mRpL9", "mRpL39", "mRpS2", "mRpL4", "mRpL19", "mRpL37", "mRpL41", "mRpS5", "mRpS29", "mRpL24", "mTerf3", "mRpL10", "mRpL40", "mRpL16", "mRpL30")
apical protein localization (GO:0045176)	0.486264	0.697476	0.0617054	-0.388569	-1.0022	17	c("Gbeta13F", "Ggamma1", "Vha26")
regulation of MAPK cascade (GO:0043408)	0.486787	0.697476	0.062249	-0.386106	-1.00496	18	c("mav", "gbb", "Ras85D", "drk", "drl", "heix")
proteolysis involved in cellular protein catabolic process (GO:0051603)	0.466667	0.688885	0.0632191	-0.353874	-1.00571	27	c("Ubi-p5E", "Nedd8", "Prosbeta7", "Prosbeta6", "Prosalpha3", "CG12163", "sina", "Prosalpha2", "Prosalpha7", "Prosalpha6", "Prosbeta4", "Prosbeta3")
regulation of actin polymerization or depolymerization (GO:0008064)	0.480769	0.694749	0.062249	-0.390203	-1.00642	17	c("Vrp1", "ena", "Cdc42", "GMF", "Src64B")
epithelium development (GO:0060429)	0.478544	0.693512	0.0598603	-0.314811	-1.00822	55	c("14-3-3epsilon", "pico", "Mtl", "robo1", "Ggamma1", "polo", "sli", "ppan", "robo2", "Sep2", "tup", "CycG", "Rac2")
larval midgut cell programmed cell death (GO:0035096)	0.478022	0.693512	0.0625237	-0.391333	-1.00933	17	c("TER94", "Atg8a", "Uba1", "Atg18a", "rpr", "Mdh2", "raptor", "hid", "Atg9")
glial cell differentiation (GO:0010001)	0.477178	0.693512	0.0629395	-0.383905	-1.0097	19	c("pros", "svp", "salm", "Sdc", "cas")
mitotic cell cycle phase transition (GO:0044772)	0.471646	0.69116	0.0635008	-0.373093	-1.01055	22	c("stg", "CycB", "vih", "Cdk1", "Ras85D", "tws", "CG8188", "CycE")
protein oligomerization (GO:0051259)	0.468175	0.688885	0.0649408	-0.446825	-1.0115	10	c("neur", "Meltrin", "alphaSnap", "Trl", "zip")
microtubule polymerization or depolymerization (GO:0031109)	0.468175	0.688885	0.0649408	-0.44697	-1.01183	10	c("stai", "Klp10A", "ens", "Klp67A", "Khc", "Tbce")
tracheal outgrowth, open tracheal system (GO:0007426)	0.474412	0.693477	0.0632191	-0.384973	-1.01251	19	c("robo2", "lolal", "Ras85D", "Rac2", "Rac1", "pnt", "grh", "Mmp2", "if", "stumps", "sty", "mys", "Shc", "ttk")
intracellular mRNA localization (GO:0008298)	0.478138	0.693512	0.0637845	-0.415774	-1.01391	13	c("sqd", "stau", "rump")
double-strand break repair (GO:0006302)	0.477051	0.693512	0.0632191	-0.389822	-1.01463	18	c("Nipped-B", "Su(var)2-10", "CycG", "koi", "RPA3", "Ddx1", "Xrp1", "CG6171", "CG5316", "Caf1-180", "RpA-70", "Tctp")
histone H4 acetylation (GO:0043967)	0.48405	0.696509	0.0623861	-0.410631	-1.01723	14	c("MRG15", "Hcf", "Rcd1", "Hat1", "CG6907", "Taf1", "nej")
imaginal disc-derived leg morphogenesis (GO:0007480)	0.468625	0.688885	0.0621124	-0.329289	-1.01855	46	c("Ubx", "hth", "Rho1", "sd", "Lim1", "tsr", "mor", "Sp1", "Pka-C1", "Mad", "osa", "Med", "rept", "tsh")
transforming growth factor beta receptor signaling pathway (GO:0007179)	0.450843	0.676598	0.0664364	-0.427807	-1.01892	12	c("Cdc42", "mav", "Mad", "Med", "put", "tkv")
transmembrane receptor protein serine/threonine kinase signaling pathway (GO:0007178)	0.472145	0.69116	0.0637845	-0.380916	-1.0191	21	c("Cdc42", "mav", "Mad", "gbb", "Med", "dally", "bun", "put", "tkv", "opa")
negative regulation of Notch signaling pathway (GO:0045746)	0.459709	0.68584	0.0625237	-0.334023	-1.0198	43	c("insb", "Myc", "fz", "stan", "ct", "spdo", "dsh", "Vps2", "Tom", "AP-1mu", "bun", "dx", "shams", "Mlf", "H", "lt")
sensory perception of pain (GO:0019233)	0.467316	0.688885	0.0642141	-0.392212	-1.02085	18	c("qkr58E-2", "CG34401", "CG5516")
nuclear-transcribed mRNA catabolic process, deadenylation-dependent decay (GO:0000288)	0.464286	0.688885	0.0639272	-0.397074	-1.02414	17	c("pum", "twin", "CG2091")
regulation of secretion by cell (GO:1903530)	0.455446	0.682495	0.0662842	-0.453571	-1.02677	10	c("nemy", "Snap29", "RabX4", "gbb")
cell-cell junction organization (GO:0045216)	0.450626	0.676598	0.0659816	-0.395247	-1.02875	18	c("Traf4", "p120ctn", "alpha-Cat", "sna", "Src42A", "Src64B")
extracellular matrix organization (GO:0030198)	0.446453	0.672002	0.0664364	-0.396069	-1.03089	18	c("Col4a1", "Ppn", "Plod", "shi", "LanB2")
respiratory system development (GO:0060541)	0.430396	0.654812	0.0640704	-0.295269	-1.03139	96	c("stg", "Ubx", "h", "dap", "SPARC", "nrv2", "jing", "Rho1", "noc", "shi", "salm", "ct", "InR", "Abd-B", "kni", "Mad", "Src42A", "Ras85D", "esg", "Rac2", "Rac1", "Src64B", "Lac", "pnt")
female germ-line stem cell population maintenance (GO:0036099)	0.458217	0.685021	0.0652353	-0.386058	-1.03286	21	c("Hrb98DE", "Nedd8", "CSN5", "CSN4", "mxt", "gbb", "ball", "Tif-IA", "AGO1", "CSN6", "CSN1b", "alien", "fng", "enok")
positive regulation of transmembrane receptor protein serine/threonine kinase signaling pathway (GO:0090100)	0.434119	0.657133	0.067676	-0.421644	-1.04451	14	c("hth", "mav", "Ote", "gbb", "dally", "ttv", "cbt")
positive regulation of protein catabolic process (GO:0045732)	0.438187	0.660541	0.0667426	-0.405307	-1.04537	17	c("vih", "CSN5", "pic", "CkIalpha", "gus", "Oda", "sgg", "CG42797")
negative regulation of ERBB signaling pathway (GO:1901185)	0.408907	0.637266	0.0692836	-0.364878	-1.04589	28	c("pum", "Ptp61F", "Src42A", "Socs36E", "Stam", "Vps2", "Vps25", "hppy", "sty", "Cbl", "Bap170", "Gug", "Sulf1", "Vps28", "geminin", "Vav", "Fak")
regulation of G1/S transition of mitotic cell cycle (GO:2000045)	0.438187	0.660541	0.0667426	-0.405527	-1.04594	17	c("dap", "mor", "REG", "Mad", "CycG", "CycE")
positive regulation of apoptotic process (GO:0043065)	0.411051	0.638156	0.0689567	-0.363253	-1.05101	30	c("Traf4", "pnut", "TER94", "rdx", "PDCD-5", "Sep1", "Den1", "CycE")
BMP signaling pathway (GO:0030509)	0.424328	0.648332	0.0697793	-0.465102	-1.05288	10	c("mav", "Mad", "gbb", "Med", "Dad", "tkv")
negative regulation of Ras protein signal transduction (GO:0046580)	0.417246	0.641381	0.0697793	-0.415794	-1.05322	16	c("aop", "Akap200", "alph", "Ptp61F", "klu", "PlexB", "MESR4", "msn", "heix")
cellular response to nutrient levels (GO:0031669)	0.401055	0.631702	0.0691198	-0.34567	-1.05358	42	c("spidey", "Dcp-1", "Myc", "sug", "CG30349", "smid", "InR", "Ras85D", "BI-1", "SNF4Agamma", "spin", "Atg18a", "GlyS", "Rack1")
RNA methylation (GO:0001510)	0.431535	0.65539	0.0678338	-0.400648	-1.05373	19	c("CG8545", "CG11837", "fl(2)d", "nito", "Nsun5", "CG14544", "CG3527", "CG6379", "Fib", "CG12975", "CG11447", "CG4045", "Mettl14")
salivary gland cell autophagic cell death (GO:0035071)	0.415426	0.639554	0.0686326	-0.376252	-1.05457	25	c("hdc", "Trf2", "Cam", "ctp")
hydrogen ion transmembrane transport (GO:1902600)	0.413074	0.638156	0.0702813	-0.416605	-1.05528	16	c("ATPsynC", "ATPsynbeta", "ATPsynB", "blw", "ATPsynO", "ATPsyndelta", "ATPsynCF6", "Vha44", "ATPsyngamma", "Letm1", "Ucp4A", "ATPsynD")
proton transport (GO:0015992)	0.413074	0.638156	0.0702813	-0.416605	-1.05528	16	c("ATPsynC", "ATPsynbeta", "ATPsynB", "blw", "ATPsynO", "ATPsyndelta", "ATPsynCF6", "Vha44", "ATPsyngamma", "Letm1", "Ucp4A", "ATPsynD")
positive regulation of cellular component organization (GO:0051130)	0.42031	0.644718	0.0701132	-0.432787	-1.0554	13	c("Tao", "ena", "Cals", "Top3beta")
morphogenesis of embryonic epithelium (GO:0016331)	0.380892	0.613621	0.0699459	-0.302738	-1.05756	95	c("chic", "Col4a1", "aop", "kuk", "Traf4", "emc", "Rho1", "Mtl", "bsk", "Ggamma1", "alph", "ena", "Cdc42", "Rap1", "dsh", "Mad", "lwr", "tup", "Src42A", "gbb", "Ras85D", "Rac2", "Inx3", "Rac1", "Src64B", "Lac", "stck")
wing disc pattern formation (GO:0035222)	0.381014	0.613621	0.0709609	-0.320491	-1.0587	64	c("14-3-3epsilon", "mts", "bi", "sbb", "CG1943", "dlp", "Rab7", "Mpcp2", "Mad", "dom", "osa", "gbb", "pnt", "tsh", "capt", "E(spl)mgamma-HLH", "Psn", "dally", "nito", "lilli", "Dl", "tkv", "Ada2b", "skd", "Nipped-A", "cbt", "Su(H)", "H", "tara", "CG8149", "sax", "chm", "fng")
positive regulation of transcription from RNA polymerase II promoter (GO:0045944)	0.344952	0.592371	0.0720033	-0.277296	-1.05961	186	c("lmd", "Antp", "Mef2", "Trf2", "hth", "pros", "CtBP", "CG32767", "tou", "Eip75B", "chn", "jing", "kn", "fs(1)h", "sd", "CG12054", "Iswi", "CycK", "CycT", "vvl", "CG8677", "Nipped-B", "Dlip3", "EloC", "exd", "Rcd5", "onecut", "CG10555", "Abd-B", "Cf2", "lolal", "Tet", "Mad", "sna", "Rcd1", "tup", "esg", "Crtc", "Ssb-c31a", "MED21", "CG8312", "pnt", "akirin", "tsh", "lok", "Mtor", "bip2", "zld", …
receptor-mediated endocytosis (GO:0006898)	0.413258	0.638156	0.0709609	-0.434592	-1.0598	13	c("shi", "comm", "CG8176", "lap")
wing disc morphogenesis (GO:0007472)	0.364331	0.601087	0.0721798	-0.298788	-1.06038	105	c("crol", "hth", "bi", "ctp", "disco-r", "sbb", "emc", "neur", "kn", "sd", "alph", "psq", "cg", "flw", "Galphas", "Pka-C1", "Mad", "mirr", "osa", "Src42A", "Socs36E", "kis", "Ras85D", "Med", "drk", "pnt", "tsh", "gus", "ltl", "vn", "dally", "if", "Dad", "wls", "Stat92E", "ash2", "Dl", "unk", "msk", "tkv")
positive regulation of organ growth (GO:0046622)	0.414465	0.639045	0.0701132	-0.408277	-1.06266	18	c("Myc", "S6k", "InR", "kis", "jub", "Zyx")
regulation of signal transduction (GO:0009966)	0.389392	0.619785	0.0696133	-0.32328	-1.06407	63	c("neur", "Nedd8", "mahe", "dlp", "p120ctn", "Rab7", "kuz", "InR", "CycG", "drl", "Vps2", "Vps25", "Gprk2", "spz6", "aph-1", "Psn", "Nrk", "SKIP", "Vha68-1", "Rala", "VhaAC39-1", "ttv", "Fkbp14", "dx", "sty")
positive regulation of neuron maturation (GO:0014042)	0.393258	0.622027	0.0732559	-0.447194	-1.06509	12	c("ctp", "bsk", "InR", "Cul1")
positive regulation of neuron remodeling (GO:1904801)	0.393258	0.622027	0.0732559	-0.447194	-1.06509	12	c("ctp", "bsk", "InR", "Cul1")
protein catabolic process (GO:0030163)	0.402219	0.631702	0.0714786	-0.389086	-1.0669	23	c("Prosbeta7", "Prosbeta6", "Prosalpha3", "Cul1", "sina", "Prosalpha2", "Prosalpha7", "fzy", "Prosalpha6", "fzr", "Prosbeta4", "Prosbeta3")
insulin receptor signaling pathway (GO:0008286)	0.396936	0.626318	0.0723571	-0.3994	-1.06855	21	c("Myc", "S6k", "InR", "Lnk", "Ilp4", "rl", "raptor", "Rheb", "tgo", "sima", "rictor", "Dsor1", "foxo")
regulation of establishment of planar polarity (GO:0090175)	0.390756	0.620433	0.0734381	-0.459417	-1.06992	11	c("aop", "Akap200", "stan", "Vang", "Mlp84B", "gish", "fwd")
transcription, DNA-templated (GO:0006351)	0.353325	0.596794	0.0749279	-0.319345	-1.07038	70	c("Trf2", "Myc", "Caf1-55", "Iswi", "CycT", "CG5641", "mRpL12", "MED11", "RpII140", "RpII15", "NC2alpha", "Nurf-38", "e(y)1", "E(bx)", "ash2", "RpII33", "lgs", "Rpb5", "Nipped-A", "mTerf3", "Taf1", "MED17", "NC2beta", "Taf6", "Tfb1", "Taf4", "MED19", "MED1", "Rpb7", "vri", "MED10", "MED6", "Rpb8", "pygo", "Spt6", "TfIIFbeta", "Arp5", "RpII215", "TfIIA-L")
germ-band shortening (GO:0007390)	0.401947	0.631702	0.0716527	-0.411991	-1.07233	18	c("Mtl", "ena", "InR", "tup", "Rac2", "Rac1", "ush")
anterograde trans-synaptic signaling (GO:0098916)	0.368421	0.603772	0.0745501	-0.369359	-1.07336	31	c("pum", "X11Lbeta", "unc-13", "shi", "Pgk", "Galphas", "Atpalpha", "pAbp", "scramb2", "Ent2", "sky", "alphaSnap", "cpo", "sesB")
midgut development (GO:0007494)	0.384401	0.61568	0.0739901	-0.401348	-1.07376	21	c("Antp", "Ubx", "emc", "Abd-B", "LanB2", "cnn", "FoxK", "tsh", "vn", "abd-A", "if", "Gp93", "opa")
neurogenesis (GO:0022008)	0.393602	0.622027	0.0727141	-0.43133	-1.0773	15	c("bnb", "Myc", "cas", "Scm", "klu", "Sce")
salivary gland boundary specification (GO:0007432)	0.380818	0.613621	0.0751182	-0.441822	-1.07743	13	c("hth", "robo1", "exd", "sli", "robo2")
positive regulation of smoothened signaling pathway (GO:0045880)	0.380818	0.613621	0.0751182	-0.442166	-1.07827	13	c("mts", "dlp", "CkIIalpha", "wdb")
lipid biosynthetic process (GO:0008610)	0.389736	0.619785	0.0730744	-0.435381	-1.07854	14	c("hll", "qless", "LPCAT", "CG10268", "bgm", "ATPCL", "SERCA", "CG3961")
cellular response to insulin stimulus (GO:0032869)	0.361186	0.597845	0.0755015	-0.37327	-1.08	30	c("Myc", "S6k", "InR", "Lnk", "Ilp4", "Rab10", "nclb", "Sirt1", "rl", "raptor", "Rheb", "Hnf4", "tgo", "sima", "rictor", "Dsor1", "foxo")
G1/S transition of mitotic cell cycle (GO:0000082)	0.384724	0.61568	0.0747385	-0.47735	-1.0806	10	c("Cdk1", "Ras85D", "CycE", "Rca1", "wts", "Rheb", "Cdk2", "E2f2")
cell cycle G1/S phase transition (GO:0044843)	0.384724	0.61568	0.0747385	-0.47735	-1.0806	10	c("Cdk1", "Ras85D", "CycE", "Rca1", "wts", "Rheb", "Cdk2", "E2f2")
germarium-derived female germ-line cyst formation (GO:0030727)	0.376587	0.611896	0.0756946	-0.443334	-1.08111	13	c("Cdk1", "alpha-Spec", "CSN5", "nsl1", "AGO1", "CSN1b", "alien", "Inx2")
compound eye photoreceptor development (GO:0042051)	0.358739	0.597845	0.0745501	-0.344892	-1.08187	51	c("lola", "Cam", "aop", "CadN", "tsr", "tutl", "stan", "Rip11", "Rac1", "pnt", "Amph", "RhoGAP100F", "capt", "grh", "Liprin-alpha", "lilli", "vimar", "EMC3", "Nrk", "msk")
negative regulation of epidermal growth factor receptor signaling pathway (GO:0042059)	0.358593	0.597845	0.0760837	-0.375466	-1.08255	29	c("pum", "Ptp61F", "Src42A", "Socs36E", "drk", "Stam", "Vps2", "Vps25", "hppy", "sty", "Cbl", "Bap170", "Gug", "Sulf1", "Vps28", "geminin", "Vav", "Fak")
positive regulation of behavior (GO:0048520)	0.38835	0.619525	0.0732559	-0.437458	-1.08369	14	c("hll", "mnb", "Acer", "Galphas")
imaginal disc morphogenesis (GO:0007560)	0.353706	0.596794	0.0747385	-0.340305	-1.0856	54	c("chic", "stg", "dap", "bi", "ImpE1", "disco-r", "ewg", "ImpE2", "wge", "Mad", "Nrg", "Ras85D", "pnt", "gus", "rux", "Mmp2", "dally", "Mbs", "Dad", "Stat92E", "tkv", "opa", "hyd", "fzr", "Rca1", "cbt", "zip")
ATP synthesis coupled proton transport (GO:0015986)	0.369535	0.603772	0.0766747	-0.446419	-1.08864	13	c("ATPsynC", "ATPsynbeta", "ATPsynB", "blw", "ATPsynO", "ATPsyndelta")
production of small RNA involved in gene silencing by RNA (GO:0070918)	0.369165	0.603772	0.0768737	-0.481441	-1.08986	10	c("r2d2", "AGO1", "NiPp1", "loqs", "Dcr-2", "CG17168")
positive regulation of developmental process (GO:0051094)	0.361997	0.598211	0.0768737	-0.397864	-1.09097	23	c("Ubx", "hth", "pico", "Myc", "gbb", "tsh", "Usp2", "Zyx", "abd-A", "tkv", "Drp1")
spindle assembly (GO:0051225)	0.359838	0.597845	0.0756946	-0.372295	-1.09132	32	c("mts", "Pp1-87B", "Non1", "Eb1", "Non2", "Det", "BuGZ", "Ns1", "Mob4", "wdb", "Mtor")
cellular response to oxidative stress (GO:0034599)	0.373093	0.608604	0.0753094	-0.440754	-1.09185	14	c("bsk", "Idh", "Sirup", "sesB", "Grx1", "rl", "SelR", "Atg9", "foxo", "p38b", "Prx6005")
post-embryonic appendage morphogenesis (GO:0035120)	0.306173	0.548944	0.0795565	-0.301981	-1.09345	122	c("Ubx", "crol", "hth", "bi", "ctp", "sbb", "emc", "neur", "kn", "Rho1", "sd", "Lim1", "alph", "psq", "mor", "Sp1", "cg", "flw", "Galphas", "Pka-C1", "Mad", "mirr", "osa", "Src42A", "kis", "Ras85D", "Med", "drk", "pnt", "rept", "tsh", "ltl", "vn", "dally", "if", "Dad", "CG43658", "wls", "Stat92E", "ash2", "Dl", "unk", "msk", "tkv", "RhoGAP71E")
double-strand break repair via homologous recombination (GO:0000724)	0.366337	0.602433	0.0772747	-0.483943	-1.09553	10	c("Nipped-B", "Su(var)2-10", "koi", "RPA3")
lymph gland development (GO:0048542)	0.345013	0.592371	0.077884	-0.366943	-1.09635	38	c("zfh1", "Antp", "lola", "Adgf-A", "prod", "Tnpo", "kuz", "lolal", "Pen", "tup")
regulation of JAK-STAT cascade (GO:0046425)	0.354533	0.596794	0.0766747	-0.391996	-1.09869	25	c("Imp", "pzg", "lig", "CG8108", "Ptp61F", "Su(var)2-10", "Socs36E", "CycE", "Stam")
regulation of TOR signaling (GO:0032006)	0.360996	0.597845	0.0768737	-0.418119	-1.09968	19	c("chrb", "CG14977", "Cul1", "scyl", "PRAS40", "CG14812", "hppy")
homophilic cell adhesion via plasma membrane adhesion molecules (GO:0007156)	0.360996	0.597845	0.0768737	-0.418371	-1.10035	19	c("CadN", "klg", "sns", "fz", "stan", "hbs", "wrapper", "Lac")
eye development (GO:0001654)	0.287356	0.530222	0.0847985	-0.309877	-1.1016	110	c("aop", "hth", "Traf4", "neur", "Kr", "chn", "E(spl)m7-HLH", "dlp", "wds", "Lim1", "E(spl)mbeta-HLH", "tsr", "rdx", "Amun", "exd", "Trim9", "ena", "CkIIalpha", "Pka-C1", "Su(var)2-10", "sna", "Src42A", "E(spl)m8-HLH", "Ras85D", "E(spl)mdelta-HLH", "tsh", "capt", "E(spl)m3-HLH", "Scm", "ush", "E(spl)mgamma-HLH", "fl(2)d", "dally", "nito", "AP-1mu", "Stat92E", "Dl", "unk", "msk", "caz")
modulation of chemical synaptic transmission (GO:0050804)	0.354659	0.596794	0.0780892	-0.423841	-1.10317	18	c("pum", "Fmr1", "nemy", "Csp", "Pka-C1", "Galphaq", "gbb", "Cals", "rt")
epithelial cell migration (GO:0010631)	0.32345	0.569571	0.0813027	-0.381353	-1.10338	30	c("Mhc", "robo1", "sgl", "shi", "salm", "Sdc", "sli", "kni", "esg", "pnt", "Stam")
positive regulation of JAK-STAT cascade (GO:0046427)	0.359264	0.597845	0.0782955	-0.487593	-1.10379	10	c("Imp", "CG8108", "CycE")
positive regulation of STAT cascade (GO:1904894)	0.359264	0.597845	0.0782955	-0.487593	-1.10379	10	c("Imp", "CG8108", "CycE")
anatomical structure homeostasis (GO:0060249)	0.34691	0.592614	0.0797706	-0.463732	-1.10448	12	c("Su(var)205", "InR", "Nap1", "Ote", "Mtor")
imaginal disc-derived wing morphogenesis (GO:0007476)	0.259615	0.509921	0.0870516	-0.289215	-1.10516	186	c("Rbfox1", "lola", "crol", "hth", "bi", "ctp", "disco-r", "sbb", "emc", "neur", "jing", "kn", "dlp", "Rho1", "Myc", "sd", "salm", "alph", "psq", "fz", "EloC", "mor", "ct", "cg", "flw", "ab", "dsh", "Galphas", "Pka-C1", "Mad", "mirr", "osa", "Src42A", "Snr1", "Socs36E", "kis", "gbb", "E(spl)m8-HLH", "Ras85D", "alphaSnap", "Med", "drk", "pnt", "tsh", "CycE", "zld", "ltl", "tx", "Gprk2", "Nost", "Z…
positive regulation of multicellular organismal process (GO:0051240)	0.317269	0.563848	0.0819779	-0.357565	-1.10777	47	c("Ubx", "hth", "hll", "Myc", "S6k", "Acer", "InR", "kis", "gbb", "tsh", "Usp2", "Zyx", "abd-A", "lic", "tkv", "homer", "Nf1", "PIP4K")
stress-activated MAPK cascade (GO:0051403)	0.341001	0.587974	0.0787114	-0.395318	-1.10801	25	c("aop", "Mtl", "bsk", "Cdc42", "Src42A", "Rac2", "Rac1", "Src64B", "msn", "hppy", "lic")
establishment of synaptic vesicle localization (GO:0097480)	0.347949	0.593388	0.0799859	-0.489636	-1.10842	10	c("shi", "sesB", "Cdk5", "lap", "Rop", "Khc", "AP-2alpha", "nonC", "Blos1")
synaptic vesicle transport (GO:0048489)	0.341292	0.587974	0.0806388	-0.46659	-1.11129	12	c("Fmr1", "shi", "sesB", "Cdk5", "lap", "Rop", "Khc", "AP-2alpha", "nonC", "Blos1")
dorsal closure (GO:0007391)	0.280051	0.519695	0.0862866	-0.319623	-1.11227	90	c("chic", "Col4a1", "aop", "Traf4", "emc", "alpha-Cat", "Rho1", "Mtl", "bsk", "Ggamma1", "alph", "ena", "Cdc42", "Rap1", "dsh", "Mad", "lwr", "tup", "Src42A", "gbb", "Ras85D", "Rac2", "Inx3", "Rac1", "Src64B")
ameboidal-type cell migration (GO:0001667)	0.331453	0.577903	0.0824344	-0.456231	-1.11257	13	c("how", "sli", "Sema1a", "Sema2b", "Rac1")
mitotic spindle organization (GO:0007052)	0.311346	0.55527	0.0822055	-0.365677	-1.11456	42	c("TER94", "aurB", "Chro", "smt3", "Non1", "Eb1", "feo", "Non2", "Det", "BuGZ", "pav", "Ns1", "Mob4", "nudE", "Mtor", "ball", "Klp10A")
R8 cell differentiation (GO:0045465)	0.340877	0.587974	0.0810802	-0.492355	-1.11457	10	c("h", "CadN", "emc", "salm")
Notch receptor processing (GO:0007220)	0.356449	0.597845	0.0776799	-0.450067	-1.11492	14	c("hbs", "kuz", "aph-1", "Psn", "dx", "lt", "car", "cm")
positive regulation of cell size (GO:0045793)	0.322449	0.569571	0.0819779	-0.392702	-1.11606	27	c("Myc", "S6k", "Nipped-B", "InR", "LTV1", "MAPk-Ak2", "Ras85D")
R3/R4 cell differentiation (GO:0048056)	0.325452	0.569571	0.0826646	-0.441068	-1.11724	16	c("lola", "aop", "emc", "svp", "fz", "stan")
nucleotide-excision repair (GO:0006289)	0.32493	0.569571	0.0831291	-0.480556	-1.11915	11	c("pic", "Mnn1", "RpII15", "Xpc", "RPA3", "PCNA", "Tfb1")
positive regulation of MAP kinase activity (GO:0043406)	0.32493	0.569571	0.0831291	-0.480567	-1.11917	11	c("smt3", "Tao", "Ask1", "msn", "lic")
cortical actin cytoskeleton organization (GO:0030866)	0.312925	0.557106	0.0835991	-0.39435	-1.12075	27	c("Vrp1", "Galphao", "Rho1", "shi", "Arpc4", "Cdc42", "SCAR", "Rac1")
wing disc anterior/posterior pattern formation (GO:0048100)	0.330976	0.577903	0.0826646	-0.495911	-1.12262	10	c("bi", "Mad")
positive regulation of cell-cell adhesion (GO:0022409)	0.325318	0.569571	0.0835991	-0.497198	-1.12553	10	c("robo1", "Ten-a", "sli", "Rap1", "robo2")
regulation of embryonic pattern specification (GO:1902875)	0.325549	0.569571	0.0819779	-0.436614	-1.12612	17	c("TER94", "stau", "mago", "tsu", "Pka-C1", "bic", "Syx1A", "enc")
trachea development (GO:0060438)	0.338419	0.587974	0.08042	-0.455254	-1.12777	14	c("SPARC", "Atpalpha", "Ras85D", "pnt", "dmt")
actomyosin contractile ring assembly (GO:0000915)	0.325549	0.569571	0.0819779	-0.43726	-1.12779	17	c("chic", "pnut", "Rho1", "shi", "tsr", "polo", "Det", "pav", "sti")
imaginal disc-derived appendage morphogenesis (GO:0035114)	0.251549	0.498667	0.0905429	-0.309458	-1.12916	127	c("Ubx", "crol", "hth", "bi", "ctp", "sbb", "emc", "neur", "kn", "Rho1", "sd", "Lim1", "alph", "psq", "Dlip3", "mor", "ct", "Sp1", "cg", "flw", "Galphas", "Pka-C1", "Mad", "mirr", "osa", "Src42A", "kis", "Ras85D", "Med", "drk", "pnt", "rept", "tsh", "ltl", "vn", "dally", "if", "Dad", "CG43658", "wls", "Stat92E", "Asx", "ash2", "Dl", "unk", "msk", "tkv", "RhoGAP71E")
protein complex disassembly (GO:0043241)	0.310153	0.554118	0.0852885	-0.446502	-1.13101	16	c("Pp1-87B", "TER94", "flw", "Snap29", "Vamp7", "Vps25")
positive regulation of cellular component biogenesis (GO:0044089)	0.322802	0.569571	0.0824344	-0.438667	-1.13142	17	c("Lam", "CG1674", "Cals", "Top3beta", "Stat92E", "nclb", "Bap60", "Rheb", "Su(var)3-7")
epithelial cell migration, open tracheal system (GO:0007427)	0.296346	0.538957	0.0862866	-0.392459	-1.13154	29	c("Mhc", "robo1", "sgl", "shi", "salm", "Sdc", "sli", "kni", "esg", "pnt", "Stam")
glial cell development (GO:0021782)	0.302041	0.543535	0.0855357	-0.39856	-1.13271	27	c("Galphao", "svp", "nrv2", "salm", "Sdc", "cas", "Nrg", "pyr")
negative regulation of gene silencing (GO:0060969)	0.303371	0.544884	0.0870516	-0.476247	-1.13429	12	Ubx
dephosphorylation (GO:0016311)	0.270833	0.514736	0.0891647	-0.352182	-1.13458	58	c("stg", "Ptp99A", "mts", "PPP4R2r", "Pp1-87B", "alph", "Ptpmeg2", "CG12091", "flw", "Pp4-19C", "tws", "wun2", "wdb", "CG4733")
regulation of primary metabolic process (GO:0080090)	0.298444	0.541799	0.0883594	-0.501731	-1.13579	10	c("Pdp1", "Adgf-A", "CG3226", "bwa")
transmembrane receptor protein tyrosine kinase signaling pathway (GO:0007169)	0.26658	0.509921	0.0899861	-0.346895	-1.13706	62	c("Hsp83", "Myc", "sgl", "S6k", "smal", "Pvf3", "InR", "tup", "Src42A", "Reph", "Ras85D", "Src64B", "pyr", "drk", "pnt", "ush", "Lnk", "Ilp4", "FER", "msk", "Ephrin", "stumps", "rl", "mask", "p130CAS", "sty", "raptor", "Abl", "knk", "Rheb", "Crk", "Shc", "sfl")
phosphorylation (GO:0016310)	0.221402	0.462434	0.0975449	-0.306627	-1.13738	149	c("Argk", "bt", "Cam", "Strn-Mlck", "aurB", "cdi", "mnb", "Pkc98E", "bsk", "S6k", "Pgk", "Tlk", "Asator", "Tao", "polo", "Dyrk2", "Cdk1", "InR", "CkIIalpha", "Pka-C1", "MAPk-Ak2", "Src42A", "Ask1", "sti", "CG13369", "Src64B", "CkIalpha", "CG8485", "CG31140", "CG6218", "lok", "CkIIbeta", "dnk", "msn", "ball", "Gprk2", "hppy", "FER", "lic", "grp", "gish", "sgg", "Nrk", "Cdk5", "for", "put", "tkv")
rhabdomere development (GO:0042052)	0.29959	0.542398	0.0862866	-0.412976	-1.1409	24	c("Cam", "tsr", "Rip11", "Rac1", "Amph", "capt", "grh", "GAA1", "vimar", "EMC3", "Nrk", "msk")
negative regulation of multicellular organismal process (GO:0051241)	0.281709	0.521702	0.0883594	-0.384549	-1.14332	37	c("hdc", "aop", "trsn", "chn", "Him", "lark", "salm", "Tao", "InR", "Abd-B", "Mad")
positive regulation of Ras protein signal transduction (GO:0046579)	0.283401	0.523878	0.0886261	-0.398954	-1.14356	28	c("14-3-3epsilon", "14-3-3zeta", "Pp1-87B", "smt3", "Mob4", "PlexB", "Fgop2", "Fnta", "CG43658", "RhoGEF4", "Strip", "ave", "Sur-8", "Cka")
regulation of cell communication (GO:0010646)	0.294944	0.537726	0.0886261	-0.480168	-1.14363	12	c("pum", "p120ctn", "Pka-C1", "Rpt6", "SKIP", "rl")
positive regulation of cellular response to insulin stimulus (GO:1900078)	0.289958	0.531152	0.0899861	-0.505759	-1.14491	10	c("CycG", "poly", "DENR", "lin-28")
positive regulation of insulin receptor signaling pathway (GO:0046628)	0.289958	0.531152	0.0899861	-0.505759	-1.14491	10	c("CycG", "poly", "DENR", "lin-28")
carbohydrate homeostasis (GO:0033500)	0.307054	0.549551	0.0855357	-0.423549	-1.14721	22	c("Eno", "Gapdh2", "InR", "Tpi", "Uba1", "CkIalpha", "Lnk", "Aps")
initiation of dorsal closure (GO:0007392)	0.292717	0.535239	0.0888945	-0.492614	-1.14723	11	c("Rho1", "Mtl", "Rac2", "Rac1", "FER")
inner mitochondrial membrane organization (GO:0007007)	0.280057	0.519695	0.0919686	-0.507167	-1.1481	10	c("CG8531", "CG14270", "Chchd3", "CG3776", "CG6512")
mitochondrion distribution (GO:0048311)	0.275813	0.519695	0.0928481	-0.50769	-1.14928	10	c("larp", "milt", "ttv", "Drp1", "EndoG", "Khc", "sfl", "Dhc64C")
long-term memory (GO:0007616)	0.253886	0.502317	0.0925529	-0.362108	-1.15052	53	c("pum", "klg", "neur", "Fmr1", "Pkc98E", "stau", "CG1910", "bsk", "pxb", "kra", "fabp", "CG4612")
ribosomal subunit export from nucleus (GO:0000054)	0.274399	0.519563	0.0931455	-0.508299	-1.15066	10	c("Ran", "LTV1", "emb")
cellular protein modification process (GO:0006464)	0.186905	0.428145	0.10592	-0.298298	-1.15466	215	c("stg", "bt", "Ptp99A", "mts", "Cam", "PPP4R2r", "Pp1-87B", "Ubi-p5E", "Strn-Mlck", "aurB", "cdi", "smt3", "mnb", "Pkc98E", "bsk", "S6k", "alph", "Mical", "Tlk", "Asator", "Ptpmeg2", "Tao", "polo", "Dyrk2", "CG12091", "Cdk1", "InR", "flw", "CkIIalpha", "Pp4-19C", "Pka-C1", "MAPk-Ak2", "lwr", "Src42A", "puf", "Ask1", "tws", "sti", "Src64B", "CkIalpha", "CG8485", "UbcE2M", "lok", "wdb", "CG4733", …
heart process (GO:0003015)	0.280112	0.519695	0.0913924	-0.496341	-1.15591	11	c("wupA", "Ggamma1", "RyR")
melanotic encapsulation of foreign target (GO:0035011)	0.300138	0.542398	0.086795	-0.426926	-1.15636	22	c("Flo2", "LanA", "Eb1", "Cdc42", "Nrg", "Rac2", "Rac1", "poly", "Cdk5", "RhoL", "Ephrin")
cellular metal ion homeostasis (GO:0006875)	0.28914	0.531152	0.0899861	-0.474204	-1.1564	13	c("up", "nrv2", "Atpalpha", "anne")
ribosomal large subunit biogenesis (GO:0042273)	0.244032	0.488546	0.0962406	-0.377397	-1.15654	44	c("CG1542", "CG3817", "mRpL1", "ppan", "l(2)k09848", "CG11563", "CG8545", "Ns1", "CG10286", "CG6712", "RpLP0", "CG13096", "RpL3", "RpLP0-like", "CG6724", "CG11583")
border follicle cell migration (GO:0007298)	0.196931	0.440378	0.10714	-0.332104	-1.15734	94	c("Mhc", "aop", "cpb", "egh", "jing", "Rho1", "Hrb27C", "shi", "bsk", "Rab7", "stai", "tsr", "fz", "Ptpmeg2", "ena", "kuz", "ab", "GMF", "dsh", "Vang", "Socs36E", "kis", "Ras85D", "Rac1", "nudE", "vn", "if", "Stat92E", "Rala", "RhoL", "rhea", "Dl", "mim", "Krn", "spoon", "Cbl", "zip", "spi", "Diap1", "wts", "spri", "jar", "mys", "mbc", "apt", "CalpB", "twf", "Crk", "sqh", "ttk", "RN-tre")
wound healing (GO:0042060)	0.246011	0.491536	0.0959207	-0.39096	-1.16001	35	c("chic", "Rho1", "bsk", "Arpc4", "glo", "Eb1", "Cdc42")
response to sterol (GO:0036314)	0.265449	0.509921	0.0946646	-0.487851	-1.16192	12	c("Trf2", "Eip75B", "ph-p", "ash2", "Nup98-96", "Trl")
positive regulation of JNK cascade (GO:0046330)	0.264256	0.509921	0.0943564	-0.458777	-1.1621	16	c("Traf4", "rdx", "Mnn1", "Ask1", "hppy", "ben", "Cka")
cytoskeletal anchoring at plasma membrane (GO:0007016)	0.256011	0.504551	0.0972151	-0.513776	-1.16306	10	c("alpha-Cat", "Ank", "Vinc", "rhea", "Dg", "p130CAS")
axo-dendritic transport (GO:0008088)	0.26264	0.509921	0.095288	-0.488777	-1.16413	12	c("stai", "Vap33", "Mob4", "Unc-76")
regulation of actin filament-based process (GO:0032970)	0.279555	0.519695	0.0911073	-0.447472	-1.16468	18	c("Rho1", "shi", "ena", "Cdc42", "sti")
RNA transport (GO:0050658)	0.238286	0.479889	0.0982123	-0.392247	-1.1648	36	c("sqd", "egh", "Fmr1", "Arc1", "Rab7", "Sap-r", "SF2", "VhaSFD")
mitochondrion organization (GO:0007005)	0.238281	0.479889	0.096563	-0.36371	-1.16594	56	c("up", "porin", "Hsp60A", "Chchd2", "Gs1", "Roe1", "Tom40", "mRpL12", "CG8004", "Chchd3", "CG6512", "Hsc70-5", "mtSSB", "heix", "milt", "Tom70", "bor", "Drp1", "mask", "sra", "Cdk4", "Khc", "Fis1", "Lon", "Marf", "Dhc64C", "Letm1", "Tom20")
JNK cascade (GO:0007254)	0.2673	0.509921	0.0922597	-0.412227	-1.16681	26	c("aop", "Mtl", "bsk", "Cdc42", "Src42A", "Rac2", "Rac1", "Src64B", "drk", "msn", "hppy")
protein depolymerization (GO:0051261)	0.259831	0.509921	0.0959207	-0.489905	-1.16681	12	c("stai", "tsr", "Mical")
regulation of mitotic cell cycle phase transition (GO:1901990)	0.278164	0.519695	0.0913924	-0.449069	-1.16884	18	c("vih", "REG", "tws", "CycE", "Prp38", "CycA", "rux", "fzy", "ago", "Sap30", "Cdk2", "Rae1", "Dhc64C")
protein deubiquitination (GO:0016579)	0.265943	0.509921	0.0925529	-0.412986	-1.16896	26	c("Usp7", "CG4968", "CG4603", "puf", "Usp47", "Usp2", "Rpn11", "Usp1", "eIF3f1", "Usp39")
maturation of LSU-rRNA (GO:0000470)	0.261411	0.509921	0.0946646	-0.445332	-1.17126	19	c("CG4364", "CG3817", "mRpL1", "CG8545", "CG6712", "CG13096", "CG6724")
regulation of intracellular signal transduction (GO:1902531)	0.261474	0.509921	0.0949752	-0.46898	-1.17134	15	c("chrb", "P32", "mav", "gbb", "scyl")
compound eye photoreceptor cell differentiation (GO:0001751)	0.236702	0.478601	0.0982123	-0.376377	-1.17385	49	c("rin", "aop", "hth", "klg", "emc", "noc", "eff", "salm", "hbs", "CSN5", "CSN4")
protein phosphorylation (GO:0006468)	0.188889	0.428578	0.107554	-0.318625	-1.17436	137	c("bt", "Cam", "Strn-Mlck", "borr", "aurB", "cdi", "mnb", "Pkc98E", "bsk", "S6k", "smal", "Tlk", "Asator", "Ptpmeg2", "Tao", "polo", "Dyrk2", "Cdk1", "InR", "Ptp61F", "CkIIalpha", "Pka-C1", "MAPk-Ak2", "Src42A", "Ask1", "sti", "Src64B", "CkIalpha", "CG8485", "lok", "Incenp", "CkIIbeta", "msn", "ball", "Gprk2", "hppy", "FER", "lic", "grp", "gish", "sgg", "Nrk", "Cdk5", "for", "put", "tkv")
positive regulation of DNA-templated transcription, elongation (GO:0032786)	0.267038	0.509921	0.0937465	-0.452145	-1.17684	18	c("Mef2", "fs(1)h", "EloC", "Cf2")
nuclear-transcribed mRNA catabolic process (GO:0000956)	0.234437	0.477769	0.09855	-0.398308	-1.1784	34	c("sqd", "pum", "twin", "CG2091", "tsu")
response to ketone (GO:1901654)	0.266573	0.509921	0.0946646	-0.483696	-1.17954	13	c("Trf2", "Eip75B", "ph-p", "ash2", "Nup98-96", "Trl")
regulation of cell-cell adhesion (GO:0022407)	0.262341	0.509921	0.0956031	-0.484499	-1.1815	13	c("wech", "robo1", "Ten-a", "sli", "Rap1", "robo2")
female gamete generation (GO:0007292)	0.175092	0.412485	0.112379	-0.320832	-1.18341	140	c("Rbfox1", "sqd", "brat", "yps", "Hrb98DE", "dap", "mts", "endos", "Hsp83", "Pp1-87B", "ctp", "pum", "Tm1", "Eip75B", "Dcp-1", "HDAC1", "stau", "S6k", "eIF4A", "twin", "kra", "ct", "Cdc42", "kuz", "mago", "ppan", "dsh", "CSN5", "Pka-C1", "hts", "Ote", "dom")
embryonic hemopoiesis (GO:0035162)	0.255172	0.503878	0.0959207	-0.444749	-1.18369	20	c("Rho1", "Mtl", "Pvf3", "Cdc42", "Rap1", "Ras85D", "Rac2", "Rac1", "sn", "if", "RhoL")
regulation of organ morphogenesis (GO:2000027)	0.240216	0.482815	0.0982123	-0.413184	-1.18435	28	c("aop", "pros", "tinc", "eff", "sd", "Akap200", "stan")
positive regulation of protein modification process (GO:0031401)	0.236439	0.478601	0.100991	-0.474711	-1.18565	15	c("CG8009", "InR", "lic", "Nrk", "Rack1", "Ankle2", "Hsp67Bc", "raptor")
regulation of cellular component organization (GO:0051128)	0.214844	0.458183	0.102822	-0.370033	-1.18621	56	c("Act57B", "TER94", "Fmr1", "stau", "CG9328", "mago", "alpha-Spec", "GMF", "Snap29", "tsu", "hfp", "Pka-C1", "bic", "mxt", "eIF4E1", "Syx1A", "Rac1", "enc", "nsl1", "vap")
protein import into mitochondrial matrix (GO:0030150)	0.260749	0.509921	0.0949752	-0.47891	-1.18637	14	c("Roe1", "CG8531", "Tom40", "CG7394")
endocytosis (GO:0006897)	0.218629	0.459931	0.101351	-0.360637	-1.18703	63	c("Vrp1", "CG16791", "aop", "Rho1", "Mtl", "Dscam1", "shi", "Rab7", "comm", "Gs1", "Cdc42", "SCAR", "Galphaq", "Rac2", "crq", "NimC4", "spin")
positive regulation of protein phosphorylation (GO:0001934)	0.215633	0.458901	0.104733	-0.397711	-1.18828	38	c("CycK", "CycT", "Cdc42", "InR", "mav", "chif", "gbb", "Ras85D", "Src64B", "drk", "drl", "lic", "Nrk", "Rack1")
modification-dependent protein catabolic process (GO:0019941)	0.198939	0.442913	0.10882	-0.389018	-1.19215	44	c("Ubi-p5E", "Nedd8", "SkpA", "TER94", "eff", "Rpn9", "CG40045", "Rpn6", "pic", "CG8188", "Uba1")
regulation of cell maturation (GO:1903429)	0.229485	0.472393	0.102822	-0.478639	-1.19546	15	c("TER94", "stau", "mago", "tsu", "Pka-C1", "bic", "Syx1A", "enc")
regulation of intracellular mRNA localization (GO:1904580)	0.229485	0.472393	0.102822	-0.478639	-1.19546	15	c("TER94", "stau", "mago", "tsu", "Pka-C1", "bic", "Syx1A", "enc")
regulation of oocyte development (GO:0060281)	0.229485	0.472393	0.102822	-0.478639	-1.19546	15	c("TER94", "stau", "mago", "tsu", "Pka-C1", "bic", "Syx1A", "enc")
regulation of pole plasm oskar mRNA localization (GO:0007317)	0.21975	0.459931	0.105521	-0.474048	-1.20078	16	c("TER94", "stau", "mago", "tsu", "Pka-C1", "bic", "Syx1A", "enc")
regulation of actin filament polymerization (GO:0030833)	0.210243	0.454106	0.106323	-0.415567	-1.20238	30	c("chinmo", "Vrp1", "Lam", "Mtl", "shi", "Cdc42", "GMF", "SCAR")
wing and notum subfield formation (GO:0035309)	0.231092	0.47388	0.102822	-0.517048	-1.20413	11	c("salm", "dsh", "tup", "vn", "sgg", "msk")
protein import (GO:0017038)	0.225981	0.469096	0.10208	-0.42963	-1.20417	25	c("smt3", "Ran", "Tnpo", "Nxt1", "lwr", "Ras85D", "Ntf-2", "CG10286", "Nup62")
embryonic organ development (GO:0048568)	0.229805	0.472393	0.102822	-0.450263	-1.20463	21	c("sd", "robo1", "Ggamma1", "polo", "sli", "robo2", "tup")
imaginal disc development (GO:0007444)	0.142125	0.362702	0.129443	-0.346075	-1.2047	91	c("chinmo", "14-3-3epsilon", "ctp", "CtBP", "cpb", "ewg", "pico", "noc", "sd", "wge", "Dsp1", "Amun", "ppan", "Abd-B", "Sep2", "pic", "puf", "Nrg", "esg", "tws", "CG5446")
regulation of transcription elongation from RNA polymerase II promoter (GO:0034243)	0.236515	0.478601	0.100633	-0.45835	-1.2055	19	c("Mef2", "fs(1)h", "EloC", "Cf2", "TH1")
TOR signaling (GO:0031929)	0.229901	0.472393	0.103576	-0.49436	-1.20555	13	c("REPTOR", "Ras85D", "drk", "PRAS40", "Lnk", "raptor", "Shc", "rictor", "Socs16D")
phagocytosis (GO:0006909)	0.225718	0.469096	0.102822	-0.436542	-1.20601	24	c("CG16791", "Dscam1", "Gs1", "Cdc42", "ced-6", "SCAR", "Src42A", "Rac2", "crq", "NimC4")
glial cell migration (GO:0008347)	0.218453	0.459931	0.104344	-0.42622	-1.20642	26	c("how", "jing", "Rho1", "sli", "kuz", "CSN5", "Rac1", "pyr", "spin", "gish", "Dl", "fzr", "NetB")
branching involved in open tracheal system development (GO:0060446)	0.205534	0.447462	0.106323	-0.386465	-1.20818	50	c("hdc", "Lam", "noc", "sgl", "Cdc42", "Vha26", "Ras85D", "esg", "pnt", "VhaPPA1-1", "CCT3", "grh", "dmt", "Zyx", "VhaAC39-1", "put", "rhea", "stumps", "caps", "ago", "sty", "Zpr1", "arm", "Rheb", "apt", "Hph", "dnd", "ttk")
open tracheal system development (GO:0007424)	0.142145	0.362702	0.127505	-0.332162	-1.2085	126	c("stg", "Mhc", "Ubx", "h", "dap", "nrv2", "jing", "Rho1", "noc", "robo1", "sgl", "shi", "salm", "Sdc", "vvl", "LanA", "sli", "ct", "Cdc42", "InR", "Abd-B", "kni", "Vha26", "robo2", "lolal", "Mad", "Src42A", "Ras85D", "esg", "Rac2", "Rac1", "Src64B", "Lac", "pnt")
regulation of stem cell proliferation (GO:0072091)	0.233748	0.477393	0.101351	-0.459567	-1.2087	19	c("brat", "pros", "HDAC1", "E(spl)mbeta-HLH", "E(spl)mdelta-HLH", "pnt", "klu", "E(spl)mgamma-HLH", "dpn", "Mmp2")
non-sensory hair organization (GO:0035316)	0.212796	0.456891	0.107554	-0.477499	-1.20952	16	c("Rho1", "fz", "dsh", "Nost", "sn", "Mbs", "zip", "Cip4", "sqh", "vri", "trc")
proximal/distal pattern formation, imaginal disc (GO:0007449)	0.213483	0.457206	0.107972	-0.508052	-1.21004	12	c("hth", "jing", "Lim1")
positive regulation of stress-activated MAPK cascade (GO:0032874)	0.21975	0.459931	0.105521	-0.465175	-1.21076	18	c("Traf4", "rdx", "Mnn1", "Ask1", "hppy", "ben", "Dhx15", "Cka", "Crk", "Atg9", "slim")
oogenesis (GO:0048477)	0.132099	0.350304	0.132147	-0.326965	-1.2127	147	c("Rbfox1", "sqd", "brat", "yps", "Hrb98DE", "dap", "mts", "endos", "Hsp83", "Pp1-87B", "ctp", "pum", "Tm1", "Eip75B", "Dcp-1", "aurB", "eff", "HDAC1", "stau", "S6k", "eIF4A", "twin", "kra", "ct", "Cdc42", "kuz", "InR", "mago", "dsh", "CSN5", "Pka-C1", "hts", "Ote", "dom")
regulation of protein kinase B signaling (GO:0051896)	0.216407	0.459582	0.107554	-0.535995	-1.21336	10	c("mts", "CycG", "wdb")
protein modification by small protein removal (GO:0070646)	0.188079	0.428145	0.112379	-0.411316	-1.21689	34	c("smt3", "Usp7", "CG4603", "CSN5", "CSN4", "puf", "Usp47", "Usp2", "Den1", "Rpn11", "Usp1", "eIF3f1", "Usp39", "CSN6", "CSN1b", "alien", "Usp16-45", "not", "CSN8")
proteasomal ubiquitin-independent protein catabolic process (GO:0010499)	0.217753	0.459931	0.10592	-0.491961	-1.2187	14	c("Prosbeta7", "Prosbeta6", "Prosalpha3", "Prosalpha2", "Prosalpha7", "Prosalpha6", "Prosbeta4", "Prosbeta3")
apoptotic cell clearance (GO:0043277)	0.218618	0.459931	0.10673	-0.501101	-1.22199	13	c("Mtl", "bsk", "ced-6", "Src42A", "NimC4")
lipid homeostasis (GO:0055088)	0.20467	0.447462	0.10925	-0.474049	-1.22267	17	c("Myc", "smt3", "Sap-r", "InR")
positive regulation of programmed cell death (GO:0043068)	0.202171	0.445857	0.10925	-0.43197	-1.2227	26	c("Traf4", "pnut", "Fmr1", "rdx", "PDCD-5", "Sep1", "Den1", "CycE", "hppy")
regulation of JNK cascade (GO:0046328)	0.18024	0.421671	0.115734	-0.406239	-1.2229	39	c("Traf4", "cpb", "SkpA", "alph", "rdx", "Ptp61F", "flw", "MAPk-Ak2", "Mnn1", "Ask1", "stck", "hppy", "ben", "Rala", "PSR")
protein modification by small protein conjugation (GO:0032446)	0.17601	0.413686	0.115734	-0.368814	-1.22329	66	c("Ubi-p5E", "Nedd8", "smt3", "eff", "rdx", "Prp19", "Ubr1", "lwr", "pic", "CG8188", "Uba1", "Cul1", "UbcE2M", "CG5823", "CG2218", "CG46338", "SCCRO4", "mib2", "Aos1", "mura", "mei-P26", "gol", "HERC2")
cell junction maintenance (GO:0034331)	0.212885	0.456891	0.107972	-0.525791	-1.22449	11	c("p120ctn", "Rho1", "shi", "Rac2", "Rac1")
negative regulation of cellular response to insulin stimulus (GO:1900077)	0.205841	0.447462	0.109684	-0.470862	-1.22556	18	c("mts", "SkpA", "Fmr1", "Ptp61F", "Cul1", "wdb")
negative regulation of insulin receptor signaling pathway (GO:0046627)	0.205841	0.447462	0.109684	-0.470862	-1.22556	18	c("mts", "SkpA", "Fmr1", "Ptp61F", "Cul1", "wdb")
associative learning (GO:0008306)	0.182186	0.422322	0.115734	-0.422476	-1.22772	31	c("14-3-3zeta", "Pp1-87B", "Fmr1", "mnb", "shi", "Pka-C1", "Ent2", "mbm", "drk", "drl", "vn", "Psn", "gish", "sgg", "Krn", "Nf1", "eas", "sra", "spi")
histone H3-K4 methylation (GO:0051568)	0.200549	0.443573	0.110565	-0.476313	-1.22851	17	c("wds", "Hcf", "Rtf1", "Mnn1", "Wdr82", "Ncoa6", "ash2", "Pa1", "Set1", "nej")
regulation of chromatin silencing (GO:0031935)	0.202462	0.445857	0.109684	-0.445398	-1.23047	24	c("crol", "l(3)neo38", "psq", "vig2", "Usp47", "Ibf2", "FRG1", "z", "Ibf1", "Trl", "CG8036", "Cp190", "Bap170", "Prp3", "JIL-1")
regulation of wound healing (GO:0061041)	0.198034	0.441868	0.112843	-0.516768	-1.23079	12	c("Rho1", "Mtl", "Cdc42", "Rac2", "Rac1", "grh")
peptidyl-lysine modification (GO:0018205)	0.203081	0.44625	0.111011	-0.52955	-1.23325	11	c("smt3", "Plod", "lwr")
negative regulation of intracellular signal transduction (GO:1902532)	0.163804	0.397923	0.121543	-0.406128	-1.2333	41	c("mts", "spidey", "mnb", "wap", "alph", "Ptp61F", "LRR", "Cul1", "Mob4", "wdb", "PRAS40", "jub", "Atg18a", "Fgop2", "Zyx", "heix", "Strip")
TORC1 signaling (GO:0038202)	0.20028	0.443573	0.111918	-0.529949	-1.23418	11	c("REPTOR", "Ras85D", "drk", "PRAS40", "Lnk")
regulation of Notch signaling pathway (GO:0008593)	0.120051	0.329576	0.142057	-0.353438	-1.23458	96	c("pzg", "neur", "insb", "mahe", "Myc", "CRMP", "Arpc1", "eIF3h", "shi", "Rab7", "fz", "Arp3", "stan", "ct", "hbs", "spdo", "dsh", "dom", "Rtf1", "CycG", "e(r)", "Vps2", "Vps25", "Tom", "aph-1", "Nurf-38", "Psn", "E(bx)", "eIF3f1", "AP-1mu", "bun", "Vha68-1", "Rala", "VhaAC39-1", "Fkbp14", "dx", "Nipped-A", "shams", "Mlf", "Su(var)3-3", "Chi", "H", "lt")
positive regulation of transferase activity (GO:0051347)	0.20028	0.443573	0.111918	-0.530404	-1.23524	11	c("smid", "InR", "drl", "SCCRO4", "Nrk")
segment polarity determination (GO:0007367)	0.189116	0.428578	0.113787	-0.434836	-1.23581	27	c("kn", "dlp", "fz2", "sgl", "rdx", "fz", "stan", "dsh", "dally", "wls", "sgg", "AGO1", "lgs", "nkd", "Apc", "arm", "sfl")
regulation of terminal button organization (GO:2000331)	0.184979	0.424907	0.116739	-0.49561	-1.23785	15	c("S6k", "Ten-a", "Sod1", "ND-20", "Ada2b")
negative regulation of neuromuscular junction development (GO:1904397)	0.171854	0.410585	0.119888	-0.429406	-1.23807	29	c("Galphao", "ewg", "SkpA", "Liprin-gamma", "Fmr1", "LanA", "ena", "Src42A", "Src64B", "Mob4", "Dad", "sgg", "Strip", "Nf1", "Cip4", "raptor", "Abl")
negative regulation of synapse assembly (GO:0051964)	0.171854	0.410585	0.119888	-0.429406	-1.23807	29	c("Galphao", "ewg", "SkpA", "Liprin-gamma", "Fmr1", "LanA", "ena", "Src42A", "Src64B", "Mob4", "Dad", "sgg", "Strip", "Nf1", "Cip4", "raptor", "Abl")
negative regulation of synaptic growth at neuromuscular junction (GO:0045886)	0.171854	0.410585	0.119888	-0.429406	-1.23807	29	c("Galphao", "ewg", "SkpA", "Liprin-gamma", "Fmr1", "LanA", "ena", "Src42A", "Src64B", "Mob4", "Dad", "sgg", "Strip", "Nf1", "Cip4", "raptor", "Abl")
Rho protein signal transduction (GO:0007266)	0.195562	0.438283	0.112843	-0.452237	-1.24006	23	c("RhoGDI", "Rho1", "Mtl", "tum", "Cdc42", "RhoGAPp190", "Rac2", "Rac1", "RhoGAP100F")
cellular response to transforming growth factor beta stimulus (GO:0071560)	0.18724	0.428145	0.115734	-0.501026	-1.24116	14	c("smt3", "Cdc42", "mav", "Mad", "lwr", "Med", "put", "tkv")
regulation of cytoskeleton organization (GO:0051493)	0.170501	0.410255	0.120433	-0.431147	-1.24309	29	c("Rho1", "shi", "stai", "tum", "ena", "Cdc42", "pav", "sti", "lilli", "sgg", "RhoL", "Cp190", "jar", "Crk", "sqh")
positive regulation of stem cell proliferation (GO:2000648)	0.183588	0.423516	0.11725	-0.497977	-1.24376	15	c("pros", "Fmr1", "E(spl)mbeta-HLH", "E(spl)m3-HLH", "zld", "klu", "E(spl)mgamma-HLH", "dpn", "bun", "lin-28")
histone H3 acetylation (GO:0043966)	0.188022	0.428145	0.115734	-0.465147	-1.24445	21	c("lid", "Hcf", "Ing5", "e(y)1", "Ada2b", "Nipped-A", "CG6907", "Taf1", "nej", "chm", "brm", "enok", "Eaf6", "Ada3")
negative regulation of stress-activated MAPK cascade (GO:0032873)	0.204703	0.447462	0.109684	-0.473506	-1.24536	19	c("cpb", "SkpA", "alph", "Ptp61F", "flw", "Mnn1", "stck", "Rala", "PSR")
embryonic heart tube development (GO:0035050)	0.183588	0.423516	0.11725	-0.478869	-1.2464	18	c("robo1", "Ggamma1", "polo", "sli", "robo2", "tup")
positive regulation of wound healing (GO:0090303)	0.191877	0.431936	0.114751	-0.535362	-1.24678	11	c("Rho1", "Mtl", "Cdc42", "Rac2", "Rac1")
eye morphogenesis (GO:0048592)	0.115533	0.318896	0.145516	-0.358944	-1.24751	88	c("Hrb98DE", "pros", "bi", "Lam", "sns", "p120ctn", "Rho1", "eff", "sd", "Arpc1", "Hrb87F", "tsr", "alph", "rdx", "fz", "hbs", "dsh", "Mad", "mirr", "SCAR")
negative regulation of innate immune response (GO:0045824)	0.181946	0.422322	0.118815	-0.513328	-1.2518	13	c("Nxt1", "GlyP", "puf", "unc-45", "Usp2", "E(bx)", "Rala")
regulation of neuromuscular junction development (GO:1904396)	0.17862	0.418847	0.11725	-0.447372	-1.2539	25	c("brat", "pum", "Cdc42", "kis", "metro", "spin", "Dad", "Cdk5", "tkv")
positive regulation of macromolecule metabolic process (GO:0010604)	0.136063	0.355238	0.135002	-0.408247	-1.25871	45	c("rin", "aop", "pros", "bsk", "comm", "Nipped-B", "MRG15", "mago", "Pka-C1", "MED26", "CG3198", "pnt", "FoxK", "nito", "z", "ash2", "CG6686", "swm", "Nup98-96", "CG7483", "Bap60", "Sf3a2", "Rae1", "CG4936", "oc", "gcm")
anterior/posterior pattern specification (GO:0009952)	0.169607	0.409075	0.120985	-0.444863	-1.25919	26	c("Antp", "Ubx", "h", "pcs", "Pka-C1", "rump", "lost", "abd-A", "lilli", "Dad", "tkv", "cni")
proteasome-mediated ubiquitin-dependent protein catabolic process (GO:0043161)	0.099872	0.291503	0.157403	-0.355538	-1.26085	106	c("brat", "wech", "TER94", "eff", "vih", "rdx", "Trim9", "Ppa", "Rpn9", "Prosbeta7", "CG4603", "Prosbeta6", "CG40045", "Rpn1", "Rpn6", "Ubr1", "Prosalpha3", "pic", "Rpt4", "CG8188", "Rpn7", "Pomp", "Rpt1", "Rpn11", "gus", "CG5823", "Ubc6", "Rpn10", "CG11658", "sina", "Rpn2", "Rpt6", "Prosalpha2", "Prosalpha7", "HERC2", "fzy", "Rpt2", "CG42797", "FBXO11", "Prosalpha6", "fzr", "ago", "Rca1", "Rpn3"…
negative regulation of defense response (GO:0031348)	0.167822	0.405738	0.123257	-0.509293	-1.26164	14	c("Nxt1", "GlyP", "puf", "unc-45", "Usp2", "E(bx)", "Rala")
compound eye development (GO:0048749)	0.0738007	0.241942	0.181383	-0.338758	-1.26183	155	c("Hrb98DE", "aop", "hth", "bi", "Lam", "neur", "Kr", "sns", "E(spl)m7-HLH", "dlp", "p120ctn", "Rho1", "eff", "sd", "Lim1", "Arpc1", "Hrb87F", "E(spl)mbeta-HLH", "tsr", "alph", "fz", "Amun", "Trim9", "ena", "hbs", "dsh", "CkIIalpha", "Pka-C1", "Mad", "mirr", "Su(var)2-10", "sna", "SCAR", "Src42A", "E(spl)m8-HLH", "Ras85D", "E(spl)mdelta-HLH", "alphaSnap", "tsh", "capt", "E(spl)m3-HLH", "Scm", "us…
primary branching, open tracheal system (GO:0007428)	0.172753	0.411758	0.122108	-0.5298	-1.26183	12	c("sgl", "Ras85D", "pnt", "grh", "dmt", "put", "stumps")
regulation of insulin receptor signaling pathway (GO:0046626)	0.159244	0.391082	0.125033	-0.440256	-1.26195	28	c("mts", "SkpA", "Fmr1", "Ptp61F", "CycG", "Cul1", "wdb", "poly", "DENR", "sgg", "lin-28")
eye photoreceptor cell differentiation (GO:0001754)	0.160544	0.391883	0.125033	-0.444859	-1.26429	27	c("aop", "pros", "eff", "salm", "hbs", "CSN5", "CSN4")
male gamete generation (GO:0048232)	0.136719	0.356031	0.133555	-0.394579	-1.2649	56	c("Imp", "Psi", "ctp", "Lam", "bol", "Hrb27C", "Iswi", "U2A", "pAbp", "ifc", "tra2", "Prp8", "Baldspot", "l(3)72Ab", "mei-P26", "Hip14", "wuho", "Ddx1", "Mi-2", "hyd", "bel", "fwd", "Trl", "Sf3a1", "Diap1")
negative regulation of mitotic cell cycle phase transition (GO:1901991)	0.182073	0.422322	0.118288	-0.543156	-1.26494	11	c("dap", "mor", "Mad", "CycG", "CycA")
compound eye morphogenesis (GO:0001745)	0.103185	0.298646	0.154191	-0.356456	-1.26503	105	c("Hrb98DE", "aop", "bi", "emc", "Lam", "sns", "p120ctn", "Rho1", "eff", "sd", "Arpc1", "Hrb87F", "shi", "salm", "tsr", "alph", "fz", "hbs", "dsh", "CSN5", "Mad", "CSN4", "mirr", "SCAR")
mitotic nuclear division (GO:0140014)	0.134846	0.353135	0.13649	-0.425974	-1.26648	37	c("borr", "aurB", "Non1", "vih", "Top2", "Non2", "Det", "BuGZ", "ph-p", "CG8188", "Ns1", "Mob4", "nudE", "CycA", "Rpn10", "ball", "glu", "bel", "ncd", "mgr", "Diap1", "Klp67A")
cytoplasmic translational initiation (GO:0002183)	0.180672	0.421707	0.118815	-0.543924	-1.26672	11	c("eIF4H1", "eIF2gamma", "eIF4E1", "DENR", "eIF4B", "MCTS1", "eIF3a")
synaptic vesicle localization (GO:0097479)	0.159501	0.391082	0.126876	-0.511834	-1.26793	14	c("Fmr1", "shi", "RhoGAP100F", "sesB", "Liprin-alpha", "Cdk5", "lap", "Rop", "wrd", "Khc")
glucose homeostasis (GO:0042593)	0.183956	0.423516	0.116739	-0.482766	-1.26971	19	c("Eno", "Gapdh2", "InR", "Tpi", "Uba1", "CkIalpha")
regulation of translational initiation (GO:0006446)	0.16573	0.401638	0.125033	-0.533818	-1.2714	12	c("bol", "mxt", "CG13124", "DENR", "eIF3d1", "MCTS1", "eIF3a", "Rpb7", "eIF3b")
peripheral nervous system development (GO:0007422)	0.127771	0.341508	0.138805	-0.384396	-1.27498	66	c("stg", "hth", "pros", "emc", "neur", "chn", "Rho1", "Dscam1", "vvl", "exd", "ct", "spdo", "cnn", "mirr", "pav", "Reph", "E(spl)m8-HLH", "Ras85D", "esg", "Rac1", "cwo", "pnt", "CycE", "spin", "CycA", "Appl", "dmt", "vn", "abd-A")
maintenance of apical/basal cell polarity (GO:0035090)	0.173669	0.411758	0.121543	-0.54775	-1.27563	11	c("Rho1", "CG3408", "trol", "Vps25", "alc")
regulation of nucleic acid-templated transcription (GO:1903506)	0.0794045	0.250582	0.175204	-0.347785	-1.27637	134	c("lmd", "HmgD", "Ubx", "lola", "Su(var)205", "pros", "bi", "gro", "Oli", "HmgZ", "chn", "kn", "Myc", "HDAC1", "Iswi", "salm", "Dsp1", "Nipped-B", "Dlip3", "row", "cas", "ct", "Sp1", "Nap1", "cg", "kni", "ab", "Cf2", "M1BP", "nonA", "sna", "osa")
gliogenesis (GO:0042063)	0.123179	0.33543	0.142901	-0.431512	-1.27664	34	c("how", "bnb", "pros", "jing", "Rho1", "sli", "kuz", "CSN5", "Rac1", "pyr", "spin", "poe", "gish", "Dl", "fzr", "NetB")
mitochondrial transport (GO:0006839)	0.12367	0.335866	0.142901	-0.431264	-1.2796	35	c("porin", "Hsp60A", "Roe1", "CG8531", "Tom40", "mRpL12", "CG7394", "CG8004", "sesB", "ATPsynO")
negative regulation of cell cycle G1/S phase transition (GO:1902807)	0.15983	0.391082	0.128143	-0.565274	-1.27964	10	c("dap", "mor", "Mad", "CycG")
sister chromatid segregation (GO:0000819)	0.161335	0.392867	0.126254	-0.491673	-1.27973	18	c("borr", "aurB", "Top2", "ph-p", "CycA", "Rpn10", "ball", "glu", "bel", "Klp67A", "chb", "barr")
anterior/posterior pattern specification, imaginal disc (GO:0007448)	0.158554	0.391082	0.127505	-0.505304	-1.27995	16	c("bi", "Abd-B", "Pka-C1", "Mad", "abd-A", "Dad", "tkv")
negative regulation of response to external stimulus (GO:0032102)	0.15983	0.391082	0.128143	-0.565518	-1.28019	10	c("Pli", "Dsp1", "puf", "Usp2", "Stat92E")
cellular response to DNA damage stimulus (GO:0006974)	0.120053	0.329576	0.144631	-0.420625	-1.28204	42	c("14-3-3epsilon", "Caf1-55", "flfl", "pic", "Snr1", "Mnn1", "Uba1", "CkIalpha", "lok", "Ino80", "Ubc6", "CG5181", "grp", "HERC2", "rpr", "gpp", "hyd", "pds5", "Nipped-A", "SMC5", "CG1814", "Spf45", "hid", "Tfb1", "CG9286")
establishment of protein localization to mitochondrion (GO:0072655)	0.152566	0.383497	0.130106	-0.467844	-1.28286	23	c("Hsp60A", "Roe1", "CG8531", "Tom40", "CG7394", "CG8004")
regulation of immune response (GO:0050776)	0.154494	0.385475	0.130106	-0.539032	-1.28382	12	c("Lam", "mor", "LRR", "Deaf1", "akirin")
positive regulation of signal transduction (GO:0009967)	0.109518	0.311633	0.151149	-0.383523	-1.2855	70	c("mts", "pzg", "neur", "dlp", "CRMP", "Arpc1", "eIF3h", "shi", "Arp3", "Dyrk2", "hbs", "trol", "CkIIalpha", "dom", "Rtf1", "CycG", "e(r)", "wdb", "Stam", "poly", "Nurf-38", "DENR", "E(bx)", "eIF3f1", "wls", "ttv", "lin-28", "lgs")
post-embryonic animal organ development (GO:0048569)	0.130728	0.347578	0.1396	-0.444321	-1.28557	30	c("lola", "SPARC", "lid", "chn", "kn", "sns", "crp")
negative regulation of macromolecule metabolic process (GO:0010605)	0.113606	0.315655	0.149208	-0.421875	-1.28801	43	c("brat", "pros", "Tis11", "Kr", "noc", "HDAC1", "SmydA-1", "Mad", "sna", "dom", "east", "E(spl)m8-HLH", "Ras85D", "rept", "YL-1")
regulation of embryonic development (GO:0045995)	0.134694	0.353135	0.138022	-0.454015	-1.29032	27	c("Gbeta13F", "how", "Rho1", "Fmr1", "Capr", "lark", "Ggamma1", "Rap1", "eIF4E1")
RNA export from nucleus (GO:0006405)	0.126685	0.339501	0.142057	-0.44631	-1.29133	30	c("sqd", "Hel25E", "SF2", "mago", "tsu")
negative regulation of organ growth (GO:0046621)	0.146036	0.368914	0.133555	-0.509803	-1.29135	16	c("rin", "lig", "Fmr1", "Capr", "Tao")
positive regulation of ERK1 and ERK2 cascade (GO:0070374)	0.154173	0.385475	0.130777	-0.570714	-1.29195	10	c("InR", "M1BP", "drl", "Lnk", "Nrk")
regulation of protein phosphorylation (GO:0001932)	0.11186	0.315638	0.152145	-0.441597	-1.29446	32	c("chinmo", "dap", "mts", "shi", "InR", "mav", "gbb", "CG8312", "wdb", "CycE", "Ssrp", "lic", "Nrk", "Rack1")
chemical homeostasis (GO:0048878)	0.144231	0.36618	0.133555	-0.501904	-1.29452	17	c("endos", "Myc", "smt3", "Sap-r", "InR")
positive regulation of transcription, DNA-templated (GO:0045893)	0.0354191	0.164321	0.261664	-0.332045	-1.29599	242	c("Rbfox1", "lmd", "Pdp1", "Antp", "Mef2", "lola", "Trf2", "scf", "Su(var)205", "hth", "pros", "CtBP", "CG32767", "REPTOR", "lid", "tou", "Eip75B", "chn", "jing", "kn", "lig", "Myc", "tna", "Bap55", "sd", "Lim1", "CG12054", "Iswi", "CycK", "CycT", "sug", "vvl", "CG8677", "Nipped-B", "Dlip3", "exd", "mor", "Rcd5", "Hcf", "onecut", "CG10555", "Abd-B", "CG5641", "lolal", "Tet", "Mad", "mirr", "sna",…
negative regulation of stem cell proliferation (GO:2000647)	0.109312	0.311633	0.154191	-0.44607	-1.29628	31	c("brat", "mts", "pros", "polo", "mor", "osa", "MED11", "Snr1", "tws")
negative regulation of JAK-STAT cascade (GO:0046426)	0.156863	0.388513	0.128789	-0.557183	-1.2976	11	c("pzg", "lig", "Ptp61F", "Su(var)2-10", "Socs36E")
negative regulation of STAT cascade (GO:1904893)	0.156863	0.388513	0.128789	-0.557183	-1.2976	11	c("pzg", "lig", "Ptp61F", "Su(var)2-10", "Socs36E")
neuroblast fate determination (GO:0007400)	0.13491	0.353135	0.1396	-0.512606	-1.29845	16	c("brat", "pros", "Kr", "stau", "kuz", "CycE", "abd-A", "pins")
positive regulation of transcription elongation from RNA polymerase II promoter (GO:0032968)	0.143255	0.364615	0.135002	-0.51989	-1.29849	15	c("Mef2", "fs(1)h", "EloC", "Cf2")
negative regulation of cell fate specification (GO:0009996)	0.134535	0.353135	0.1396	-0.524974	-1.30048	14	c("hdc", "aop", "chn", "salm")
negative regulation of canonical Wnt signaling pathway (GO:0090090)	0.106613	0.306814	0.156312	-0.447885	-1.30156	31	c("gro", "CtBP", "SkpA", "TER94", "Rho1", "tum", "pav", "CkIalpha", "Cul1", "rept", "Coop", "Mmp2", "lic", "sgg", "nkd", "pbl", "wts", "nej", "Apc")
histone lysine methylation (GO:0034968)	0.132972	0.351697	0.138805	-0.460133	-1.30241	26	c("wds", "Hcf", "Rtf1", "vig2", "Mnn1", "Hmt4-20", "BEAF-32", "Wdr82", "Ncoa6", "ash2", "gpp", "Pa1", "Set1", "nej")
ecdysone receptor-mediated signaling pathway (GO:0035076)	0.145686	0.368914	0.135002	-0.575422	-1.30261	10	c("pzg", "Iswi", "Nurf-38", "DENR", "DOR", "E(bx)")
regulation of plasma membrane bounded cell projection assembly (GO:0120032)	0.139082	0.359414	0.137251	-0.521803	-1.30327	15	c("cpb", "Tm1", "Rho1", "tsr", "ena", "SCAR")
neuroblast fate commitment (GO:0014017)	0.129655	0.345633	0.142057	-0.490589	-1.30569	20	c("brat", "pros", "Kr", "stau", "kuz", "osa", "CycE", "abd-A", "pins")
regulation of lamellocyte differentiation (GO:0035203)	0.138614	0.359414	0.138805	-0.578421	-1.3094	10	c("neur", "kn", "CSN5", "lwr")
short-term memory (GO:0007614)	0.141079	0.362482	0.135741	-0.497987	-1.30974	19	c("Fmr1", "Ank2", "shi", "Nipped-B", "kis", "drk", "Appl", "Psn", "for", "Nf1")
cytoskeleton organization (GO:0007010)	0.0961282	0.284731	0.164406	-0.437838	-1.31803	39	c("Act57B", "Act5C", "Act87E", "alpha-Cat", "Arp3", "ena", "Cdc42", "Act42A", "Ank", "Vinc", "jub", "Hem", "Psn", "RhoL", "rhea", "Dg", "p130CAS", "Synd", "Arp10")
anterior/posterior axis specification (GO:0009948)	0.0923483	0.27864	0.166934	-0.432499	-1.31823	42	c("sqd", "Antp", "Hsp83", "pum", "stau", "psq", "tsu", "CSN5", "Pka-C1", "bic", "rump", "Ras85D", "drk", "gus", "MED31", "lic", "Dl", "Dg", "cni")
neuroblast development (GO:0014019)	0.125174	0.336342	0.145516	-0.52926	-1.3219	15	c("Antp", "brat", "svp", "qless", "cas")
stem cell development (GO:0048864)	0.125174	0.336342	0.145516	-0.52926	-1.3219	15	c("Antp", "brat", "svp", "qless", "cas")
intracellular steroid hormone receptor signaling pathway (GO:0030518)	0.122191	0.333637	0.148262	-0.555511	-1.32307	12	c("pzg", "Iswi", "Nurf-38", "DENR", "DOR", "E(bx)")
response to alcohol (GO:0097305)	0.120666	0.330363	0.148262	-0.482979	-1.32436	23	c("Trf2", "Eip75B", "Pkc98E", "Tao", "hang", "ph-p", "Clic")
oenocyte differentiation (GO:0001742)	0.12447	0.336342	0.147331	-0.586405	-1.32748	10	c("how", "hth", "salm", "exd")
protein localization to nucleus (GO:0034504)	0.0943396	0.281077	0.166934	-0.458873	-1.32767	30	c("hth", "Lam", "smt3", "Ran", "Tnpo", "Nxt1", "lwr", "Ras85D", "Ntf-2", "CG10286", "Nup62")
mRNA transport (GO:0051028)	0.108548	0.310868	0.155242	-0.469812	-1.32981	26	c("sqd", "Hel25E", "Fmr1", "Arc1", "mago", "tsu")
embryo development ending in birth or egg hatching (GO:0009792)	0.0819022	0.255283	0.17822	-0.431363	-1.32998	45	c("elav", "Hsc70-4", "CtBP", "chn", "CycB", "kn", "cdi", "Myc", "lark", "InR", "lolal", "Atpalpha", "mirr", "bic", "tws", "Deaf1", "drk")
melanization defense response (GO:0035006)	0.0890688	0.272735	0.172324	-0.464505	-1.33146	28	c("Rho1", "bsk", "Flo2", "LanA", "Eb1", "Cdc42", "Nrg", "Rac2", "Rac1", "MP1", "poly", "Cdk5", "RhoL", "Ephrin")
small GTPase mediated signal transduction (GO:0007264)	0.114011	0.315655	0.152145	-0.517036	-1.33355	17	c("rin", "CRMP", "Ras85D", "PlexA", "C3G", "drk", "pnt", "vimar", "Rala", "Nf1", "Ras64B")
periodic partitioning (GO:0007365)	0.0889488	0.272735	0.172324	-0.46257	-1.33837	30	c("h", "kn", "dlp", "fz2", "sgl", "rdx", "fz", "stan", "dsh", "dally", "lilli", "wls", "sgg", "AGO1", "lgs")
negative regulation of transcription from RNA polymerase II promoter (GO:0000122)	0.0502513	0.192636	0.224966	-0.372449	-1.34233	118	c("zfh1", "Antp", "Ubx", "scrt", "h", "aop", "pros", "bi", "gro", "CtBP", "sbb", "emc", "CG32767", "Kr", "Eip75B", "chn", "jing", "E(spl)m7-HLH", "Caf1-55", "HDAC1", "E(spl)mbeta-HLH", "Dsp1", "sug", "ct", "MBD-like", "kni", "ab", "mirr", "sna", "kis", "esg", "E(spl)mdelta-HLH", "simj", "cwo", "TH1", "tsh", "klu", "ush", "E(spl)mgamma-HLH", "Coop")
actin filament organization (GO:0007015)	0.0689207	0.234274	0.193813	-0.419323	-1.34294	55	c("chic", "Mhc", "up", "bt", "Tm2", "cpb", "Tm1", "Dcp-1", "Rho1", "pico", "cdi", "Mtl", "tsr", "Mical", "ena", "Cdc42")
heart morphogenesis (GO:0003007)	0.114047	0.315655	0.153159	-0.537841	-1.34333	15	c("Acer", "kuz", "spdo", "dsh")
ncRNA processing (GO:0034470)	0.0864362	0.267767	0.173748	-0.453143	-1.34452	35	c("PheRS-m", "CG1542", "Nnp-1", "dbe", "LTV1", "CG4022", "bys", "CG6712", "nop5", "RpLP0-like", "CG9107", "Ars2", "Dis3", "wcd", "CG1789", "l(3)07882", "loqs", "CG9799", "Dcr-2")
positive regulation of protein serine/threonine kinase activity (GO:0071902)	0.0970874	0.286733	0.166934	-0.54285	-1.34477	14	c("Rho1", "smt3", "CycK", "CycT", "Rac1", "CycY")
ATP hydrolysis coupled cation transmembrane transport (GO:0099132)	0.112656	0.315655	0.154191	-0.538724	-1.34553	15	c("VhaSFD", "Vha26", "Atpalpha", "VhaPPA1-1", "VhaAC45", "Vha14-1", "VhaAC39-1", "Vha44", "Vha55", "Vha13")
ATP hydrolysis coupled proton transport (GO:0015991)	0.112656	0.315655	0.154191	-0.538724	-1.34553	15	c("VhaSFD", "Vha26", "Atpalpha", "VhaPPA1-1", "VhaAC45", "Vha14-1", "VhaAC39-1", "Vha44", "Vha55", "Vha13")
positive regulation of chromatin silencing (GO:0031937)	0.100141	0.291503	0.165657	-0.552417	-1.34712	13	c("Su(var)205", "wde", "Ibf2", "z", "Ibf1", "Trl", "Su(var)3-3", "Cp190", "Su(var)3-7", "CoRest")
protein ubiquitination (GO:0016567)	0.0571066	0.20759	0.2114	-0.383147	-1.34729	99	c("brat", "Ubi-p5E", "wech", "neur", "Nedd8", "Pli", "ari-2", "eff", "vih", "Uev1A", "rdx", "Prp19", "CG40045", "Ubr1", "pic", "CG8188", "Uba1", "Cul1", "Mkrn1", "CG5823", "Bre1", "CG2218", "Ubc6", "CG9855", "Ubc2", "CG46338", "ben", "mib2", "mura", "mei-P26", "gol", "HERC2")
nuclear export (GO:0051168)	0.110028	0.312208	0.156312	-0.504329	-1.34928	21	c("sqd", "U2af50", "Ran", "SF2", "emb", "RanGAP", "Nup62")
negative regulation of cell proliferation (GO:0008285)	0.0713342	0.23891	0.191892	-0.438646	-1.35243	45	c("brat", "Hsp83", "pros", "Lam", "Pkc98E", "pxb", "Ptp61F", "hfp", "CSN5", "lwr", "dom", "Snr1", "Mnn1")
regulation of histone modification (GO:0031056)	0.0997191	0.291503	0.165657	-0.568442	-1.35387	12	c("Su(var)205", "pzg", "HDAC1", "E(var)3-9", "rgr", "Sirt1", "upSET")
synaptic target recognition (GO:0008039)	0.0734694	0.241638	0.191892	-0.477183	-1.35616	27	c("Wnt4", "fz2", "Fur1", "tutl", "Pvf3", "Ten-a", "Sema1a", "ab", "robo2", "dsh", "beat-IIIc", "Sema2b", "dsd")
negative regulation of JNK cascade (GO:0046329)	0.108635	0.310868	0.157403	-0.507199	-1.35695	21	c("cpb", "SkpA", "bsk", "alph", "Ptp61F", "flw", "Mnn1", "stck", "sgg", "Rala", "PSR")
regulation of transcription from RNA polymerase II promoter (GO:0006357)	0.00428139	0.0476599	0.407018	-0.337781	-1.35724	365	c("zfh1", "lmd", "chinmo", "Antp", "Ubx", "Mef2", "scrt", "h", "lola", "Trf2", "aop", "crol", "hth", "Hsp83", "pros", "bi", "gro", "CtBP", "sbb", "emc", "CG32767", "ewg", "l(3)neo38", "tou", "Kr", "Eip75B", "chn", "jing", "kn", "E(spl)m7-HLH", "Mes2", "Caf1-55", "Bap55", "HDAC1", "sd", "CG12054", "E(spl)mbeta-HLH", "Iswi", "Bgb", "CycK", "Dsp1", "CycT", "sug", "CG34376", "crp", "vvl", "psq", "CG8…
regulation of protein kinase activity (GO:0045859)	0.0930889	0.278991	0.172324	-0.557145	-1.35865	13	c("dap", "Cdc42", "chif", "Src64B", "PRAS40")
regulation of cell division (GO:0051302)	0.097931	0.288384	0.165657	-0.510705	-1.35923	20	c("chinmo", "aurB", "pico", "tum", "CG17493", "sti", "Mtor", "klu")
rRNA processing (GO:0006364)	0.0575636	0.20759	0.216543	-0.439523	-1.36168	47	c("CG1542", "Nnp-1", "CG3817", "mRpL1", "dbe", "LTV1", "CG4022", "CG8545", "Rlb1", "bys", "CG9344", "CG6712", "nop5", "CG13096", "RpLP0-like", "CG6724", "CG9107", "Dis3", "CG6686", "wcd", "CG1789", "l(3)07882", "Rbm13", "CG8064", "CG9799", "Mtr4")
organelle assembly (GO:0070925)	0.0505837	0.192636	0.227987	-0.405051	-1.36277	71	c("Mlc2", "Mhc", "up", "wupA", "mts", "Pp1-87B", "ctp", "pnut", "me31B", "Atg8a", "Eb1", "Det", "LRR", "Sep2", "Sep1", "Sep4", "wdb", "tmod", "Mtor", "Atg18a", "Klp10A", "DOR", "if", "grp")
leg disc pattern formation (GO:0035223)	0.0926966	0.27864	0.172324	-0.57222	-1.36287	12	c("hth", "jing", "Lim1", "tsh", "vn", "lgs")
rRNA metabolic process (GO:0016072)	0.0727763	0.240138	0.191892	-0.471334	-1.36373	30	c("brat", "CG1542", "Nnp-1", "dbe", "LTV1", "CG4022", "bys", "CG6712", "nop5", "RpLP0-like", "CG9107", "Dis3", "wcd", "CG1789", "l(3)07882")
Ras protein signal transduction (GO:0007265)	0.0479896	0.187697	0.234393	-0.419537	-1.36542	60	c("rin", "RhoGDI", "Rho1", "CRMP", "Mtl", "Rab7", "tum", "Rab2", "Cdc42", "RhoGAPp190", "Rap1", "RabX4", "Ras85D", "Rac2", "PlexA", "C3G", "Rac1", "drk", "pnt", "RhoGAP100F")
regulation of ERK1 and ERK2 cascade (GO:0070372)	0.0818308	0.255283	0.183024	-0.552552	-1.3688	14	c("alph", "InR", "Ptp61F", "M1BP", "drl", "Lnk", "Nrk")
negative regulation of response to stimulus (GO:0048585)	0.0940526	0.281048	0.169571	-0.521384	-1.37128	19	c("Lam", "HDAC1", "InR", "Csp", "LRR", "drl", "Nrk", "ago", "sty")
negative regulation of cell size (GO:0045792)	0.0891089	0.272735	0.176694	-0.607527	-1.37529	10	c("stg", "RhoGAPp190", "Sema1a")
ribosome biogenesis (GO:0042254)	0.0527009	0.196996	0.224966	-0.439928	-1.37532	50	c("Ran", "CG1542", "Nnp-1", "smid", "dbe", "l(2)k09848", "LTV1", "CG11563", "CG4022", "bys", "Ns1", "mbm", "CG10286", "CG3594", "CG6712", "nop5", "RpLP0-like", "CG9107", "Dis3", "wcd", "CG1789", "l(3)07882", "Ddx1")
positive regulation of nucleic acid-templated transcription (GO:1903508)	0.0435339	0.176399	0.245042	-0.395415	-1.37646	91	c("Rbfox1", "Pdp1", "lola", "scf", "Su(var)205", "CG32767", "REPTOR", "lid", "lig", "Myc", "Bap55", "Lim1", "Iswi", "sug", "Nipped-B", "mor", "Hcf", "CG10555", "CG5641", "lolal", "mirr", "sna", "osa", "Rtf1", "Snr1", "esg", "Deaf1", "pnt", "nsl1", "zld", "MESR4", "Hsf", "Bap111", "NC2alpha", "DOR", "Pcl", "z", "Asx", "TFAM")
energy coupled proton transmembrane transport, against electrochemical gradient (GO:0015988)	0.0792768	0.250582	0.186433	-0.543889	-1.37769	16	c("VhaSFD", "Vha26", "Atpalpha", "VhaPPA1-1", "ND-20", "VhaAC45", "Vha14-1", "VhaAC39-1", "Vha44", "Vha55", "Vha13")
negative regulation of cell differentiation (GO:0045596)	0.0800562	0.251854	0.186433	-0.578895	-1.37877	12	c("aop", "lid", "esg", "Snoo", "nito", "heix", "Stat92E")
cellular protein complex assembly (GO:0043623)	0.0691489	0.234274	0.195789	-0.465002	-1.3797	35	c("eIF4H1", "Hsp83", "Pfdn6", "pnut", "Rpn9", "Rpn6", "Sep2", "Sep1", "Pomp", "Scox", "Sep4", "unc-45", "CG8176", "Rpn10")
imaginal disc fusion (GO:0046528)	0.0792768	0.250582	0.186433	-0.544995	-1.38049	16	c("Traf4", "bsk", "alph", "Src42A", "Mnn1", "msn", "Mmp2")
imaginal disc fusion, thorax closure (GO:0046529)	0.0792768	0.250582	0.186433	-0.544995	-1.38049	16	c("Traf4", "bsk", "alph", "Src42A", "Mnn1", "msn", "Mmp2")
MAPK cascade (GO:0000165)	0.0926694	0.27864	0.170932	-0.52519	-1.38129	19	c("aop", "bsk", "MAPk-Ak2", "Ask1", "Ras85D", "msn", "hppy", "lic", "Krn", "rl")
protein transmembrane import into intracellular organelle (GO:0044743)	0.0912863	0.276865	0.172324	-0.525882	-1.38311	19	c("Hsp60A", "Roe1", "CG8531", "Tom40", "CG14270", "CG7394")
nuclear-transcribed mRNA catabolic process, nonsense-mediated decay (GO:0000184)	0.0896359	0.272735	0.175204	-0.594079	-1.38353	11	c("sqd", "tsu")
DNA repair (GO:0006281)	0.0608466	0.214019	0.208955	-0.457316	-1.38382	40	c("Caf1-55", "Uev1A", "Nipped-B", "flfl", "pic", "Snr1", "Mnn1", "CycG", "CkIalpha", "Ino80", "Ubc6", "Xpc", "ben", "CG5181", "RPA3", "gpp", "Ddx1", "pds5", "Nipped-A", "SMC5", "Spf45", "Xrp1", "PCNA", "Tfb1")
mitotic chromosome condensation (GO:0007076)	0.074896	0.243172	0.191892	-0.558998	-1.38477	14	c("sls", "aurB", "prod", "Nipped-B", "Top2", "Yeti", "eIF4E1", "Slbp", "Mink", "glu")
nuclear import (GO:0051170)	0.0624152	0.218623	0.208955	-0.489999	-1.38695	26	c("chinmo", "smt3", "Ran", "Tnpo", "Nxt1", "lwr", "Ras85D", "Ntf-2", "CG10286", "Nup62")
chromatin organization involved in negative regulation of transcription (GO:0097549)	0.0827586	0.257161	0.181383	-0.521305	-1.38744	20	c("crol", "Hsc70-4", "CG8677", "Tlk", "r2d2", "fl(2)d", "nub", "Gas41", "upSET", "Odj", "bin3", "ADD1", "Dcr-2", "Khc", "MTA1-like")
positive regulation of kinase activity (GO:0033674)	0.077574	0.248679	0.190023	-0.568954	-1.38745	13	c("Cdc42", "InR", "chif", "Src64B", "drl", "Nrk")
spermatogenesis (GO:0007283)	0.0372751	0.164321	0.266351	-0.410722	-1.38795	72	c("Imp", "Psi", "ctp", "Lam", "bol", "Hrb27C", "Iswi", "polo", "InR", "U2A", "mad2", "CSN5", "CSN4", "hts", "pAbp", "Mtor", "ifc", "tra2", "Prp8", "Baldspot", "l(3)72Ab", "mei-P26", "Hip14", "wuho", "Ddx1", "Mi-2", "CSN6", "hyd", "bel", "fwd", "Trl", "Sf3a1", "Diap1", "CSN1b", "jar", "alien", "sfl", "Rae1", "SmB")
negative regulation of neural precursor cell proliferation (GO:2000178)	0.0607287	0.214019	0.2114	-0.485101	-1.39049	28	c("brat", "mts", "pros", "polo", "mor", "osa", "MED11", "Snr1", "tws")
negative regulation of neuroblast proliferation (GO:0007406)	0.0607287	0.214019	0.2114	-0.485101	-1.39049	28	c("brat", "mts", "pros", "polo", "mor", "osa", "MED11", "Snr1", "tws")
embryonic development via the syncytial blastoderm (GO:0001700)	0.0182832	0.109654	0.352488	-0.377883	-1.39091	138	c("zfh1", "chic", "chrb", "Col4a1", "aop", "Hsc70-4", "pum", "Traf4", "CtBP", "emc", "chn", "CycB", "kn", "sns", "Rho1", "cdi", "Mtl", "bsk", "Ggamma1", "alph", "ena", "Cdc42", "InR", "Rap1", "dsh", "lolal", "Atpalpha", "Mad", "mirr", "lwr", "bic", "tup", "Src42A", "gbb", "Ras85D", "tws", "Rac2", "Inx3", "Rac1", "Src64B", "drk", "stck", "tsh", "scyl", "Hmgs")
plasma membrane bounded cell projection assembly (GO:0120031)	0.0593792	0.2118	0.213928	-0.485665	-1.39211	28	c("ctp", "pnut", "Mtl", "tsr", "ena", "LRR", "Rap1", "Sep2", "Sep1", "Rac2", "Rac1", "Sep4")
retinal ganglion cell axon guidance (GO:0031290)	0.0744382	0.242463	0.193813	-0.585388	-1.39423	12	c("CadN", "Wnt4", "fz2", "dsh", "Med", "Liprin-alpha", "Dad")
cell cycle comprising mitosis without cytokinesis (GO:0033301)	0.0764951	0.245999	0.190023	-0.550815	-1.39524	16	c("CycB", "CycB3", "smt3", "shi", "ph-p", "ph-d", "CycA", "larp")
negative regulation of cellular process (GO:0048523)	0.0298353	0.149215	0.352488	-0.429031	-1.39632	60	c("Ubx", "brat", "dap", "aop", "Hsp83", "pros", "pum", "Lam", "spidey", "mnb", "Pkc98E", "Ptp61F", "Snap29", "ix", "hfp", "Snr1", "Mnn1", "PlexA", "Snoo", "BI-1")
negative regulation of immune response (GO:0050777)	0.0764951	0.245999	0.190023	-0.55211	-1.39852	16	c("Lam", "Nxt1", "LRR", "GlyP", "puf", "unc-45", "Usp2", "E(bx)", "Rala")
adult somatic muscle development (GO:0007527)	0.0763791	0.245999	0.191892	-0.617992	-1.39898	10	c("Mhc", "ewg", "Cf2", "hts")
metaphase plate congression (GO:0051310)	0.0784314	0.250582	0.188204	-0.600821	-1.39923	11	c("Pp1-87B", "Chro", "Top2", "nudE", "Incenp")
regulation of chromatin organization (GO:1902275)	0.0719323	0.23891	0.197822	-0.574054	-1.39989	13	c("crol", "l(3)neo38", "psq", "vig2", "mod(mdg4)", "Usp47")
mRNA export from nucleus (GO:0006406)	0.0679612	0.2318	0.202072	-0.511421	-1.40235	23	c("sqd", "Hel25E", "Nxt1", "mago", "tsu")
ubiquitin-dependent protein catabolic process (GO:0006511)	0.0318627	0.157448	0.321776	-0.394365	-1.40259	104	c("brat", "Ubi-p5E", "wech", "SkpA", "TER94", "ari-2", "eff", "rdx", "Trim9", "Rpn9", "Prosbeta7", "Prosbeta6", "CG40045", "Rpn1", "Rpn6", "Prosalpha3", "pic", "Rpt4", "CG8188", "Rpn7", "Uba1", "Pomp", "Rpt1", "Rpn11", "gus", "Ubc6", "Vps2", "Rpn10", "Vps25", "sina", "Rpn2", "Rpt6", "Prosalpha2", "Prosalpha7", "HERC2", "CG32850", "Rpt2", "CG42797", "Prosalpha6", "Cbl", "Rpn3", "Prosbeta4")
regulation of protein metabolic process (GO:0051246)	0.0716292	0.23891	0.197822	-0.58969	-1.40448	12	c("Nedd8", "rdx", "Su(var)2-10", "sgg", "rpr", "fzy", "hyd", "ago", "Kaz-m1")
regulation of cellular localization (GO:0060341)	0.0742297	0.242463	0.193813	-0.603467	-1.40539	11	c("Cnx99A", "nemy", "east", "gbb", "Mtor")
internal peptidyl-lysine acetylation (GO:0018393)	0.0520694	0.195795	0.227987	-0.467339	-1.40684	39	c("Act87E", "wds", "Caf1-55", "Bap55", "MRG15", "Hcf", "dom", "Rcd1", "MrgBP", "rept", "YL-1", "san", "Naa60", "Naa20A", "Gas41", "Nipped-A", "Brd8", "nej", "E(Pc)", "NC2beta", "chm", "Elp3", "CG12560", "enok", "Eaf6", "Atac3", "Ada3")
negative regulation of protein phosphorylation (GO:0001933)	0.0709318	0.238717	0.197822	-0.541822	-1.41025	18	c("chinmo", "mts", "shi", "CG8312", "wdb", "PRAS40", "Ssrp", "heix", "Rack1", "ash2")
larval somatic muscle development (GO:0007526)	0.0717241	0.23891	0.195789	-0.530432	-1.41173	20	c("lola", "lid", "chn", "kn", "crp", "pyr", "akirin", "nsl1", "Stat92E", "rhea", "skd")
regulation of organ growth (GO:0046620)	0.0505319	0.192636	0.231127	-0.478284	-1.41307	33	c("Ubx", "sbb", "dlp", "Myc", "S6k", "Tao", "InR")
cilium assembly (GO:0060271)	0.0651872	0.223846	0.206588	-0.570636	-1.4136	14	c("ctp", "pnut", "LRR", "Sep2", "Sep1", "Sep4", "Klp10A", "unc-119", "CG10874", "asl", "dnd")
hemocyte migration (GO:0035099)	0.0625869	0.218623	0.2114	-0.558221	-1.414	16	c("Rho1", "Mtl", "Pvf3", "Cdc42", "Rap1", "Ras85D", "Rac2", "Rac1", "sn", "if", "RhoL")
mRNA-containing ribonucleoprotein complex export from nucleus (GO:0071427)	0.0709318	0.238717	0.197822	-0.543373	-1.41429	18	c("sqd", "Hel25E", "mago", "tsu")
negative regulation of Wnt signaling pathway (GO:0030178)	0.0505319	0.192636	0.231127	-0.478721	-1.41436	33	c("aop", "crol", "gro", "CtBP", "SkpA", "TER94", "Rho1", "tum", "pav", "CkIalpha", "Cul1", "rept", "Coop", "Mmp2", "lic", "sgg", "nkd", "pbl", "wts", "nej", "Apc")
neuron projection extension (GO:1990138)	0.0514208	0.194512	0.231127	-0.504966	-1.41533	25	c("hdc", "CadN", "fz2", "Ank2", "bsk", "fz", "Wnt5", "Cdc42", "dsh", "Nrg", "Rac1")
regulation of dendrite development (GO:0050773)	0.0499325	0.192636	0.234393	-0.49408	-1.41623	28	c("CadN", "kn", "Fmr1", "Dscam1", "robo1", "comm", "tutl", "vvl")
regulation of gene expression (GO:0010468)	0.00356523	0.0419951	0.431708	-0.359189	-1.41658	278	c("fne", "lmd", "HmgD", "Ubx", "Mef2", "brat", "rin", "lola", "B52", "Su(var)205", "aop", "pros", "bi", "gro", "Oli", "pzg", "Tis11", "Rsf1", "SC35", "Kr", "Eip75B", "HmgZ", "chn", "kn", "noc", "CG9915", "Myc", "HDAC1", "Lim1", "Rbp1-like", "SmydA-1", "Iswi", "salm", "bsk", "Dsp1", "Nipped-B", "x16", "Dlip3", "Srp54", "row", "MRG15", "cas", "SF2", "ct", "Cdk1", "Sp1", "mago", "Nap1", "cg", "kni",…
male courtship behavior (GO:0008049)	0.0465116	0.183332	0.245042	-0.512848	-1.41681	24	c("fne", "pros", "jhamt", "egh", "Fmr1", "nonA", "Nrg")
nucleosome mobilization (GO:0042766)	0.0664781	0.227508	0.206588	-0.626035	-1.41719	10	c("Caf1-55", "Iswi", "Chrac-16", "Acf", "Ino80", "Nurf-38", "E(bx)", "Mi-2", "NC2beta")
response to ethanol (GO:0045471)	0.0632022	0.220013	0.2114	-0.595175	-1.41754	12	c("Drat", "Pkc98E", "Tao", "hang")
stem cell fate determination (GO:0048867)	0.0598886	0.212867	0.216543	-0.529846	-1.41754	21	c("brat", "pros", "Kr", "stau", "cas", "kuz", "CycE", "grh", "nub", "abd-A", "pins")
syncytial blastoderm mitotic cell cycle (GO:0035186)	0.0570236	0.20759	0.222056	-0.568688	-1.42037	15	c("CycB", "CycB3", "smt3", "shi", "ph-p", "ph-d", "CycA", "larp")
negative regulation of phosphorylation (GO:0042326)	0.0650636	0.223846	0.208955	-0.627491	-1.42048	10	c("chinmo", "mts", "shi", "CG8312", "wdb", "Ssrp", "Rack1", "Ankle2")
imaginal disc-derived appendage development (GO:0048737)	0.0644258	0.222742	0.208955	-0.610195	-1.42106	11	c("Ubx", "wds", "Socs36E", "Syx1A", "drl", "vn")
striated muscle tissue development (GO:0014706)	0.0644258	0.222742	0.208955	-0.610218	-1.42111	11	c("sls", "lmd", "Mef2", "wupA", "kuz", "flw")
heterochromatin organization involved in chromatin silencing (GO:0070868)	0.0470263	0.184642	0.245042	-0.524752	-1.42133	22	c("crol", "Hsc70-4", "Lam", "CG8677", "Tlk", "r2d2", "fl(2)d", "nub", "Gas41", "upSET", "Odj", "bin3", "ADD1", "Dcr-2", "Khc", "MTA1-like")
positive regulation of cell proliferation (GO:0008284)	0.0361446	0.164321	0.276501	-0.459923	-1.42488	47	c("stg", "hth", "CycB", "CycB3", "Caf1-55", "Adgf-A", "InR", "CycG", "Ras85D", "pyr", "pnt", "tsh", "CycE", "CycA", "Lnk", "vn", "DENR", "Stat92E", "bun", "Dl", "lin-28", "Krn", "rl")
canonical Wnt signaling pathway (GO:0060070)	0.0556328	0.204931	0.224966	-0.570601	-1.42515	15	c("Pp1-87B", "fz2", "fz", "flw", "dsh")
cilium organization (GO:0044782)	0.0550071	0.203365	0.227987	-0.585343	-1.42742	13	c("ctp", "pnut", "LRR", "Sep2", "Sep1", "Sep4", "unc-119", "CG10874")
regulation of cellular macromolecule biosynthetic process (GO:2000112)	0.00879782	0.0774042	0.38073	-0.385325	-1.42816	146	c("lmd", "HmgD", "Ubx", "brat", "msi", "lola", "Su(var)205", "pros", "bi", "gro", "Oli", "HmgZ", "chn", "bol", "kn", "Fmr1", "Myc", "HDAC1", "EndoU", "Iswi", "salm", "Dsp1", "glo", "Nipped-B", "Dlip3", "row", "cas", "ct", "Sp1", "Nap1", "cg", "kni", "ab", "Cf2", "M1BP", "nonA", "sna", "osa")
negative regulation of small GTPase mediated signal transduction (GO:0051058)	0.054242	0.201272	0.227987	-0.572347	-1.42951	15	c("aop", "Akap200", "alph", "Ptp61F", "klu", "MESR4", "msn", "heix", "sty", "Lk6", "chb")
regulation of transcription initiation from RNA polymerase II promoter (GO:0060260)	0.0514604	0.194512	0.234393	-0.574049	-1.43376	15	c("B52", "Rsf1", "SC35", "Rbp1-like", "x16", "Srp54", "SF2")
regulation of defense response (GO:0031347)	0.0589888	0.211151	0.21925	-0.60225	-1.43439	12	c("Rm62", "Toll-7", "me31B", "mor", "akirin", "Atg18a", "CG10333")
regulation of neural precursor cell proliferation (GO:2000177)	0.0521862	0.195795	0.234393	-0.588513	-1.43515	13	c("brat", "pros", "HDAC1", "E(spl)mbeta-HLH", "E(spl)mdelta-HLH", "pnt", "klu", "E(spl)mgamma-HLH", "dpn")
olfactory learning (GO:0008355)	0.046133	0.18255	0.245042	-0.507065	-1.43526	26	c("14-3-3zeta", "Pp1-87B", "Fmr1", "mnb", "shi", "Pka-C1", "mbm", "drk", "drl", "vn", "gish", "sgg", "Krn", "Nf1", "sra", "spi")
regulation of cell size (GO:0008361)	0.034713	0.164321	0.282013	-0.464129	-1.43564	46	c("stg", "pico", "Myc", "S6k", "Nipped-B", "RhoGAPp190", "InR", "Sema1a", "LTV1", "MAPk-Ak2", "SCAR", "CG14977", "Ras85D")
regulation of neuron remodeling (GO:1904799)	0.0500695	0.192636	0.237794	-0.575815	-1.43817	15	c("hdc", "ctp", "bsk", "Mical", "InR")
positive regulation of neural precursor cell proliferation (GO:2000179)	0.0575843	0.20759	0.222056	-0.603843	-1.43818	12	c("pros", "Fmr1", "E(spl)mbeta-HLH", "E(spl)m3-HLH", "zld", "klu", "E(spl)mgamma-HLH", "dpn", "bun")
positive regulation of neuroblast proliferation (GO:0002052)	0.0575843	0.20759	0.222056	-0.603843	-1.43818	12	c("pros", "Fmr1", "E(spl)mbeta-HLH", "E(spl)m3-HLH", "zld", "klu", "E(spl)mgamma-HLH", "dpn", "bun")
regulation of transcription, DNA-templated (GO:0006355)	0.00061506	0.0130108	0.477271	-0.358398	-1.43889	359	c("Rbfox1", "lmd", "HmgD", "chinmo", "Pdp1", "Ubx", "h", "lola", "Trf2", "scf", "Su(var)205", "aop", "crol", "hth", "pros", "bi", "gro", "pum", "Oli", "CtBP", "emc", "CG32767", "ewg", "l(3)neo38", "REPTOR", "lid", "Kr", "HmgZ", "chn", "kn", "lig", "Myc", "fs(1)h", "Mes2", "Bap55", "HDAC1", "sd", "Lim1", "Iswi", "Bgb", "salm", "Dsp1", "sug", "CG34376", "crp", "psq", "CG8677", "Nipped-B", "Dlip3", …
regulation of cell proliferation (GO:0042127)	0.00902396	0.0774042	0.38073	-0.402401	-1.44014	113	c("sls", "stg", "brat", "Hsp83", "pros", "Wnt4", "Lam", "Kr", "CycB", "CycB3", "Fmr1", "Caf1-55", "fz2", "Pkc98E", "Adgf-A", "Bgb", "fz", "DCTN3-p24", "RyR", "InR", "Ptp61F", "hfp", "Src42A", "Snr1", "Mnn1", "CycG", "Ras85D", "Ns1", "Src64B", "pnt", "rept", "cpo", "CycE", "CycA", "grh", "Lnk", "vn", "FER", "Nurf-38", "DENR")
regulation of filopodium assembly (GO:0051489)	0.0445344	0.177612	0.248911	-0.50251	-1.4404	28	c("chic", "cpb", "Rho1", "Arpc1", "Arp3", "kra", "ena", "Cdc42", "SCAR", "Rac1")
positive regulation of cellular process (GO:0048522)	0.0245024	0.130637	0.352488	-0.434496	-1.44115	66	c("stg", "CycB", "CycB3", "pico", "Myc", "Caf1-55", "Adgf-A", "S6k", "InR", "CSN5", "mRpL12", "puf", "eIF4E1", "CycG", "Ras85D", "pnt", "Mtor", "CycE", "SNF4Agamma", "CycA", "Lnk", "vn", "ben", "DENR", "Stat92E", "bun", "Dl", "Krn", "PIP4K", "rl", "spi", "raptor", "Cdk4", "Rheb", "Cdk2", "Hph", "hid")
positive regulation of actin filament polymerization (GO:0030838)	0.0540915	0.201272	0.227987	-0.582214	-1.44228	14	c("chinmo", "Vrp1", "Lam", "Mtl", "shi")
sensory organ development (GO:0007423)	0.0148079	0.0986868	0.38073	-0.409999	-1.44256	100	c("msi", "dap", "hth", "pros", "ctp", "Traf4", "CtBP", "neur", "tap", "chn", "noc", "wds", "E(spl)malpha-BFM", "sd", "Arpc1", "salm", "E(spl)m6-BFM", "NAT1", "rdx", "Arp3", "E(spl)m4-BFM", "Amun", "exd", "E(spl)m2-BFM", "Eb1", "ab", "spdo", "CkIIalpha")
negative regulation of neurogenesis (GO:0050768)	0.0423841	0.173826	0.252961	-0.487615	-1.44262	34	c("hdc", "brat", "mts", "pros", "emc", "polo", "mor", "osa", "MED11", "Snr1", "tws")
embryonic axis specification (GO:0000578)	0.038835	0.165511	0.271289	-0.528041	-1.44792	23	c("Hsp83", "pum", "stau", "psq", "lwr", "rump", "Ras85D", "drk")
histone acetylation (GO:0016573)	0.0249912	0.132383	0.352488	-0.464291	-1.44803	49	c("Act87E", "wds", "Caf1-55", "Bap55", "MRG15", "Hcf", "dom", "Rcd1", "MrgBP", "rept", "YL-1", "san", "Ing5", "e(y)1", "Naa60", "Naa20A", "Gas41", "Ada2b", "Hat1", "Nipped-A", "CG6907", "Brd8", "Taf1", "nej", "E(Pc)", "NC2beta", "chm", "Elp3", "CG12560", "enok", "Eaf6", "Atac3")
apoptotic process (GO:0006915)	0.0250913	0.132383	0.352488	-0.487203	-1.44852	37	c("chrb", "pnut", "skl", "Hsp60A", "Dcp-1", "Tao", "cathD", "wrapper", "mod(mdg4)", "CG32202", "crq", "lok", "scyl", "Acn", "hppy", "abd-A", "Psn", "qkr58E-3", "rpr", "Cdk5")
neuroblast differentiation (GO:0014016)	0.0431154	0.175405	0.257206	-0.556958	-1.44965	18	c("Antp", "brat", "pros", "svp", "qless", "cas", "osa", "klu", "dpn", "abd-A")
terminal branching, open tracheal system (GO:0007430)	0.0345781	0.164321	0.287857	-0.535386	-1.45013	22	c("hdc", "Lam", "noc", "Vha26", "VhaPPA1-1", "CCT3", "Zyx", "VhaAC39-1", "rhea", "sty", "Zpr1", "Rheb", "Hph")
positive regulation of Notch signaling pathway (GO:0045747)	0.0377868	0.164321	0.271289	-0.499112	-1.45042	31	c("pzg", "neur", "CRMP", "Arpc1", "eIF3h", "shi", "Arp3", "hbs", "dom", "Rtf1", "e(r)")
regulation of Ras protein signal transduction (GO:0046578)	0.026366	0.136968	0.352488	-0.466401	-1.45055	48	c("14-3-3epsilon", "14-3-3zeta", "aop", "Pp1-87B", "smt3", "Akap200", "alph", "Ptp61F", "CG5522", "Uba1", "Mob4", "klu", "MESR4", "msn", "Fgop2", "Fnta", "heix", "Strip", "ave", "Sur-8", "Cka", "Nf1", "sty", "spri", "betaggt-I", "Lk6", "RhoGEF3", "chb")
negative regulation of transcription, DNA-templated (GO:0045892)	0.00557594	0.0564842	0.407018	-0.38428	-1.45467	174	c("zfh1", "Antp", "Ubx", "scrt", "h", "Su(var)205", "aop", "crol", "pros", "bi", "gro", "pum", "CtBP", "sbb", "emc", "CG32767", "Kr", "Eip75B", "chn", "jing", "E(spl)m7-HLH", "fs(1)h", "Caf1-55", "HDAC1", "sd", "Lim1", "E(spl)mbeta-HLH", "Iswi", "salm", "Dsp1", "sug", "CG8677", "cas", "ct", "MBD-like", "kni", "ab", "lolal", "mirr", "Ote", "sna", "ph-p", "Acf", "kis", "esg", "E(spl)mdelta-HLH", "s…
pole plasm oskar mRNA localization (GO:0045451)	0.036635	0.164321	0.276501	-0.514731	-1.45695	26	c("sqd", "chic", "Tm1", "Hrb27C", "stau", "glo", "mago", "tsu", "rump", "lost")
heterochromatin organization (GO:0070828)	0.037889	0.164321	0.271289	-0.505484	-1.45742	29	c("vig", "Su(var)205", "crol", "Hsc70-4", "Fmr1", "CG8677", "Tlk", "r2d2", "vig2", "fl(2)d", "nub", "Gas41", "upSET", "Arp6", "Odj", "bin3", "ADD1", "Su(var)3-3", "Dcr-2", "Khc", "MTA1-like")
positive regulation of proteasomal ubiquitin-dependent protein catabolic process (GO:0032436)	0.0413793	0.172499	0.261664	-0.549007	-1.46117	20	c("SkpA", "TER94", "ari-2", "wds", "Pomp", "CkIalpha", "Cul1", "Ubc6", "sgg")
negative regulation of G1/S transition of mitotic cell cycle (GO:2000134)	0.0490196	0.190988	0.24134	-0.627453	-1.46125	11	c("dap", "B52", "mor", "Mad", "CycG")
protein targeting to mitochondrion (GO:0006626)	0.037889	0.164321	0.271289	-0.506861	-1.46139	29	c("Hsp60A", "UQCR-C2", "Roe1", "CG8531", "Tom40", "CG14270", "CG7394", "CG8004")
blastoderm segmentation (GO:0007350)	0.0372266	0.164321	0.321776	-0.529134	-1.4618	24	c("h", "Kr", "kn", "HDAC1", "kni", "Mad", "kis", "lilli", "Stat92E", "cnc", "cni", "Chi", "Cdk4", "Doa")
protein dephosphorylation (GO:0006470)	0.0179957	0.109654	0.352488	-0.458369	-1.46223	54	c("stg", "Ptp99A", "mts", "PPP4R2r", "Pp1-87B", "alph", "Ptpmeg2", "CG12091", "Ptp61F", "flw", "Pp4-19C", "tws", "Ptp69D", "wdb", "CG4733")
histone modification (GO:0016570)	0.0202651	0.115329	0.352488	-0.430871	-1.46242	75	c("Act87E", "borr", "lid", "aurB", "wds", "Caf1-55", "Bap55", "HDAC1", "Usp7", "Tlk", "MRG15", "Hcf", "dom", "Rcd1", "MrgBP", "rept", "Hmt4-20", "YL-1", "san", "Bre1", "Ubc6", "Incenp", "ball", "Naa60", "Naa20A", "Gas41", "Sirt1", "gpp", "Nipped-A", "Brd8", "nej", "E(Pc)", "NC2beta", "chm", "Sin3A", "not", "Elp3", "MTA1-like", "Art1", "CG12560", "enok", "JIL-1", "Eaf6", "Atac3", "CG14220", "Sirt2…
positive regulation of canonical Wnt signaling pathway (GO:0090263)	0.0241123	0.130637	0.352488	-0.505523	-1.46265	30	c("mts", "Pp1-87B", "CtBP", "ewg", "dlp", "flw", "tws", "Usp47", "Ssdp", "dally", "nito", "gish", "ttv", "skd", "hyd", "Diap1", "nej", "hyx")
positive regulation of neuromuscular junction development (GO:1904398)	0.0337382	0.163525	0.287857	-0.510382	-1.46296	28	c("cpb", "mnb", "stau", "Ank2", "Sdc", "Arp3", "Mad", "gbb", "simj", "Med")
positive regulation of synaptic growth at neuromuscular junction (GO:0045887)	0.0337382	0.163525	0.287857	-0.510382	-1.46296	28	c("cpb", "mnb", "stau", "Ank2", "Sdc", "Arp3", "Mad", "gbb", "simj", "Med")
neuron projection development (GO:0031175)	0.0336927	0.163525	0.287857	-0.49919	-1.46329	32	c("pros", "p120ctn", "Rho1", "Fmr1", "smt3", "bsk", "stai", "Cdc42", "CG14883", "wrapper", "CG4829", "sky", "Rac1", "Mob4", "Appl", "msn", "Hem", "CG7154", "sn", "Mbs")
autophagic cell death (GO:0048102)	0.0445063	0.177612	0.252961	-0.577704	-1.46335	16	c("hdc", "Trf2", "Cam", "ctp")
protein polyubiquitination (GO:0000209)	0.0187983	0.110928	0.352488	-0.455583	-1.4677	58	c("brat", "wech", "neur", "Pli", "ari-2", "eff", "vih", "Uev1A", "rdx", "CG40045", "CG8188", "Uba1", "Mkrn1", "CG5823", "Ubc6", "CG9855", "Ubc2", "ben", "mib2")
male germ-line stem cell population maintenance (GO:0036098)	0.0367751	0.164321	0.282013	-0.648387	-1.46779	10	c("chic", "His2Av", "lid", "dom", "ball", "nclb", "bel", "Nup98-96")
pole cell migration (GO:0007280)	0.0366714	0.164321	0.282013	-0.602281	-1.46872	13	c("zfh1", "14-3-3epsilon", "pum", "Abd-B", "wun2", "gus", "abd-A")
protein complex subunit organization (GO:0071822)	0.0366714	0.164321	0.282013	-0.602326	-1.46883	13	c("Mhc", "Cam", "Plod")
regulation of mitotic nuclear division (GO:0007088)	0.028279	0.143397	0.352488	-0.524301	-1.46952	25	c("14-3-3epsilon", "endos", "CycB", "CycB3", "kni", "mad2", "CycG", "Mtor", "CycE", "CycA", "dpn", "rux", "fzy", "fzr", "ago", "Rca1", "ncd")
negative chemotaxis (GO:0050919)	0.0366714	0.164321	0.282013	-0.602802	-1.46999	13	c("Wnt4", "fz2", "Wnt5", "Sema1a", "dsh", "beat-IIIc", "Sema2b", "drl")
positive regulation of MAPK cascade (GO:0043410)	0.0431154	0.175405	0.257206	-0.581049	-1.47182	16	c("smt3", "InR", "M1BP", "Ask1", "Ras85D", "drk", "drl", "Lnk", "Nrk")
germline stem cell asymmetric division (GO:0098728)	0.0417246	0.17302	0.261664	-0.581364	-1.47262	16	c("aurB", "eff", "eIF4A", "twin", "InR", "mad2", "Ote", "Mtor")
histone exchange (GO:0043486)	0.0344828	0.164321	0.287857	-0.553948	-1.47432	20	c("Act87E", "Bap55", "MRG15", "dom", "MrgBP", "rept", "YL-1", "Gas41", "HipHop", "Hat1", "Nipped-A", "Brd8", "E(Pc)")
positive regulation of autophagy (GO:0010508)	0.0418927	0.17302	0.321776	-0.651309	-1.4744	10	c("Dcp-1", "Toll-7", "bsk", "S6k")
regulation of gene silencing (GO:0060968)	0.0375522	0.164321	0.276501	-0.59104	-1.4762	15	c("Ubx", "crol", "l(3)neo38", "psq", "puf", "vig2", "Usp47")
actin polymerization or depolymerization (GO:0008154)	0.0420168	0.17302	0.261664	-0.633986	-1.47647	11	c("chic", "tsr", "Mical", "Cdc42", "capt")
gastrulation (GO:0007369)	0.038835	0.165511	0.271289	-0.596138	-1.47677	14	c("stg", "Gbeta13F", "Ggamma1", "sna", "Ras85D", "Dtg")
courtship behavior (GO:0007619)	0.0408526	0.171007	0.321776	-0.555824	-1.47931	20	c("fne", "shep", "pros", "jhamt", "egh", "Fmr1")
regulation of protein serine/threonine kinase activity (GO:0071900)	0.0361613	0.164321	0.282013	-0.592498	-1.47984	15	c("dap", "CycB", "Rho1", "CycB3", "CycG", "Rac1", "CycE", "CycA")
protein-DNA complex assembly (GO:0065004)	0.0346741	0.164321	0.287857	-0.597944	-1.48125	14	c("Df31", "P32", "Caf1-55", "Iswi", "Nap1", "Acf", "His4r")
Notch signaling pathway (GO:0007219)	0.0123195	0.0897817	0.38073	-0.474478	-1.48333	50	c("h", "E(spl)m7-HLH", "E(spl)malpha-BFM", "E(spl)mbeta-HLH", "E(spl)m6-BFM", "E(spl)m4-BFM", "E(spl)m2-BFM", "kuz", "spdo", "Rtf1", "E(spl)m8-HLH", "E(spl)mdelta-HLH", "cwo", "Ocho", "E(spl)m3-HLH", "E(spl)mgamma-HLH", "BobA", "Tom", "dpn", "aph-1", "Psn", "e(y)1", "bib", "Dl", "dx", "Taf1", "Su(H)", "H", "pcx", "Taf6", "elB", "CoRest", "fng")
haltere disc development (GO:0035216)	0.0397662	0.167846	0.321776	-0.655442	-1.48376	10	c("Ubx", "wds", "Socs36E", "Syx1A", "drl", "vn")
habituation (GO:0046959)	0.0397662	0.167846	0.321776	-0.655474	-1.48383	10	c("Fmr1", "me31B", "simj", "wcy", "sgg", "AGO1", "for", "eas")
protein stabilization (GO:0050821)	0.0242101	0.130637	0.352488	-0.529518	-1.48414	25	c("Mhc", "14-3-3zeta", "Cnx99A", "trsn", "CSN5", "CSN4", "tws", "Usp47")
regulation of axon extension involved in axon guidance (GO:0048841)	0.0378151	0.164321	0.276501	-0.6373	-1.48418	11	c("chic", "CadN", "tap", "Sema1a", "Sema2b", "PlexA")
DNA metabolic process (GO:0006259)	0.0187505	0.110928	0.352488	-0.48557	-1.48803	44	c("scf", "Su(var)205", "Caf1-55", "Top2", "MBD-like", "Nap1", "flfl", "Snr1", "Top3beta", "CkIalpha", "Snp", "Ino80", "Ubc6", "pita", "CG5181", "Top1", "RPA3", "gpp", "pds5", "Nipped-A", "SMC5", "Mcm6", "Spf45", "PCNA", "DNaseII", "Tfb1", "JIL-1", "RfC38")
RNA interference (GO:0016246)	0.0272412	0.140793	0.352488	-0.567061	-1.49141	19	c("hdc", "vig", "Hsc70-4", "Tis11", "Rm62", "trsn")
adherens junction organization (GO:0034332)	0.0405497	0.170443	0.321776	-0.550915	-1.49219	22	c("Traf4", "p120ctn", "alpha-Cat", "Rho1", "shi", "Rap1", "sna", "Src42A", "Rac2", "Rac1", "Src64B")
spermatid development (GO:0007286)	0.0323076	0.158872	0.321776	-0.627993	-1.4957	12	c("Vrp1", "sns", "Cdc42")
regulation of histone methylation (GO:0031060)	0.0379576	0.164321	0.321776	-0.613355	-1.49573	13	c("Su(var)205", "pzg", "HDAC1", "Yeti", "E(var)3-9", "rgr")
positive regulation of proteasomal protein catabolic process (GO:1901800)	0.0388862	0.165511	0.321776	-0.553272	-1.49857	22	c("SkpA", "TER94", "ari-2", "wds", "Pomp", "CkIalpha", "Cul1", "Usp2", "Ubc6")
actin nucleation (GO:0045010)	0.035014	0.164321	0.287857	-0.643997	-1.49978	11	c("Arpc3A", "Arpc1", "Arpc4", "Arp3", "SCAR")
negative regulation of protein modification process (GO:0031400)	0.0456832	0.181479	0.321776	-0.60543	-1.49979	14	c("chinmo", "dap", "mts", "endos", "shi")
regulation of canonical Wnt signaling pathway (GO:0060828)	0.0118163	0.0873405	0.38073	-0.464318	-1.5012	59	c("mts", "Pp1-87B", "gro", "CtBP", "ewg", "dlp", "SkpA", "TER94", "Rho1", "tum", "flw", "pav", "tws", "Usp47", "CkIalpha", "Cul1", "rept", "Ssdp", "Coop", "Mmp2", "dally", "nito", "lic", "gish", "sgg", "ttv", "skd", "hyd", "nkd", "Diap1", "pbl", "wts", "nej", "Apc", "hyx")
female germ-line stem cell asymmetric division (GO:0048132)	0.0349889	0.164321	0.321776	-0.617657	-1.50622	13	c("aurB", "eff", "eIF4A", "twin", "InR", "Ote")
regulation of circadian sleep/wake cycle, sleep (GO:0045187)	0.0353387	0.164321	0.321776	-0.603422	-1.50712	15	c("Hsp83", "trsn", "hll", "Acer", "InR", "Pka-C1")
tripartite regional subdivision (GO:0007351)	0.029902	0.149215	0.352488	-0.579218	-1.50759	18	c("Hsp83", "pum", "stau", "psq", "rump", "Ras85D", "drk")
anterior/posterior axis specification, embryo (GO:0008595)	0.0360747	0.164321	0.321776	-0.550848	-1.51046	23	c("Hsp83", "pum", "Kr", "stau", "psq", "kni", "rump", "Ras85D", "drk")
brain development (GO:0007420)	0.0164326	0.104639	0.352488	-0.522462	-1.51166	30	c("chic", "brat", "hth", "pros", "cib", "noc", "Fmr1", "vvl", "Nipped-B", "exd")
neuron development (GO:0048666)	0.0217924	0.121295	0.352488	-0.512206	-1.51329	33	c("chinmo", "egh", "Fmr1", "Dscam1", "bsk", "stai", "Cdc42", "ph-p", "Ras85D", "sky", "Snoo", "Rac1", "Med", "pnt")
neuron differentiation (GO:0030182)	0.0276147	0.141998	0.352488	-0.533604	-1.51651	27	c("chinmo", "brat", "Wnt4", "emc", "svp", "Fmr1", "Dscam1", "bsk", "Wnt5", "sli", "osa", "Snoo", "Med")
nervous system development (GO:0007399)	0.000862284	0.016481	0.477271	-0.401079	-1.51935	175	c("Rbfox1", "Imp", "elav", "zfh1", "stg", "wupA", "h", "Nrt", "hth", "Hsc70-4", "Pp1-87B", "pros", "gro", "emc", "Lam", "neur", "ewg", "tou", "chn", "jing", "Rho1", "Fmr1", "Myc", "Rcc1", "mnb", "Dscam1", "glec", "stai", "comm", "vvl", "CG13001", "exd", "cas", "ct", "kuz", "InR", "Sema1a", "alpha-Spec", "spdo", "cnn", "mirr", "sna", "pav", "Acf", "Reph", "E(spl)m8-HLH", "Ras85D", "esg", "Rac1", "…
regulation of nuclear division (GO:0051783)	0.0386843	0.165511	0.321776	-0.600226	-1.5204	16	c("14-3-3epsilon", "endos", "CycB", "CycB3", "kni", "CycG", "CycE", "CycA", "rux", "fzr", "ago", "Rca1", "nej")
positive regulation of Wnt signaling pathway (GO:0030177)	0.0165229	0.104639	0.352488	-0.512025	-1.52049	36	c("mts", "Pp1-87B", "CtBP", "ewg", "dlp", "Flo2", "Dyrk2", "flw", "tws", "Usp47", "Ssdp", "dally", "nito", "gish", "wls", "ttv", "lgs", "skd", "hyd", "Diap1", "nej", "hyx")
regulation of cell cycle (GO:0051726)	0.0051811	0.0541078	0.407018	-0.439209	-1.5222	83	c("stg", "dap", "endos", "pum", "emc", "CycB", "CycB3", "Ran", "Caf1-55", "Rcc1", "mnb", "CG2865", "Tlk", "Tao", "Cdk1", "mad2", "CSN5", "Pp4-19C", "Sep2", "Mnn1", "CycG", "Mtor", "CycE", "SNF4Agamma", "Ing5", "Stam", "CycA", "msn", "hppy", "rux", "dally", "Aos1", "lic")
regulation of neuroblast proliferation (GO:1902692)	0.0135378	0.0939302	0.38073	-0.498952	-1.52334	43	c("brat", "mts", "pros", "Fmr1", "HDAC1", "E(spl)mbeta-HLH", "polo", "mor", "osa", "MED11", "Snr1", "tws", "E(spl)mdelta-HLH", "pnt", "E(spl)m3-HLH", "zld", "klu", "E(spl)mgamma-HLH", "dpn", "MED31", "bun", "MED22")
RNA processing (GO:0006396)	0.0190537	0.110928	0.352488	-0.520259	-1.52505	32	c("Psi", "B52", "U2af38", "U2af50", "Rbp1-like", "BCAS2", "RnpS1", "x16", "mago", "tsu", "tra2", "Acn", "LSm7", "l(3)72Ab", "btz", "Rnp4F", "SNRPG", "Adar", "CG7483", "Slu7")
neuromuscular junction development (GO:0007528)	0.017965	0.109654	0.352488	-0.539751	-1.52777	26	c("Act57B", "unc-13", "dlp", "Fmr1", "Ank2", "Galphas", "Vap33", "gbb", "nsl1", "Hem")
regulation of muscle organ development (GO:0048634)	0.023439	0.128344	0.352488	-0.642969	-1.53137	12	c("Ubx", "Mef2", "Him", "hbs", "gbb", "abd-A", "Dad", "tkv", "rst", "kirre")
positive regulation of gene expression (GO:0010628)	0.00305944	0.0387401	0.431708	-0.415172	-1.5322	144	c("Rbfox1", "Pdp1", "Ubx", "rin", "lola", "Hrb98DE", "scf", "Su(var)205", "aop", "pros", "pum", "CG32767", "REPTOR", "lid", "lig", "Fmr1", "Myc", "Bap55", "Lim1", "Hrb27C", "Iswi", "bsk", "sug", "Nipped-B", "mor", "MRG15", "Hcf", "CG4612", "mago", "CG10555", "CG5641", "lolal", "Pka-C1", "mirr", "sna", "osa", "Rtf1", "mxt", "pAbp", "Snr1", "MED26", "esg", "Deaf1", "CG3198", "pnt", "FoxK")
regulation of phosphatidylinositol 3-kinase signaling (GO:0014066)	0.0282032	0.143397	0.352488	-0.628555	-1.53279	13	c("spidey", "InR", "Ptp61F", "Cul1", "Lnk", "Atg18a")
R7 cell development (GO:0045467)	0.0314872	0.156356	0.321776	-0.618862	-1.53307	14	c("lola", "aop", "CadN", "tutl", "pnt", "RhoGAP100F", "Liprin-alpha")
regulation of photoreceptor cell differentiation (GO:0046532)	0.0204955	0.115989	0.352488	-0.589788	-1.5351	18	c("aop", "pros", "neur", "tinc", "eff", "pAbp", "Ras85D", "sina", "Mbs", "rl", "sty", "sdk")
regulation of cyclin-dependent protein serine/threonine kinase activity (GO:0000079)	0.025402	0.133328	0.352488	-0.596243	-1.53784	17	c("dap", "CycB", "CycB3", "CycK", "CycT", "CycG", "CycE", "CycA", "CycY")
response to light stimulus (GO:0009416)	0.0353387	0.164321	0.321776	-0.608334	-1.54094	16	c("betaTub60D", "14-3-3epsilon", "mts", "svp", "Dyrk2", "nonA")
second-messenger-mediated signaling (GO:0019932)	0.0154008	0.101967	0.38073	-0.66167	-1.54094	11	c("TpnC73F", "TpnC47D", "Cam", "Galphao", "CG17493", "CG42260")
regulation of imaginal disc growth (GO:0045570)	0.0193335	0.111914	0.352488	-0.53526	-1.54327	29	c("Ubx", "rin", "sbb", "dlp", "lig", "Fmr1", "Myc", "Capr")
regulation of synapse assembly (GO:0051963)	0.0115936	0.0863556	0.38073	-0.533392	-1.54328	30	c("brat", "pum", "Fmr1", "stan", "Cdc42", "kis", "Cals", "Top3beta", "Rac1", "metro", "spin", "Dad", "Cdk5", "tkv")
positive regulation of neurogenesis (GO:0050769)	0.0160368	0.104639	0.352488	-0.586976	-1.54379	19	c("pros", "Fmr1", "Myc", "mnb", "E(spl)mbeta-HLH", "nerfin-1", "pnt", "E(spl)m3-HLH", "zld", "klu", "E(spl)mgamma-HLH", "dpn", "bun")
protein import into nucleus (GO:0006606)	0.016413	0.104639	0.352488	-0.523892	-1.54781	33	c("hth", "Hsp83", "smt3", "Ran", "Rcc1", "Tnpo", "Nxt1", "exd", "Pen", "lwr", "Ras85D", "Ntf-2", "CG10286", "Nup62")
asymmetric stem cell division (GO:0098722)	0.0210691	0.117917	0.352488	-0.544773	-1.54825	27	c("Gbeta13F", "mts", "pros", "clu", "stau", "Ggamma1", "Cdk1", "flfl", "cnn", "sna", "esg")
muscle cell fate commitment (GO:0042693)	0.0260827	0.136195	0.352488	-0.635532	-1.54981	13	c("Antp", "Ubx", "how", "kn", "pcs")
segmentation (GO:0035282)	0.0109977	0.0837645	0.38073	-0.524515	-1.55179	34	c("brat", "h", "hth", "Kr", "kn", "HDAC1", "vvl", "kni", "Mad", "rump", "kis")
neuroblast division (GO:0055057)	0.0200494	0.114746	0.352488	-0.546049	-1.55188	27	c("Gbeta13F", "mts", "pros", "clu", "stau", "Ggamma1", "Cdk1", "flfl", "cnn", "sna", "esg")
regulation of synaptic growth at neuromuscular junction (GO:0008582)	0.00435846	0.0479904	0.407018	-0.452794	-1.55294	78	c("brat", "Galphao", "pum", "cpb", "ewg", "SkpA", "Liprin-gamma", "Fmr1", "mnb", "stau", "Ank2", "Sdc", "Arp3", "LanA", "ena", "Cdc42", "alpha-Spec", "Mad", "Src42A", "kis", "gbb", "simj", "Src64B", "Med", "Mob4", "metro", "spin")
regulation of neuron projection development (GO:0010975)	0.0128207	0.09146	0.38073	-0.53454	-1.55338	31	c("Rho1", "Dscam1", "robo1", "comm", "Trim9", "stan", "Cdc42", "RhoGAPp190", "Rac2", "Rac1")
DNA packaging (GO:0006323)	0.0243975	0.130637	0.352488	-0.567587	-1.55636	23	c("Pp1-87B", "SkpA", "aurB", "Caf1-55", "HDAC1", "Nipped-B", "Top2", "MBD-like", "Su(var)2-10", "Acf", "baf", "ball", "SMC2", "glu", "Top1", "Mi-2", "Mcm5", "Trl")
proteasomal protein catabolic process (GO:0010498)	0.00390474	0.0439501	0.431708	-0.473092	-1.55718	63	c("brat", "wech", "rdx", "Trim9", "Rpn9", "Prosbeta7", "Prosbeta6", "CG40045", "Rpn1", "Rpn6", "Prosalpha3", "pic", "Rpt4", "Rpn7", "Pomp", "Rpt1", "Rpn11", "gus", "Ubc6", "Rpn10", "sina", "Rpn2", "Rpt6", "Prosalpha2", "Prosalpha7", "HERC2", "Rpt2", "CG42797", "Prosalpha6", "Rpn3", "Prosbeta4", "Prosbeta3")
positive regulation of synapse assembly (GO:0051965)	0.0140131	0.0952704	0.38073	-0.531369	-1.55761	32	c("cpb", "mnb", "stau", "Ank2", "Sdc", "Arp3", "Mad", "gbb", "Cals", "Top3beta", "simj", "Med")
female gonad development (GO:0008585)	0.0208434	0.117302	0.352488	-0.688085	-1.55765	10	c("Wnt4", "fz2", "Hrb87F", "tsr", "ct", "InR", "dsh")
mitotic sister chromatid segregation (GO:0000070)	0.00662653	0.0615842	0.407018	-0.500899	-1.55784	48	c("sls", "Pp1-87B", "borr", "CycB", "aurB", "prod", "Nipped-B", "Top2", "Eb1", "ph-p", "Yeti", "eIF4E1", "nudE", "Mtor", "san", "CycA", "Slbp", "Rpn10", "dmt", "ball", "Klp10A", "Mink", "glu")
regulation of cell morphogenesis involved in differentiation (GO:0010769)	0.0126188	0.0913058	0.38073	-0.536297	-1.55848	31	c("CadN", "kn", "Rho1", "Fmr1", "Dscam1", "tutl", "vvl", "Trim9", "stan", "Cdc42", "RhoGAPp190", "Rac2", "Rac1")
regulation of actin cytoskeleton organization (GO:0032956)	0.0182175	0.109654	0.352488	-0.548499	-1.55884	27	c("Gbeta13F", "cpb", "Rho1", "shi", "Ggamma1", "fz", "ena", "Cdc42", "dsh", "sti")
regulation of cell cycle process (GO:0010564)	0.0130578	0.0925003	0.38073	-0.557599	-1.56285	25	c("14-3-3epsilon", "endos", "CycB", "CycB3", "aurB", "tum", "kni", "CG17493", "east", "CycG", "sti", "Mtor", "CycE", "CycA")
nucleosome assembly (GO:0006334)	0.0243863	0.130637	0.352488	-0.642349	-1.56643	13	c("Df31", "P32", "Caf1-55", "Iswi", "Nap1", "Acf", "His4r", "Naa60")
positive regulation of cytoskeleton organization (GO:0051495)	0.012726	0.0914286	0.38073	-0.596103	-1.5678	19	c("chinmo", "Vrp1", "Tm2", "Lam", "Mtl", "shi")
regulation of synapse organization (GO:0050807)	0.0138676	0.0949455	0.38073	-0.5445	-1.56991	29	c("Act57B", "Fmr1", "S6k", "stan", "Ten-a", "alpha-Spec", "Rac1", "Sod1")
positive regulation of cellular catabolic process (GO:0031331)	0.0196632	0.113175	0.352488	-0.628992	-1.57099	15	c("Dcp-1", "Toll-7", "vih", "bsk", "S6k", "CSN5", "GlyP")
regulation of cell development (GO:0060284)	0.0189337	0.110928	0.352488	-0.580256	-1.57166	22	c("brat", "h", "aop", "E(spl)m7-HLH", "Rcc1", "E(spl)mbeta-HLH", "E(spl)m8-HLH", "E(spl)mdelta-HLH", "cwo", "pnt", "E(spl)m3-HLH", "E(spl)mgamma-HLH", "dpn")
regulation of R7 cell differentiation (GO:0045676)	0.0180925	0.109654	0.352488	-0.695099	-1.57353	10	c("aop", "pros", "eff", "alph", "Socs36E", "drk", "sina")
haltere development (GO:0007482)	0.0105816	0.0824549	0.38073	-0.676356	-1.57514	11	c("Ubx", "hth", "wds", "Socs36E", "Syx1A", "drl", "vn")
RNA splicing (GO:0008380)	0.0118983	0.0873405	0.38073	-0.599111	-1.57571	19	c("B52", "U2af38", "U2af50", "Rbp1-like", "RnpS1", "x16", "mago", "tsu", "fl(2)d", "Acn", "l(3)72Ab", "btz", "Rnp4F", "CG7483", "Slu7")
positive regulation of growth (GO:0045927)	0.00901802	0.0774042	0.38073	-0.530864	-1.57643	36	c("14-3-3epsilon", "pico", "Myc", "mnb", "wap", "S6k", "Nipped-B", "Hcf", "InR", "mRpL12", "puf", "eIF4E1", "CycG", "Ras85D")
regulation of mitotic cell cycle (GO:0007346)	0.00375193	0.0436863	0.431708	-0.475057	-1.57816	67	c("stg", "14-3-3epsilon", "crol", "endos", "pzg", "CycB", "SkpA", "CycB3", "Fmr1", "Ran", "Capr", "Caf1-55", "Rcc1", "Tao", "Cdk1", "kni", "mad2", "Pp4-19C", "CycG", "Mtor", "CycE", "CycA", "msn", "hppy", "Aos1", "lic")
sensory perception of sound (GO:0007605)	0.0232108	0.127785	0.352488	-0.623304	-1.57885	16	c("Cam", "nrv2", "Ank2", "salm", "ct", "Eb1", "Atpalpha", "Plp")
chromosome condensation (GO:0030261)	0.00807562	0.0723947	0.38073	-0.545865	-1.57937	30	c("sls", "Pp1-87B", "SkpA", "aurB", "HDAC1", "prod", "Nipped-B", "Top2", "MBD-like", "Su(var)2-10", "Yeti", "eIF4E1", "mod(mdg4)", "baf", "Incenp", "Slbp", "ball", "SMC2", "Mink", "glu", "Top1", "Mi-2", "Mcm5")
positive regulation of plasma membrane bounded cell projection assembly (GO:0120034)	0.0172783	0.108081	0.352488	-0.584144	-1.58219	22	c("chic", "Arpc1", "Arp3", "kra", "ena", "Cdc42", "SCAR", "Rac1")
R7 cell fate commitment (GO:0007465)	0.0219562	0.121539	0.352488	-0.625586	-1.58464	16	c("mts", "Hsp83", "pros", "klg", "svp")
mitotic cell cycle, embryonic (GO:0045448)	0.0134397	0.0939302	0.38073	-0.592766	-1.58588	21	c("14-3-3zeta", "borr", "CycB", "CycB3", "Fmr1", "smt3", "shi", "Tlk", "ph-p", "ph-d", "CycA", "larp")
Wnt signaling pathway (GO:0016055)	0.0156229	0.102766	0.38073	-0.586603	-1.58885	22	c("Galphao", "Wnt4", "fz2", "fz", "Wnt5", "dsh", "osa", "CkIalpha", "tsh", "drl")
chromatin assembly (GO:0031497)	0.0144881	0.097843	0.38073	-0.616204	-1.58932	17	c("Df31", "Su(var)205", "Fmr1", "P32", "Caf1-55", "Iswi", "Nap1", "Acf")
positive regulation of cell growth (GO:0030307)	0.0104448	0.0822874	0.38073	-0.539704	-1.59453	33	c("Myc", "S6k", "fz", "Wnt5", "stan", "InR", "dsh", "mRpL12", "Vang", "puf", "eIF4E1", "Ras85D", "Rac1")
calcium-mediated signaling (GO:0019722)	0.0112417	0.0849836	0.38073	-0.670434	-1.59678	12	c("TpnC73F", "TpnC47D", "Cam", "Galphao")
positive regulation of small GTPase mediated signal transduction (GO:0051057)	0.0138716	0.0949455	0.38073	-0.619338	-1.59741	17	c("14-3-3epsilon", "14-3-3zeta", "Pp1-87B", "smt3", "Mob4", "Fgop2", "Fnta", "Strip", "ave", "Sur-8", "Cka")
nucleocytoplasmic transport (GO:0006913)	0.0176195	0.1095	0.352488	-0.65584	-1.59933	13	c("chinmo", "U2af50", "Nxt1", "Mapmodulin", "emb", "RanGAP", "Ntf-2")
negative regulation of smoothened signaling pathway (GO:0045879)	0.0113403	0.0850942	0.38073	-0.615213	-1.60128	18	c("PPP4R2r", "gro", "sbb", "HDAC1", "rdx", "Pp4-19C", "Pka-C1", "CkIalpha", "UbcE2M", "Gprk2", "sgg", "swm", "hyd")
axon extension (GO:0048675)	0.0102236	0.0821946	0.38073	-0.555826	-1.60256	29	c("hdc", "CadN", "fz2", "Dscam1", "Ank2", "bsk", "fz", "Wnt5", "Cdc42", "dsh", "SCAR", "Nrg", "Rac1", "RhoGAP100F")
positive regulation of macromolecule biosynthetic process (GO:0010557)	0.0101974	0.0821946	0.38073	-0.618693	-1.61033	18	c("Hrb98DE", "pum", "Fmr1", "Hrb27C", "CG4612", "chif", "mxt", "pAbp")
cytoskeleton-dependent cytokinesis (GO:0061640)	0.00233627	0.0308559	0.431708	-0.504879	-1.61694	55	c("Act57B", "chic", "Act5C", "borr", "pnut", "CycB", "Rho1", "CycB3", "aurB", "alphaTub84D", "Caf1-55", "Bap55", "tsr", "tum", "Act42A", "feo", "Det", "Sep2", "CG17493", "pav", "Sep1", "Syx1A", "sti", "alphaSnap", "Sep4")
regulation of cell fate specification (GO:0042659)	0.00977495	0.0818349	0.38073	-0.680092	-1.61979	12	c("Ubx", "hth", "pros", "salm", "exd")
posttranscriptional gene silencing by RNA (GO:0035194)	0.00921442	0.0777851	0.38073	-0.598668	-1.62153	22	c("hdc", "vig", "Hsc70-4", "Tis11", "Rm62", "trsn", "me31B")
negative regulation of developmental process (GO:0051093)	0.0103781	0.0822874	0.38073	-0.630586	-1.62642	17	c("aop", "Him", "lark", "Abd-B", "Mad", "Snoo", "Med", "tsh", "Dad", "put", "tkv")
regulation of smoothened signaling pathway (GO:0008589)	0.00737433	0.0666982	0.407018	-0.550583	-1.62667	33	c("mts", "PPP4R2r", "gro", "sbb", "Nedd8", "dlp", "HDAC1", "rdx", "CkIIalpha", "Pp4-19C", "Pka-C1", "CkIalpha", "UbcE2M", "wdb")
regulation of cellular amide metabolic process (GO:0034248)	0.0162887	0.104639	0.352488	-0.656745	-1.62691	14	c("brat", "msi", "bol", "Fmr1", "EndoU", "glo")
regulation of multicellular organismal development (GO:2000026)	0.00480176	0.052303	0.407018	-0.548923	-1.62871	35	c("hdc", "Ubx", "how", "aop", "sbb", "dlp", "lark", "robo1", "salm", "sli", "robo2", "eIF4E1")
axon development (GO:0061564)	0.00200081	0.0285467	0.431708	-0.508636	-1.62898	55	c("betaTub60D", "fax", "lola", "Ptp99A", "Nrt", "CadN", "Hsc70-4", "pros", "Fmr1", "Arpc1", "Dscam1", "tsr", "tutl", "Arp3", "Trim9", "stan", "ena", "Cdc42", "CSN5", "SCAR", "Nrg", "wrapper")
regulation of proteasomal ubiquitin-dependent protein catabolic process (GO:0032434)	0.00649682	0.0615072	0.407018	-0.582371	-1.63228	25	c("SkpA", "TER94", "ari-2", "wds", "CSN5", "CSN4", "Usp47", "Pomp", "CkIalpha", "Cul1", "Ubc6")
positive regulation of response to wounding (GO:1903036)	0.00999037	0.0821219	0.38073	-0.654304	-1.63421	15	c("Imp", "chic", "Rho1", "Mtl", "Cdc42", "Rac2", "Rac1")
actin filament bundle organization (GO:0061572)	0.00999037	0.0821219	0.38073	-0.654654	-1.63508	15	c("ctp", "Rho1", "Mtl", "hts", "Src42A", "Rac2", "Rac1", "FER", "sn")
positive regulation of cellular component movement (GO:0051272)	0.0146288	0.0981387	0.38073	-0.660136	-1.63531	14	c("S6k", "fz", "Wnt5", "stan", "dsh", "Vang", "Rac1")
positive regulation of developmental growth (GO:0048639)	0.00234542	0.0308559	0.431708	-0.507886	-1.64206	59	c("cpb", "pico", "Myc", "mnb", "stau", "Ank2", "Sdc", "S6k", "fz", "Arp3", "Wnt5", "stan", "InR", "dsh", "Mad", "Vang", "kis", "gbb", "simj", "Rac1", "Med")
regulation of axon guidance (GO:1902667)	0.00633173	0.0608465	0.407018	-0.607347	-1.64504	22	c("CadN", "S6k", "CG34401", "fz", "Wnt5", "stan", "dsh", "Vang", "PlexA", "Rac1")
regulation of hemocyte proliferation (GO:0035206)	0.00619465	0.0603382	0.407018	-0.570679	-1.64539	29	c("sls", "Wnt4", "Kr", "fz2", "Bgb", "pxb", "fz", "DCTN3-p24", "RyR", "CSN5", "lwr", "dom", "Ras85D")
regulation of nervous system development (GO:0051960)	0.0054428	0.0562608	0.407018	-0.615275	-1.6461	21	c("brat", "h", "aop", "E(spl)m7-HLH", "Rcc1", "E(spl)mbeta-HLH", "stan", "E(spl)m8-HLH", "E(spl)mdelta-HLH", "Rac1", "cwo", "pnt", "E(spl)m3-HLH", "E(spl)mgamma-HLH", "dpn")
ventral cord development (GO:0007419)	0.00137781	0.0218081	0.45506	-0.515067	-1.64957	55	c("Antp", "brat", "dap", "Galphao", "pros", "neur", "svp", "Kr", "kn", "Rcc1", "Dscam1", "CycT", "cas", "kuz", "robo2", "Mad", "gbb", "sti", "Rac1", "CycE", "Scm", "grh", "Prp8", "Sce", "nub", "Mmp2", "l(3)72Ab", "if", "Pcl", "glu")
axonal fasciculation (GO:0007413)	0.00709164	0.0647192	0.407018	-0.633795	-1.64964	18	c("Nrt", "CadN", "Hsc70-4", "Fmr1", "Arpc1", "Dscam1", "Arp3", "SCAR", "Rac1", "Ptp69D")
actomyosin structure organization (GO:0031032)	0.00339614	0.0409558	0.431708	-0.555569	-1.64979	36	c("sls", "Mlc2", "Mhc", "how", "up", "bt", "wupA", "Tm1", "Mical", "hts", "Bsg", "C3G", "rt", "tmod", "ball", "Mlp84B", "if", "rhea", "Dg", "kon", "CanB2", "mask")
negative regulation of nucleic acid-templated transcription (GO:1903507)	0.000641414	0.0132602	0.477271	-0.47477	-1.65007	88	c("h", "Su(var)205", "aop", "crol", "gro", "pum", "CtBP", "emc", "CG32767", "Kr", "fs(1)h", "HDAC1", "sd", "Lim1", "Iswi", "salm", "Dsp1", "sug", "CG8677", "cas", "MBD-like", "kni", "lolal", "Ote", "sna", "ph-p", "Acf", "kis", "esg", "Ssb-c31a", "tsh", "Scm", "zld", "ph-d", "Ino80", "MESR4", "Hsf", "NC2alpha", "dpn")
positive regulation of filopodium assembly (GO:0051491)	0.00504558	0.0539673	0.407018	-0.628428	-1.65281	19	c("chic", "Arpc1", "Arp3", "kra", "ena", "Cdc42", "SCAR", "Rac1")
negative regulation of gene expression (GO:0010629)	7.47677e-05	0.00291306	0.538434	-0.442047	-1.65548	161	c("Rbfox1", "bru3", "sqd", "brat", "msi", "h", "Hrb98DE", "Su(var)205", "aop", "crol", "pros", "gro", "pum", "CtBP", "emc", "CG32767", "Tis11", "Unr", "Kr", "CG13928", "noc", "Fmr1", "fs(1)h", "HDAC1", "sd", "Lim1", "SmydA-1", "Iswi", "salm", "Dsp1", "sug", "twin", "kra", "CG8677", "cas", "MBD-like", "kni", "lolal", "Mad", "Ote", "sna", "dom", "ph-p", "east", "Acf", "kis", "E(spl)m8-HLH", "Ras85D…
positive regulation of protein polymerization (GO:0032273)	0.0104788	0.0822874	0.38073	-0.669031	-1.65735	14	c("chinmo", "Jupiter", "Vrp1", "Lam", "Mtl", "shi")
negative regulation of signal transduction (GO:0009968)	0.000703894	0.0142609	0.477271	-0.468178	-1.66511	104	c("mts", "Cam", "crol", "PPP4R2r", "gro", "sbb", "Pli", "insb", "SkpA", "cdi", "Fmr1", "Myc", "HDAC1", "rdx", "fz", "stan", "ct", "InR", "Ptp61F", "spdo", "dsh", "Pp4-19C", "Pka-C1", "lwr", "Galphaq", "puf", "Socs36E", "Ras85D", "CkIalpha", "Cul1", "BI-1", "pnt", "UbcE2M", "drl", "wdb", "Vps2", "Gprk2", "Tom", "Mmp2", "dally", "heix", "AP-1mu", "sgg", "Nrk", "bun")
neuron projection fasciculation (GO:0106030)	0.00657401	0.0615842	0.407018	-0.667794	-1.6679	15	c("Nrt", "CadN", "Hsc70-4", "Fmr1", "Arpc1", "Dscam1", "Arp3", "SCAR", "Rac1")
asymmetric neuroblast division (GO:0055059)	0.00511437	0.0539673	0.407018	-0.587966	-1.67101	27	c("Gbeta13F", "brat", "mts", "pros", "clu", "stau", "Ggamma1", "Cdk1", "flfl", "cnn", "sna", "esg")
ATP-dependent chromatin remodeling (GO:0043044)	0.00314072	0.0392784	0.431708	-0.59088	-1.67249	26	c("Act87E", "CtBP", "tou", "Bap55", "Iswi", "mor", "MRG15", "dom", "Snr1", "kis", "MrgBP", "rept", "YL-1", "Ino80")
actin filament bundle assembly (GO:0051017)	0.00636696	0.0608465	0.407018	-0.670232	-1.67399	15	c("ctp", "Rho1", "Mtl", "hts", "Src42A", "Rac2", "Rac1", "Src64B", "FER", "sn")
positive regulation of axonogenesis (GO:0050772)	0.00584933	0.0585464	0.407018	-0.662735	-1.67874	16	c("S6k", "fz", "Wnt5", "stan", "dsh", "Vang", "PlexA", "Rac1", "PlexB")
cell morphogenesis involved in neuron differentiation (GO:0048667)	0.000156278	0.00516443	0.518848	-0.464449	-1.68238	120	c("betaTub60D", "fax", "lola", "Nrt", "pros", "pum", "Tm1", "chn", "kn", "TER94", "Rho1", "Fmr1", "fs(1)h", "Arpc1", "robo1", "S6k", "comm", "tsr", "vvl", "Mical", "Trim9", "stan", "sli", "tum", "ena", "ct", "Cdc42", "Sema1a", "ab", "BuGZ", "CSN5", "cnn", "dom", "SCAR", "Nrg", "CG9705", "E(spl)m8-HLH", "Ras85D", "Bsg", "Snoo", "Rac1", "cwo", "Ptp69D")
regulation of RNA metabolic process (GO:0051252)	0.00557253	0.0564842	0.407018	-0.652342	-1.68253	17	c("fne", "sqd", "msi", "Hrb98DE", "Hrb87F", "Hrb27C", "r2d2")
RNA splicing, via transesterification reactions with bulged adenosine as nucleophile (GO:0000377)	4.80871e-05	0.00241128	0.557332	-0.448615	-1.683	162	c("Imp", "sqd", "Pep", "Hel25E", "rin", "yps", "ytr", "B52", "Hsc70-4", "U2af38", "Ref1", "U2af50", "Rm62", "lark", "Rbp1-like", "BCAS2", "RnpS1", "CG14641", "x16", "Srp54", "SF2", "mago", "Prp19", "U2A", "REG", "Rox8", "CG5986", "tsu", "CG5641", "hfp", "nonA", "CG10418", "CG30122", "pAbp", "Tango4", "lost", "Sf3b6", "CG2063", "CG3436", "Prp31", "CG3198", "CG4119", "SF1", "cpo", "CG9344", "tra2",…
mRNA splicing, via spliceosome (GO:0000398)	5.23674e-05	0.00241128	0.557332	-0.448156	-1.68702	168	c("Imp", "sqd", "Pep", "Hel25E", "rin", "yps", "ytr", "B52", "Hsc70-4", "U2af38", "Ref1", "U2af50", "Rsf1", "SC35", "Rm62", "lark", "Rbp1-like", "BCAS2", "RnpS1", "CG14641", "x16", "Srp54", "SF2", "mago", "Prp19", "U2A", "REG", "Rox8", "CG5986", "tsu", "CG5641", "hfp", "nonA", "CG10418", "CG30122", "pAbp", "Tango4", "lost", "Sf3b6", "CG2063", "CG3436", "Prp31", "CG3198", "CG4119", "SF1", "cpo", "…
mRNA processing (GO:0006397)	4.20855e-05	0.00236848	0.557332	-0.446057	-1.6872	172	c("Imp", "sqd", "Pep", "Hel25E", "rin", "yps", "ytr", "Psi", "B52", "Hsc70-4", "U2af38", "Ref1", "U2af50", "Rm62", "lark", "Rbp1-like", "BCAS2", "RnpS1", "CG14641", "x16", "Srp54", "SF2", "mago", "Prp19", "U2A", "REG", "Rox8", "CG5986", "tsu", "CG5641", "hfp", "nonA", "CG10418", "CG30122", "pAbp", "Tango4", "lost", "Sf3b6", "CG2063", "CG3436", "Prp31", "CG3198", "CG4119", "SF1", "cpo", "CG9344", …
central nervous system development (GO:0007417)	0.000158043	0.00516443	0.518848	-0.470588	-1.68747	114	c("elav", "chic", "Antp", "brat", "dap", "Nrt", "hth", "Galphao", "pros", "Lam", "cib", "neur", "ewg", "svp", "Kr", "jing", "kn", "noc", "Fmr1", "Rcc1", "Dscam1", "CycT", "vvl", "exd", "cas", "ct", "kuz", "alpha-Spec", "robo2", "cnn", "Mad", "sna", "gbb", "esg", "sti", "Rac1", "CycE", "Scm", "spin", "grh", "Prp8", "Sce", "Hem", "nub", "bwa", "vn", "Mmp2", "l(3)72Ab", "if", "Pcl", "glu", "rpr", "a…
regulation of translation (GO:0006417)	0.00108175	0.0188934	0.45506	-0.509147	-1.68876	66	c("Rbfox1", "bru3", "sqd", "brat", "msi", "Hrb98DE", "pum", "Unr", "bol", "CG13928", "Fmr1", "Hrb27C", "stau", "EndoU", "glo", "twin", "kra")
nucleosome organization (GO:0034728)	0.00229711	0.0308559	0.431708	-0.565626	-1.68998	38	c("Df31", "Act87E", "P32", "Caf1-55", "Bap55", "Iswi", "MRG15", "Nap1", "dom", "Chrac-16", "Snr1", "Acf", "MrgBP", "rept", "YL-1", "His4r", "Ino80", "Nurf-38", "E(bx)", "Naa60", "Gas41", "Mi-2", "Trl", "Nipped-A", "Brd8", "E(Pc)", "NC2beta")
positive regulation of supramolecular fiber organization (GO:1902905)	0.00385677	0.0439501	0.431708	-0.63535	-1.69097	20	c("chinmo", "Jupiter", "Vrp1", "Tm2", "Lam", "Mtl", "shi")
positive regulation of cellular biosynthetic process (GO:0031328)	0.00686549	0.0632249	0.407018	-0.617391	-1.69292	23	c("Hrb98DE", "pum", "Fmr1", "Hrb27C", "vvl", "CG8009", "CG4612", "chif", "mxt", "pAbp", "Ntf-2")
regulation of macromolecule metabolic process (GO:0060255)	0.000520067	0.0118114	0.477271	-0.491876	-1.69469	80	c("fne", "sqd", "Mef2", "msi", "Hrb98DE", "B52", "pros", "pzg", "Rsf1", "SC35", "Eip75B", "kn", "Lim1", "Hrb87F", "Hrb27C", "Rbp1-like", "bsk", "x16", "Srp54", "SF2", "Cdk1")
regulation of lamellipodium assembly (GO:0010591)	0.00511267	0.0539673	0.407018	-0.657554	-1.69597	17	c("cpb", "Tm1", "tsr", "Arp3", "ena", "Cdc42", "SCAR", "Rac1")
positive regulation of chemotaxis (GO:0050921)	0.0061418	0.0603382	0.407018	-0.699209	-1.70509	13	c("S6k", "fz", "Wnt5", "stan", "dsh", "Vang", "Rac1")
negative regulation of cellular macromolecule biosynthetic process (GO:2000113)	5.14887e-05	0.00241128	0.557332	-0.472493	-1.70836	119	c("Rbfox1", "bru3", "sqd", "brat", "msi", "h", "Su(var)205", "aop", "crol", "gro", "pum", "CtBP", "emc", "CG32767", "Unr", "Kr", "CG13928", "Fmr1", "fs(1)h", "HDAC1", "sd", "Lim1", "Iswi", "salm", "Dsp1", "sug", "twin", "kra", "CG8677", "cas", "MBD-like", "kni", "lolal", "Ote", "sna", "ph-p", "Acf", "kis", "esg", "Ssb-c31a", "tsh", "Scm", "zld", "ph-d", "Ino80", "MESR4", "Hsf")
neuron projection morphogenesis (GO:0048812)	6.5255e-05	0.00287406	0.538434	-0.467947	-1.71189	129	c("betaTub60D", "fax", "lola", "Nrt", "pros", "pum", "Tm1", "chn", "kn", "p120ctn", "TER94", "Rho1", "Fmr1", "smt3", "fs(1)h", "Arpc1", "robo1", "bsk", "S6k", "comm", "tsr", "vvl", "Mical", "Trim9", "stan", "sli", "tum", "ena", "ct", "Cdc42", "Sema1a", "CG14883", "ab", "BuGZ", "CSN5", "dom", "SCAR", "Nrg", "CG9705", "CG4829", "E(spl)m8-HLH", "Snoo", "Rac1", "cwo", "Ptp69D", "Mob4", "nudE")
positive regulation of translation (GO:0045727)	0.0032737	0.0404422	0.431708	-0.598585	-1.71578	28	c("Hrb98DE", "pum", "bol", "Fmr1", "P32", "lark", "Hrb27C", "stau", "CG4612", "mxt", "pAbp")
mitotic cytokinesis (GO:0000281)	0.000519024	0.0118114	0.477271	-0.538265	-1.7171	54	c("Act57B", "chic", "Act5C", "borr", "pnut", "CycB", "Rho1", "CycB3", "aurB", "alphaTub84D", "Caf1-55", "Bap55", "tsr", "tum", "Act42A", "feo", "Det", "Sep2", "CG17493", "pav", "Sep1", "Syx1A", "sti", "alphaSnap", "Sep4")
R7 cell differentiation (GO:0045466)	0.00273333	0.0354983	0.431708	-0.581709	-1.71863	33	c("lola", "mts", "aop", "CadN", "Hsp83", "pros", "klg", "emc", "svp", "salm", "tutl", "E(spl)mdelta-HLH", "pnt", "RhoGAP100F", "klu", "sina", "Liprin-alpha")
mitotic spindle assembly checkpoint (GO:0007094)	0.00233264	0.0308559	0.431708	-0.761594	-1.72406	10	c("alphaTub84B", "Bub3", "Chro", "alphaTub85E", "mad2", "BuGZ", "Mtor")
mitotic spindle checkpoint (GO:0071174)	0.00233264	0.0308559	0.431708	-0.761594	-1.72406	10	c("alphaTub84B", "Bub3", "Chro", "alphaTub85E", "mad2", "BuGZ", "Mtor")
spindle assembly checkpoint (GO:0071173)	0.00233264	0.0308559	0.431708	-0.761594	-1.72406	10	c("alphaTub84B", "Bub3", "Chro", "alphaTub85E", "mad2", "BuGZ", "Mtor")
mRNA cis splicing, via spliceosome (GO:0045292)	0.0035284	0.0419951	0.431708	-0.693038	-1.73095	15	c("B52", "Rsf1", "SC35", "lark", "Rbp1-like", "x16", "SF2")
axon midline choice point recognition (GO:0016199)	0.00187325	0.0271085	0.45506	-0.641502	-1.73755	22	c("lola", "robo1", "comm", "tutl", "kra", "Trim9", "sli", "Sema1a", "alpha-Spec", "Galphaq", "PlexA", "Rac1", "drl")
dendrite guidance (GO:0070983)	0.00336451	0.0409558	0.431708	-0.634967	-1.74112	23	c("pros", "Bap55", "HDAC1", "robo1", "Toll-6", "comm", "Wnt5", "ct", "dom", "Sema2b", "tup", "Snr1", "drl")
compound eye photoreceptor fate commitment (GO:0001752)	0.00115683	0.0198621	0.45506	-0.600486	-1.74502	31	c("rin", "h", "lola", "mts", "aop", "hth", "Hsp83", "pros", "klg", "emc", "svp", "noc", "fz", "stan")
axonogenesis (GO:0007409)	8.47057e-06	0.000675797	0.593325	-0.461693	-1.74562	171	c("betaTub60D", "hdc", "chic", "fax", "brat", "lola", "Nrt", "14-3-3epsilon", "CadN", "Hsc70-4", "Pp1-87B", "pros", "sbb", "egh", "tap", "Kr", "jing", "dlp", "Rho1", "Toll-7", "Fmr1", "pod1", "fz2", "Arpc1", "Dscam1", "Hrb27C", "Ank2", "robo1", "bsk", "Sdc", "comm", "tsr", "tutl", "fz", "Mical", "LanA", "Trim9", "Wnt5", "stan", "sli", "ena", "Cdc42", "kuz", "InR", "Sema1a", "Ptp61F", "nerfin-1", …
sensory perception of mechanical stimulus (GO:0050954)	0.00127439	0.021281	0.45506	-0.667007	-1.75428	19	c("Cam", "nrv2", "mri", "Ank2", "salm", "ct", "Eb1", "Cdc42", "Atpalpha", "Plp", "Rac1")
chromosome organization (GO:0051276)	0.000574796	0.012658	0.477271	-0.607932	-1.75895	30	c("Su(var)205", "Cam", "pzg", "lid", "Chro", "eff", "glo", "Nipped-B", "Top2", "MRG15", "mad2", "Su(var)2-10", "Yeti")
positive regulation of cellular amide metabolic process (GO:0034250)	0.00137111	0.0218081	0.45506	-0.676465	-1.7607	18	c("Hrb98DE", "pum", "Fmr1", "Hrb27C", "vvl", "CG4612", "mxt", "pAbp", "Ntf-2")
regulation of RNA splicing (GO:0043484)	0.00183241	0.0271085	0.45506	-0.695634	-1.76207	16	c("sqd", "Pep", "Hrb98DE", "Psi", "B52", "Hrb27C")
neuron maturation (GO:0042551)	0.000513321	0.0118114	0.477271	-0.610612	-1.76671	30	c("Imp", "chic", "shep", "Dcp-1", "SkpA", "eff", "Mical", "ced-6", "kis", "Uba1")
neuron remodeling (GO:0016322)	0.000513321	0.0118114	0.477271	-0.610612	-1.76671	30	c("Imp", "chic", "shep", "Dcp-1", "SkpA", "eff", "Mical", "ced-6", "kis", "Uba1")
sarcomere organization (GO:0045214)	0.000939195	0.0172983	0.477271	-0.624299	-1.76709	26	c("sls", "Mhc", "how", "up", "bt", "wupA", "Mical", "hts", "Bsg", "C3G", "rt", "ball", "Mlp84B", "if", "rhea", "Dg", "kon", "CanB2", "mask")
negative regulation of cellular protein metabolic process (GO:0032269)	0.000524692	0.0118114	0.477271	-0.595918	-1.76814	35	c("Rbfox1", "bru3", "sqd", "brat", "msi", "pum", "Unr", "CG13928", "Fmr1", "twin", "kra")
regulation of cellular protein metabolic process (GO:0032268)	0.00100498	0.0181794	0.45506	-0.782711	-1.77186	10	c("brat", "msi", "bol", "Fmr1", "EndoU", "glo")
dendrite morphogenesis (GO:0048813)	2.92285e-05	0.00185053	0.57561	-0.499115	-1.778	108	c("lola", "pros", "pum", "Tm1", "chn", "kn", "p120ctn", "TER94", "Rho1", "Fmr1", "smt3", "fs(1)h", "Bap55", "HDAC1", "robo1", "Toll-6", "S6k", "comm", "vvl", "Mical", "Wnt5", "stan", "sli", "tum", "ena", "ct", "Cdc42", "Sema1a", "ab", "BuGZ", "dom", "Sema2b", "tup", "Nrg", "Snr1", "CG9705", "E(spl)m8-HLH", "Snoo", "Rac1", "cwo", "Ptp69D", "nudE", "drl")
posttranscriptional regulation of gene expression (GO:0010608)	0.000828207	0.0161341	0.477271	-0.764751	-1.781	11	c("brat", "msi", "bol", "Fmr1", "EndoU", "glo")
regulation of neurogenesis (GO:0050767)	0.000723796	0.0143766	0.477271	-0.614142	-1.7847	31	c("hdc", "brat", "h", "aop", "hth", "pros", "E(spl)m7-HLH", "Myc", "HDAC1", "Rcc1", "E(spl)mbeta-HLH", "cas", "E(spl)m8-HLH", "E(spl)mdelta-HLH", "cwo", "pnt", "E(spl)m3-HLH", "klu", "E(spl)mgamma-HLH")
axon choice point recognition (GO:0016198)	0.00144398	0.0225039	0.45506	-0.651149	-1.78549	23	c("lola", "robo1", "comm", "tutl", "kra", "Trim9", "sli", "Sema1a", "alpha-Spec", "ab", "Galphaq", "PlexA", "Rac1", "drl")
male mating behavior (GO:0060179)	0.00128148	0.021281	0.45506	-0.70546	-1.78696	16	c("fne", "pros", "jhamt", "egh", "lig", "Fmr1")
regulation of axon extension (GO:0030516)	0.00154621	0.0237319	0.45506	-0.723759	-1.79292	14	c("CadN", "fz", "Wnt5", "stan", "kuz", "dsh", "Vang", "PlexA", "Rac1")
positive regulation of axon extension (GO:0045773)	0.000616502	0.0130108	0.477271	-0.776135	-1.80751	11	c("chic", "fz", "Wnt5", "stan", "dsh", "Vang", "Rac1")
positive regulation of cellular protein metabolic process (GO:0032270)	0.00106415	0.0188934	0.45506	-0.703439	-1.81432	17	c("Hrb98DE", "pum", "Fmr1", "vih", "Hrb27C", "CG4612", "CSN5", "mxt", "pAbp")
positive regulation of axon guidance (GO:1902669)	0.000896459	0.0168169	0.477271	-0.735092	-1.82099	14	c("chic", "S6k", "fz", "Wnt5", "stan", "dsh", "Vang", "Rac1")
myofibril assembly (GO:0030239)	0.000299431	0.00892128	0.498493	-0.632198	-1.82276	29	c("sls", "Mlc2", "Mhc", "how", "up", "bt", "wupA", "Mical", "hts", "Bsg", "C3G", "rt", "tmod", "ball", "Mlp84B", "if", "rhea", "Dg", "kon", "CanB2", "mask")
chromatin remodeling (GO:0006338)	3.38989e-05	0.00201998	0.557332	-0.56059	-1.82449	60	c("HmgD", "Act5C", "Hel25E", "Su(var)205", "CtBP", "tou", "HmgZ", "Fmr1", "tna", "wds", "P32", "Caf1-55", "Bap55", "Iswi", "Nlp", "Dsp1", "mor", "Hcf", "Nap1", "Mapmodulin", "dom", "Chrac-16", "Snr1", "Acf", "kis")
regulation of nucleobase-containing compound metabolic process (GO:0019219)	0.000373737	0.00991449	0.498493	-0.784309	-1.82655	11	c("fne", "sqd", "msi", "Hrb98DE", "Hrb87F", "Hrb27C", "CG3226", "Rb97D", "tra2")
negative regulation of cellular amide metabolic process (GO:0034249)	0.000335044	0.00942778	0.498493	-0.623853	-1.82871	32	c("Rbfox1", "bru3", "sqd", "brat", "msi", "pum", "Unr", "CG13928", "Fmr1", "twin", "kra")
regulation of neuron differentiation (GO:0045664)	0.00036096	0.00988251	0.498493	-0.786261	-1.83109	11	c("hth", "pros", "emc", "neur", "HDAC1", "mnb", "cas", "nerfin-1")
motor neuron axon guidance (GO:0008045)	8.84312e-05	0.00331781	0.538434	-0.591715	-1.83319	47	c("zfh1", "Ptp99A", "Oli", "Wnt4", "side", "Rho1", "grn", "fz2", "robo1", "Sdc", "vvl", "Ten-a", "Cdc42", "Sema1a", "trol", "dsh", "beat-IIIc", "tup", "Nrg", "PlexA", "Rac1", "Ptp69D")
positive regulation of cell cycle (GO:0045787)	0.000381703	0.00991449	0.498493	-0.680849	-1.84412	22	c("stg", "crol", "pzg", "CycB", "SkpA", "CycB3", "CycK", "CycT", "CSN5", "CycG", "CycE", "SNF4Agamma", "CycA", "CycY")
plasma membrane bounded cell projection morphogenesis (GO:0120039)	0.00032673	0.00942778	0.498493	-0.71209	-1.85343	18	c("Rho1", "Fmr1", "bsk", "Cdc42", "CG14883", "CG4829", "Rac1", "Mob4", "Appl", "msn", "Hem", "CG7154", "sn", "Mbs")
generation of neurons (GO:0048699)	0.000167376	0.00529849	0.518848	-0.644478	-1.85817	29	c("brat", "h", "aop", "pros", "Wnt4", "emc", "E(spl)m7-HLH", "Rcc1", "E(spl)mbeta-HLH", "Wnt5", "sli", "cas", "robo2", "SCAR", "E(spl)m8-HLH", "E(spl)mdelta-HLH", "cwo", "pnt", "E(spl)m3-HLH", "E(spl)mgamma-HLH", "Hem", "dpn")
regulation of alternative mRNA splicing, via spliceosome (GO:0000381)	2.24428e-05	0.00151564	0.57561	-0.560039	-1.87262	69	c("Rbfox1", "bru3", "sqd", "Hel25E", "how", "Hrb98DE", "Psi", "B52", "HnRNP-K", "U2af38", "U2af50", "Rsf1", "SC35", "Rm62", "Hrb87F", "lark", "Rbp1-like", "mub", "salm", "eIF4A", "RnpS1", "CG14641", "x16", "Srp54", "SF2", "Prp19", "Rox8", "tsu", "CG2926", "hfp", "CG10418", "dom")
axon guidance (GO:0007411)	3.79786e-08	1.02046e-05	0.719513	-0.493556	-1.88599	186	c("betaTub60D", "zfh1", "chic", "brat", "lola", "Ptp99A", "Nrt", "14-3-3epsilon", "Cam", "CadN", "Hsc70-4", "Pp1-87B", "pros", "Oli", "sbb", "Wnt4", "egh", "tap", "Kr", "jing", "side", "dlp", "Rho1", "grn", "Toll-7", "Fmr1", "pod1", "fz2", "Dscam1", "Hrb27C", "robo1", "bsk", "Sdc", "comm", "tutl", "vvl", "Mical", "LanA", "Trim9", "Wnt5", "stan", "Ten-a", "sli", "ena", "Cdc42", "kuz", "InR", "Sema…
regulation of axonogenesis (GO:0050770)	0.00011078	0.00400787	0.538434	-0.672987	-1.88626	25	c("pros", "Rho1", "HDAC1", "Dscam1", "CG34401", "Trim9", "stan", "Cdc42", "kuz", "RhoGAPp190", "Rac2", "PlexA", "Rac1")
myoblast fusion (GO:0007520)	7.13482e-05	0.00289103	0.538434	-0.639484	-1.89741	35	c("sls", "lmd", "Mef2", "Vrp1", "sns", "blow", "S6k", "Pgk", "Pglym78", "Arp3", "hbs", "InR", "Tpi", "SCAR", "Rac2", "Rac1")
myotube differentiation (GO:0014902)	7.13482e-05	0.00289103	0.538434	-0.639484	-1.89741	35	c("sls", "lmd", "Mef2", "Vrp1", "sns", "blow", "S6k", "Pgk", "Pglym78", "Arp3", "hbs", "InR", "Tpi", "SCAR", "Rac2", "Rac1")
heart development (GO:0007507)	5.09737e-06	0.000573738	0.610527	-0.580366	-1.92498	66	c("Act57B", "betaTub60D", "zfh1", "Antp", "Ubx", "Mef2", "wupA", "Tm2", "Galphao", "svp", "grn", "robo1", "Ggamma1", "Acer", "fz", "LanA", "polo", "sli", "kuz", "Abd-B", "spdo", "robo2", "Mad", "tup", "Ras85D", "Med", "pnt", "CG3226")
negative regulation of translation (GO:0017148)	8.67262e-06	0.000675797	0.593325	-0.631643	-1.93567	44	c("Rbfox1", "bru3", "elav", "sqd", "brat", "msi", "pum", "Unr", "CG13928", "Fmr1", "me31B", "Hrb27C", "twin", "kra")
circulatory system development (GO:0072359)	1.68106e-05	0.00121637	0.57561	-0.638216	-1.93809	41	c("Act57B", "betaTub60D", "zfh1", "Antp", "Ubx", "Mef2", "wupA", "Tm2", "Galphao", "svp", "grn", "Acer", "fz", "LanA", "Abd-B", "Mad", "tup", "Ras85D", "Med", "pnt", "CG3226")
striated muscle cell development (GO:0055002)	4.72745e-05	0.00241128	0.557332	-0.746176	-1.94215	18	c("Mlc2", "Mhc", "Mef2", "up", "wupA", "Col4a1", "aop", "sd", "wap")
regulation of mRNA splicing, via spliceosome (GO:0048024)	1.84862e-06	0.000267521	0.643552	-0.573824	-1.94554	73	c("Rbfox1", "bru3", "sqd", "Pep", "Hel25E", "how", "Hrb98DE", "Psi", "B52", "HnRNP-K", "U2af38", "U2af50", "Rsf1", "SC35", "Rm62", "Hrb87F", "lark", "Hrb27C", "Rbp1-like", "mub", "salm", "eIF4A", "RnpS1", "CG14641", "x16", "Srp54", "SF2", "Prp19", "Rox8", "tsu", "CG2926", "hfp", "CG10418", "dom")
muscle contraction (GO:0006936)	7.09594e-06	0.000675797	0.610527	-0.878142	-1.9879	10	c("Mlc1", "Mhc", "up", "bt", "wupA", "Tm2", "Tm1")
mesoderm development (GO:0007498)	8.45562e-07	0.000142759	0.659444	-0.634295	-1.98967	51	c("Mlc1", "sls", "zfh1", "stg", "Mef2", "Gbeta13F", "how", "up", "bt", "Npc2g", "SPARC", "neur", "meso18E", "hll", "pcs", "blow", "Ggamma1", "LanA", "sli", "Swip-1", "miple1", "Abd-B", "flw")
regulation of mRNA processing (GO:0050684)	8.52921e-06	0.000675797	0.593325	-0.751207	-2.00977	21	c("fne", "Pep", "Psi", "B52", "Rsf1", "SC35", "CG9915", "Hrb27C", "Rbp1-like", "x16", "Srp54", "SF2")
gonad development (GO:0008406)	3.26048e-06	0.000412858	0.627257	-0.68451	-2.02514	34	c("zfh1", "lola", "aop", "Wnt4", "fz2", "Hrb87F", "robo1", "salm", "tsr", "sli", "ct", "InR", "Abd-B", "robo2", "dsh")
somatic muscle development (GO:0007525)	3.69191e-08	1.02046e-05	0.719513	-0.63247	-2.05843	60	c("sls", "lmd", "Mhc", "Ubx", "how", "lola", "hth", "ewg", "lid", "chn", "kn", "sd", "salm", "S6k", "Pgk", "crp", "Pglym78", "exd", "tum", "InR", "Tpi", "Cf2", "hts", "pav", "C3G", "E(spl)mdelta-HLH", "pyr", "rt", "akirin", "unc-45")
muscle organ development (GO:0007517)	1.53573e-07	3.11138e-05	0.690132	-0.757901	-2.15396	27	c("sls", "lmd", "Mhc", "Mef2", "how", "up", "wupA", "Vrp1", "ewg", "Kr", "pcs", "wap", "salm")

## Sheet: Stage10-12_Tr
pathway	pval	padj	log2err	ES	NES	size	leadingEdge
open tracheal system development (GO:0007424)	1.69368e-20	1.74449e-17	1.16907	0.788086	2.54049	126	c("trh", "pio", "verm", "btl", "knrl", "dpy", "peb", "vvl", "serp", "Mipp1", "stumps", "cv-c", "kni", "Hs6st", "pnt", "rho", "sty", "robo2", "crb", "elB", "tkv", "Abd-B", "grh", "Btk29A", "Dl", "baz", "salm", "N", "Sdc", "shot", "mew", "apt", "noc", "pck", "Ubx", "stg", "vari", "sinu", "crim", "pyd", "shg", "Stat92E", "knk", "dome", "ems", "kkv", "Ptp4E", "if", "ttk", "spi", "rtv", "Ptp10D", "rib…
respiratory system development (GO:0060541)	8.12639e-17	4.18509e-14	1.05746	0.80448	2.50418	96	c("trh", "pio", "verm", "btl", "knrl", "dpy", "peb", "serp", "Mipp1", "stumps", "cv-c", "kni", "Hs6st", "pnt", "rho", "sty", "crb", "elB", "tkv", "Abd-B", "grh", "Btk29A", "Dl", "salm", "N", "shot", "mew", "apt", "noc", "pck", "Ubx", "stg", "vari", "sinu", "pyd", "shg", "Stat92E", "knk", "dome", "ems", "kkv", "Ptp4E", "spi", "rtv", "Ptp10D", "rib", "Hr78")
regulation of tube size, open tracheal system (GO:0035151)	2.61096e-13	8.96429e-11	0.932595	0.888329	2.38081	42	c("Fas2", "verm", "knrl", "sano", "serp", "kni", "ds", "ft", "Gli", "grh", "fz", "Mcr", "pck", "pasi1", "crok", "vari", "sinu", "pasi2", "cold", "kune", "crim", "cora", "Nrg", "knk", "obst-A", "Nrx-IV", "kkv", "Atpalpha", "ttk")
apical junction assembly (GO:0043297)	3.45779e-08	4.4519e-06	0.719513	0.820856	2.1836	39	c("crb", "Gli", "baz", "Tsf2", "Cont", "Mcr", "pck", "pasi1", "sdt", "crok", "vari", "sinu", "pasi2", "cold", "kune", "crim", "cora", "Nrg", "shg", "bou", "btsz", "Nrx-IV", "Atpalpha", "scrib", "aPKC", "nrv2", "par-6")
regulation of tube length, open tracheal system (GO:0035159)	6.60407e-08	6.76355e-06	0.704976	0.841878	2.16134	32	c("Fas2", "verm", "sano", "serp", "ds", "ft", "grh", "fz", "Mcr", "pasi1", "vari", "pasi2", "kune", "knk", "kkv", "Atpalpha", "rtv")
wing disc morphogenesis (GO:0007472)	4.13446e-08	4.73166e-06	0.719513	0.66861	2.10011	103	c("bi", "ed", "pnt", "rho", "ds", "ft", "tkv", "cv-2", "Dl", "psq", "N", "mew", "aos", "nmo", "Drak", "fog", "Stat92E", "pan", "shn", "brk", "sbb", "Dad", "if", "EcR", "spi", "scrib", "lft", "mam", "ptc", "emc", "MYPT-75D", "rl", "dally", "unk", "Egfr", "svr", "Grasp65", "RasGAP1", "Pkn", "neur", "Stim", "Pka-C1", "CG13366", "sax", "Dok")
imaginal disc-derived wing morphogenesis (GO:0007476)	1.22132e-10	3.14491e-08	0.826657	0.627048	2.09943	183	c("dpy", "nw", "cv-c", "bi", "Hs6st", "ed", "pnt", "rho", "heph", "ds", "ft", "tkv", "cv-2", "bib", "Btk29A", "Dl", "psq", "salm", "N", "mew", "fz", "aos", "nmo", "Mkp3", "Drak", "fog", "Dys", "ck", "d", "corto", "spen", "shg", "Stat92E", "cic", "dlp", "pan", "shn", "brk", "sbb", "Dad", "if", "EcR", "spi", "Fkbp14", "lft", "mam", "Gprk1", "ptc", "emc", "sn", "MYPT-75D", "Pal1", "Gprk2", "rl", "st…
septate junction assembly (GO:0019991)	4.79578e-07	3.2931e-05	0.659444	0.833876	2.08492	29	c("Gli", "Tsf2", "Cont", "Mcr", "pck", "pasi1", "crok", "vari", "sinu", "pasi2", "cold", "kune", "crim", "cora", "Nrg", "bou", "Nrx-IV", "Atpalpha", "scrib")
post-embryonic appendage morphogenesis (GO:0035120)	9.47279e-08	7.50536e-06	0.704976	0.650704	2.074	117	c("bi", "ed", "pnt", "CG43658", "rho", "ds", "ft", "tkv", "cv-2", "Pura", "Dl", "psq", "N", "mew", "aos", "Ubx", "nmo", "Drak", "fog", "bowl", "Stat92E", "pan", "shn", "brk", "sbb", "Dad", "if", "EcR", "spi", "RhoGAP71E", "lft", "mam", "ptc", "emc", "MYPT-75D", "rl", "dally", "unk", "Egfr", "Gug", "svr")
regulation of tube size (GO:0035150)	4.04509e-06	0.000198402	0.610527	0.865309	2.07362	21	c("knrl", "kni", "Gli", "pck", "crok", "vari", "sinu", "cold", "crim", "cora", "Nrg", "knk", "obst-A", "Nrx-IV", "ttk")
cell-cell junction assembly (GO:0007043)	1.93224e-06	0.000104748	0.627257	0.773174	2.07219	42	c("crb", "Gli", "baz", "Tsf2", "Cont", "Mcr", "pck", "pasi1", "sdt", "crok", "vari", "sinu", "pasi2", "cold", "kune", "crim", "cora", "Nrg", "shg", "bou", "btsz", "Nrx-IV", "Atpalpha", "scrib", "aPKC", "nrv2", "par-6")
morphogenesis of embryonic epithelium (GO:0016331)	8.75473e-07	5.30433e-05	0.659444	0.65733	2.05243	100	c("peb", "aop", "cv-c", "ed", "rho", "crb", "tkv", "Btk29A", "N", "shot", "Myo10A", "Mcr", "Sec61alpha", "Inx2", "fog", "sinu", "cora", "pyd", "knk", "btsz", "Nrx-IV", "kkv", "shn", "cno", "spi", "scrib", "rib", "jar", "Inx3", "emc", "put", "step", "Egfr", "yrt", "gbb", "RhoGEF2", "mys", "FER", "Ack", "mmy", "Pkn", "puc")
imaginal disc-derived appendage morphogenesis (GO:0035114)	4.77052e-07	3.2931e-05	0.659444	0.632202	2.02827	121	c("bi", "ed", "pnt", "CG43658", "rho", "ds", "ft", "tkv", "cv-2", "Pura", "Dl", "psq", "N", "mew", "aos", "Ubx", "nmo", "Drak", "fog", "bowl", "ck", "Stat92E", "pan", "shn", "brk", "sbb", "Dad", "if", "EcR", "spi", "RhoGAP71E", "lft", "mam", "ptc", "emc", "MYPT-75D", "rl", "dally", "unk", "Egfr", "Gug", "svr")
chitin-based cuticle development (GO:0040003)	1.93229e-05	0.000829273	0.57561	0.79314	2.01706	31	c("pio", "dpy", "mgl", "grh", "exp", "sdt", "cora", "knk", "obst-A", "kkv", "ttk", "EcR", "rtv", "Sar1", "Cht2", "mmy", "gammaCOP", "puc")
dorsal closure (GO:0007391)	2.57869e-06	0.000132803	0.627257	0.644717	2.00524	95	c("peb", "aop", "cv-c", "ed", "rho", "crb", "tkv", "Btk29A", "N", "shot", "Myo10A", "Mcr", "Sec61alpha", "sinu", "cora", "pyd", "Nrx-IV", "shn", "cno", "spi", "scrib", "rib", "jar", "Inx3", "emc", "put", "step", "Egfr", "yrt", "gbb", "mys", "FER", "Ack", "mmy", "Pkn", "puc", "alpha-Cat", "raw")
regulation of multicellular organismal development (GO:2000026)	1.01361e-05	0.000466667	0.593325	0.767456	1.99848	35	c("aop", "Hs6st", "ed", "sty", "robo2", "crb", "ft", "tkv", "Dl", "salm", "N", "Ubx", "dlp", "sbb", "numb", "ptc", "Top1", "Catsup", "dally")
chitin-based embryonic cuticle biosynthetic process (GO:0008362)	0.000110686	0.00288003	0.538434	0.848203	1.9517	17	c("pio", "dpy", "grh", "cora", "knk", "obst-A", "kkv", "EcR", "rtv", "Cht2", "mmy", "gammaCOP", "puc")
epithelial cell migration (GO:0010631)	8.20904e-05	0.00256052	0.538434	0.776302	1.95105	30	c("btl", "knrl", "stumps", "cv-c", "kni", "pnt", "salm", "Sdc", "mew", "apt", "if", "rib")
regulation of organ growth (GO:0046620)	6.17541e-05	0.00205183	0.538434	0.758419	1.94707	32	c("Hs6st", "crb", "ft", "tkv", "Ubx", "dlp", "ex", "sbb", "dally", "Pdk1", "Hipk")
epithelial cell migration, open tracheal system (GO:0007427)	4.63506e-05	0.00170504	0.557332	0.776663	1.94187	29	c("btl", "knrl", "stumps", "cv-c", "kni", "pnt", "salm", "Sdc", "mew", "apt", "if", "rib")
establishment or maintenance of apical/basal cell polarity (GO:0035088)	0.000109622	0.00288003	0.538434	0.787676	1.92103	24	c("crb", "baz", "Cont", "sdt", "scrib", "rib", "Moe", "aPKC", "Egfr", "yrt", "Dg", "par-6")
negative regulation of multicellular organismal process (GO:0051241)	9.70264e-05	0.00271913	0.538434	0.731472	1.92095	37	c("aop", "ed", "sty", "crb", "ft", "tkv", "Abd-B", "Dl", "salm", "N", "ex", "shn", "Dad", "RASSF8", "put")
trachea development (GO:0060438)	0.000159673	0.00367709	0.518848	0.852011	1.91959	15	c("verm", "btl", "pnt", "exp", "kkv", "Atpalpha", "sima", "ago")
morphogenesis of an epithelium (GO:0002009)	0.000122923	0.00308806	0.518848	0.683364	1.91897	51	c("ed", "blot", "baz", "18w", "Eip63E", "N", "fz", "Toll-6", "Inx2", "sdt", "Drak", "fog", "shg", "btsz", "Dad", "cno", "scrib", "jar", "smo", "Moe", "aPKC", "Egfr", "Vang", "Tollo", "par-6", "Grasp65", "RhoGEF2")
positive regulation of hippo signaling (GO:0035332)	0.000139027	0.00333018	0.518848	0.867462	1.91756	14	c("ed", "ds", "crb", "ft", "ex", "Fbxl7")
wing disc pattern formation (GO:0035222)	2.4048e-05	0.000990777	0.57561	0.664602	1.91743	63	c("peb", "bi", "pnt", "ds", "tkv", "nuf", "Dl", "N", "nmo", "Su(Tpl)", "spen", "cic", "dlp", "skd", "shn", "CG14073", "sbb", "ci", "ptc", "smo", "E(spl)mgamma-HLH", "Nipped-A", "ihog", "dally", "Egfr", "gbb", "boi", "Sulf1")
regulation of hippo signaling (GO:0035330)	0.00016065	0.00367709	0.518848	0.742128	1.91582	33	c("ed", "ds", "crb", "ft", "d", "ex", "Fbxl7", "par-1", "Hipk", "Herc4", "Ack", "Dlish")
regulation of developmental growth (GO:0048638)	6.55604e-05	0.00211023	0.538434	0.693589	1.90805	47	c("Fas2", "tkv", "shot", "pum", "pico", "obst-A", "Dad", "Hr4", "kuz", "atl", "wbl", "dally", "CaMKII")
imaginal disc-derived wing vein morphogenesis (GO:0008586)	0.000126172	0.00309422	0.518848	0.713877	1.90308	41	c("cv-c", "rho", "heph", "Dl", "salm", "Dys", "ck", "d", "spen", "shn", "emc", "rl", "step", "dally", "Egfr", "Gug", "gbb", "Hipk")
regulation of epidermal growth factor receptor signaling pathway (GO:0042058)	0.000111846	0.00288003	0.538434	0.705871	1.9025	43	c("Fas2", "ed", "rho", "sty", "aos", "pum", "rau", "edl", "spi", "scrib")
cell morphogenesis involved in differentiation (GO:0000904)	0.000527877	0.00977553	0.477271	0.803884	1.90154	19	c("Fas2", "ds", "crb", "ft", "grh", "mew", "if", "aPKC", "LanB1", "mys", "sgg")
negative regulation of cell fate specification (GO:0009996)	0.000278973	0.00574685	0.498493	0.843519	1.90046	15	c("aop", "ed", "sty", "Dl", "salm", "N", "aos", "bun")
positive regulation of intracellular signal transduction (GO:1902533)	0.000224797	0.00482376	0.518848	0.69306	1.86797	43	c("btl", "ed", "ds", "crb", "ft", "Pvr", "ex", "dnt", "Fbxl7", "drl", "Gprk2", "step", "Egfr", "Pdk1")
border follicle cell migration (GO:0007298)	5.53426e-05	0.0019001	0.557332	0.594721	1.85124	98	c("btl", "aop", "Gli", "Pvf1", "Dl", "baz", "N", "Pvr", "fz", "apt", "cindr", "shg", "Stat92E", "dome", "ex", "if", "ttk", "EcR", "spi", "jar", "par-1", "kuz", "Catsup", "Egfr", "Vang", "tai", "par-6", "spoon")
wing disc dorsal/ventral pattern formation (GO:0048190)	0.000385016	0.00748239	0.498493	0.691705	1.84397	41	c("peb", "pnt", "nuf", "Dl", "N", "nmo", "Su(Tpl)", "cic", "dlp", "skd", "shn", "CG14073", "sbb", "E(spl)mgamma-HLH", "dally")
salivary gland development (GO:0007431)	9.71443e-05	0.00271913	0.538434	0.639108	1.84388	63	c("trh", "btl", "rho", "robo2", "crb", "Abd-B", "Pvf1", "Btk29A", "CrebA", "mew", "Pvr", "fz", "unc-5", "fog", "cora", "shg", "pan", "brk", "if", "dnt", "spi", "rib", "fz2", "drl")
glial cell development (GO:0021782)	0.00059411	0.0105501	0.477271	0.759341	1.84329	25	c("stumps", "sty", "salm", "Sdc", "Cont", "pck", "pasi1", "fog", "sinu", "rau", "pasi2", "kune", "cora", "Nrg", "Nrx-IV")
epithelial fluid transport (GO:0042045)	0.000540976	0.00977553	0.477271	0.847788	1.84098	13	c("crb", "pck", "crim", "knk", "kkv", "Hr78")
liquid clearance, open tracheal system (GO:0035002)	0.000540976	0.00977553	0.477271	0.847788	1.84098	13	c("crb", "pck", "crim", "knk", "kkv", "Hr78")
regulation of imaginal disc growth (GO:0045570)	0.000724827	0.0121745	0.477271	0.722376	1.8371	31	c("Hs6st", "crb", "ft", "tkv", "Ubx", "d", "dlp", "ex", "sbb", "scrib", "Fbxl7", "dally")
tracheal outgrowth, open tracheal system (GO:0007426)	0.00216497	0.027874	0.431708	0.763148	1.8288	21	c("btl", "stumps", "pnt", "sty", "robo2", "grh", "mew", "if", "ttk", "rib", "Mmp2")
wing disc development (GO:0035220)	0.000207934	0.00455685	0.518848	0.605434	1.81126	78	c("bi", "ds", "ft", "elB", "N", "aos", "noc", "fog", "bowl", "d", "spen", "pyd", "brk", "CHOp24", "scrib", "Nipped-A", "ihog", "dally", "Egfr", "gbb", "Grasp65", "eca", "boi", "sgg", "G9a", "Pkn", "dx", "CG13366", "sax", "CG2767", "dos", "dop", "kay", "Duox")
negative regulation of ERBB signaling pathway (GO:1901185)	0.000744652	0.0121745	0.477271	0.728885	1.80894	28	c("Fas2", "ed", "sty", "aos", "pum", "Gug", "Sulf1")
regulation of tube diameter (GO:0035296)	0.00195697	0.026334	0.431708	0.817837	1.80786	14	c("Fas2", "knk", "kkv", "Atpalpha", "EcR", "rtv", "rib", "nrv2", "gammaCOP", "raw", "deltaCOP")
establishment or maintenance of epithelial cell apical/basal polarity (GO:0045197)	0.000849764	0.0132615	0.477271	0.717476	1.79388	29	c("ds", "ft", "baz", "fz", "Cont", "sdt", "scrib", "rib", "Lrch", "Moe", "aPKC", "yrt", "Dg", "par-6")
ER to Golgi vesicle-mediated transport (GO:0006888)	0.000499459	0.00952672	0.477271	0.648116	1.79365	49	c("loj", "ergic53", "KdelR", "p24-1", "bai", "CHOp24", "Tango1", "Sar1", "Sec31", "CG13887", "CG7011", "betaCOP", "boca", "eca", "gammaCOP", "Sec22", "Sec16", "deltaCOP", "Sec23", "alphaCOP", "Ykt6", "p115", "Sec13", "Madm", "S", "CG4293", "CG17883")
gland morphogenesis (GO:0022612)	0.00111604	0.0164923	0.45506	0.677543	1.79308	40	c("trh", "btl", "crb", "Pvf1", "Btk29A", "CrebA", "mew", "Pvr", "fz", "fog", "cora", "shg", "pan", "if", "dnt", "rib", "fz2", "drl")
branching involved in open tracheal system development (GO:0060446)	0.000604328	0.0105501	0.477271	0.637474	1.78705	52	c("btl", "stumps", "ed", "pnt", "sty", "grh", "baz", "shot", "apt", "noc", "Mkp3", "pyd", "shg", "form3", "ttk", "rib", "put", "aPKC", "par-6", "ago")
negative regulation of epidermal growth factor receptor signaling pathway (GO:0042059)	0.000943313	0.0142884	0.477271	0.714012	1.78522	29	c("Fas2", "ed", "sty", "aos", "pum", "Gug", "Sulf1")
positive regulation of phosphorylation (GO:0042327)	0.00623715	0.0563063	0.407018	0.741151	1.77042	20	c("btl", "rho", "Pvr", "dnt", "drl", "Egfr", "Ets97D", "Eph")
ERBB signaling pathway (GO:0038127)	0.00222445	0.0282862	0.431708	0.719147	1.76812	26	c("cv-c", "ed", "pnt", "rho", "fus", "spen", "Nrg", "spi", "rl", "Egfr")
transmembrane receptor protein serine/threonine kinase signaling pathway (GO:0007178)	0.00669022	0.057907	0.407018	0.738588	1.7643	20	c("tkv", "bun", "mav", "ex", "shn", "brk", "put", "dally", "gbb", "sax", "l(2)gl")
[truncated: 978 more rows]

## Sheet: Stage13-16_Tr
pathway	pval	padj	log2err	ES	NES	size	leadingEdge
[truncated: 1,077 more rows]

## Sheet: Stage10-12_GC
pathway	pval	padj	log2err	ES	NES	size	leadingEdge
[truncated: 1,043 more rows]

## Sheet: Stage13-16_GC
pathway	pval	padj	log2err	ES	NES	size	leadingEdge
[truncated: 1,045 more rows]
