# Supplementary material for: Organogenetic transcriptomes of the Drosophila embryo at single cell resolution
Source: Development. 2024 Jan 19;151(2):dev202097. doi: 10.1242/dev.202097 (PMC10820837; doi:10.1242/dev.202097)
Supplement: Table S5. Differentially expressed genes for SG sub-populations (early and late SG cells) relative to all other SG cells. [file develop-151-202097-TableS5.xlsx]

## Sheet: Supp_Table_5
	feature	group	avgExpr	logFC	statistic	auc	pval	padj	pct_in	pct_out
1	Nep3	Later Salivary Gland Cells	0.00698921	0.00698921	18909	0.510309	0.0466315	0.153761	2.06186	0
2	tRNA:Pro-CGG-1-1	Later Salivary Gland Cells	0	0	18527	0.5	1	1	0	0
3	CG9570	Later Salivary Gland Cells	0	0	18527	0.5	1	1	0	0
4	Or19b	Later Salivary Gland Cells	0	0	18527	0.5	1	1	0	0
5	CG15322	Later Salivary Gland Cells	0	0	18527	0.5	1	1	0	0
6	Or19a	Later Salivary Gland Cells	0	0	18527	0.5	1	1	0	0
7	karr	Later Salivary Gland Cells	0.00186039	0.00186039	18622.5	0.502577	0.323622	0.685558	0.515464	0
8	fd19B	Later Salivary Gland Cells	0	0	18527	0.5	1	1	0	0
9	CG17003	Later Salivary Gland Cells	0	0	18527	0.5	1	1	0	0
10	CG12655	Later Salivary Gland Cells	0	0	18527	0.5	1	1	0	0
11	CR32821	Later Salivary Gland Cells	0	0	18527	0.5	1	1	0	0
12	CG33217	Later Salivary Gland Cells	0.0267174	-0.0360998	14658	0.395585	9.76512905280227e-08	2.35244854203289e-06	6.70103	28.7958
13	Vps11	Later Salivary Gland Cells	0.0306962	-0.0134703	15986	0.431424	0.000147595	0.00102816	7.21649	21.9895
14	RpL10	Later Salivary Gland Cells	1.23503	0.0407947	21930.5	0.591852	0.00182681	0.0090807	100	100
15	G9a	Later Salivary Gland Cells	0.0601079	-0.00614989	16379	0.442031	0.00576852	0.0247479	13.9175	28.2723
16	cin	Later Salivary Gland Cells	0.00724122	-0.0226321	15748.5	0.425015	1.17523033483162e-06	1.78329730349026e-05	2.57732	17.801
17	CG3777	Later Salivary Gland Cells	0.020408	0.0142757	18831	0.508204	0.434813	0.901866	5.15464	3.66492
18	CG12470	Later Salivary Gland Cells	0	0	18527	0.5	1	1	0	0
19	Or1a	Later Salivary Gland Cells	0	0	18527	0.5	1	1	0	0
20	y	Later Salivary Gland Cells	0	-0.000900303	18430	0.497382	0.31604	0.685558	0	0.52356
21	ac	Later Salivary Gland Cells	0.00439423	-0.00831907	17655	0.476467	0.0107402	0.0424924	1.03093	5.75916
22	sc	Later Salivary Gland Cells	0.00223703	-0.00557415	17561	0.47393	0.00330615	0.0151028	0.515464	5.75916
23	l(1)sc	Later Salivary Gland Cells	0.00340814	-0.0251217	16878	0.455497	0.000124601	0.000889477	1.03093	9.94764
24	ase	Later Salivary Gland Cells	0.0107715	-0.0118379	17383	0.469126	0.0124363	0.0483575	3.09278	9.42408
25	CG13373	Later Salivary Gland Cells	0.0122564	0.000441232	17958	0.484644	0.154576	0.420954	3.09278	6.28272
26	CG32817	Later Salivary Gland Cells	0.00260091	0.000945209	18429.5	0.497369	0.559636	1	0.515464	1.04712
27	CG3176	Later Salivary Gland Cells	0.00470722	-0.00589628	18229.5	0.491971	0.298623	0.685558	1.54639	3.14136
28	CG3156	Later Salivary Gland Cells	0.012113	-0.00179108	16932	0.456955	0.0014139	0.00719632	3.09278	12.0419
29	CG17778	Later Salivary Gland Cells	0	-0.000262043	18430	0.497382	0.31604	0.685558	0	0.52356
30	arg	Later Salivary Gland Cells	0.00456442	-0.00695167	17852	0.481783	0.0322936	0.110732	1.03093	4.71204
31	CG17896	Later Salivary Gland Cells	0.0136067	-0.00274481	16754.5	0.452164	0.000828853	0.00455169	3.60825	13.6126
32	CG18273	Later Salivary Gland Cells	0.00604342	-0.0206377	16036	0.432774	1.88903028192757e-06	2.63388582601056e-05	1.54639	15.1832
33	CR18275	Later Salivary Gland Cells	0.00244752	0.00220768	18429.5	0.497369	0.559636	1	0.515464	1.04712
34	Cyp4g1	Later Salivary Gland Cells	0.00459724	-0.00105836	18430	0.497382	0.652184	1	1.03093	1.57068
35	Pgcl	Later Salivary Gland Cells	0.00216654	0.00201689	18526	0.499973	0.997065	1	0.515464	0.52356
36	CG32816	Later Salivary Gland Cells	0.00173738	0.000717904	18236.5	0.49216	0.175569	0.464863	0.515464	2.09424
37	CG13375	Later Salivary Gland Cells	0	-0.00183904	17848	0.481675	0.00724429	0.0298299	0	3.66492
38	CG3038	Later Salivary Gland Cells	0.0362887	-0.0310311	14977.5	0.404207	3.65797561982691e-06	4.51094559150909e-05	9.79381	30.8901
39	Appl	Later Salivary Gland Cells	0.037115	0.0132624	18577	0.501349	0.924548	1	8.24742	8.37696
40	CG13369	Later Salivary Gland Cells	0.0132178	-0.00519734	16737	0.451692	0.000512941	0.00300952	3.09278	13.089
41	CG17829	Later Salivary Gland Cells	0.00944932	-0.0167428	16238	0.438225	2.05248498210242e-05	0.000192994	2.57732	15.1832
42	Mybbp1A	Later Salivary Gland Cells	0.0182434	-0.0106608	15843.5	0.427579	1.54746862832365e-05	0.000151236	4.63918	19.8953
43	su(sable)	Later Salivary Gland Cells	0.0272664	0.0095426	17659	0.476575	0.11567	0.33823	6.70103	12.0419
44	CG13367	Later Salivary Gland Cells	0.0125304	-0.0116715	16455	0.444082	0.000172192	0.00117168	3.60825	15.1832
45	Roc1a	Later Salivary Gland Cells	0.309622	-0.0783866	15703	0.423787	0.0088502	0.0358887	61.8557	80.6283
46	CG5254	Later Salivary Gland Cells	0.0123015	0.00103457	17874	0.482377	0.111291	0.326067	3.09278	6.80628
47	CG5273	Later Salivary Gland Cells	0.00581486	-0.000346962	17572	0.474227	0.0114574	0.04479	1.54639	6.80628
48	fz3	Later Salivary Gland Cells	0.0140359	0.00178298	18152	0.48988	0.348364	0.736662	3.60825	5.75916
49	CG16989	Later Salivary Gland Cells	0.0175187	0.0028656	17070	0.460679	0.0067146	0.0279254	4.63918	13.089
50	CG14635	Later Salivary Gland Cells	0	0	18527	0.5	1	1	0	0
51	CG13358	Later Salivary Gland Cells	0	0	18527	0.5	1	1	0	0
52	CG13359	Later Salivary Gland Cells	0	0	18527	0.5	1	1	0	0
53	Rbf	Later Salivary Gland Cells	0.0265357	-0.0168507	15568	0.420144	2.01267097651259e-05	0.000189749	7.21649	24.6073
54	CG13360	Later Salivary Gland Cells	0.0021261	0.0021261	18622.5	0.502577	0.323622	0.685558	0.515464	0
55	RpL22	Later Salivary Gland Cells	0.385331	0.0683228	21475.5	0.579573	0.00628904	0.0265635	71.134	71.7277
56	CG13361	Later Salivary Gland Cells	0	-0.000157936	18430	0.497382	0.31604	0.685558	0	0.52356
57	CG13362	Later Salivary Gland Cells	0.0633321	0.0402838	19800	0.534355	0.0422506	0.142523	15.4639	9.42408
58	Hmt4-20	Later Salivary Gland Cells	0.0170763	-0.027186	15337	0.413909	5.69028751370568e-07	1.00210728381763e-05	4.12371	21.9895
59	RpL36	Later Salivary Gland Cells	1.29859	0.139421	27917.5	0.753427	7.90775230573806e-18	3.92641867958522e-15	100	100
60	CG13364	Later Salivary Gland Cells	0.353303	-0.0587268	16607.5	0.448197	0.0763258	0.239523	65.4639	83.7696
61	CG13365	Later Salivary Gland Cells	0.0656375	0.0289423	18051	0.487154	0.526501	1	16.4948	21.9895
62	CG13366	Later Salivary Gland Cells	0.0420075	-0.015895	15418.5	0.416109	4.19878657987636e-05	0.000352694	10.3093	29.3194
63	CG14634	Later Salivary Gland Cells	0	0	18527	0.5	1	1	0	0
64	CG11664	Later Salivary Gland Cells	0	0	18527	0.5	1	1	0	0
65	CG11663	Later Salivary Gland Cells	0	0	18527	0.5	1	1	0	0
66	MED22	Later Salivary Gland Cells	0.0442779	-0.0208913	15702.5	0.423773	0.000246572	0.00159172	11.8557	29.3194
67	CG32815	Later Salivary Gland Cells	0.00284304	0.00113498	18429	0.497355	0.648821	1	1.03093	1.57068
68	TRAM	Later Salivary Gland Cells	0.200342	-0.125362	13775.5	0.371768	5.12056111334936e-06	6.0376009169604e-05	43.299	67.5393
69	mus81	Later Salivary Gland Cells	0	-0.000313359	18333	0.494764	0.154605	0.420954	0	1.04712
70	CG18823	Later Salivary Gland Cells	0	-0.00330798	18333	0.494764	0.154605	0.420954	0	1.04712
71	CG14631	Later Salivary Gland Cells	0	0	18527	0.5	1	1	0	0
72	CG3021	Later Salivary Gland Cells	0.00329691	-0.00270191	17851	0.481756	0.0320384	0.109979	1.03093	4.71204
73	CG14629	Later Salivary Gland Cells	0.129688	0.0806441	21083.5	0.568994	0.0015257	0.00768007	28.3505	17.801
74	CG14628	Later Salivary Gland Cells	0	-0.000736385	18430	0.497382	0.31604	0.685558	0	0.52356
75	CG3655	Later Salivary Gland Cells	0.0651101	-0.0700829	13745.5	0.370959	2.92376964640026e-08	9.18495297529079e-07	13.9175	41.8848
76	Cdc45	Later Salivary Gland Cells	0.0166787	-0.0112933	16563	0.446996	0.000436343	0.00262199	4.12371	15.1832
77	CG11638	Later Salivary Gland Cells	0.00375007	-0.000202699	18427	0.497301	0.642116	1	1.03093	1.57068
78	TfIIA-S-2	Later Salivary Gland Cells	0	0	18527	0.5	1	1	0	0
79	CG3690	Later Salivary Gland Cells	0	0	18527	0.5	1	1	0	0
80	CG3699	Later Salivary Gland Cells	0.0215507	0.00424414	18259	0.492767	0.550842	1	5.15464	6.80628
81	CG3703	Later Salivary Gland Cells	0.00375778	0.00375778	18718	0.505155	0.161099	0.433095	1.03093	0
82	CG3704	Later Salivary Gland Cells	0.0182236	-0.0211563	15825	0.427079	1.92488805997256e-05	0.000182921	5.15464	20.4188
83	CG3706	Later Salivary Gland Cells	0	0	18527	0.5	1	1	0	0
84	CG3708	Later Salivary Gland Cells	0	0	18527	0.5	1	1	0	0
85	CG3713	Later Salivary Gland Cells	0	0	18527	0.5	1	1	0	0
86	CG32814	Later Salivary Gland Cells	0	-0.000362509	18430	0.497382	0.31604	0.685558	0	0.52356
87	CG11378	Later Salivary Gland Cells	0.0017318	0.0017318	18622.5	0.502577	0.323622	0.685558	0.515464	0
88	CG11379	Later Salivary Gland Cells	0	0	18527	0.5	1	1	0	0
89	CG14627	Later Salivary Gland Cells	0	0	18527	0.5	1	1	0	0
90	CG14626	Later Salivary Gland Cells	0.00210583	0.00210583	18622.5	0.502577	0.323622	0.685558	0.515464	0
91	CG11380	Later Salivary Gland Cells	0	-0.00142237	18430	0.497382	0.31604	0.685558	0	0.52356
92	CG14625	Later Salivary Gland Cells	0	0	18527	0.5	1	1	0	0
93	CG11381	Later Salivary Gland Cells	0	0	18527	0.5	1	1	0	0
94	CG14624	Later Salivary Gland Cells	0	0	18527	0.5	1	1	0	0
95	CG11382	Later Salivary Gland Cells	0	-0.000137796	18430	0.497382	0.31604	0.685558	0	0.52356
96	CG32812	Later Salivary Gland Cells	0	0	18527	0.5	1	1	0	0
97	fs(1)N	Later Salivary Gland Cells	0	0	18527	0.5	1	1	0	0
98	Naa30A	Later Salivary Gland Cells	0.0343683	-0.00849718	15979	0.431235	0.000241423	0.00156243	8.24742	23.5602
99	Tsp2A	Later Salivary Gland Cells	0.0319917	0.0163559	19123	0.516085	0.209868	0.547648	8.24742	5.2356
100	CG11417	Later Salivary Gland Cells	0.0290722	-0.0244385	15714.5	0.424097	7.90555991820386e-05	0.000608578	8.76289	25.1309
101	CG14770	Later Salivary Gland Cells	0	-0.00151787	18430	0.497382	0.31604	0.685558	0	0.52356
102	ssx	Later Salivary Gland Cells	0.0282805	-0.0254856	15325.5	0.413599	7.01311499091757e-06	7.83496440391572e-05	7.73196	26.178
103	AMPKalpha	Later Salivary Gland Cells	0.0147548	-0.0311206	14581	0.393507	6.3523525283078e-09	2.61522723757157e-07	4.12371	26.178
104	CG32813	Later Salivary Gland Cells	0.0379682	0.0142937	18251	0.492551	0.633697	1	9.27835	11.5183
105	Rilpl	Later Salivary Gland Cells	0.00175918	-0.00276687	17849.5	0.481716	0.017824	0.0663759	0.515464	4.18848
106	Lrpprc2	Later Salivary Gland Cells	0.0072647	7.9759442924889e-05	17953	0.484509	0.105275	0.310168	2.06186	5.2356
107	CG14785	Later Salivary Gland Cells	0.00345632	-0.00033924	18236	0.492147	0.250245	0.644264	1.03093	2.6178
108	CG3719	Later Salivary Gland Cells	0.057838	-0.0467818	14268	0.38506	8.48428420174146e-07	1.37429142847439e-05	14.9485	41.3613
109	png	Later Salivary Gland Cells	0.00259172	0.00110209	18429.5	0.497369	0.559636	1	0.515464	1.04712
110	CG12773	Later Salivary Gland Cells	0.0236045	-0.00637366	16162	0.436174	0.000209098	0.00137615	6.18557	19.8953
111	MTPAP	Later Salivary Gland Cells	0.00439919	-0.0029653	17469	0.471447	0.00386055	0.0172648	1.03093	6.80628
112	CG11409	Later Salivary Gland Cells	0.00244394	-0.000469485	17850.5	0.481743	0.0179934	0.0667979	0.515464	4.18848
113	DAAM	Later Salivary Gland Cells	0.0134764	-0.00529362	17407	0.469774	0.0184083	0.0681288	3.60825	9.94764
114	CG32811	Later Salivary Gland Cells	0	0	18527	0.5	1	1	0	0
115	Atf3	Later Salivary Gland Cells	0.00592732	-0.00427306	18045.5	0.487005	0.126856	0.369007	1.54639	4.18848
116	CG11403	Later Salivary Gland Cells	0	-0.00993953	17460	0.471204	0.000712029	0.00399855	0	5.75916
117	CG11398	Later Salivary Gland Cells	0.00464098	-0.000610082	17950	0.484428	0.0794093	0.246233	1.54639	4.71204
118	CG11384	Later Salivary Gland Cells	0	0	18527	0.5	1	1	0	0
119	eIF4E7	Later Salivary Gland Cells	0	0	18527	0.5	1	1	0	0
120	CG14777	Later Salivary Gland Cells	0.00297783	0.00297783	18622.5	0.502577	0.323622	0.685558	0.515464	0
121	CG14778	Later Salivary Gland Cells	0	0	18527	0.5	1	1	0	0
122	CG14780	Later Salivary Gland Cells	0	0	18527	0.5	1	1	0	0
123	rush	Later Salivary Gland Cells	0.0070056	-0.0055352	17566	0.474065	0.0161662	0.0610028	2.06186	7.32984
124	inc	Later Salivary Gland Cells	0.0420217	-0.0223414	15066	0.406596	7.81989508996131e-06	8.60718132592724e-05	10.3093	31.4136
125	dor	Later Salivary Gland Cells	0.00501806	-0.0223486	15548	0.419604	4.47999421338428e-08	1.27515758860261e-06	1.03093	17.2775
126	hfw	Later Salivary Gland Cells	0.0135862	0.00263166	17321.5	0.467466	0.0126592	0.04916	3.60825	10.4712
127	CG14797	Later Salivary Gland Cells	0	0	18527	0.5	1	1	0	0
128	b6	Later Salivary Gland Cells	0	-5.15908e-05	18430	0.497382	0.31604	0.685558	0	0.52356
129	Scgdelta	Later Salivary Gland Cells	0	0	18527	0.5	1	1	0	0
130	CG3795	Later Salivary Gland Cells	0	0	18527	0.5	1	1	0	0
131	a6	Later Salivary Gland Cells	0.00696659	-0.0166277	16035	0.432747	1.87118738580306e-06	2.61104406879232e-05	1.54639	15.1832
132	CG3740	Later Salivary Gland Cells	0.00852337	-0.000523612	17768	0.479516	0.0575219	0.184101	2.57732	6.80628
133	Mur2B	Later Salivary Gland Cells	0	-0.00157355	18430	0.497382	0.31604	0.685558	0	0.52356
134	CG14795	Later Salivary Gland Cells	0	0	18527	0.5	1	1	0	0
135	sta	Later Salivary Gland Cells	1.21803	0.0392556	21452	0.578939	0.00738989	0.0303735	100	100
136	snoRNA:M	Later Salivary Gland Cells	0	0	18527	0.5	1	1	0	0
137	Rab27	Later Salivary Gland Cells	0	-0.00150822	18139	0.489529	0.0432877	0.143823	0	2.09424
138	CG32808	Later Salivary Gland Cells	0	-0.0118358	16975	0.458115	3.95903083247587e-05	0.00033571	0	8.37696
139	O-fut2	Later Salivary Gland Cells	0.00825868	0.000975185	17104	0.461597	0.00151374	0.00762631	2.06186	9.94764
140	CG14787	Later Salivary Gland Cells	0.00248305	-0.00213544	17947	0.484347	0.0316941	0.109116	0.515464	3.66492
141	CG32806	Later Salivary Gland Cells	0	0	18527	0.5	1	1	0	0
142	MED18	Later Salivary Gland Cells	0.0505293	-0.0183267	15901	0.42913	0.000654111	0.00372246	12.3711	28.7958
143	CG14803	Later Salivary Gland Cells	0.00441351	-0.00290383	17950	0.484428	0.0552996	0.178458	1.03093	4.18848
144	Vps26	Later Salivary Gland Cells	0.0240518	-0.0179921	15685.5	0.423315	2.52763267038698e-05	0.000230048	6.70103	23.0366
145	CG14805	Later Salivary Gland Cells	0.0227273	-0.0423652	13921	0.375695	8.54666593688259e-10	5.05866402721114e-08	6.18557	32.4607
146	Coa8	Later Salivary Gland Cells	0.0527173	-0.00665264	16291	0.439656	0.00423407	0.0185773	13.9175	28.7958
147	mRpL16	Later Salivary Gland Cells	0.0509629	-0.0273128	15135	0.408458	4.32275061135013e-05	0.000360902	14.433	35.6021
148	mip130	Later Salivary Gland Cells	0.0174915	-0.0134968	16103	0.434582	4.09769498386317e-05	0.000345501	4.12371	17.801
149	Rbcn-3B	Later Salivary Gland Cells	0.0180477	-0.00627439	16138	0.435527	0.000102845	0.000758578	5.15464	18.8482
150	Ocrl	Later Salivary Gland Cells	0.0157899	0.00869795	17894	0.482917	0.158418	0.430614	4.12371	7.8534
151	CG11596	Later Salivary Gland Cells	0.0127386	-0.0107417	16178	0.436606	2.59140151079389e-05	0.000234924	3.09278	16.2304
152	CG3587	Later Salivary Gland Cells	0.0356928	0.00469787	16529	0.446079	0.00374935	0.0168896	9.27835	21.9895
153	CG4194	Later Salivary Gland Cells	0.111263	-0.0193731	16260.5	0.438833	0.0148659	0.0564775	25.7732	44.5026
154	Rtca	Later Salivary Gland Cells	0.00436231	-0.0131447	16507	0.445485	1.48522152053676e-05	0.000146433	1.03093	12.0419
155	CG4045	Later Salivary Gland Cells	0.0297707	-0.0228172	14851	0.400793	4.77466074242201e-07	8.73562546272195e-06	7.21649	28.7958
156	CG4199	Later Salivary Gland Cells	0.0158851	-0.00737685	17217	0.464646	0.00771834	0.0315927	3.60825	10.9948
157	CG14054	Later Salivary Gland Cells	0	0	18527	0.5	1	1	0	0
158	CG4281	Later Salivary Gland Cells	0.0159389	-0.0121626	16010	0.432072	2.49599833025543e-05	0.0002274	4.12371	18.3246
159	Sik2	Later Salivary Gland Cells	0	-0.000102037	18430	0.497382	0.31604	0.685558	0	0.52356
160	moody	Later Salivary Gland Cells	0.00614553	-0.00554465	17376	0.468937	0.00396526	0.0176536	1.54639	7.8534
161	CG4325	Later Salivary Gland Cells	0.00330915	0.00259521	18526	0.499973	0.997065	1	0.515464	0.52356
162	Actn	Later Salivary Gland Cells	0.0639617	0.0263224	18023	0.486398	0.479709	0.988045	14.433	19.3717
163	usp	Later Salivary Gland Cells	0.0235061	-0.00404619	16461	0.444244	0.000877418	0.00475845	6.18557	18.3246
164	PIG-K	Later Salivary Gland Cells	0.0237997	0.00986924	17844	0.481567	0.191623	0.504308	6.18557	10.4712
165	CG3857	Later Salivary Gland Cells	0.0126422	-0.00441598	16833	0.454283	0.000845554	0.00461845	3.09278	12.5654
166	eIF2Bepsilon	Later Salivary Gland Cells	0.0181996	-0.0378591	14355	0.387408	4.75305242650171e-09	2.05219352955841e-07	5.15464	28.7958
167	Edem1	Later Salivary Gland Cells	0.0170076	-0.00801554	15929	0.429886	1.65550451602016e-05	0.000160044	4.12371	18.8482
168	CG32801	Later Salivary Gland Cells	0.00155499	-0.000127751	18525	0.499946	0.991196	1	0.515464	0.52356
169	trr	Later Salivary Gland Cells	0.0113263	-0.010505	16261	0.438846	3.98263750843982e-05	0.000337343	3.09278	15.7068
170	CG14818	Later Salivary Gland Cells	0.0739759	0.00553855	17048	0.460085	0.0712756	0.224661	18.5567	29.8429
171	CG14817	Later Salivary Gland Cells	0.064719	-0.0242769	15179	0.409645	9.27459715249751e-05	0.000699213	16.4948	38.2199
172	Pgam5	Later Salivary Gland Cells	0.0684361	0.0208765	17673	0.476953	0.270245	0.685558	17.0103	24.6073
173	Pex5	Later Salivary Gland Cells	0.00170696	-0.00222843	17657.5	0.476534	0.00581436	0.0248225	0.515464	5.2356
174	CG14814	Later Salivary Gland Cells	0.0022677	-0.00270753	17947	0.484347	0.0316941	0.109116	0.515464	3.66492
175	deltaCOP	Later Salivary Gland Cells	0.0893567	-0.142754	12025	0.324526	1.60839416089221e-11	1.77469417444125e-09	22.6804	57.0681
176	CG14812	Later Salivary Gland Cells	0.0573143	-0.00446728	15820	0.426944	0.000749786	0.00417441	13.9175	31.9372
177	CG14811	Later Salivary Gland Cells	0	0	18527	0.5	1	1	0	0
178	CG4025	Later Salivary Gland Cells	0.0042054	-0.0021785	17565	0.474038	0.00661411	0.0275845	1.03093	6.28272
179	Unc-76	Later Salivary Gland Cells	0.0258034	-0.00612767	17196	0.464079	0.0199362	0.0727711	6.18557	14.1361
180	csw	Later Salivary Gland Cells	0.0259452	-0.00395149	16826	0.454094	0.00615901	0.0260882	7.21649	17.2775
181	D2hgdh	Later Salivary Gland Cells	0	-0.00159837	18430	0.497382	0.31604	0.685558	0	0.52356
182	Pgd	Later Salivary Gland Cells	0.00388323	-0.00397505	17854	0.481837	0.0328092	0.11207	1.03093	4.71204
183	CG3630	Later Salivary Gland Cells	0.0010643	-0.00139449	18139	0.489529	0.0980489	0.291812	0.515464	2.6178
184	ND-B14.5A	Later Salivary Gland Cells	0.130245	0.0102902	17258	0.465753	0.184531	0.486576	30.4124	46.5969
185	Cyp4d2	Later Salivary Gland Cells	0.00412454	0.00213602	18526	0.499973	0.997919	1	1.03093	1.04712
186	Cyp4ae1	Later Salivary Gland Cells	0	0	18527	0.5	1	1	0	0
187	pn	Later Salivary Gland Cells	0.00222823	0.000143415	18429.5	0.497369	0.559636	1	0.515464	1.04712
188	CG17776	Later Salivary Gland Cells	0.102412	0.0209376	17276.5	0.466252	0.161937	0.434889	24.2268	37.6963
189	CG17777	Later Salivary Gland Cells	0	0	18527	0.5	1	1	0	0
190	CG3457	Later Salivary Gland Cells	0.00550075	0.00550075	18813.5	0.507732	0.0854185	0.258924	1.54639	0
191	Mct1	Later Salivary Gland Cells	0.0192743	0.0167021	19012	0.513089	0.124115	0.362037	4.12371	1.57068
192	CG14052	Later Salivary Gland Cells	0	0	18527	0.5	1	1	0	0
193	pcx	Later Salivary Gland Cells	0.0227369	-0.0106954	16057.5	0.433354	9.39746043444485e-05	0.00070758	5.6701	19.8953
194	fs(1)K10	Later Salivary Gland Cells	0.00520138	-0.0117705	16513.5	0.44566	3.11333525804698e-05	0.000276457	1.54639	12.5654
195	Or2a	Later Salivary Gland Cells	0	0	18527	0.5	1	1	0	0
196	CG3071	Later Salivary Gland Cells	0.0397159	-0.00731505	16065.5	0.43357	0.000645022	0.00367541	9.79381	25.1309
197	CG2854	Later Salivary Gland Cells	0	0	18527	0.5	1	1	0	0
198	lncRNA:CR33218	Later Salivary Gland Cells	0	0	18527	0.5	1	1	0	0
199	Raf	Later Salivary Gland Cells	0.0113947	0.000908615	17776	0.479732	0.0738462	0.23219	3.09278	7.32984
200	CG2841	Later Salivary Gland Cells	0.00839823	0.006892	18719	0.505182	0.413593	0.860048	2.06186	1.04712
201	mRpL14	Later Salivary Gland Cells	0.0329174	-0.0221247	15156	0.409025	5.65701673610044e-06	6.57044666392432e-05	8.76289	28.7958
202	Ilp6	Later Salivary Gland Cells	0.0358781	0.0116844	17967.5	0.4849	0.338911	0.717268	8.76289	12.5654
203	CG14050	Later Salivary Gland Cells	0.00387994	-0.00862367	17372	0.468829	0.00222655	0.0107276	1.03093	7.32984
204	CG2865	Later Salivary Gland Cells	0.100535	-0.125159	12876	0.347493	3.40487317452458e-09	1.58495072902674e-07	22.1649	54.9738
205	CG2918	Later Salivary Gland Cells	0.138687	-0.0443623	15958.5	0.430682	0.00767195	0.0314172	30.4124	48.6911
206	CG2924	Later Salivary Gland Cells	0.0700356	-0.0149443	15645	0.422222	0.000675382	0.00382888	17.0103	36.1257
207	temp	Later Salivary Gland Cells	0.00175918	-0.0108769	16787	0.453042	3.42496683218382e-05	0.000300252	0.515464	9.94764
208	CG3078	Later Salivary Gland Cells	0	-0.00156806	18430	0.497382	0.31604	0.685558	0	0.52356
209	CG3191	Later Salivary Gland Cells	0	-0.00459685	17945	0.484293	0.013041	0.0501738	0	3.14136
210	crn	Later Salivary Gland Cells	0.0149693	-0.0320737	15124	0.408161	9.5309361504755e-08	2.30535160608592e-06	3.60825	22.5131
211	kz	Later Salivary Gland Cells	0.00815207	-0.0105025	16529	0.446079	6.37437155014772e-05	0.000506634	2.06186	13.089
212	Vinc	Later Salivary Gland Cells	0.0064819	-0.00194398	17857.5	0.481932	0.0501965	0.164273	1.54639	5.2356
213	FarO	Later Salivary Gland Cells	0	0	18527	0.5	1	1	0	0
214	CG14053	Later Salivary Gland Cells	0	0	18527	0.5	1	1	0	0
215	Nmd3	Later Salivary Gland Cells	0.0306079	-0.0104942	15596	0.420899	2.409329649296e-05	0.000221196	7.21649	24.6073
216	Cyp4d14	Later Salivary Gland Cells	0	-0.000713943	18430	0.497382	0.31604	0.685558	0	0.52356
217	Cyp4d1	Later Salivary Gland Cells	0	0	18527	0.5	1	1	0	0
218	wapl	Later Salivary Gland Cells	0.0255388	-0.00550917	16827.5	0.454135	0.00528073	0.0228721	6.70103	16.7539
219	bcn92	Later Salivary Gland Cells	0.040613	-0.00419815	16416.5	0.443043	0.00344111	0.0156553	10.8247	24.0838
220	ph-p	Later Salivary Gland Cells	0.018133	-0.0310635	14880.5	0.40159	6.44901239619506e-08	1.69773338117801e-06	4.63918	25.1309
221	ph-d	Later Salivary Gland Cells	0.00963485	-0.010805	16909.5	0.456347	0.000820849	0.00451328	2.57732	11.5183
222	CG16903	Later Salivary Gland Cells	0.0625575	-0.00848124	15807	0.426594	0.0011351	0.00599404	15.9794	35.0785
223	AANATL7	Later Salivary Gland Cells	0	0	18527	0.5	1	1	0	0
224	wds	Later Salivary Gland Cells	0.0360718	-0.0598917	13789	0.372133	3.63239685992358e-09	1.65982984726125e-07	9.27835	36.6492
225	egh	Later Salivary Gland Cells	0.0443606	-0.0121282	16858.5	0.454971	0.016228	0.0612232	10.8247	20.9424
226	Seipin	Later Salivary Gland Cells	0.00260296	-0.00213807	17850.5	0.481743	0.0179934	0.0667979	0.515464	4.18848
227	brv3	Later Salivary Gland Cells	0	0	18527	0.5	1	1	0	0
228	Tsp3A	Later Salivary Gland Cells	0.0191107	0.0108654	17902.5	0.483146	0.180837	0.477542	4.63918	8.37696
229	eIF3g1	Later Salivary Gland Cells	0.14859	-0.0907901	14165	0.38228	1.64464599537914e-05	0.000159253	34.0206	62.3037
230	Smyd3	Later Salivary Gland Cells	0.00165867	-0.00305719	17850.5	0.481743	0.0179934	0.0667979	0.515464	4.18848
231	Klp3A	Later Salivary Gland Cells	0.0069166	-0.0355527	15548	0.419604	1.88313456765813e-07	4.07025760542795e-06	2.06186	18.3246
232	CG13760	Later Salivary Gland Cells	0	-0.00647004	17557	0.473822	0.00126855	0.00658786	0	5.2356
233	Vha36-3	Later Salivary Gland Cells	0.00194642	-0.00202266	18428.5	0.497342	0.555595	1	0.515464	1.04712
234	boi	Later Salivary Gland Cells	0.0104988	-0.0276694	15209.5	0.410469	5.15737434709882e-08	1.4150210491264e-06	2.57732	20.9424
235	tko	Later Salivary Gland Cells	0.085713	-0.0182826	15779.5	0.425851	0.00187872	0.00926188	20.1031	39.7906
236	gt	Later Salivary Gland Cells	0	-0.00485703	18333	0.494764	0.154605	0.420954	0	1.04712
237	CG32797	Later Salivary Gland Cells	0.00146726	0.00146726	18622.5	0.502577	0.323622	0.685558	0.515464	0
238	CG12496	Later Salivary Gland Cells	0.00407421	-0.0019063	18333	0.494764	0.408732	0.854814	1.03093	2.09424
239	sgg	Later Salivary Gland Cells	0.0732675	-0.0495887	14337	0.386922	2.42974672664964e-06	3.22432982471138e-05	17.0103	43.9791
240	per	Later Salivary Gland Cells	0	0	18527	0.5	1	1	0	0
241	CG2662	Later Salivary Gland Cells	0.00413425	-0.00559327	16893	0.455902	0.000143545	0.00100307	1.03093	9.94764
242	eIF2Bbeta	Later Salivary Gland Cells	0.0189822	-0.0155151	15221	0.410779	7.89829124456344e-07	1.29642684051021e-05	5.15464	24.0838
243	CG2681	Later Salivary Gland Cells	0	-0.00328275	18333	0.494764	0.154605	0.420954	0	1.04712
244	CG2694	Later Salivary Gland Cells	0	-0.00430691	17557	0.473822	0.00126855	0.00658786	0	5.2356
245	fs(1)Yb	Later Salivary Gland Cells	0.00349859	0.00159474	18620	0.50251	0.577993	1	1.03093	0.52356
246	fs(1)Ya	Later Salivary Gland Cells	0	0	18527	0.5	1	1	0	0
247	dwg	Later Salivary Gland Cells	0.0119103	0.000746374	16943.5	0.457265	0.00211895	0.0103261	3.60825	12.5654
248	CG2712	Later Salivary Gland Cells	0.00637029	-0.00287621	17473.5	0.471569	0.00673571	0.0279741	1.54639	7.32984
249	CG12498	Later Salivary Gland Cells	0	0	18527	0.5	1	1	0	0
250	w	Later Salivary Gland Cells	0.0109795	0.0041788	18528	0.500027	0.998674	1	2.57732	2.6178
251	CG32795	Later Salivary Gland Cells	0.0263761	0.0087449	17570.5	0.474186	0.0868212	0.262727	6.70103	12.5654
252	Syx4	Later Salivary Gland Cells	0.00511322	0.00423181	18622	0.502564	0.569799	1	1.03093	0.52356
253	crm	Later Salivary Gland Cells	0.00297783	-0.00530532	16982	0.458304	0.000109953	0.000797974	0.515464	8.90052
254	CG2701	Later Salivary Gland Cells	0.00617499	-0.0171402	15749.5	0.425042	3.38407514450453e-07	6.5821918615907e-06	1.54639	16.7539
255	CG2685	Later Salivary Gland Cells	0.0115209	-0.0108646	16631	0.448831	0.000287218	0.00182316	3.09278	13.6126
256	CG2680	Later Salivary Gland Cells	0.00186039	0.000418203	18526	0.499973	0.997065	1	0.515464	0.52356
257	Ugalt	Later Salivary Gland Cells	0.0289828	-0.0160059	16136	0.435473	0.00032015	0.00199536	7.21649	21.466
258	Spg7	Later Salivary Gland Cells	0.00566467	0.00188876	17952	0.484482	0.0804574	0.246233	1.54639	4.71204
259	dyw	Later Salivary Gland Cells	0	0	18527	0.5	1	1	0	0
260	CG2652	Later Salivary Gland Cells	0	0	18527	0.5	1	1	0	0
261	HLH3B	Later Salivary Gland Cells	0.00347135	0.00192713	18525	0.499946	0.993758	1	1.03093	1.04712
262	N	Later Salivary Gland Cells	0.337846	-0.199339	12697.5	0.342676	6.37435620979804e-08	1.68055482669823e-06	58.2474	83.2461
263	CG3939	Later Salivary Gland Cells	0.0208268	0.0139104	18651	0.503346	0.76311	1	5.15464	4.71204
264	dnc	Later Salivary Gland Cells	0.0253738	-0.0272173	17630	0.475792	0.0907802	0.273688	6.18557	10.9948
265	ng1	Later Salivary Gland Cells	0	0	18527	0.5	1	1	0	0
266	Sgs4	Later Salivary Gland Cells	0	0	18527	0.5	1	1	0	0
267	CG10801	Later Salivary Gland Cells	0	0	18527	0.5	1	1	0	0
268	CG12206	Later Salivary Gland Cells	0.00897218	-0.00397416	17668.5	0.476831	0.0362658	0.123307	2.57732	7.32984
269	CG16781	Later Salivary Gland Cells	0	0	18527	0.5	1	1	0	0
270	CG16782	Later Salivary Gland Cells	0	-0.00152432	18333	0.494764	0.154605	0.420954	0	1.04712
271	CG14269	Later Salivary Gland Cells	0	0	18527	0.5	1	1	0	0
272	tRNA:Gln-TTG-2-1	Later Salivary Gland Cells	0	0	18527	0.5	1	1	0	0
273	CG12535	Later Salivary Gland Cells	0.00157963	-0.00599437	17270.5	0.46609	0.000599844	0.00344102	0.515464	7.32984
274	CG10793	Later Salivary Gland Cells	0.00174995	0.00145347	18526	0.499973	0.997065	1	0.515464	0.52356
275	Pig1	Later Salivary Gland Cells	0	0	18527	0.5	1	1	0	0
276	ng4	Later Salivary Gland Cells	0	0	18527	0.5	1	1	0	0
277	ng3	Later Salivary Gland Cells	0	0	18527	0.5	1	1	0	0
278	ng2	Later Salivary Gland Cells	0	0	18527	0.5	1	1	0	0
279	CG14265	Later Salivary Gland Cells	0	-0.000392958	18333	0.494764	0.154605	0.420954	0	1.04712
280	Fcp3C	Later Salivary Gland Cells	0.006767	0.006767	18813.5	0.507732	0.0854185	0.258924	1.54639	0
281	CG18508	Later Salivary Gland Cells	0.0159542	-0.00705419	16558.5	0.446875	0.000300634	0.00189286	3.60825	14.6597
282	CG3526	Later Salivary Gland Cells	0	0	18527	0.5	1	1	0	0
283	CG32793	Later Salivary Gland Cells	0	0	18527	0.5	1	1	0	0
284	CG3592	Later Salivary Gland Cells	0	0	18527	0.5	1	1	0	0
285	CG3598	Later Salivary Gland Cells	0	0	18527	0.5	1	1	0	0
286	CG14420	Later Salivary Gland Cells	0	0	18527	0.5	1	1	0	0
287	CG14421	Later Salivary Gland Cells	0	-0.00145933	18430	0.497382	0.31604	0.685558	0	0.52356
288	CG14422	Later Salivary Gland Cells	0	0	18527	0.5	1	1	0	0
289	CG14423	Later Salivary Gland Cells	0	0	18527	0.5	1	1	0	0
290	CG17959	Later Salivary Gland Cells	0	-0.000444955	18430	0.497382	0.31604	0.685558	0	0.52356
291	CG3603	Later Salivary Gland Cells	0.0035408	-0.00586813	17852	0.481783	0.0322936	0.110732	1.03093	4.71204
292	kirre	Later Salivary Gland Cells	0.0594838	0.00827584	18060	0.487397	0.464464	0.959913	11.3402	14.6597
293	CG4116	Later Salivary Gland Cells	0	0	18527	0.5	1	1	0	0
294	rst	Later Salivary Gland Cells	0.112479	0.00477157	17060	0.460409	0.101776	0.30105	24.7423	37.6963
295	CG14424	Later Salivary Gland Cells	0	0	18527	0.5	1	1	0	0
296	CG14419	Later Salivary Gland Cells	0.00157611	-0.000214749	18525	0.499946	0.991196	1	0.515464	0.52356
297	CG14418	Later Salivary Gland Cells	0	0	18527	0.5	1	1	0	0
298	CG14417	Later Salivary Gland Cells	0	0	18527	0.5	1	1	0	0
299	CG14416	Later Salivary Gland Cells	0	0	18527	0.5	1	1	0	0
300	CG10802	Later Salivary Gland Cells	0.00929909	-0.00259015	17293.5	0.466711	0.00596918	0.0253925	2.57732	9.42408
301	CG10803	Later Salivary Gland Cells	0.0147612	-0.00869695	16011.5	0.432113	1.68822871087641e-05	0.000163031	3.60825	17.801
302	CG13021	Later Salivary Gland Cells	0	0	18527	0.5	1	1	0	0
303	ppk8	Later Salivary Gland Cells	0	0	18527	0.5	1	1	0	0
304	Ilp7	Later Salivary Gland Cells	0	0	18527	0.5	1	1	0	0
305	Mnt	Later Salivary Gland Cells	0.0615407	-0.0510957	15229	0.410995	5.75021021730381e-05	0.000466568	14.433	34.0314
306	Rala	Later Salivary Gland Cells	0.0764014	0.00548757	16605.5	0.448143	0.0191011	0.070066	17.0103	31.4136
307	Parg	Later Salivary Gland Cells	0.00436771	-0.00330844	17182	0.463702	0.000760739	0.00422305	1.03093	8.37696
308	CG2875	Later Salivary Gland Cells	0.0136513	-0.0263559	15319	0.413424	1.83319604205694e-07	3.97674505482618e-06	3.09278	20.9424
309	DIP-alpha	Later Salivary Gland Cells	0	-0.00663914	17557	0.473822	0.00126855	0.00658786	0	5.2356
310	Gas8	Later Salivary Gland Cells	0	0	18527	0.5	1	1	0	0
311	CG14270	Later Salivary Gland Cells	0.0116552	-0.0393743	14165	0.38228	1.36724183615414e-10	1.08619768094468e-08	3.09278	27.2251
312	CG10804	Later Salivary Gland Cells	0	-0.00441144	18236	0.492147	0.0806129	0.246233	0	1.57068
313	tRNA:Gln-CTG-2-1	Later Salivary Gland Cells	0	0	18527	0.5	1	1	0	0
314	tRNA:Pro-CGG-3-1	Later Salivary Gland Cells	0	0	18527	0.5	1	1	0	0
315	CG2930	Later Salivary Gland Cells	0	-0.0166104	17169	0.463351	0.000126004	0.000895909	0	7.32984
316	CG15239	Later Salivary Gland Cells	0.0290331	-0.012805	17067.5	0.460612	0.0155561	0.0588998	7.21649	15.7068
317	Glos	Later Salivary Gland Cells	0	-0.0017454	17945	0.484293	0.013041	0.0501738	0	3.14136
318	Gem4b	Later Salivary Gland Cells	0	-0.00320988	18333	0.494764	0.154605	0.420954	0	1.04712
319	Gem4c	Later Salivary Gland Cells	0	0	18527	0.5	1	1	0	0
320	Vap33	Later Salivary Gland Cells	0.171922	-0.0487094	15582	0.420521	0.00367139	0.0165848	36.5979	60.2094
321	CG6414	Later Salivary Gland Cells	0	0	18527	0.5	1	1	0	0
322	CG6428	Later Salivary Gland Cells	0	-0.00821552	17945	0.484293	0.013041	0.0501738	0	3.14136
323	lva	Later Salivary Gland Cells	0.0455801	-0.0313242	14661	0.395666	1.07220058475106e-06	1.6507825540418e-05	10.3093	34.0314
324	CG2938	Later Salivary Gland Cells	0	-0.00161258	18333	0.494764	0.154605	0.420954	0	1.04712
325	lncRNA:roX1	Later Salivary Gland Cells	0.417358	-0.273859	12643.5	0.341218	5.64910433288263e-08	1.51618228153569e-06	65.9794	84.8168
326	CG15375	Later Salivary Gland Cells	0	0	18527	0.5	1	1	0	0
327	brn	Later Salivary Gland Cells	0.00532062	0.000975031	18048.5	0.487086	0.129242	0.374911	1.54639	4.18848
328	cib	Later Salivary Gland Cells	0.178909	-0.0031427	17374	0.468883	0.248097	0.639933	38.1443	52.356
329	dgt4	Later Salivary Gland Cells	0.00806695	-0.00687384	17191	0.463945	0.00235844	0.0111674	2.06186	9.42408
330	tyf	Later Salivary Gland Cells	0.0483738	-0.0335129	14724	0.397366	2.65505016948199e-06	3.47176457787056e-05	11.8557	35.0785
331	GlcAT-I	Later Salivary Gland Cells	0.0352199	-0.00353932	16313	0.440249	0.001533	0.00771461	9.27835	23.0366
332	CG15570	Later Salivary Gland Cells	0	0	18527	0.5	1	1	0	0
333	CG12691	Later Salivary Gland Cells	0	0	18527	0.5	1	1	0	0
334	CG15572	Later Salivary Gland Cells	0	0	18527	0.5	1	1	0	0
335	CG3626	Later Salivary Gland Cells	0.00648057	-0.00145755	17855.5	0.481878	0.0495138	0.162456	1.54639	5.2356
336	CG12688	Later Salivary Gland Cells	0	0	18527	0.5	1	1	0	0
337	CG12693	Later Salivary Gland Cells	0	0	18527	0.5	1	1	0	0
338	mRpL33	Later Salivary Gland Cells	0.0730836	-0.00993049	15887	0.428753	0.00164735	0.00825057	17.0103	34.555
339	mei-9	Later Salivary Gland Cells	0	-0.00317872	18236	0.492147	0.0806129	0.246233	0	1.57068
340	CG15579	Later Salivary Gland Cells	0	0	18527	0.5	1	1	0	0
341	CG12692	Later Salivary Gland Cells	0	0	18527	0.5	1	1	0	0
342	CG15578	Later Salivary Gland Cells	0	0	18527	0.5	1	1	0	0
343	CG15577	Later Salivary Gland Cells	0	0	18527	0.5	1	1	0	0
344	CG15576	Later Salivary Gland Cells	0	0	18527	0.5	1	1	0	0
345	Muc4B	Later Salivary Gland Cells	0	0	18527	0.5	1	1	0	0
346	Femcoat	Later Salivary Gland Cells	0	0	18527	0.5	1	1	0	0
347	CG15571	Later Salivary Gland Cells	0	0	18527	0.5	1	1	0	0
348	Fas2	Later Salivary Gland Cells	0.365185	0.00669358	18642	0.503104	0.91515	1	63.4021	73.822
349	Tip60	Later Salivary Gland Cells	0.0112708	-0.00867828	16915.5	0.456509	0.00085837	0.00466789	2.57732	11.5183
350	Nsun2	Later Salivary Gland Cells	0.0280395	-0.033177	14702	0.396772	1.89988338041764e-07	4.09161631626088e-06	7.21649	29.3194
351	Xpac	Later Salivary Gland Cells	0.00845239	-0.00114264	17578	0.474389	0.0238729	0.0850226	2.57732	7.8534
352	CG6379	Later Salivary Gland Cells	0.0154914	-0.00968075	16108	0.434717	4.25023218589331e-05	0.000355845	4.12371	17.801
353	bi	Later Salivary Gland Cells	0.0686997	0.0230936	18371	0.49579	0.818967	1	13.9175	16.2304
354	CG3556	Later Salivary Gland Cells	0.00334372	0.00147369	18525	0.499946	0.993758	1	1.03093	1.04712
355	CHOp24	Later Salivary Gland Cells	0.290665	-0.0559094	16464.5	0.444338	0.0533872	0.173983	58.7629	70.6806
356	CG3568	Later Salivary Gland Cells	0	-0.00350672	17848	0.481675	0.00724429	0.0298299	0	3.66492
357	CG15912	Later Salivary Gland Cells	0.00172626	-0.00010031	18429.5	0.497369	0.559636	1	0.515464	1.04712
358	CG3527	Later Salivary Gland Cells	0.0315553	-0.040561	14330	0.386733	4.3841424364696e-08	1.25788998478161e-06	8.24742	32.4607
359	CG3546	Later Salivary Gland Cells	0	0	18527	0.5	1	1	0	0
360	Pp2C1	Later Salivary Gland Cells	0.0802413	-0.00841986	16083.5	0.434056	0.0045988	0.0200692	19.0722	36.6492
361	CG11444	Later Salivary Gland Cells	0.0769955	-0.0977378	12776	0.344794	8.97434408821717e-10	5.25955411727482e-08	18.5567	53.9267
362	CG11436	Later Salivary Gland Cells	0.0031669	-0.0146878	16884	0.455659	0.000131877	0.000935437	1.03093	9.94764
363	Usf	Later Salivary Gland Cells	0.0216199	-0.0200798	15516	0.41874	8.05812454257744e-06	8.81417268447842e-05	6.18557	23.5602
364	rb	Later Salivary Gland Cells	0.026439	-0.00925671	16093	0.434312	0.00024913	0.00160533	7.21649	21.466
365	lncRNA:CR32773	Later Salivary Gland Cells	0	-0.00274162	18430	0.497382	0.31604	0.685558	0	0.52356
366	ctp	Later Salivary Gland Cells	0.289752	-0.192133	11675	0.315081	2.17876675078473e-10	1.65023117246936e-08	57.2165	86.3874
367	Pdha	Later Salivary Gland Cells	0.0241726	0.00512208	17919	0.483592	0.23827	0.61681	6.18557	9.94764
368	CG7024	Later Salivary Gland Cells	0	0	18527	0.5	1	1	0	0
369	CG6978	Later Salivary Gland Cells	0	0	18527	0.5	1	1	0	0
370	CG12682	Later Salivary Gland Cells	0	0	18527	0.5	1	1	0	0
371	boil	Later Salivary Gland Cells	0	0	18527	0.5	1	1	0	0
372	CG6927	Later Salivary Gland Cells	0	0	18527	0.5	1	1	0	0
373	CG32772	Later Salivary Gland Cells	0.0351051	-0.00112214	16983	0.458331	0.019198	0.0703928	9.27835	18.8482
374	CG6903	Later Salivary Gland Cells	0.00588675	-0.00780418	17565	0.474038	0.0108662	0.042896	1.54639	6.80628
375	Ptp4E	Later Salivary Gland Cells	0.033725	0.00653717	16736	0.451665	0.00617813	0.0261444	8.24742	19.3717
376	CG12680	Later Salivary Gland Cells	0	0	18527	0.5	1	1	0	0
377	CG15468	Later Salivary Gland Cells	0	0	18527	0.5	1	1	0	0
378	CG2861	Later Salivary Gland Cells	0	0	18527	0.5	1	1	0	0
379	CG15471	Later Salivary Gland Cells	0	0	18527	0.5	1	1	0	0
380	CG2871	Later Salivary Gland Cells	0	0	18527	0.5	1	1	0	0
381	Klf15	Later Salivary Gland Cells	0.00221732	0.00221732	18622.5	0.502577	0.323622	0.685558	0.515464	0
382	CG15472	Later Salivary Gland Cells	0	0	18527	0.5	1	1	0	0
383	Rpn13R	Later Salivary Gland Cells	0	-0.00029834	18333	0.494764	0.154605	0.420954	0	1.04712
384	CG15465	Later Salivary Gland Cells	0	0	18527	0.5	1	1	0	0
385	snf	Later Salivary Gland Cells	0.083493	-0.0176913	16010.5	0.432086	0.00452437	0.0197738	21.134	39.267
386	dhd	Later Salivary Gland Cells	0.0131079	0.00892124	18722	0.505263	0.517894	1	3.09278	2.09424
387	CG4198	Later Salivary Gland Cells	0	0	18527	0.5	1	1	0	0
388	Sas10	Later Salivary Gland Cells	0.0402046	-0.0385051	14561	0.392967	5.61259712944219e-07	9.89917035939746e-06	10.3093	34.0314
389	Rnp4F	Later Salivary Gland Cells	0.00369289	-0.00669188	17468	0.47142	0.00382714	0.0171454	1.03093	6.80628
390	CG15930	Later Salivary Gland Cells	0	0	18527	0.5	1	1	0	0
391	TrxT	Later Salivary Gland Cells	0	-0.000267971	18430	0.497382	0.31604	0.685558	0	0.52356
392	CG17764	Later Salivary Gland Cells	0	0	18527	0.5	1	1	0	0
393	CG3323	Later Salivary Gland Cells	0	0	18527	0.5	1	1	0	0
394	CG5062	Later Salivary Gland Cells	0	0	18527	0.5	1	1	0	0
395	CG32767	Later Salivary Gland Cells	0.117005	-0.0482565	14907	0.402305	0.000152952	0.00106175	25.2577	51.8325
396	XRCC1	Later Salivary Gland Cells	0.00650784	-0.00718361	17946	0.48432	0.0773464	0.242258	1.54639	4.71204
397	CanB	Later Salivary Gland Cells	0.00682334	0.00501572	18527	0.5	1	1	1.54639	1.57068
398	SK	Later Salivary Gland Cells	0.00270368	-0.0342946	17073.5	0.460773	0.0001848	0.00124267	0.515464	8.37696
399	Usp16-45	Later Salivary Gland Cells	0.0122547	-0.0313173	14837	0.400416	9.67909580096395e-09	3.64239657773117e-07	3.09278	23.5602
400	CG16756	Later Salivary Gland Cells	0	0	18527	0.5	1	1	0	0
401	CG15784	Later Salivary Gland Cells	0	-0.000834598	18430	0.497382	0.31604	0.685558	0	0.52356
402	SPR	Later Salivary Gland Cells	0.00185642	-0.00230607	18332	0.494737	0.310405	0.685558	0.515464	1.57068
403	CG4151	Later Salivary Gland Cells	0	0	18527	0.5	1	1	0	0
404	CG12730	Later Salivary Gland Cells	0.0386052	0.0132781	17757	0.47922	0.21085	0.549988	9.27835	14.6597
405	Pop1	Later Salivary Gland Cells	0.00261847	-0.00690837	16596	0.447887	1.10389825976388e-05	0.000115089	0.515464	10.9948
406	Mlc-c	Later Salivary Gland Cells	0.180097	-0.102223	13959	0.37672	1.14692145259445e-05	0.000118504	42.268	68.0628
407	RhoGAP5A	Later Salivary Gland Cells	0.00715708	0.000448613	17858.5	0.481959	0.0505407	0.165219	1.54639	5.2356
408	CG32762	Later Salivary Gland Cells	0	0	18527	0.5	1	1	0	0
409	frma	Later Salivary Gland Cells	0	0	18527	0.5	1	1	0	0
410	NAAT1	Later Salivary Gland Cells	0	0	18527	0.5	1	1	0	0
411	CG3309	Later Salivary Gland Cells	0.00975677	0.00422532	18243.5	0.492349	0.407448	0.852926	2.57732	4.18848
412	CG4119	Later Salivary Gland Cells	0.0106983	-0.0221288	15592	0.420791	8.86397548531525e-07	1.42101849147991e-05	3.09278	19.3717
413	RpL35	Later Salivary Gland Cells	1.07004	0.0844006	23490.5	0.633953	5.46903110624948e-06	6.3894726159614e-05	100	100
414	Gr5a	Later Salivary Gland Cells	0.00155363	0.00155363	18622.5	0.502577	0.323622	0.685558	0.515464	0
415	cv	Later Salivary Gland Cells	0.0278123	-0.0098708	16108	0.434717	0.000272031	0.00173539	7.21649	21.466
416	AdamTS-B	Later Salivary Gland Cells	0.0222677	-0.00103725	17891.5	0.482849	0.203688	0.533468	5.6701	9.42408
417	CG15773	Later Salivary Gland Cells	0	0	18527	0.5	1	1	0	0
418	CG4078	Later Salivary Gland Cells	0	-0.00119365	18042	0.486911	0.0236361	0.0842464	0	2.6178
419	CG15772	Later Salivary Gland Cells	0	0	18527	0.5	1	1	0	0
420	CG15771	Later Salivary Gland Cells	0.0353797	-0.00875896	16227	0.437928	0.000712997	0.00400026	8.24742	21.9895
421	CG15767	Later Salivary Gland Cells	0	0	18527	0.5	1	1	0	0
422	CG12239	Later Salivary Gland Cells	0.00180223	0.00180223	18622.5	0.502577	0.323622	0.685558	0.515464	0
423	Cpr5C	Later Salivary Gland Cells	0	0	18527	0.5	1	1	0	0
424	Prosbeta2R1	Later Salivary Gland Cells	0	0	18527	0.5	1	1	0	0
425	CG15765	Later Salivary Gland Cells	0	-0.00252922	18333	0.494764	0.154605	0.420954	0	1.04712
426	tRNA:Glu-CTC-6-1Psi	Later Salivary Gland Cells	0	0	18527	0.5	1	1	0	0
427	CG12729	Later Salivary Gland Cells	0	0	18527	0.5	1	1	0	0
428	CG15764	Later Salivary Gland Cells	0	0	18527	0.5	1	1	0	0
429	CG16721	Later Salivary Gland Cells	0.0274482	-0.00226642	16752	0.452097	0.00462161	0.020154	7.21649	17.801
430	CG4020	Later Salivary Gland Cells	0	-0.00216273	18333	0.494764	0.154605	0.420954	0	1.04712
431	CG12236	Later Salivary Gland Cells	0.00937483	-0.00375016	17574	0.474281	0.0232869	0.0842275	2.57732	7.8534
432	Shmt	Later Salivary Gland Cells	0.022763	-0.00600222	17330.5	0.467709	0.0280368	0.0984594	5.6701	12.5654
433	Usp30	Later Salivary Gland Cells	0.0111465	0.00184975	17585	0.474578	0.0249294	0.0883801	2.57732	7.8534
434	mof	Later Salivary Gland Cells	0.00365552	-0.010018	17463	0.471285	0.00366397	0.0165555	1.03093	6.80628
435	GAA1	Later Salivary Gland Cells	0.0118174	-0.0276414	14927	0.402844	1.65794764343902e-08	5.63418519514687e-07	3.09278	23.0366
436	AgmNAT	Later Salivary Gland Cells	0	-0.00148145	18430	0.497382	0.31604	0.685558	0	0.52356
437	CG3108	Later Salivary Gland Cells	0.00185099	-0.00262273	18332	0.494737	0.310405	0.685558	0.515464	1.57068
438	CG3097	Later Salivary Gland Cells	0.0120554	0.00884027	18627	0.502699	0.752156	1	3.09278	2.6178
439	MAPk-Ak2	Later Salivary Gland Cells	0.00880214	-0.0410234	14135	0.38147	1.02204440263766e-10	8.4578906005316e-09	3.09278	27.2251
440	lin-52	Later Salivary Gland Cells	0.0153669	-0.0473236	13803	0.37251	4.42638480590564e-11	4.23110312329216e-09	4.12371	30.3665
441	IntS6	Later Salivary Gland Cells	0.0337776	0.000155378	17230	0.464997	0.0438276	0.145374	9.27835	17.2775
442	Snx27	Later Salivary Gland Cells	0.0151241	-0.00792757	17390	0.469315	0.0207675	0.0756664	4.12371	10.4712
443	CG33080	Later Salivary Gland Cells	0	0	18527	0.5	1	1	0	0
444	CG3149	Later Salivary Gland Cells	0.00908796	-0.0064485	16641	0.449101	0.000202549	0.00133996	2.57732	13.089
445	PGAP1	Later Salivary Gland Cells	0.00275506	0.000710528	18333	0.494764	0.312899	0.685558	0.515464	1.57068
446	Tre1	Later Salivary Gland Cells	0.0654947	-0.0325206	14837	0.400416	1.25425964856535e-05	0.000127923	14.433	38.2199
447	Rab18	Later Salivary Gland Cells	0.0485975	0.00684911	16578.5	0.447415	0.0098543	0.0396011	12.8866	26.178
448	Sirt4	Later Salivary Gland Cells	0.0097953	-0.00132214	17956	0.48459	0.13073	0.378367	2.57732	5.75916
449	CG3726	Later Salivary Gland Cells	0.003813	0.00204496	18526	0.499973	0.997919	1	1.03093	1.04712
450	CG12728	Later Salivary Gland Cells	0.00744322	-0.00208539	17382	0.469099	0.00641056	0.0269494	2.06186	8.37696
451	CG32756	Later Salivary Gland Cells	0.00318316	-0.0171263	16690	0.450424	4.21776184518757e-05	0.000353789	1.03093	10.9948
452	CG6041	Later Salivary Gland Cells	0	-0.000821377	18139	0.489529	0.0432877	0.143823	0	2.09424
453	CG32755	Later Salivary Gland Cells	0	0	18527	0.5	1	1	0	0
454	CG6048	Later Salivary Gland Cells	0	0	18527	0.5	1	1	0	0
455	CG6067	Later Salivary Gland Cells	0	0	18527	0.5	1	1	0	0
456	Grip	Later Salivary Gland Cells	0.01478	0.00346283	17962	0.484752	0.178772	0.472925	3.60825	6.80628
457	CG5966	Later Salivary Gland Cells	0.0033985	0.00329647	18622	0.502564	0.569799	1	1.03093	0.52356
458	MCTS1	Later Salivary Gland Cells	0.0791485	-0.0461733	14449.5	0.389958	7.15102593101134e-06	7.97906295360972e-05	19.0722	46.0733
459	CG5937	Later Salivary Gland Cells	0.00337458	-0.00230064	17947	0.484347	0.0316941	0.109116	0.515464	3.66492
460	CG5921	Later Salivary Gland Cells	0	-0.000395267	18333	0.494764	0.154605	0.420954	0	1.04712
461	Nep1	Later Salivary Gland Cells	0.00231189	0.00146683	18236.5	0.49216	0.175569	0.464863	0.515464	2.09424
462	Efr	Later Salivary Gland Cells	0.00251306	0.00221134	18429.5	0.497369	0.559636	1	0.515464	1.04712
463	sqh	Later Salivary Gland Cells	0.165601	-0.0915399	14486.5	0.390956	8.11591924888453e-05	0.00062343	37.1134	64.9215
464	Btnd	Later Salivary Gland Cells	0	-0.000199978	18430	0.497382	0.31604	0.685558	0	0.52356
465	vanin-like	Later Salivary Gland Cells	0	0	18527	0.5	1	1	0	0
466	CG32751	Later Salivary Gland Cells	0	0	18527	0.5	1	1	0	0
467	CG32750	Later Salivary Gland Cells	0	0	18527	0.5	1	1	0	0
468	Mipp2	Later Salivary Gland Cells	0	-0.000134794	18430	0.497382	0.31604	0.685558	0	0.52356
469	raptor	Later Salivary Gland Cells	0.0170582	-0.0326328	15046.5	0.40607	1.61929110391262e-07	3.60458636144932e-06	4.63918	24.0838
470	CG4660	Later Salivary Gland Cells	0	-0.00024675	18430	0.497382	0.31604	0.685558	0	0.52356
471	CG4666	Later Salivary Gland Cells	0.00223703	-0.0031977	17947	0.484347	0.0316941	0.109116	0.515464	3.66492
472	Tsp5D	Later Salivary Gland Cells	0	-5.15908e-05	18430	0.497382	0.31604	0.685558	0	0.52356
473	rux	Later Salivary Gland Cells	0.0119958	-0.0176798	16065	0.433556	2.06598145585622e-05	0.000194059	3.60825	17.2775
474	mab-21	Later Salivary Gland Cells	0.0447736	0.0175395	18635	0.502915	0.861238	1	11.8557	12.0419
475	CG4766	Later Salivary Gland Cells	0	-0.000301976	18430	0.497382	0.31604	0.685558	0	0.52356
476	fs(1)M3	Later Salivary Gland Cells	0	0	18527	0.5	1	1	0	0
477	CG14445	Later Salivary Gland Cells	0	0	18527	0.5	1	1	0	0
478	Spx	Later Salivary Gland Cells	0.0203273	-0.0292639	14821	0.399984	7.57606067881807e-08	1.94014447899531e-06	5.15464	26.178
479	CG3781	Later Salivary Gland Cells	0.0168709	-0.0326264	14419.5	0.389148	2.5293323916203e-09	1.23192960491043e-07	4.12371	27.2251
480	Spt6	Later Salivary Gland Cells	0.0439161	-0.0359358	14552	0.392724	7.42619830168104e-07	1.22683266767605e-05	10.8247	35.0785
481	wuho	Later Salivary Gland Cells	0.02257	-0.00162067	16620.5	0.448548	0.00141014	0.00718535	5.6701	16.7539
482	mldr	Later Salivary Gland Cells	0.0113461	0.00826491	18441	0.497679	0.802375	1	3.09278	3.66492
483	CG3815	Later Salivary Gland Cells	0.00951195	-0.00655165	17108.5	0.461718	0.00235843	0.0111674	2.57732	10.4712
484	CG3823	Later Salivary Gland Cells	0	0	18527	0.5	1	1	0	0
485	CG15894	Later Salivary Gland Cells	0.00238392	0.00238392	18622.5	0.502577	0.323622	0.685558	0.515464	0
486	CG3842	Later Salivary Gland Cells	0.0140614	-0.000409563	17872	0.482323	0.1102	0.323092	3.09278	6.80628
487	CG3847	Later Salivary Gland Cells	0.020679	-0.0125682	15973	0.431074	6.22451937995349e-05	0.0004976	5.6701	20.4188
488	tRNA:Phe-GAA-1-1	Later Salivary Gland Cells	0	0	18527	0.5	1	1	0	0
489	CG3918	Later Salivary Gland Cells	0.022496	-0.0138732	15708	0.423922	2.20851988111849e-05	0.000205504	6.18557	22.5131
490	Spat	Later Salivary Gland Cells	0.0076889	0.00652434	18718	0.505155	0.32046	0.685558	1.54639	0.52356
491	dx	Later Salivary Gland Cells	0.0109015	-0.0163134	16072	0.433745	1.39820247354082e-05	0.000139469	3.09278	16.7539
492	RpL7A	Later Salivary Gland Cells	1.10136	0.0115263	19721.5	0.532237	0.274103	0.685558	99.4845	100
493	CG3342	Later Salivary Gland Cells	0.00528877	-0.00159738	17374	0.468883	0.00226624	0.0108132	1.03093	7.32984
494	PpV	Later Salivary Gland Cells	0.0144489	-0.028541	14869.5	0.401293	2.23728211457211e-08	7.28441125646202e-07	3.60825	24.0838
495	swa	Later Salivary Gland Cells	0.0037903	0.00340652	18622	0.502564	0.569799	1	1.03093	0.52356
496	swaPsi	Later Salivary Gland Cells	0	0	18527	0.5	1	1	0	0
497	ND-B16.6	Later Salivary Gland Cells	0.171238	-0.00843181	17408	0.469801	0.267425	0.682792	39.1753	55.4974
498	CG12219	Later Salivary Gland Cells	0.00366521	-0.00609072	16796	0.453284	8.13622060554679e-05	0.000624452	1.03093	10.4712
499	Rpt4	Later Salivary Gland Cells	0.0542714	-0.0707412	13020	0.351379	5.79901409563183e-10	3.78311594742405e-08	13.9175	47.1204
500	Top3beta	Later Salivary Gland Cells	0.0137967	-0.0159497	16266	0.438981	6.313171310835e-05	0.000503336	3.60825	16.2304
501	dbe	Later Salivary Gland Cells	0.0134974	-0.0412756	14029	0.37861	2.10301142199054e-10	1.59963102842897e-08	4.12371	29.3194
502	aru	Later Salivary Gland Cells	0.0434598	-0.0383878	14505	0.391456	5.48823809232283e-07	9.74809977305783e-06	10.8247	35.0785
503	CG4291	Later Salivary Gland Cells	0.0191992	0.00829745	17714.5	0.478073	0.0929427	0.278423	4.63918	9.42408
504	drongo	Later Salivary Gland Cells	0.0422535	0.00146362	16837	0.454391	0.0155924	0.0590245	10.8247	21.466
505	CG3862	Later Salivary Gland Cells	0.0129668	0.00448595	18248.5	0.492484	0.474384	0.97917	3.60825	5.2356
506	PGAP2	Later Salivary Gland Cells	0	-0.000691484	18430	0.497382	0.31604	0.685558	0	0.52356
507	CG15880	Later Salivary Gland Cells	0	0	18527	0.5	1	1	0	0
508	Saf6	Later Salivary Gland Cells	0.00221805	-0.00744451	17752	0.479085	0.0100314	0.0402043	0.515464	4.71204
509	Pkg21D	Later Salivary Gland Cells	0	0	18527	0.5	1	1	0	0
510	Eaat2	Later Salivary Gland Cells	0	-0.00190385	18430	0.497382	0.31604	0.685558	0	0.52356
511	lectin-21Cb	Later Salivary Gland Cells	0	0	18527	0.5	1	1	0	0
512	Plc21C	Later Salivary Gland Cells	0.0140959	-0.00992583	17395	0.46945	0.0133877	0.0512981	3.09278	9.42408
513	CG33127	Later Salivary Gland Cells	0	0	18527	0.5	1	1	0	0
514	al	Later Salivary Gland Cells	0.00848022	0.0068426	18624	0.502618	0.702511	1	2.06186	1.57068
515	RpI135	Later Salivary Gland Cells	0.0165582	-0.00358826	16488	0.444972	0.000308712	0.00193622	4.12371	15.7068
516	RpLP1	Later Salivary Gland Cells	1.45222	0.0899072	25869	0.698143	1.7611510010442e-11	1.91954720388202e-09	100	100
517	CG13692	Later Salivary Gland Cells	0	-0.000217336	18430	0.497382	0.31604	0.685558	0	0.52356
518	BBS8	Later Salivary Gland Cells	0.00228763	0.00105335	18526	0.499973	0.997065	1	0.515464	0.52356
519	ex	Later Salivary Gland Cells	0.0510648	0.0133031	17332	0.46775	0.0956597	0.286227	12.8866	21.466
520	shv	Later Salivary Gland Cells	0.00703605	-0.00619948	16906	0.456253	0.000510466	0.00299658	2.06186	10.9948
521	CG4133	Later Salivary Gland Cells	0.0133354	0.00416797	18439.5	0.497639	0.81211	1	3.60825	4.18848
522	MED15	Later Salivary Gland Cells	0.0166393	-0.0140689	15826	0.427106	9.26562455674633e-06	9.89976323681056e-05	4.12371	19.3717
523	ush	Later Salivary Gland Cells	0.0137379	-0.0100662	17018	0.459276	0.00214769	0.0104434	3.09278	11.5183
524	Tspo	Later Salivary Gland Cells	0.00419424	0.000556553	18046	0.487019	0.0926513	0.277597	1.03093	3.66492
525	CG2794	Later Salivary Gland Cells	0.0212783	-0.000472657	16977	0.458169	0.00551167	0.0238146	5.15464	14.1361
526	Sf3b1	Later Salivary Gland Cells	0.00972079	-0.0194979	15301	0.412938	8.88350167888637e-08	2.19024265531164e-06	2.57732	20.4188
527	cold	Later Salivary Gland Cells	0.0894802	-0.04001	15234	0.41113	0.000320619	0.00199758	21.6495	45.0262
528	Pph13	Later Salivary Gland Cells	0	0	18527	0.5	1	1	0	0
529	Gsc	Later Salivary Gland Cells	0.00453845	-0.0016145	18334	0.494791	0.411158	0.85628	1.03093	2.09424
530	Ptth	Later Salivary Gland Cells	0	-0.000289536	18430	0.497382	0.31604	0.685558	0	0.52356
531	Ipk2	Later Salivary Gland Cells	0.00204561	-0.00725929	17464.5	0.471326	0.00187932	0.00926188	0.515464	6.28272
532	Nle	Later Salivary Gland Cells	0.0480565	-0.0234356	15293	0.412722	4.1514747297386e-05	0.000349048	11.8557	31.9372
533	CG11835	Later Salivary Gland Cells	0	0	18527	0.5	1	1	0	0
534	Ets21C	Later Salivary Gland Cells	0	0	18527	0.5	1	1	0	0
535	Spp	Later Salivary Gland Cells	0.185011	-0.150001	12896.5	0.348046	5.72098108290554e-08	1.53087630025354e-06	40.7216	67.5393
536	lwr	Later Salivary Gland Cells	0.120363	-0.120875	12467.5	0.336468	1.62997761842687e-09	8.80237157987321e-08	28.3505	64.9215
537	cbt	Later Salivary Gland Cells	0.00641099	-0.0122564	16428	0.443353	3.54056043197427e-05	0.000307743	2.06186	13.6126
538	CG4297	Later Salivary Gland Cells	0.01367	-0.00461833	17965	0.484833	0.181092	0.478072	3.60825	6.80628
539	crq	Later Salivary Gland Cells	0.00780463	-0.00618376	17193	0.463998	0.00239436	0.0113171	2.06186	9.42408
540	CG11885	Later Salivary Gland Cells	0.012963	-0.0436453	14447	0.38989	8.20647589526418e-10	4.9585730752271e-08	3.09278	25.6545
541	CG13690	Later Salivary Gland Cells	0.0066438	-0.0232191	15845	0.427619	6.02195806943323e-07	1.03844251943269e-05	1.54639	16.2304
542	CG4213	Later Salivary Gland Cells	0	-0.00337376	18236	0.492147	0.0806129	0.246233	0	1.57068
543	Ent1	Later Salivary Gland Cells	0.0234191	-0.0111723	15984	0.43137	8.85207878885736e-05	0.000672179	6.18557	20.9424
544	CG31921	Later Salivary Gland Cells	0	-0.00159271	18430	0.497382	0.31604	0.685558	0	0.52356
545	CG11911	Later Salivary Gland Cells	0	0	18527	0.5	1	1	0	0
546	CG11912	Later Salivary Gland Cells	0	0	18527	0.5	1	1	0	0
547	dbr	Later Salivary Gland Cells	0.0161055	-0.00185644	17233	0.465078	0.0107988	0.0426677	4.12371	11.5183
548	galectin	Later Salivary Gland Cells	0.00436277	0.00148872	18619.5	0.502496	0.667405	1	1.54639	1.04712
549	CG11374	Later Salivary Gland Cells	0	0	18527	0.5	1	1	0	0
550	Zir	Later Salivary Gland Cells	0.0274037	-0.015611	15085	0.407109	1.16316597168637e-06	1.76799249522906e-05	6.70103	26.7016
551	CG11377	Later Salivary Gland Cells	0.0202051	0.00330489	17066	0.460571	0.00656538	0.0274581	4.63918	13.089
552	Gs1	Later Salivary Gland Cells	0.0503596	0.012947	18549	0.500594	0.973771	1	13.4021	14.1361
553	CG11454	Later Salivary Gland Cells	0.0228045	-0.0288336	14661	0.395666	4.74003408304563e-08	1.32616368545474e-06	5.6701	27.7487
554	ND-15	Later Salivary Gland Cells	0.157536	0.0163895	18164.5	0.490217	0.710917	1	35.0515	48.1675
555	CG3436	Later Salivary Gland Cells	0.0364829	-0.0634207	13332	0.359799	2.34119755117499e-10	1.75100026055452e-08	9.27835	39.267
556	mRpL10	Later Salivary Gland Cells	0.0294912	0.008596	17319	0.467399	0.0409775	0.138464	7.21649	14.6597
557	Tbc1d15-17	Later Salivary Gland Cells	0.00196465	-0.00525134	17560	0.473903	0.00327385	0.0150167	0.515464	5.75916
558	CG13693	Later Salivary Gland Cells	0.00440649	0.00440649	18718	0.505155	0.161099	0.433095	1.03093	0
559	CG3345	Later Salivary Gland Cells	0	-0.00210096	18333	0.494764	0.154605	0.420954	0	1.04712
560	smo	Later Salivary Gland Cells	0.0266277	0.00301872	17187.5	0.46385	0.0219798	0.0798719	6.70103	14.6597
561	CG11562	Later Salivary Gland Cells	0.0349861	0.016871	18264	0.492902	0.649797	1	9.27835	11.5183
562	Stip1	Later Salivary Gland Cells	0.0060258	-0.0290176	15550	0.419658	1.91897532642245e-07	4.1277598026235e-06	2.06186	18.3246
563	Pi3K21B	Later Salivary Gland Cells	0.0185816	-0.00417222	17048	0.460085	0.00733455	0.030153	5.15464	13.6126
564	U2af38	Later Salivary Gland Cells	0.0283836	-0.0384051	14493	0.391132	7.76372137203841e-08	1.9740614441705e-06	7.73196	30.8901
565	Amnionless	Later Salivary Gland Cells	0.0138915	0.00935895	18914	0.510444	0.198835	0.522134	3.60825	1.57068
566	CG3625	Later Salivary Gland Cells	0.156536	-0.0103957	17035.5	0.459748	0.129959	0.376601	34.0206	51.8325
567	CG11601	Later Salivary Gland Cells	0.0184669	0.00793398	17158.5	0.463067	0.00985697	0.0396029	4.63918	12.5654
568	CG3645	Later Salivary Gland Cells	0.00565972	-0.015274	15943.5	0.430277	1.09931742626681e-06	1.68528363009607e-05	1.54639	15.7068
569	CG17075	Later Salivary Gland Cells	0.00530291	-0.00187388	17855.5	0.481878	0.0495138	0.162456	1.54639	5.2356
570	CG11617	Later Salivary Gland Cells	0.00223703	0.000822162	18526	0.499973	0.997065	1	0.515464	0.52356
571	CG3709	Later Salivary Gland Cells	0.00553962	-0.00628254	17564	0.474011	0.010784	0.0426469	1.54639	6.80628
572	CG31974	Later Salivary Gland Cells	0	0	18527	0.5	1	1	0	0
573	CG31975	Later Salivary Gland Cells	0	0	18527	0.5	1	1	0	0
574	ovm	Later Salivary Gland Cells	0	0	18527	0.5	1	1	0	0
575	CG13694	Later Salivary Gland Cells	0.00551934	0.000903794	18143	0.489637	0.202343	0.530255	1.54639	3.66492
576	Nhe1	Later Salivary Gland Cells	0.00768107	-0.0244769	15281	0.412398	3.94761772193529e-08	1.17021006267982e-06	2.06186	19.8953
577	net	Later Salivary Gland Cells	0.0247741	-0.00420549	17269	0.46605	0.0296235	0.103503	6.70103	14.1361
578	Cda5	Later Salivary Gland Cells	0.00165555	-0.0144692	16882.5	0.455619	6.01670165337339e-05	0.00048489	0.515464	9.42408
579	Ir21a	Later Salivary Gland Cells	0	0	18527	0.5	1	1	0	0
580	l(2)gl	Later Salivary Gland Cells	0.068876	-0.0312691	14870.5	0.40132	2.22580008410685e-05	0.00020636	15.9794	39.7906
581	Spn77Bc	Later Salivary Gland Cells	0	-0.000602933	18430	0.497382	0.31604	0.685558	0	0.52356
582	eRF1	Later Salivary Gland Cells	0.0720745	-0.0895944	13129	0.354321	5.16357879809569e-09	2.19759454799906e-07	18.0412	50.7853
583	CG5618	Later Salivary Gland Cells	0.00304719	-0.00151023	17755	0.479166	0.0189023	0.0695652	1.03093	5.2356
584	kin17	Later Salivary Gland Cells	0.0318679	-0.0162877	15667	0.422815	5.35380961361777e-05	0.000438385	8.24742	25.1309
585	CG5665	Later Salivary Gland Cells	0	0	18527	0.5	1	1	0	0
586	in	Later Salivary Gland Cells	0.00571491	-0.00208057	17761	0.479327	0.042583	0.143536	2.06186	6.28272
587	CG13247	Later Salivary Gland Cells	0.00314903	0.000613601	18524	0.499919	0.989597	1	1.03093	1.04712
588	RhoBTB	Later Salivary Gland Cells	0.00599661	0.000189748	18335	0.494818	0.477764	0.984327	1.54639	2.6178
589	zye	Later Salivary Gland Cells	0	0	18527	0.5	1	1	0	0
590	CtIP	Later Salivary Gland Cells	0.00956204	-0.00280854	17295.5	0.466765	0.00605091	0.0256891	2.57732	9.42408
591	CG5910	Later Salivary Gland Cells	0.015229	0.00686025	18534	0.500189	0.985353	1	3.60825	3.66492
592	mag	Later Salivary Gland Cells	0	0	18527	0.5	1	1	0	0
593	CG5955	Later Salivary Gland Cells	0	0	18527	0.5	1	1	0	0
594	CG5969	Later Salivary Gland Cells	0.0463498	-0.0284577	15334.5	0.413842	6.53666647855783e-05	0.000517921	12.8866	32.4607
595	isoQC	Later Salivary Gland Cells	0.0310822	-0.0114664	16161	0.436147	0.000546724	0.00317089	8.24742	22.5131
596	ND-39	Later Salivary Gland Cells	0.129534	0.00959885	17574	0.474281	0.319994	0.685558	31.9588	45.5497
597	CG32425	Later Salivary Gland Cells	0.0143607	-0.0102486	16831	0.454229	0.00160236	0.00803651	4.12371	13.6126
598	CG18281	Later Salivary Gland Cells	0	0	18527	0.5	1	1	0	0
599	CG17637	Later Salivary Gland Cells	0	0	18527	0.5	1	1	0	0
600	CG5078	Later Salivary Gland Cells	0	0	18527	0.5	1	1	0	0
601	CG5104	Later Salivary Gland Cells	0.0280657	0.0162241	18144	0.489664	0.470536	0.972238	7.21649	9.94764
602	CG4858	Later Salivary Gland Cells	0.0190816	-0.0194168	15028	0.40557	1.73053839288336e-07	3.80484302248341e-06	4.63918	24.6073
603	CG13250	Later Salivary Gland Cells	0	-0.00139528	18430	0.497382	0.31604	0.685558	0	0.52356
604	knrl	Later Salivary Gland Cells	0.039874	0.0074426	18212	0.491499	0.58645	1	9.27835	11.5183
605	Rcd2	Later Salivary Gland Cells	0	-0.00140121	18430	0.497382	0.31604	0.685558	0	0.52356
606	mTerf3	Later Salivary Gland Cells	0.00481192	-0.00547911	17091.5	0.461259	0.000837876	0.00458855	1.54639	9.42408
607	BNIP3	Later Salivary Gland Cells	0.116269	-0.00926194	16555	0.44678	0.0368707	0.125226	27.8351	46.0733
608	ZnT77C	Later Salivary Gland Cells	0.00644274	0.00644274	18813.5	0.507732	0.0854185	0.258924	1.54639	0
609	CG32428	Later Salivary Gland Cells	0.044405	-0.0666214	13406	0.361796	7.69526077077155e-10	4.72689987208046e-08	10.3093	40.3141
610	atk	Later Salivary Gland Cells	0	0	18527	0.5	1	1	0	0
611	CG5199	Later Salivary Gland Cells	0.00653324	-0.0162933	16227	0.437928	1.08492239832821e-05	0.000113609	2.06186	14.6597
612	Hpd	Later Salivary Gland Cells	0	0	18527	0.5	1	1	0	0
613	mRpL15	Later Salivary Gland Cells	0.0368074	-0.0130496	15910	0.429373	0.000311308	0.00195182	9.79381	25.6545
614	Las	Later Salivary Gland Cells	0.0193773	-0.00176755	16961	0.457737	0.00504478	0.0218979	5.15464	14.1361
615	CG5262	Later Salivary Gland Cells	0.0140965	0.00685216	18440.5	0.497666	0.81423	1	3.60825	4.18848
616	CG5274	Later Salivary Gland Cells	0.00250926	-0.0085529	16789	0.453095	3.49684620374087e-05	0.000304476	0.515464	9.94764
617	CG5282	Later Salivary Gland Cells	0	-0.00192724	18430	0.497382	0.31604	0.685558	0	0.52356
618	CG13248	Later Salivary Gland Cells	0	0	18527	0.5	1	1	0	0
619	trbl	Later Salivary Gland Cells	0.015921	-0.0167328	16543	0.446457	0.000381021	0.00233245	4.12371	15.1832
620	CG5498	Later Salivary Gland Cells	0.00561491	-0.0182371	17073.5	0.460773	0.000719954	0.00403633	1.54639	9.42408
621	Ide	Later Salivary Gland Cells	0.00534086	-0.00895599	16705.5	0.450842	9.41550634144815e-05	0.000708641	1.54639	11.5183
622	Toll-9	Later Salivary Gland Cells	0	0	18527	0.5	1	1	0	0
623	Rbbp5	Later Salivary Gland Cells	0.0204419	0.00346453	17634	0.4759	0.0785981	0.245748	5.15464	10.4712
624	CG13251	Later Salivary Gland Cells	0	0	18527	0.5	1	1	0	0
625	CG13252	Later Salivary Gland Cells	0.00455998	-0.0105453	17850	0.481729	0.0317849	0.109303	1.03093	4.71204
626	CG4186	Later Salivary Gland Cells	0.0013468	-0.00730639	17654.5	0.476453	0.00564721	0.0243355	0.515464	5.2356
627	Pitslre	Later Salivary Gland Cells	0.0525082	-0.0305057	14966.5	0.403911	1.19626150877633e-05	0.000123175	12.8866	34.555
628	Pex14	Later Salivary Gland Cells	0.0274337	-0.0145836	16250	0.438549	0.000498793	0.00294061	7.21649	20.4188
629	tzn	Later Salivary Gland Cells	0.0128401	-0.0111533	16823	0.454013	0.00111719	0.00591185	3.60825	13.089
630	Spc105R	Later Salivary Gland Cells	0.0134502	-0.00863237	16922.5	0.456698	0.00184695	0.00916274	3.60825	12.5654
631	HIPP1	Later Salivary Gland Cells	0.0285599	-0.0478613	14124	0.381173	6.53820784450246e-09	2.64412817240908e-07	7.21649	32.4607
632	CG3288	Later Salivary Gland Cells	0	0	18527	0.5	1	1	0	0
633	CG13255	Later Salivary Gland Cells	0.0111585	0.00576841	18624	0.502618	0.759395	1	3.09278	2.6178
634	CG11456	Later Salivary Gland Cells	0.00299183	-0.00318988	17755	0.479166	0.0189023	0.0695652	1.03093	5.2356
635	CG11458	Later Salivary Gland Cells	0	0	18527	0.5	1	1	0	0
636	CG10589	Later Salivary Gland Cells	0	0	18527	0.5	1	1	0	0
637	fng	Later Salivary Gland Cells	0.0350566	0.0183574	18951.5	0.511456	0.403385	0.846006	8.76289	6.80628
638	CG32432	Later Salivary Gland Cells	0	0	18527	0.5	1	1	0	0
639	CSN3	Later Salivary Gland Cells	0.00170035	-0.00350223	17463.5	0.471299	0.00186079	0.00920607	0.515464	6.28272
640	CG3634	Later Salivary Gland Cells	0.00389507	-0.00307726	17948	0.484374	0.0544595	0.17664	1.03093	4.18848
641	CG3698	Later Salivary Gland Cells	0	0	18527	0.5	1	1	0	0
642	Six4	Later Salivary Gland Cells	0.00701844	-0.00307308	18237.5	0.492187	0.311827	0.685558	1.54639	3.14136
643	CG11396	Later Salivary Gland Cells	0.00142584	-0.00485173	16982	0.458304	0.000109953	0.000797974	0.515464	8.90052
644	CG11399	Later Salivary Gland Cells	0.00713288	-0.000369223	17571	0.4742	0.0113712	0.0445637	1.54639	6.80628
645	Pex16	Later Salivary Gland Cells	0.00957837	-0.00636173	16637	0.448993	0.000196325	0.00130361	2.57732	13.089
646	CG4042	Later Salivary Gland Cells	0.00656459	-0.0187681	16133.5	0.435405	3.39314153095547e-06	4.23550313308861e-05	1.54639	14.6597
647	CG4074	Later Salivary Gland Cells	0.0148363	0.00529668	17510.5	0.472567	0.0293437	0.102646	3.60825	9.42408
648	Gr77a	Later Salivary Gland Cells	0.00172203	0.00172203	18622.5	0.502577	0.323622	0.685558	0.515464	0
649	cmpy	Later Salivary Gland Cells	0.00242796	0.00175287	18526	0.499973	0.997065	1	0.515464	0.52356
650	kni	Later Salivary Gland Cells	0.0443617	0.00942932	18426	0.497274	0.872559	1	11.8557	13.089
651	CG10588	Later Salivary Gland Cells	0	0	18527	0.5	1	1	0	0
652	CR33283	Later Salivary Gland Cells	0	0	18527	0.5	1	1	0	0
653	CG12984	Later Salivary Gland Cells	0	-0.00128264	18430	0.497382	0.31604	0.685558	0	0.52356
654	Pdss2	Later Salivary Gland Cells	0.0214129	-0.00625685	16697	0.450613	0.00155364	0.00780973	5.15464	15.7068
655	Sin	Later Salivary Gland Cells	0.0229711	-0.0228938	15137	0.408512	1.03642952059009e-06	1.60678037125306e-05	6.18557	25.6545
656	siz	Later Salivary Gland Cells	0.0525679	-0.0494378	14246.5	0.384479	3.33332526533234e-07	6.49054347688624e-06	12.8866	38.7435
657	CG33284	Later Salivary Gland Cells	0.00432316	0.00165117	18620.5	0.502523	0.664011	1	1.54639	1.04712
658	ICA69	Later Salivary Gland Cells	0	-0.00490974	18042	0.486911	0.0236361	0.0842464	0	2.6178
659	CG10512	Later Salivary Gland Cells	0.00227075	0.0013637	18526	0.499973	0.997065	1	0.515464	0.52356
660	CG10508	Later Salivary Gland Cells	0	-0.00037191	18333	0.494764	0.154605	0.420954	0	1.04712
661	Ilk	Later Salivary Gland Cells	0.0518318	-0.0109896	16234.5	0.438131	0.00306979	0.0141973	13.4021	28.2723
662	Eip78C	Later Salivary Gland Cells	0.0472433	-0.0218624	16975	0.458115	0.0214261	0.0779546	10.3093	19.3717
663	CG12975	Later Salivary Gland Cells	0.0215456	-0.00901976	16221.5	0.43778	0.000112972	0.000816859	4.63918	17.801
664	CG10510	Later Salivary Gland Cells	0	0	18527	0.5	1	1	0	0
665	CG33056	Later Salivary Gland Cells	0.0033086	-0.00151243	18331	0.49471	0.403906	0.846602	1.03093	2.09424
666	CG33054	Later Salivary Gland Cells	0.00215288	-0.00530181	18043.5	0.486951	0.0559222	0.17927	0.515464	3.14136
667	park	Later Salivary Gland Cells	0.0039864	-0.00636511	17369	0.468748	0.00216821	0.0105146	1.03093	7.32984
668	Ac78C	Later Salivary Gland Cells	0.0010292	0.0010292	18622.5	0.502577	0.323622	0.685558	0.515464	0
669	CG10565	Later Salivary Gland Cells	0.0636506	-0.0925807	12787.5	0.345104	3.23251032226166e-10	2.26592635335008e-08	15.9794	50.2618
670	ko	Later Salivary Gland Cells	0.00809135	-0.00435977	17571	0.4742	0.0167285	0.0629519	2.06186	7.32984
671	CG33285	Later Salivary Gland Cells	0	0	18527	0.5	1	1	0	0
672	CG10584	Later Salivary Gland Cells	0.00367021	-0.00410789	17372	0.468829	0.00222655	0.0107276	1.03093	7.32984
673	skd	Later Salivary Gland Cells	0.135505	-0.0485605	14978	0.404221	0.00031352	0.00196155	30.9278	54.9738
674	CG33286	Later Salivary Gland Cells	0	0	18527	0.5	1	1	0	0
675	CG33287	Later Salivary Gland Cells	0	0	18527	0.5	1	1	0	0
676	CG12983	Later Salivary Gland Cells	0	0	18527	0.5	1	1	0	0
677	CG10587	Later Salivary Gland Cells	0	0	18527	0.5	1	1	0	0
678	CG11037	Later Salivary Gland Cells	0	0	18527	0.5	1	1	0	0
679	Sems	Later Salivary Gland Cells	0	0	18527	0.5	1	1	0	0
680	Cpr78Cb	Later Salivary Gland Cells	0.00634664	0.00634664	18813.5	0.507732	0.0854185	0.258924	1.54639	0
681	Cpr78Cc	Later Salivary Gland Cells	0	-0.00202923	18333	0.494764	0.154605	0.420954	0	1.04712
682	CG7632	Later Salivary Gland Cells	0.00461075	-0.00631302	17183	0.463729	0.00137431	0.00704095	1.54639	8.90052
683	Tsr1	Later Salivary Gland Cells	0.0155086	-0.0294147	14888	0.401792	4.32493671141444e-08	1.24489925469458e-06	4.12371	24.6073
684	CG32436	Later Salivary Gland Cells	0	-0.000900303	18430	0.497382	0.31604	0.685558	0	0.52356
685	CG32437	Later Salivary Gland Cells	0	0	18527	0.5	1	1	0	0
686	CG32440	Later Salivary Gland Cells	0	0	18527	0.5	1	1	0	0
687	CG33288	Later Salivary Gland Cells	0	0	18527	0.5	1	1	0	0
688	Aef1	Later Salivary Gland Cells	0.016698	-0.0087435	16400.5	0.442611	0.000275737	0.00175777	4.63918	16.7539
689	CG7519	Later Salivary Gland Cells	0.0493672	-0.0193917	15405	0.415745	8.18074472866858e-05	0.0006276	12.3711	31.9372
690	Est-Q	Later Salivary Gland Cells	0	0	18527	0.5	1	1	0	0
691	M6	Later Salivary Gland Cells	0.0663054	0.0139963	17375	0.46891	0.144379	0.415986	17.0103	26.7016
692	Cdk12	Later Salivary Gland Cells	0.039533	-0.0305849	15475	0.417634	5.77565791843603e-05	0.000468208	10.8247	28.7958
693	CG7611	Later Salivary Gland Cells	0.0348122	-0.0368281	14626	0.394721	6.02441897986965e-07	1.03844251943269e-05	9.79381	32.9843
694	ppk5	Later Salivary Gland Cells	0	0	18527	0.5	1	1	0	0
695	Rpn10	Later Salivary Gland Cells	0.0537214	-0.0565848	13497	0.364252	8.37801924949989e-09	3.23449447267409e-07	13.4021	44.5026
696	VhaM9.7-b	Later Salivary Gland Cells	0.117349	0.00673012	17307.5	0.467089	0.188084	0.495358	27.3196	41.8848
697	CG33290	Later Salivary Gland Cells	0	0	18527	0.5	1	1	0	0
698	CG7634	Later Salivary Gland Cells	0	0	18527	0.5	1	1	0	0
699	SMC5	Later Salivary Gland Cells	0.0115234	-0.00653581	16839	0.454445	0.00088225	0.0047774	3.09278	12.5654
700	EMC10	Later Salivary Gland Cells	0.127385	-0.0345923	15856.5	0.42793	0.00635074	0.0267877	29.8969	53.9267
701	CRIF	Later Salivary Gland Cells	0.0409281	-0.0272506	15124	0.408161	7.31184081827225e-06	8.1280568797647e-05	9.79381	29.8429
702	CG7173	Later Salivary Gland Cells	0.00675644	-0.00665144	17948	0.484374	0.0783723	0.245085	1.54639	4.71204
703	Wnk	Later Salivary Gland Cells	0.0143965	-0.00576985	17223	0.464808	0.0102037	0.0407281	4.12371	11.5183
704	Mkrn1	Later Salivary Gland Cells	0.0201259	-0.020633	15292	0.412695	1.12221032310839e-06	1.71595462151946e-05	5.15464	23.5602
705	SAK	Later Salivary Gland Cells	0.0147447	-0.00475349	16563.5	0.44701	0.00031147	0.00195215	3.60825	14.6597
706	Hr78	Later Salivary Gland Cells	0.0691311	-0.00608258	16478.5	0.444716	0.0146031	0.0555621	18.0412	33.5079
707	CG7202	Later Salivary Gland Cells	0	-0.000137796	18430	0.497382	0.31604	0.685558	0	0.52356
708	Neu2	Later Salivary Gland Cells	0	0	18527	0.5	1	1	0	0
709	croc	Later Salivary Gland Cells	0.00346831	-0.00119161	18427	0.497301	0.642116	1	1.03093	1.57068
710	CG5664	Later Salivary Gland Cells	0	-0.00264919	18042	0.486911	0.0236361	0.0842464	0	2.6178
711	barc	Later Salivary Gland Cells	0.0199074	0.000282556	16800	0.453392	0.00252525	0.0118227	5.15464	15.1832
712	sa	Later Salivary Gland Cells	0	0	18527	0.5	1	1	0	0
713	CG12971	Later Salivary Gland Cells	0.00109128	0.00109128	18622.5	0.502577	0.323622	0.685558	0.515464	0
714	ebd2	Later Salivary Gland Cells	0.0020063	-0.00133982	18140	0.489556	0.0989188	0.293181	0.515464	2.6178
715	Tbc1d8-9	Later Salivary Gland Cells	0.0328041	0.00994425	17448	0.47088	0.0766166	0.240225	8.24742	15.1832
716	Pc	Later Salivary Gland Cells	0.0201264	0.00276753	17373	0.468856	0.0388118	0.131444	6.18557	13.089
717	CG11309	Later Salivary Gland Cells	0.00137821	-0.0106361	17074.5	0.4608	0.0001867	0.00125226	0.515464	8.37696
718	Cpr78Ca	Later Salivary Gland Cells	0.00173738	0.0015374	18526	0.499973	0.997065	1	0.515464	0.52356
719	CG12974	Later Salivary Gland Cells	0	-0.00200538	18333	0.494764	0.154605	0.420954	0	1.04712
720	ppl	Later Salivary Gland Cells	0.0915367	0.0495044	19968.5	0.538903	0.0588331	0.187715	22.6804	17.2775
721	CG9389	Later Salivary Gland Cells	0	0	18527	0.5	1	1	0	0
722	CG9391	Later Salivary Gland Cells	0.0015653	-0.00594187	17848.5	0.481689	0.0176561	0.065972	0.515464	4.18848
723	CG11307	Later Salivary Gland Cells	0.00234159	-0.000207595	18333	0.494764	0.312899	0.685558	0.515464	1.57068
724	Alg11	Later Salivary Gland Cells	0.0994305	-0.0276215	15654	0.422465	0.00201826	0.00988125	23.7113	46.5969
725	ORMDL	Later Salivary Gland Cells	0.0136198	-0.00463863	17393	0.469396	0.0169966	0.0638535	3.60825	9.94764
726	CG32444	Later Salivary Gland Cells	0.00234159	0.00234159	18622.5	0.502577	0.323622	0.685558	0.515464	0
727	CG32445	Later Salivary Gland Cells	0	0	18527	0.5	1	1	0	0
728	Atox1	Later Salivary Gland Cells	0.0432077	-0.0384394	14835	0.400362	4.27748798700313e-06	5.19430012008702e-05	11.8557	34.0314
729	CG11249	Later Salivary Gland Cells	0.00142699	0.00142699	18622.5	0.502577	0.323622	0.685558	0.515464	0
730	CG11248	Later Salivary Gland Cells	0.0148628	0.00480867	18536	0.500243	0.982036	1	4.12371	4.18848
731	Rpb8	Later Salivary Gland Cells	0.0735526	-0.0563477	14146.5	0.381781	1.41575346004117e-06	2.08284716857909e-05	18.5567	46.5969
732	CG14573	Later Salivary Gland Cells	0	0	18527	0.5	1	1	0	0
733	CG14572	Later Salivary Gland Cells	0	0	18527	0.5	1	1	0	0
734	CG14564	Later Salivary Gland Cells	0	0	18527	0.5	1	1	0	0
735	CG7370	Later Salivary Gland Cells	0	0	18527	0.5	1	1	0	0
736	eg	Later Salivary Gland Cells	0.00632651	0.00124572	18428.5	0.497342	0.698113	1	1.54639	2.09424
737	CycH	Later Salivary Gland Cells	0.00827955	-0.0097902	16431	0.443434	3.63284494869454e-05	0.000313706	2.06186	13.6126
738	CG7407	Later Salivary Gland Cells	0.00857814	-0.0100169	16619	0.448508	0.000104128	0.000764701	2.06186	12.5654
739	CG7414	Later Salivary Gland Cells	0.0902978	-0.0945315	13380.5	0.361108	7.75443354824387e-08	1.9740614441705e-06	23.7113	53.9267
740	CG14563	Later Salivary Gland Cells	0	0	18527	0.5	1	1	0	0
741	P5CDh1	Later Salivary Gland Cells	0	-0.00370886	18333	0.494764	0.154605	0.420954	0	1.04712
742	CG7148	Later Salivary Gland Cells	0.0110078	-0.00388561	16924	0.456739	0.00133749	0.00688186	3.09278	12.0419
743	CG32448	Later Salivary Gland Cells	0.0510334	-0.0112685	16074	0.433799	0.00153499	0.00772032	12.8866	28.7958
744	Syn1	Later Salivary Gland Cells	0.00157963	-0.000114516	18429.5	0.497369	0.559636	1	0.515464	1.04712
745	CG14565	Later Salivary Gland Cells	0	0	18527	0.5	1	1	0	0
746	CG14566	Later Salivary Gland Cells	0.00210131	0.00210131	18622.5	0.502577	0.323622	0.685558	0.515464	0
747	CG14567	Later Salivary Gland Cells	0.00164244	6.88924924271536e-05	18526	0.499973	0.997065	1	0.515464	0.52356
748	CG14568	Later Salivary Gland Cells	0.00185642	-0.00177448	18428.5	0.497342	0.555595	1	0.515464	1.04712
749	CG14569	Later Salivary Gland Cells	0	-0.00202545	18430	0.497382	0.31604	0.685558	0	0.52356
750	CG14570	Later Salivary Gland Cells	0	0	18527	0.5	1	1	0	0
751	CG11247	Later Salivary Gland Cells	0.0221873	0.0125138	17835	0.481325	0.172958	0.461918	5.6701	9.94764
752	CG32447	Later Salivary Gland Cells	0.00734273	0.00458838	18337	0.494872	0.528712	1	2.06186	3.14136
753	Als2	Later Salivary Gland Cells	0.00415596	0.000675345	17758	0.479247	0.0193704	0.070778	1.03093	5.2356
754	Cpr78E	Later Salivary Gland Cells	0.00738406	0.00401329	18622	0.502564	0.708392	1	2.06186	1.57068
755	MED1	Later Salivary Gland Cells	0.015936	0.00222483	17425	0.47026	0.0299492	0.104477	4.63918	10.9948
756	CG7166	Later Salivary Gland Cells	0.00276208	0.0025624	18526	0.499973	0.997065	1	0.515464	0.52356
757	S1P	Later Salivary Gland Cells	0	-0.00578156	17363	0.468586	0.00039983	0.00242763	0	6.28272
758	SLC22A	Later Salivary Gland Cells	0	0	18527	0.5	1	1	0	0
759	CG14562	Later Salivary Gland Cells	0.00506209	-0.000944491	18044	0.486965	0.091301	0.274841	1.03093	3.66492
760	CR7448	Later Salivary Gland Cells	0	-0.000198957	18430	0.497382	0.31604	0.685558	0	0.52356
761	CG7458	Later Salivary Gland Cells	0	0	18527	0.5	1	1	0	0
762	Chs2	Later Salivary Gland Cells	0.00790245	0.0055581	18719	0.505182	0.413593	0.860048	2.06186	1.04712
763	CG7470	Later Salivary Gland Cells	0.0103984	0.00868325	18815.5	0.507786	0.254344	0.651254	2.57732	1.04712
764	Act79B	Later Salivary Gland Cells	0	-0.000609947	18430	0.497382	0.31604	0.685558	0	0.52356
765	Oct-TyrR	Later Salivary Gland Cells	0	0	18527	0.5	1	1	0	0
766	CG14561	Later Salivary Gland Cells	0.0182858	-0.0166264	15737	0.424704	8.49414845089812e-06	9.20757450332347e-05	4.63918	20.4188
767	RpLP0	Later Salivary Gland Cells	0.855492	0.0071141	20100.5	0.542465	0.149633	0.420954	95.8763	98.9529
768	msopa	Later Salivary Gland Cells	0	0	18527	0.5	1	1	0	0
769	CG7130	Later Salivary Gland Cells	0.00673039	-0.00179966	17858	0.481945	0.0677753	0.214422	2.06186	5.75916
770	CG7133	Later Salivary Gland Cells	0.00796343	-0.0145317	15867	0.428213	1.41412372017401e-06	2.08216322060218e-05	2.06186	16.7539
771	CG7139	Later Salivary Gland Cells	0.0217716	-0.0158208	15319.5	0.413437	1.98464022956168e-06	2.73308506189639e-05	5.6701	24.0838
772	CG7140	Later Salivary Gland Cells	0	0	18527	0.5	1	1	0	0
773	DNApol-eta	Later Salivary Gland Cells	0	-0.0163479	16296	0.439791	6.56541327888334e-07	1.10401469764854e-05	0	12.0419
774	tRNA:Cys-GCA-4-1	Later Salivary Gland Cells	0	0	18527	0.5	1	1	0	0
775	Ddx1	Later Salivary Gland Cells	0.00776488	-0.0177876	16042	0.432936	1.99956971626629e-06	2.74729505597693e-05	1.54639	15.1832
776	Csp	Later Salivary Gland Cells	0.0390441	-0.0184495	15723	0.424327	0.000188311	0.00126212	10.8247	27.7487
777	Srpk79D	Later Salivary Gland Cells	0.00165867	-0.00333306	18234.5	0.492106	0.172609	0.461056	0.515464	2.09424
778	IleRS	Later Salivary Gland Cells	0.017669	-0.0233245	15009	0.405057	2.251777864583e-07	4.71317673646617e-06	5.15464	25.1309
779	CG32450	Later Salivary Gland Cells	0	0	18527	0.5	1	1	0	0
780	CG11449	Later Salivary Gland Cells	0	0	18527	0.5	1	1	0	0
781	CG11438	Later Salivary Gland Cells	0.00617335	0.00174276	18145	0.489691	0.204706	0.535351	1.54639	3.66492
782	CG11437	Later Salivary Gland Cells	0.0348751	0.0294676	19508	0.526475	0.0255753	0.0905085	8.24742	3.14136
783	CG11426	Later Salivary Gland Cells	0.0043316	0.00331731	18430	0.497382	0.652184	1	1.03093	1.57068
784	CG11425	Later Salivary Gland Cells	0	0	18527	0.5	1	1	0	0
785	laza	Later Salivary Gland Cells	0	-0.0025632	17945	0.484293	0.013041	0.0501738	0	3.14136
786	Ten-m	Later Salivary Gland Cells	0.103295	-0.0254362	16116	0.434933	0.00892006	0.0361064	24.7423	43.4555
787	Hem	Later Salivary Gland Cells	0.0210852	-0.00942313	16435.5	0.443555	0.000597007	0.00343356	5.6701	17.801
788	CG11523	Later Salivary Gland Cells	0.0106137	-0.0292927	14752	0.398122	5.89894098234304e-09	2.46363481447154e-07	3.09278	24.0838
789	Rich	Later Salivary Gland Cells	0.0149694	-0.00178961	16854	0.45485	0.00185402	0.0091853	4.12371	13.6126
790	CG11404	Later Salivary Gland Cells	0	0	18527	0.5	1	1	0	0
791	Trxr-2	Later Salivary Gland Cells	0	0	18527	0.5	1	1	0	0
792	ND-B14.5AL	Later Salivary Gland Cells	0	0	18527	0.5	1	1	0	0
793	CG14457	Later Salivary Gland Cells	0	-0.00345223	18333	0.494764	0.154605	0.420954	0	1.04712
794	CG14456	Later Salivary Gland Cells	0	0	18527	0.5	1	1	0	0
795	CG14453	Later Salivary Gland Cells	0	-0.00366843	18333	0.494764	0.154605	0.420954	0	1.04712
796	CG14452	Later Salivary Gland Cells	0.0017645	0.0017645	18622.5	0.502577	0.323622	0.685558	0.515464	0
797	CG32453	Later Salivary Gland Cells	0	0	18527	0.5	1	1	0	0
798	CG11370	Later Salivary Gland Cells	0.00246833	0.00173195	18526	0.499973	0.997065	1	0.515464	0.52356
799	CG32452	Later Salivary Gland Cells	0.00418635	-0.0148086	16028	0.432558	8.48470208935478e-07	1.37429142847439e-05	1.03093	14.6597
800	CG11367	Later Salivary Gland Cells	0.0175855	0.00245117	17520.5	0.472837	0.0440342	0.146032	4.63918	10.4712
801	CG32454	Later Salivary Gland Cells	0	0	18527	0.5	1	1	0	0
802	CG7369	Later Salivary Gland Cells	0.0198814	0.00294117	17523	0.472904	0.051407	0.167958	5.15464	10.9948
803	SPoCk	Later Salivary Gland Cells	0.0438531	-0.0405962	14824	0.400065	4.82279179348739e-06	5.74716022057247e-05	12.3711	34.555
804	CG14448	Later Salivary Gland Cells	0	0	18527	0.5	1	1	0	0
805	l(3)04053	Later Salivary Gland Cells	0.00765637	-0.00241003	17006	0.458952	0.000888702	0.00480943	2.06186	10.4712
806	CG11241	Later Salivary Gland Cells	0.00613418	0.00264937	18429.5	0.497369	0.701044	1	1.54639	2.09424
807	CG14450	Later Salivary Gland Cells	0.00436541	-0.00357079	17469	0.471447	0.00386055	0.0172648	1.03093	6.80628
808	CG14451	Later Salivary Gland Cells	0	-0.00697715	18042	0.486911	0.0236361	0.0842464	0	2.6178
809	ArfGAP3	Later Salivary Gland Cells	0.0493631	-0.0923873	12163	0.328251	1.24466080439832e-12	2.202803156299e-10	12.3711	50.2618
810	CG12546	Later Salivary Gland Cells	0	0	18527	0.5	1	1	0	0
811	CG14454	Later Salivary Gland Cells	0	0	18527	0.5	1	1	0	0
812	CG14455	Later Salivary Gland Cells	0	0	18527	0.5	1	1	0	0
813	CG14459	Later Salivary Gland Cells	0	0	18527	0.5	1	1	0	0
814	CG11226	Later Salivary Gland Cells	0	0	18527	0.5	1	1	0	0
815	CG13239	Later Salivary Gland Cells	0	0	18527	0.5	1	1	0	0
816	CG33169	Later Salivary Gland Cells	0.114759	-0.138604	12766	0.344524	3.68503790925564e-09	1.67182874690215e-07	26.8041	56.5445
817	CG11109	Later Salivary Gland Cells	0.0151101	-0.0370635	14407	0.388811	2.26327014641483e-09	1.12690679295724e-07	4.12371	27.2251
818	Ssl1	Later Salivary Gland Cells	0.0110264	0.00570843	18154	0.489934	0.292756	0.685558	2.57732	4.71204
819	slif	Later Salivary Gland Cells	0	-0.00162065	18333	0.494764	0.154605	0.420954	0	1.04712
820	CG11131	Later Salivary Gland Cells	0	0	18527	0.5	1	1	0	0
821	BoYb	Later Salivary Gland Cells	0	0	18527	0.5	1	1	0	0
822	CG12768	Later Salivary Gland Cells	0.0054859	0.000729873	18240.5	0.492268	0.316877	0.685558	1.54639	3.14136
823	Mes2	Later Salivary Gland Cells	0.0426155	-0.016586	17068	0.460625	0.0318171	0.109392	10.8247	19.3717
824	CG32457	Later Salivary Gland Cells	0	0	18527	0.5	1	1	0	0
825	CG32461	Later Salivary Gland Cells	0	0	18527	0.5	1	1	0	0
826	Chro	Later Salivary Gland Cells	0.0573647	-0.0438367	14818	0.399903	1.30138529370806e-05	0.000131754	15.4639	38.2199
827	Arf79F	Later Salivary Gland Cells	0.449001	-0.15932	12691.5	0.342514	8.48926845451975e-08	2.11051006431906e-06	75.2577	92.1466
828	snoRNA:Me28S-G764	Later Salivary Gland Cells	0	0	18527	0.5	1	1	0	0
829	EMC4	Later Salivary Gland Cells	0.0760844	-0.0169763	16324	0.440546	0.0106221	0.0420904	19.5876	36.1257
830	CG32459	Later Salivary Gland Cells	0	0	18527	0.5	1	1	0	0
831	CG32462	Later Salivary Gland Cells	0	0	18527	0.5	1	1	0	0
832	tRNA:Glu-CTC-2-3	Later Salivary Gland Cells	0	0	18527	0.5	1	1	0	0
833	CR1075	Later Salivary Gland Cells	0	0	18527	0.5	1	1	0	0
834	Obp83cd	Later Salivary Gland Cells	0	-0.000340853	18430	0.497382	0.31604	0.685558	0	0.52356
835	Vha14-2	Later Salivary Gland Cells	0	-0.000199978	18430	0.497382	0.31604	0.685558	0	0.52356
836	CG1077	Later Salivary Gland Cells	0	0	18527	0.5	1	1	0	0
837	Osi1	Later Salivary Gland Cells	0	0	18527	0.5	1	1	0	0
838	CR31562	Later Salivary Gland Cells	0	0	18527	0.5	1	1	0	0
839	NPFR	Later Salivary Gland Cells	0	-0.00242137	18430	0.497382	0.31604	0.685558	0	0.52356
840	Osi24	Later Salivary Gland Cells	0.00222677	0.00202679	18526	0.499973	0.997065	1	0.515464	0.52356
841	Osi2	Later Salivary Gland Cells	0.00210583	-0.00194088	18428.5	0.497342	0.555595	1	0.515464	1.04712
842	Osi3	Later Salivary Gland Cells	0	0	18527	0.5	1	1	0	0
843	Osi5	Later Salivary Gland Cells	0	0	18527	0.5	1	1	0	0
844	Osi6	Later Salivary Gland Cells	0.0977548	0.00454436	18284	0.493442	0.762643	1	21.6495	24.0838
845	Osi7	Later Salivary Gland Cells	0.0579581	-0.0145225	17129	0.462271	0.0425733	0.14353	11.3402	19.8953
846	Osi8	Later Salivary Gland Cells	0	0	18527	0.5	1	1	0	0
847	Osi9	Later Salivary Gland Cells	0.00748878	-0.00582183	18040	0.486857	0.154425	0.420954	2.06186	4.71204
848	Osi12	Later Salivary Gland Cells	0	-0.00484298	18236	0.492147	0.0806129	0.246233	0	1.57068
849	CG15594	Later Salivary Gland Cells	0	0	18527	0.5	1	1	0	0
850	Osi13	Later Salivary Gland Cells	0	0	18527	0.5	1	1	0	0
851	Osi14	Later Salivary Gland Cells	0.0159672	0.00409376	18243	0.492336	0.438583	0.908948	3.09278	4.71204
852	Osi15	Later Salivary Gland Cells	0.0142427	-0.0160647	17186	0.46381	0.00638709	0.0268887	3.60825	10.9948
853	Osi16	Later Salivary Gland Cells	0	0	18527	0.5	1	1	0	0
854	CG31560	Later Salivary Gland Cells	0	0	18527	0.5	1	1	0	0
855	Osi17	Later Salivary Gland Cells	0	-0.00346642	18236	0.492147	0.0806129	0.246233	0	1.57068
856	Osi18	Later Salivary Gland Cells	0.0023111	-0.00288729	18139	0.489529	0.0980489	0.291812	0.515464	2.6178
857	CG15597	Later Salivary Gland Cells	0	0	18527	0.5	1	1	0	0
858	Osi11	Later Salivary Gland Cells	0	0	18527	0.5	1	1	0	0
859	Osi4	Later Salivary Gland Cells	0	0	18527	0.5	1	1	0	0
860	CG31559	Later Salivary Gland Cells	0.0247073	0.0106325	18301.5	0.493914	0.652426	1	6.70103	8.37696
861	Obp83g	Later Salivary Gland Cells	0.00552626	0.00352651	18621.5	0.50255	0.660623	1	1.54639	1.04712
862	Obp83ef	Later Salivary Gland Cells	0	0	18527	0.5	1	1	0	0
863	Gasp	Later Salivary Gland Cells	0.0357558	0.00581717	18029	0.48656	0.399763	0.839177	9.27835	12.5654
864	Or83c	Later Salivary Gland Cells	0	0	18527	0.5	1	1	0	0
865	CG15580	Later Salivary Gland Cells	0	0	18527	0.5	1	1	0	0
866	CG11459	Later Salivary Gland Cells	0	0	18527	0.5	1	1	0	0
867	jagn	Later Salivary Gland Cells	0.0649512	-0.00021373	16333.5	0.440803	0.0072287	0.0298299	15.9794	31.9372
868	kat-60L1	Later Salivary Gland Cells	0	0	18527	0.5	1	1	0	0
869	Rpn5	Later Salivary Gland Cells	0.0478423	-0.0490514	13683	0.369272	1.3886116573671e-08	4.90542161569899e-07	12.3711	41.8848
870	CG1218	Later Salivary Gland Cells	0.00676935	-0.00568589	17852	0.481783	0.0653449	0.207173	2.06186	5.75916
871	CG10979	Later Salivary Gland Cells	0.00546106	-0.00157468	17662	0.476656	0.0113884	0.0445637	1.03093	5.75916
872	dgrn	Later Salivary Gland Cells	0.00355194	-0.00944761	17275	0.466211	0.00128	0.00663187	1.03093	7.8534
873	CG1208	Later Salivary Gland Cells	0	-5.15908e-05	18430	0.497382	0.31604	0.685558	0	0.52356
874	CG1213	Later Salivary Gland Cells	0	0	18527	0.5	1	1	0	0
875	CG14676	Later Salivary Gland Cells	0	0	18527	0.5	1	1	0	0
876	CR10991	Later Salivary Gland Cells	0	0	18527	0.5	1	1	0	0
877	ECSIT	Later Salivary Gland Cells	0.0068428	-0.00505104	17475	0.471609	0.0102829	0.0409187	2.06186	7.8534
878	CG10280	Later Salivary Gland Cells	0	-0.000626425	18430	0.497382	0.31604	0.685558	0	0.52356
879	Rm62	Later Salivary Gland Cells	0.381423	-0.179097	11709.5	0.316012	3.81500647565986e-10	2.62281695201615e-08	70.6186	94.2408
880	Obp83b	Later Salivary Gland Cells	0	0	18527	0.5	1	1	0	0
881	Obp83a	Later Salivary Gland Cells	0	0	18527	0.5	1	1	0	0
882	CG11373	Later Salivary Gland Cells	0	0	18527	0.5	1	1	0	0
883	CG2017	Later Salivary Gland Cells	0.0112138	-0.00213646	17300	0.466886	0.00853195	0.0346847	3.09278	9.94764
884	disp	Later Salivary Gland Cells	0.00946424	0.00104451	17676.5	0.477047	0.0380412	0.128932	2.57732	7.32984
885	Sec20	Later Salivary Gland Cells	0.0218584	-0.00913793	16152	0.435904	0.000150677	0.00104799	5.6701	19.3717
886	Hpr1	Later Salivary Gland Cells	0.010676	-0.0164076	16064	0.433529	1.31075299406497e-05	0.000132147	3.09278	16.7539
887	PSMG1	Later Salivary Gland Cells	0.0287343	-0.00452765	16382	0.442112	0.000944923	0.0050875	7.21649	19.8953
888	Hat1	Later Salivary Gland Cells	0.00829754	-0.00874158	17286.5	0.466522	0.00569091	0.0245061	2.57732	9.42408
889	CG2091	Later Salivary Gland Cells	0.00925505	-0.0326301	15281	0.412398	7.39258381646507e-08	1.90010892797217e-06	2.57732	20.4188
890	POLDIP2	Later Salivary Gland Cells	0.02802	-0.0119413	15930.5	0.429927	0.000148486	0.00103356	7.73196	23.0366
891	Snr1	Later Salivary Gland Cells	0.0475494	-0.062822	13471.5	0.363564	3.5771092245313e-09	1.6479594687757e-07	12.3711	42.4084
892	Hcs	Later Salivary Gland Cells	0.00945331	0.00354969	17864	0.482107	0.0702796	0.221717	2.06186	5.75916
893	CG31550	Later Salivary Gland Cells	0.0192669	-0.00788379	16232	0.438063	0.000165172	0.00113129	5.15464	18.3246
894	Itpr	Later Salivary Gland Cells	0.0110543	-0.024204	15862	0.428078	4.05066778234388e-06	4.93899635807619e-05	3.09278	17.801
895	Snm1	Later Salivary Gland Cells	0	-0.00240613	18333	0.494764	0.154605	0.420954	0	1.04712
896	CG12746	Later Salivary Gland Cells	0.00664922	-0.00231564	17661.5	0.476642	0.018109	0.0671573	1.54639	6.28272
897	Rheb	Later Salivary Gland Cells	0.0718096	0.00228321	16352	0.441302	0.00951661	0.0383648	17.5258	34.0314
898	Rev7	Later Salivary Gland Cells	0.00268703	0.00268703	18622.5	0.502577	0.323622	0.685558	0.515464	0
899	SecS	Later Salivary Gland Cells	0.0125238	-0.0094876	16369	0.441761	7.40696792358772e-05	0.000573655	3.09278	15.1832
900	Atu	Later Salivary Gland Cells	0.0161016	-0.0155546	16185	0.436795	6.18186057917296e-05	0.000495741	4.12371	17.2775
901	RpL13A	Later Salivary Gland Cells	1.25004	0.133019	27506.5	0.742336	1.96069356900138e-16	8.54814574290235e-14	100	100
902	CG31551	Later Salivary Gland Cells	0	-0.000199691	18430	0.497382	0.31604	0.685558	0	0.52356
903	CG31549	Later Salivary Gland Cells	0.00851973	0.00202786	18240.5	0.492268	0.402494	0.844336	2.57732	4.18848
904	CG12171	Later Salivary Gland Cells	0.0108289	-0.0153882	15881	0.428591	2.83827393607787e-06	3.6737253155244e-05	2.57732	17.2775
905	CG12170	Later Salivary Gland Cells	0.0121908	-0.000828352	17399	0.469558	0.0137189	0.0524545	3.09278	9.42408
906	MED27	Later Salivary Gland Cells	0.0132892	0.00120735	18060.5	0.48741	0.255427	0.65384	3.60825	6.28272
907	Wdr33	Later Salivary Gland Cells	0.0135093	-0.00893772	16552.5	0.446713	0.000288098	0.0018268	3.60825	14.6597
908	Atg17	Later Salivary Gland Cells	0.0590781	-0.0147463	15974	0.431101	0.00140967	0.00718535	14.433	30.8901
909	CG1239	Later Salivary Gland Cells	0.00521019	0.000526936	18046	0.487019	0.0926513	0.277597	1.03093	3.66492
910	CG1236	Later Salivary Gland Cells	0.0195257	-0.0949695	12293	0.331759	1.07297020833768e-14	3.14415450394032e-12	6.18557	40.3141
911	Madm	Later Salivary Gland Cells	0.0120135	-0.0144155	15876	0.428456	4.54965520595157e-06	5.48752272647668e-05	3.09278	17.801
912	Sym	Later Salivary Gland Cells	0.00545534	0.000282383	17760	0.4793	0.0303943	0.105783	1.54639	5.75916
913	CG2100	Later Salivary Gland Cells	0.010142	-0.0108862	17094	0.461327	0.00303742	0.0140658	3.09278	10.9948
914	cas	Later Salivary Gland Cells	0.0176814	-0.00483086	17778	0.479786	0.101817	0.301123	4.12371	8.37696
915	CG2104	Later Salivary Gland Cells	0	0	18527	0.5	1	1	0	0
916	Rab23	Later Salivary Gland Cells	0.00637216	-0.0243366	14893	0.401927	1.69422958380968e-09	9.01776888852368e-08	1.54639	21.466
917	Xe7	Later Salivary Gland Cells	0.0530011	-0.00592204	16157	0.436039	0.00243246	0.0114572	13.4021	29.3194
918	CG2182	Later Salivary Gland Cells	0.0711094	-0.0293105	15208	0.410428	0.000151072	0.00105006	17.5258	40.8377
919	elm	Later Salivary Gland Cells	0.0604211	0.00326335	16169.5	0.436377	0.00346714	0.0157537	14.9485	31.4136
920	MTA1-like	Later Salivary Gland Cells	0.0408172	-0.0437478	14804.5	0.399539	3.23237935489771e-06	4.07466720513375e-05	11.8557	33.5079
921	CG31548	Later Salivary Gland Cells	0.0245747	0.00516185	17299	0.466859	0.0337373	0.115043	6.70103	14.1361
922	CG31546	Later Salivary Gland Cells	0	0	18527	0.5	1	1	0	0
923	Spec2	Later Salivary Gland Cells	0.00857297	-0.00764244	16911.5	0.456401	0.000833184	0.00456565	2.57732	11.5183
924	Dph4	Later Salivary Gland Cells	0.00550671	-0.0155906	16412	0.442921	1.69337047352847e-05	0.00016344	1.54639	13.089
925	Rga	Later Salivary Gland Cells	0.0655474	-0.0214443	15736	0.424677	0.000765931	0.00424265	15.9794	34.0314
926	noi	Later Salivary Gland Cells	0.0197531	-0.00513518	16325	0.440573	0.00026193	0.00167574	5.15464	17.801
927	CG2926	Later Salivary Gland Cells	0.0451654	-0.0525903	14170.5	0.382428	8.45079187073052e-08	2.1038705388483e-06	10.8247	36.6492
928	CG2931	Later Salivary Gland Cells	0.0172839	-0.0145564	15830	0.427214	9.55214539830756e-06	0.000101755	4.12371	19.3717
929	CG14671	Later Salivary Gland Cells	0.0450034	0.0156475	17467	0.471393	0.113486	0.332104	10.8247	18.3246
930	Pi4KIIalpha	Later Salivary Gland Cells	0.00242796	0.000494408	18236.5	0.49216	0.175569	0.464863	0.515464	2.09424
931	CG2519	Later Salivary Gland Cells	0.0455143	-0.00333225	16368	0.441734	0.00328398	0.0150554	11.3402	25.1309
932	Nmdar1	Later Salivary Gland Cells	0	-0.000134794	18430	0.497382	0.31604	0.685558	0	0.52356
933	NKCC	Later Salivary Gland Cells	0	0	18527	0.5	1	1	0	0
934	ksr	Later Salivary Gland Cells	0.00582688	0.00065392	18050	0.487127	0.163075	0.437617	2.06186	4.71204
935	HDAC3	Later Salivary Gland Cells	0	0	18527	0.5	1	1	0	0
936	mRpL44	Later Salivary Gland Cells	0.0552601	-0.00198176	16259	0.438792	0.00309525	0.0143076	12.8866	27.7487
937	RpL35A	Later Salivary Gland Cells	1.0907	0.095187	25331.5	0.683637	4.59827087971873e-10	3.09000345770573e-08	98.9691	100
938	PEK	Later Salivary Gland Cells	0.00741487	-0.000775737	17476.5	0.471649	0.00689411	0.0285657	1.54639	7.32984
939	dpr16	Later Salivary Gland Cells	0	0	18527	0.5	1	1	0	0
940	CG12590	Later Salivary Gland Cells	0	0	18527	0.5	1	1	0	0
941	CG1116	Later Salivary Gland Cells	0.00619333	-0.0126471	15850	0.427754	6.31891762867415e-07	1.07367540506227e-05	1.54639	16.2304
942	Vps37B	Later Salivary Gland Cells	0.0187944	-0.0267469	14894.5	0.401967	7.23944410012575e-08	1.87272161056075e-06	4.63918	25.1309
943	Mms19	Later Salivary Gland Cells	0.00211886	-0.0183705	16305.5	0.440047	1.9074467371347e-06	2.65335489698699e-05	0.515464	12.5654
944	CG1113	Later Salivary Gland Cells	0	0	18527	0.5	1	1	0	0
945	Tim17b1	Later Salivary Gland Cells	0	0	18527	0.5	1	1	0	0
946	CG31542	Later Salivary Gland Cells	0	0	18527	0.5	1	1	0	0
947	RpII18	Later Salivary Gland Cells	0.172478	-0.0698262	15421.5	0.41619	0.0023224	0.0110377	40.2062	59.1623
948	tRNA:Arg-TCG-4-1	Later Salivary Gland Cells	0	0	18527	0.5	1	1	0	0
949	CG12147	Later Salivary Gland Cells	0	0	18527	0.5	1	1	0	0
950	Orco	Later Salivary Gland Cells	0	0	18527	0.5	1	1	0	0
951	CG2663	Later Salivary Gland Cells	0	-0.0031203	18236	0.492147	0.0806129	0.246233	0	1.57068
952	Or83a	Later Salivary Gland Cells	0	0	18527	0.5	1	1	0	0
953	kkv	Later Salivary Gland Cells	0.0226892	-0.00139398	17795	0.480245	0.161651	0.434316	6.18557	10.4712
954	CG14668	Later Salivary Gland Cells	0	0	18527	0.5	1	1	0	0
955	Cerk	Later Salivary Gland Cells	0.00518233	-0.00144363	17663.5	0.476696	0.0183778	0.0680412	1.54639	6.28272
956	CG11999	Later Salivary Gland Cells	0.0652204	0.0101132	16751	0.45207	0.0231086	0.0836504	14.9485	27.7487
957	CG31538	Later Salivary Gland Cells	0	0	18527	0.5	1	1	0	0
958	Tim17a2	Later Salivary Gland Cells	0	0	18527	0.5	1	1	0	0
959	CG12173	Later Salivary Gland Cells	0.0106741	-0.0159015	15882	0.428618	4.78107638603187e-06	5.71268318183956e-05	3.09278	17.801
960	CG12163	Later Salivary Gland Cells	0.0610558	-0.0414157	14824.5	0.400078	1.3476003007261e-05	0.000135252	14.9485	38.7435
961	CG33293	Later Salivary Gland Cells	0	0	18527	0.5	1	1	0	0
962	Kat60	Later Salivary Gland Cells	0.01365	-0.0199537	15425.5	0.416298	5.87924617451605e-07	1.0232865177164e-05	3.60825	20.9424
963	Sccpdh1	Later Salivary Gland Cells	0.00171279	-0.00223534	17849.5	0.481716	0.017824	0.0663759	0.515464	4.18848
964	Prosbeta2R2	Later Salivary Gland Cells	0	0	18527	0.5	1	1	0	0
965	Gnf1	Later Salivary Gland Cells	0.015269	-0.0112467	16648	0.44929	0.000472188	0.00281064	3.60825	14.1361
966	CG1124	Later Salivary Gland Cells	0.0173201	0.0115062	18635	0.502915	0.768976	1	4.12371	3.66492
967	CG12007	Later Salivary Gland Cells	0.0109711	-0.0226184	15584	0.420575	8.2772120868565e-07	1.34627084670209e-05	3.09278	19.3717
968	CG12589	Later Salivary Gland Cells	0	0	18527	0.5	1	1	0	0
969	corto	Later Salivary Gland Cells	0.269733	-0.148122	13215	0.356642	6.6582451743068e-07	1.11438326302185e-05	51.5464	79.0576
970	plh	Later Salivary Gland Cells	0.00260091	0.00234964	18429.5	0.497369	0.559636	1	0.515464	1.04712
971	CG14662	Later Salivary Gland Cells	0	0	18527	0.5	1	1	0	0
972	CG14661	Later Salivary Gland Cells	0.00157121	0.00157121	18622.5	0.502577	0.323622	0.685558	0.515464	0
973	Ubc6	Later Salivary Gland Cells	0.0443516	-0.0198891	15478	0.417715	8.2211419319341e-05	0.000630158	11.3402	30.3665
974	snRNA:U1:82Eb	Later Salivary Gland Cells	0	0	18527	0.5	1	1	0	0
975	laf	Later Salivary Gland Cells	0	0	18527	0.5	1	1	0	0
976	MED31	Later Salivary Gland Cells	0.0243315	-0.0316548	14407.5	0.388824	1.12579802367191e-08	4.16638502549388e-07	5.6701	29.3194
977	slx1	Later Salivary Gland Cells	0.00341815	-0.0057854	17660	0.476602	0.0111997	0.0440024	1.03093	5.75916
978	rpk	Later Salivary Gland Cells	0.00294869	-0.00318818	17852	0.481783	0.0322936	0.110732	1.03093	4.71204
979	spartin	Later Salivary Gland Cells	0.0013468	-7.41758e-05	18525	0.499946	0.991196	1	0.515464	0.52356
980	atms	Later Salivary Gland Cells	0.0194961	-0.0112824	16481	0.444783	0.000535946	0.00311748	5.15464	16.7539
981	CG1129	Later Salivary Gland Cells	0.0452365	-0.065975	13484.5	0.363915	2.38510680575844e-09	1.16621883687399e-07	11.3402	41.3613
982	BBS5	Later Salivary Gland Cells	0.00230401	0.00221071	18526	0.499973	0.997065	1	0.515464	0.52356
983	CG14659	Later Salivary Gland Cells	0	0	18527	0.5	1	1	0	0
984	CG14658	Later Salivary Gland Cells	0	0	18527	0.5	1	1	0	0
985	CG14657	Later Salivary Gland Cells	0.0178027	-0.000307638	16862	0.455066	0.00194974	0.00957198	4.12371	13.6126
986	Hus1-like	Later Salivary Gland Cells	0.031916	-0.0269921	15211.5	0.410522	7.14851337890313e-06	7.97906295360972e-05	8.76289	28.2723
987	CG17387	Later Salivary Gland Cells	0.0010292	0.000871207	18526	0.499973	0.997065	1	0.515464	0.52356
988	CG14655	Later Salivary Gland Cells	0.0022489	0.000509206	18526	0.499973	0.997065	1	0.515464	0.52356
989	Nep2	Later Salivary Gland Cells	0.0278733	0.00649476	17868	0.482215	0.232404	0.602584	7.21649	11.5183
990	eIF3f1	Later Salivary Gland Cells	0.183332	-0.0974664	14238	0.38425	3.73921887025981e-05	0.000321958	42.268	67.5393
991	Dlip2	Later Salivary Gland Cells	0.0276589	-0.0023509	16029	0.432585	0.000190837	0.00127617	7.21649	21.9895
992	CG9775	Later Salivary Gland Cells	0.132373	-0.0256265	15928	0.429859	0.00800912	0.032708	30.9278	53.4031
993	CG32945	Later Salivary Gland Cells	0	0	18527	0.5	1	1	0	0
994	MP1	Later Salivary Gland Cells	0.033952	0.0217098	18982	0.512279	0.355137	0.750275	8.24742	6.28272
995	Suv3	Later Salivary Gland Cells	0.0195748	-0.00177404	16795.5	0.453271	0.00306307	0.0141735	5.6701	15.7068
996	CG14645	Later Salivary Gland Cells	0	0	18527	0.5	1	1	0	0
997	CG1103	Later Salivary Gland Cells	0.0420908	-0.0397527	14271.5	0.385154	1.66767894436603e-07	3.7030759168376e-06	10.8247	36.6492
998	CG1090	Later Salivary Gland Cells	0.00171279	-0.00117371	18139	0.489529	0.0980489	0.291812	0.515464	2.6178
999	Sfxn1-3	Later Salivary Gland Cells	0.0336184	0.00248239	17930	0.483888	0.296715	0.685558	8.24742	12.0419
1000	Cont	Later Salivary Gland Cells	0.115687	-0.0569576	14906	0.402278	0.000170653	0.00116363	26.8041	52.356
1001	tub	Later Salivary Gland Cells	0.0144965	0.00444496	17693.5	0.477506	0.0632388	0.200852	3.60825	8.37696
1002	CG14646	Later Salivary Gland Cells	0.0226012	-0.0020244	16181	0.436687	0.000181356	0.00122376	5.6701	19.3717
1003	CG14647	Later Salivary Gland Cells	0.024476	-0.00289856	16726	0.451395	0.00283202	0.0131795	6.18557	16.7539
1004	CG31528	Later Salivary Gland Cells	0	0	18527	0.5	1	1	0	0
1005	CG31525	Later Salivary Gland Cells	0	0	18527	0.5	1	1	0	0
1006	CG1074	Later Salivary Gland Cells	0.0182836	-0.0178755	16115	0.434906	8.81164782018063e-05	0.000669963	5.15464	18.8482
1007	CG14650	Later Salivary Gland Cells	0.0160269	-0.0122887	15645	0.422222	3.45775412756123e-06	4.29516018277672e-05	4.12371	20.4188
1008	CG14651	Later Salivary Gland Cells	0	0	18527	0.5	1	1	0	0
1009	Fip1	Later Salivary Gland Cells	0.0275283	-0.0505393	13627	0.367761	1.32547348179882e-10	1.06245912498448e-08	6.18557	34.0314
1010	lncRNA:CR31526	Later Salivary Gland Cells	0	0	18527	0.5	1	1	0	0
1011	Mur82C	Later Salivary Gland Cells	0	0	18527	0.5	1	1	0	0
1012	CG31523	Later Salivary Gland Cells	0.0441495	-0.0118407	15947	0.430372	0.000513461	0.00301119	10.8247	26.7016
1013	CG31522	Later Salivary Gland Cells	0.0482996	-0.000733785	16456	0.444109	0.00555665	0.0239916	12.3711	25.6545
1014	CG9804	Later Salivary Gland Cells	0.0156225	-0.0084378	16845	0.454607	0.00175151	0.0087453	4.12371	13.6126
1015	eIF3a	Later Salivary Gland Cells	0.085982	-0.0535138	14727	0.397447	4.78847348183201e-05	0.000395353	23.1959	48.1675
1016	srl	Later Salivary Gland Cells	0.0302877	-0.0353611	14479.5	0.390768	4.24118594639764e-08	1.23787625231163e-06	6.70103	30.3665
1017	CG32944	Later Salivary Gland Cells	0.00185099	-0.000938197	18332	0.494737	0.310405	0.685558	0.515464	1.57068
1018	CG9855	Later Salivary Gland Cells	0.0175335	-0.0253977	15353	0.414341	9.93284589406674e-07	1.55745281014424e-05	4.63918	22.5131
1019	Skp2	Later Salivary Gland Cells	0.00966379	-0.0156267	15869	0.428267	4.29322050575102e-06	5.20986534557362e-05	3.09278	17.801
1020	Vps24	Later Salivary Gland Cells	0.0520816	-0.020417	15318	0.413397	5.55801639348653e-05	0.000453237	12.3711	32.4607
1021	Nepl11	Later Salivary Gland Cells	0	-0.000157936	18430	0.497382	0.31604	0.685558	0	0.52356
1022	CG12581	Later Salivary Gland Cells	0.0466613	-0.0166169	15662	0.42268	0.000186269	0.00124989	11.3402	29.3194
1023	beta-Man	Later Salivary Gland Cells	0.0290914	-0.026172	15544	0.419496	2.83191061653332e-05	0.000253736	8.24742	25.6545
1024	aux	Later Salivary Gland Cells	0.0186395	-0.032142	14543	0.392481	1.47694464669699e-08	5.16641596080404e-07	5.15464	27.7487
1025	abs	Later Salivary Gland Cells	0.0231056	0.00298175	17170.5	0.463391	0.0151447	0.0574517	5.6701	13.6126
1026	Gel	Later Salivary Gland Cells	0.0173018	0.00527054	18077.5	0.487869	0.316718	0.685558	4.63918	7.32984
1027	TwdlU	Later Salivary Gland Cells	0	0	18527	0.5	1	1	0	0
1028	TwdlF	Later Salivary Gland Cells	0.00706505	0.00399272	18525	0.499946	0.99489	1	1.54639	1.57068
1029	TwdlV	Later Salivary Gland Cells	0	0	18527	0.5	1	1	0	0
1030	Or82a	Later Salivary Gland Cells	0	0	18527	0.5	1	1	0	0
1031	CG1092	Later Salivary Gland Cells	0.00176494	-0.00100828	18428.5	0.497342	0.555595	1	0.515464	1.04712
1032	CG9766	Later Salivary Gland Cells	0.00265012	0.00265012	18622.5	0.502577	0.323622	0.685558	0.515464	0
1033	TwdlG	Later Salivary Gland Cells	0	0	18527	0.5	1	1	0	0
1034	CG14641	Later Salivary Gland Cells	0.0395855	-0.0555534	13381	0.361122	5.48668981594671e-10	3.63239186889065e-08	9.79381	40.3141
1035	CG31516	Later Salivary Gland Cells	0.00371616	-0.0010795	17853	0.48181	0.0325505	0.111485	1.03093	4.71204
1036	CG14636	Later Salivary Gland Cells	0.0211119	0.0094959	18374	0.495871	0.738876	1	5.6701	6.80628
1037	Dsk	Later Salivary Gland Cells	0	0	18527	0.5	1	1	0	0
1038	SelT	Later Salivary Gland Cells	0.139337	-0.0035632	17298	0.466832	0.20378	0.533632	32.4742	47.644
1039	Col4a1	Later Salivary Gland Cells	0.0328449	0.0183337	18598	0.501916	0.8895	1	7.73196	7.8534
1040	SP555	Later Salivary Gland Cells	0	0	18527	0.5	1	1	0	0
1041	senju	Later Salivary Gland Cells	0.0141301	-0.000236688	16464	0.444324	0.00012379	0.000884388	3.09278	14.6597
1042	CG5828	Later Salivary Gland Cells	0.0132301	0.00129656	17224	0.464835	0.00805138	0.0328656	3.60825	10.9948
1043	CG4230	Later Salivary Gland Cells	0.0107654	-0.00777287	16739	0.451746	0.000520413	0.00304398	3.09278	13.089
1044	ND-13A	Later Salivary Gland Cells	0.103258	-0.0228856	15823	0.427025	0.00373931	0.0168491	24.7423	46.0733
1045	Pgant5	Later Salivary Gland Cells	0.0472254	-0.0467266	14203	0.383305	1.85477013162328e-07	4.01380340227192e-06	11.8557	38.2199
1046	Rpn11	Later Salivary Gland Cells	0.0631181	-0.0494429	14302.5	0.385991	1.75055176910215e-06	2.4697010949251e-05	17.0103	42.9319
1047	Nepl3	Later Salivary Gland Cells	0	-0.000217336	18430	0.497382	0.31604	0.685558	0	0.52356
1048	CG14036	Later Salivary Gland Cells	0.00892525	0.00690285	18622.5	0.502577	0.657242	1	1.54639	1.04712
1049	eIF3h	Later Salivary Gland Cells	0.113416	-0.0796301	13761	0.371377	1.34940829498714e-06	2.0024388073059e-05	26.8041	59.6859
1050	CG9121	Later Salivary Gland Cells	0.0160647	-0.0061266	16494	0.445134	0.000321589	0.00200083	4.12371	15.7068
1051	CG31650	Later Salivary Gland Cells	0.0682801	0.00222	17027	0.459519	0.0618334	0.196563	17.5258	28.2723
1052	vkg	Later Salivary Gland Cells	0.00332598	-0.00206385	17949	0.484401	0.0548783	0.17763	1.03093	4.18848
1053	CG31917	Later Salivary Gland Cells	0	0	18527	0.5	1	1	0	0
1054	Rtnl1	Later Salivary Gland Cells	0.466704	0.0365876	20057	0.541291	0.159194	0.432593	78.866	78.534
1055	tRNA:Asp-GTC-2-1	Later Salivary Gland Cells	0	0	18527	0.5	1	1	0	0
1056	CR14033	Later Salivary Gland Cells	0	-0.00447482	18042	0.486911	0.0236361	0.0842464	0	2.6178
1057	Cyp4ac1	Later Salivary Gland Cells	0	0	18527	0.5	1	1	0	0
1058	Cyp4ac2	Later Salivary Gland Cells	0	-0.000211322	18430	0.497382	0.31604	0.685558	0	0.52356
1059	Cyp4ac3	Later Salivary Gland Cells	0	-0.000301976	18430	0.497382	0.31604	0.685558	0	0.52356
1060	Bub1	Later Salivary Gland Cells	0.00979382	-0.00523193	16723.5	0.451328	0.000307185	0.001928	2.57732	12.5654
1061	vri	Later Salivary Gland Cells	0.0116728	-0.00926035	17299	0.466859	0.00847828	0.03449	3.09278	9.94764
1062	cype	Later Salivary Gland Cells	0.589745	0.043157	21110	0.569709	0.017967	0.0667979	89.6907	92.6702
1063	TotM	Later Salivary Gland Cells	0	-0.000149654	18430	0.497382	0.31604	0.685558	0	0.52356
1064	nompC	Later Salivary Gland Cells	0	0	18527	0.5	1	1	0	0
1065	H15	Later Salivary Gland Cells	0.0105938	0.0102735	18910	0.510336	0.102461	0.302624	2.57732	0.52356
1066	CG12512	Later Salivary Gland Cells	0	0	18527	0.5	1	1	0	0
1067	fusl	Later Salivary Gland Cells	0.00741828	0.00741828	18813.5	0.507732	0.0854185	0.258924	1.54639	0
1068	CG14022	Later Salivary Gland Cells	0	0	18527	0.5	1	1	0	0
1069	Ncoa6	Later Salivary Gland Cells	0.0922421	-0.0479622	14591	0.393777	2.23771898679551e-05	0.000207143	21.6495	48.1675
1070	CG14024	Later Salivary Gland Cells	0.00288981	0.00208981	18526	0.499973	0.997065	1	0.515464	0.52356
1071	Bsg25D	Later Salivary Gland Cells	0.00428352	-0.0219254	15644	0.422195	8.11330245850638e-08	2.04549057046265e-06	1.03093	16.7539
1072	tkv	Later Salivary Gland Cells	0.0648231	-0.013114	16585	0.44759	0.0169516	0.063738	17.0103	30.3665
1073	tRNA:Asp-GTC-1-1	Later Salivary Gland Cells	0	0	18527	0.5	1	1	0	0
1074	CG14020	Later Salivary Gland Cells	0.00215901	0.00215901	18622.5	0.502577	0.323622	0.685558	0.515464	0
1075	cl	Later Salivary Gland Cells	0.0639363	-0.00557934	16488	0.444972	0.0118218	0.0461012	16.4948	30.3665
1076	CG6907	Later Salivary Gland Cells	0.00488174	-0.0252754	15644	0.422195	1.71896123500631e-07	3.79807565831123e-06	1.54639	17.2775
1077	Cap-D3	Later Salivary Gland Cells	0.00403797	-0.00536127	17660	0.476602	0.0111997	0.0440024	1.03093	5.75916
1078	CG31648	Later Salivary Gland Cells	0.00709239	-0.00565437	17564	0.474011	0.015946	0.0602609	2.06186	7.32984
1079	CG31915	Later Salivary Gland Cells	0.0199051	0.00303557	17978.5	0.485197	0.248537	0.640699	5.15464	8.37696
1080	Lam	Later Salivary Gland Cells	0.28409	-0.143277	13089.5	0.353255	4.86917314513623e-07	8.89034422567008e-06	57.732	87.9581
1081	Oscillin	Later Salivary Gland Cells	0.0448916	0.00698431	17572	0.474227	0.160055	0.433095	11.8557	18.3246
1082	CG18269	Later Salivary Gland Cells	0	0	18527	0.5	1	1	0	0
1083	CG14017	Later Salivary Gland Cells	0	0	18527	0.5	1	1	0	0
1084	GluRIIA	Later Salivary Gland Cells	0	-0.00280984	18333	0.494764	0.154605	0.420954	0	1.04712
1085	snRNA:U4:25F	Later Salivary Gland Cells	0	0	18527	0.5	1	1	0	0
1086	CG18266	Later Salivary Gland Cells	0	0	18527	0.5	1	1	0	0
1087	Hsp60C	Later Salivary Gland Cells	0	0	18527	0.5	1	1	0	0
1088	CG12511	Later Salivary Gland Cells	0	0	18527	0.5	1	1	0	0
1089	DIP-theta	Later Salivary Gland Cells	0	-0.000102037	18430	0.497382	0.31604	0.685558	0	0.52356
1090	DIP-eta	Later Salivary Gland Cells	0.00467837	0.000938215	18526	0.499973	0.997919	1	1.03093	1.04712
1091	CG7251	Later Salivary Gland Cells	0	0	18527	0.5	1	1	0	0
1092	CG14011	Later Salivary Gland Cells	0	0	18527	0.5	1	1	0	0
1093	CG14013	Later Salivary Gland Cells	0	0	18527	0.5	1	1	0	0
1094	CG14014	Later Salivary Gland Cells	0	0	18527	0.5	1	1	0	0
1095	Hel25E	Later Salivary Gland Cells	0.149763	-0.135019	12138.5	0.327589	6.85437281604184e-10	4.26905623995637e-08	34.0206	73.2984
1096	CG14015	Later Salivary Gland Cells	0	-0.00123429	18430	0.497382	0.31604	0.685558	0	0.52356
1097	tomb	Later Salivary Gland Cells	0	0	18527	0.5	1	1	0	0
1098	Coq6	Later Salivary Gland Cells	0.0297856	0.00198472	16773	0.452664	0.00596577	0.0253925	7.73196	18.3246
1099	Vps52	Later Salivary Gland Cells	0.00869599	-0.00421078	17476.5	0.471649	0.0145303	0.0553438	2.57732	8.37696
1100	CG7382	Later Salivary Gland Cells	0.0244563	3.54695527598863e-05	16715	0.451098	0.00266766	0.0124632	6.18557	16.7539
1101	lncRNA:CR31647	Later Salivary Gland Cells	0	0	18527	0.5	1	1	0	0
1102	CG7236	Later Salivary Gland Cells	0	0	18527	0.5	1	1	0	0
1103	sip1	Later Salivary Gland Cells	0.00513684	-0.00580873	17565	0.474038	0.00661411	0.0275845	1.03093	6.28272
1104	CG11030	Later Salivary Gland Cells	0.0339069	-0.0214771	15086	0.407136	3.17484249065776e-06	4.00728863494567e-05	8.24742	28.7958
1105	CG11029	Later Salivary Gland Cells	0	0	18527	0.5	1	1	0	0
1106	asRNA:CR31912	Later Salivary Gland Cells	0	0	18527	0.5	1	1	0	0
1107	CG31913	Later Salivary Gland Cells	0	0	18527	0.5	1	1	0	0
1108	CG7239	Later Salivary Gland Cells	0.00751324	-0.00858772	17191	0.463945	0.00235844	0.0111674	2.06186	9.42408
1109	CG11034	Later Salivary Gland Cells	0	0	18527	0.5	1	1	0	0
1110	CG9029	Later Salivary Gland Cells	0	0	18527	0.5	1	1	0	0
1111	bchs	Later Salivary Gland Cells	0.0154192	-0.0142215	16201	0.437227	6.93843946183994e-05	0.000545403	4.12371	17.2775
1112	dsf	Later Salivary Gland Cells	0	0	18527	0.5	1	1	0	0
1113	Gpdh1	Later Salivary Gland Cells	0.0107954	-0.00872605	17099.5	0.461475	0.00221161	0.0106816	2.57732	10.4712
1114	CG9044	Later Salivary Gland Cells	0.00526538	-0.0077776	16990	0.45852	0.000252525	0.00162137	1.03093	9.42408
1115	CG13999	Later Salivary Gland Cells	0.00509787	0.00509787	18718	0.505155	0.161099	0.433095	1.03093	0
1116	CG9016	Later Salivary Gland Cells	0.00234731	-0.00127744	18429.5	0.497369	0.559636	1	0.515464	1.04712
1117	CG14000	Later Salivary Gland Cells	0	0	18527	0.5	1	1	0	0
1118	CG9021	Later Salivary Gland Cells	0	-0.00053456	18430	0.497382	0.31604	0.685558	0	0.52356
1119	Acp26Aa	Later Salivary Gland Cells	0	0	18527	0.5	1	1	0	0
1120	Acp26Ab	Later Salivary Gland Cells	0	0	18527	0.5	1	1	0	0
1121	rau	Later Salivary Gland Cells	0.00995213	-0.0161702	16343.5	0.441072	3.81596295175645e-05	0.000326991	2.57732	14.6597
1122	CG31644	Later Salivary Gland Cells	0	0	18527	0.5	1	1	0	0
1123	CG14005	Later Salivary Gland Cells	0.00584068	-0.00803803	17279.5	0.466333	0.00234012	0.0111009	1.54639	8.37696
1124	CG9171	Later Salivary Gland Cells	0.0189693	-0.000257491	17239	0.46524	0.0137661	0.052624	4.63918	12.0419
1125	obst-E	Later Salivary Gland Cells	0	0	18527	0.5	1	1	0	0
1126	CG11147	Later Salivary Gland Cells	0.00217414	0.00217414	18622.5	0.502577	0.323622	0.685558	0.515464	0
1127	CG14006	Later Salivary Gland Cells	0	0	18527	0.5	1	1	0	0
1128	CG11149	Later Salivary Gland Cells	0	0	18527	0.5	1	1	0	0
1129	CG14007	Later Salivary Gland Cells	0	0	18527	0.5	1	1	0	0
1130	Vm26Ab	Later Salivary Gland Cells	0	0	18527	0.5	1	1	0	0
1131	Ucp4C	Later Salivary Gland Cells	0	0	18527	0.5	1	1	0	0
1132	Ucp4B	Later Salivary Gland Cells	0	0	18527	0.5	1	1	0	0
1133	eIF4A	Later Salivary Gland Cells	0.742328	-0.121557	13087	0.353187	6.2782100999464e-07	1.06980939500993e-05	95.3608	98.9529
1134	ifc	Later Salivary Gland Cells	0.0398997	-0.00325121	16549.5	0.446632	0.00438506	0.0191927	9.79381	21.9895
1135	Tsp26A	Later Salivary Gland Cells	0.0255849	-0.0151842	15612	0.421331	1.78895932967083e-05	0.000171759	6.70103	23.5602
1136	CG13996	Later Salivary Gland Cells	0	0	18527	0.5	1	1	0	0
1137	CG31643	Later Salivary Gland Cells	0.00204561	-0.00733103	17560	0.473903	0.00327385	0.0150167	0.515464	5.75916
1138	IPIP	Later Salivary Gland Cells	0.0267911	0.0011415	17727.5	0.478423	0.162188	0.435449	7.73196	12.5654
1139	CG9135	Later Salivary Gland Cells	0.0621387	-0.0479284	14981	0.404302	2.36068282702519e-05	0.000217399	14.9485	36.6492
1140	CG13995	Later Salivary Gland Cells	0	0	18527	0.5	1	1	0	0
1141	CG13994	Later Salivary Gland Cells	0.0364927	-0.00462588	16603	0.448076	0.00463861	0.0202132	9.27835	20.9424
1142	CG9147	Later Salivary Gland Cells	0.00429933	-0.0156354	16126	0.435203	1.54587094122673e-06	2.23022139422339e-05	1.03093	14.1361
1143	Pfdn1	Later Salivary Gland Cells	0.094145	0.0124212	17187	0.463837	0.124973	0.36424	22.6804	35.0785
1144	CG31642	Later Salivary Gland Cells	0	-0.000471549	18430	0.497382	0.31604	0.685558	0	0.52356
1145	CG9222	Later Salivary Gland Cells	0	0	18527	0.5	1	1	0	0
1146	CG13991	Later Salivary Gland Cells	0	0	18527	0.5	1	1	0	0
1147	Muc26B	Later Salivary Gland Cells	0	0	18527	0.5	1	1	0	0
1148	CG13989	Later Salivary Gland Cells	0	0	18527	0.5	1	1	0	0
1149	CG31639	Later Salivary Gland Cells	0	0	18527	0.5	1	1	0	0
1150	WDR79	Later Salivary Gland Cells	0.0039315	-0.0129089	16602	0.448049	2.59171597404146e-05	0.000234924	1.03093	11.5183
1151	CG9175	Later Salivary Gland Cells	0.0143303	-0.0458208	13835.5	0.373387	6.00076475458729e-11	5.50218744511226e-09	4.12371	30.3665
1152	CG9154	Later Salivary Gland Cells	0.00298377	-0.0140451	16501	0.445323	1.40079862338832e-05	0.000139572	1.03093	12.0419
1153	CG9150	Later Salivary Gland Cells	0	0	18527	0.5	1	1	0	0
1154	Fbw5	Later Salivary Gland Cells	0.00210131	-0.00153001	18042.5	0.486924	0.0554161	0.178512	0.515464	3.14136
1155	ND-51	Later Salivary Gland Cells	0.0612935	-0.030168	14739.5	0.397784	1.11845735363586e-05	0.000116235	15.4639	40.3141
1156	slmo	Later Salivary Gland Cells	0.0130612	0.000921232	17312.5	0.467224	0.0120105	0.0467932	3.60825	10.4712
1157	Pfas	Later Salivary Gland Cells	0.00330355	0.00191583	17950	0.484428	0.0552996	0.178458	1.03093	4.18848
1158	CG9117	Later Salivary Gland Cells	0.00596722	0.00234627	18049.5	0.487113	0.130045	0.376601	1.54639	4.18848
1159	mtm	Later Salivary Gland Cells	0.0283748	-0.0344548	14560	0.39294	9.22256169250645e-08	2.24626714939771e-06	7.21649	30.3665
1160	CG9107	Later Salivary Gland Cells	0.0514295	-0.0144138	15511.5	0.418619	0.000162492	0.00111885	12.8866	32.4607
1161	H2.0	Later Salivary Gland Cells	0.00777316	0.00505351	18434	0.49749	0.746153	1	2.06186	2.6178
1162	Gal	Later Salivary Gland Cells	0	-0.00338	18236	0.492147	0.0806129	0.246233	0	1.57068
1163	lid	Later Salivary Gland Cells	0.0567156	-0.051123	14382.5	0.38815	1.20245127128818e-06	1.81689065716621e-05	14.433	39.7906
1164	chic	Later Salivary Gland Cells	0.555032	-0.128565	14268	0.38506	9.53080389437103e-05	0.00071521	83.5052	97.9058
1165	CG13992	Later Salivary Gland Cells	0	0	18527	0.5	1	1	0	0
1166	Vm26Aa	Later Salivary Gland Cells	0	0	18527	0.5	1	1	0	0
1167	CG13998	Later Salivary Gland Cells	0	0	18527	0.5	1	1	0	0
1168	Ugt37B1	Later Salivary Gland Cells	0	0	18527	0.5	1	1	0	0
1169	AANATL2	Later Salivary Gland Cells	0.00255172	0.00255172	18622.5	0.502577	0.323622	0.685558	0.515464	0
1170	CG13984	Later Salivary Gland Cells	0	0	18527	0.5	1	1	0	0
1171	Cpr	Later Salivary Gland Cells	0.0528397	-0.0444436	14654.5	0.39549	4.21732595078724e-06	5.12472477024623e-05	13.9175	38.2199
1172	ppk14	Later Salivary Gland Cells	0	0	18527	0.5	1	1	0	0
1173	Nepl4	Later Salivary Gland Cells	0.00337087	0.00337087	18622.5	0.502577	0.323622	0.685558	0.515464	0
1174	slam	Later Salivary Gland Cells	0.00394369	0.00246799	18621	0.502537	0.573889	1	1.03093	0.52356
1175	Nepl5	Later Salivary Gland Cells	0	0	18527	0.5	1	1	0	0
1176	CG13982	Later Salivary Gland Cells	0	0	18527	0.5	1	1	0	0
1177	frj	Later Salivary Gland Cells	0.0115277	-0.00172113	17116	0.46192	0.00351825	0.0159616	3.09278	10.9948
1178	Daxx	Later Salivary Gland Cells	0.0242807	-0.0085911	16704	0.450802	0.00304215	0.014084	6.70103	17.2775
1179	epsilonCOP	Later Salivary Gland Cells	0.120608	-0.0767109	14598	0.393966	5.28659229589014e-05	0.000433675	27.8351	53.9267
1180	CG31638	Later Salivary Gland Cells	0.0213092	0.00749839	17180	0.463648	0.0133908	0.0512988	5.15464	13.089
1181	CG9547	Later Salivary Gland Cells	0.00769811	0.00733485	18719	0.505182	0.413593	0.860048	2.06186	1.04712
1182	Phf5a	Later Salivary Gland Cells	0.125694	-0.0862098	13857	0.373968	2.3519911081512e-06	3.13511119002257e-05	28.3505	59.1623
1183	CG9536	Later Salivary Gland Cells	0.0218533	-0.00310973	16456	0.444109	0.000852394	0.0046467	6.18557	18.3246
1184	HemK1	Later Salivary Gland Cells	0.0113143	0.00645961	18244.5	0.492376	0.409107	0.85516	2.57732	4.18848
1185	Rchy1	Later Salivary Gland Cells	0.00580943	-0.00595075	18045.5	0.487005	0.126856	0.369007	1.54639	4.18848
1186	retm	Later Salivary Gland Cells	0.0366181	0.000185113	16677	0.450073	0.00811275	0.0330859	10.3093	21.9895
1187	Tig	Later Salivary Gland Cells	0.0363735	0.0212758	19151	0.51684	0.219165	0.570078	9.27835	6.28272
1188	CG9500	Later Salivary Gland Cells	0	0	18527	0.5	1	1	0	0
1189	CG9498	Later Salivary Gland Cells	0.00307057	0.00307057	18718	0.505155	0.161099	0.433095	1.03093	0
1190	CG9497	Later Salivary Gland Cells	0	0	18527	0.5	1	1	0	0
1191	Pez	Later Salivary Gland Cells	0.0151014	-0.00535185	16659	0.449587	0.000509741	0.00299429	3.60825	14.1361
1192	CG13983	Later Salivary Gland Cells	0.00356074	0.00186816	18526	0.499973	0.997919	1	1.03093	1.04712
1193	CG9550	Later Salivary Gland Cells	0	0	18527	0.5	1	1	0	0
1194	CG31637	Later Salivary Gland Cells	0.0263671	0.0138682	18129.5	0.489272	0.440894	0.913207	6.70103	9.42408
1195	COX5B	Later Salivary Gland Cells	0.36571	0.0241091	19905	0.537189	0.203038	0.531999	68.0412	80.1047
1196	COX5BL	Later Salivary Gland Cells	0	0	18527	0.5	1	1	0	0
1197	CG11050	Later Salivary Gland Cells	0.0344215	-0.0281845	14881	0.401603	1.75315804629364e-06	2.47142745090684e-05	9.27835	30.8901
1198	CG11070	Later Salivary Gland Cells	0.0124421	-0.00670918	16927.5	0.456833	0.00190863	0.00939597	3.60825	12.5654
1199	cup	Later Salivary Gland Cells	0	0	18527	0.5	1	1	0	0
1200	Aatf	Later Salivary Gland Cells	0.0451843	-0.0478266	14389	0.388325	3.60893867230673e-07	6.92165008234794e-06	11.3402	36.1257
1201	Liprin-alpha	Later Salivary Gland Cells	0.0114162	-0.0232979	15585	0.420602	8.34845792629405e-07	1.35662441302278e-05	3.09278	19.3717
1202	TTLL3B	Later Salivary Gland Cells	0	0	18527	0.5	1	1	0	0
1203	meng	Later Salivary Gland Cells	0	0	18527	0.5	1	1	0	0
1204	CG31910	Later Salivary Gland Cells	0	0	18527	0.5	1	1	0	0
1205	TTLL3A	Later Salivary Gland Cells	0	0	18527	0.5	1	1	0	0
1206	homer	Later Salivary Gland Cells	0.0124374	-0.0243901	15591.5	0.420778	1.4454288203208e-06	2.11259527091041e-05	3.60825	19.8953
1207	AkhR	Later Salivary Gland Cells	0	-0.00106258	18430	0.497382	0.31604	0.685558	0	0.52356
1208	Tsp	Later Salivary Gland Cells	0.0486392	0.0248561	18910	0.510336	0.541524	1	12.8866	12.0419
1209	CG11327	Later Salivary Gland Cells	0.00209874	0.00157494	18526	0.499973	0.997065	1	0.515464	0.52356
1210	Nhe3	Later Salivary Gland Cells	0.00634393	-0.00748358	17563	0.473984	0.0158368	0.0598865	2.06186	7.32984
1211	Nse1	Later Salivary Gland Cells	0.0052817	-0.0116054	16799	0.453365	0.000159336	0.00110009	1.54639	10.9948
1212	cort	Later Salivary Gland Cells	0	-0.00445492	17848	0.481675	0.00724429	0.0298299	0	3.66492
1213	Spn27A	Later Salivary Gland Cells	0.0310248	0.00790934	18112.5	0.488814	0.447003	0.924897	7.73196	10.4712
1214	CG13771	Later Salivary Gland Cells	0	0	18527	0.5	1	1	0	0
1215	CG31636	Later Salivary Gland Cells	0.00182531	0.00182531	18622.5	0.502577	0.323622	0.685558	0.515464	0
1216	CG31633	Later Salivary Gland Cells	0.00138435	0.00032177	18526	0.499973	0.997065	1	0.515464	0.52356
1217	CG31635	Later Salivary Gland Cells	0.0223964	-0.0417182	14857.5	0.400969	2.60169346678441e-07	5.31704517392865e-06	6.70103	27.2251
1218	Oatp26F	Later Salivary Gland Cells	0.0010292	-0.00490562	18233.5	0.492079	0.171144	0.457483	0.515464	2.09424
1219	DIP-iota	Later Salivary Gland Cells	0	0	18527	0.5	1	1	0	0
1220	CG13766	Later Salivary Gland Cells	0.00228763	-0.00231532	17754	0.479139	0.0102259	0.0407281	0.515464	4.71204
1221	CG9596	Later Salivary Gland Cells	0.017733	-0.00330988	16591.5	0.447765	0.000711668	0.00399855	4.63918	15.7068
1222	IFT52	Later Salivary Gland Cells	0	-0.00394601	18139	0.489529	0.0432877	0.143823	0	2.09424
1223	CG17378	Later Salivary Gland Cells	0	0	18527	0.5	1	1	0	0
1224	tRNA:Arg-CCT-1-1	Later Salivary Gland Cells	0	0	18527	0.5	1	1	0	0
1225	CG11236	Later Salivary Gland Cells	0	0	18527	0.5	1	1	0	0
1226	sens-2	Later Salivary Gland Cells	0.013643	-0.00806542	17391	0.469342	0.0130637	0.0502396	3.09278	9.42408
1227	Rca1	Later Salivary Gland Cells	0.0196077	-0.035862	15150	0.408863	6.70494787716691e-07	1.12010227387251e-05	5.6701	24.6073
1228	Nlg2	Later Salivary Gland Cells	0	0	18527	0.5	1	1	0	0
1229	Rat1	Later Salivary Gland Cells	0.00798475	-0.0416695	14315	0.386328	8.39355816199595e-11	7.24806049012936e-09	2.06186	25.1309
1230	Hrb27C	Later Salivary Gland Cells	0.507628	-0.228984	10384	0.28024	8.20831133729929e-14	1.93057322571349e-11	79.8969	93.7173
1231	SA	Later Salivary Gland Cells	0.0126804	-0.0114739	16729	0.451476	0.000484041	0.00286973	3.09278	13.089
1232	CG3430	Later Salivary Gland Cells	0	-0.00438614	17945	0.484293	0.013041	0.0501738	0	3.14136
1233	Hmgcl	Later Salivary Gland Cells	0.00155363	-0.00194212	18332	0.494737	0.310405	0.685558	0.515464	1.57068
1234	Coprox	Later Salivary Gland Cells	0.0378821	0.020874	18304	0.493982	0.712182	1	10.3093	12.5654
1235	uif	Later Salivary Gland Cells	0.0977687	0.0214909	17855.5	0.481878	0.426971	0.886115	22.1649	30.3665
1236	snRNP-U1-70K	Later Salivary Gland Cells	0.0843508	-0.025714	15039	0.405867	0.000113351	0.000818313	19.5876	44.5026
1237	sip2	Later Salivary Gland Cells	0.00751944	-0.0251855	15843	0.427565	1.13576029777203e-06	1.73222826985282e-05	2.06186	16.7539
1238	Atac1	Later Salivary Gland Cells	0.00375114	-0.00536481	17946	0.48432	0.0536301	0.174488	1.03093	4.18848
1239	CG13775	Later Salivary Gland Cells	0.00176494	-0.00133686	18043.5	0.486951	0.0559222	0.17927	0.515464	3.14136
1240	Gas41	Later Salivary Gland Cells	0.00489278	-0.0337559	14971	0.404032	1.18227394378617e-09	6.73030151120313e-08	1.03093	20.4188
1241	ihog	Later Salivary Gland Cells	0.0146739	-0.0284912	14757	0.398257	1.07307265152247e-08	3.99607784290919e-07	3.60825	24.6073
1242	Fgop2	Later Salivary Gland Cells	0.0129197	-0.00999245	16096	0.434393	3.8928483071871e-05	0.000332305	4.12371	17.801
1243	CG18304	Later Salivary Gland Cells	0.00360379	0.00102083	18046	0.487019	0.0926513	0.277597	1.03093	3.66492
1244	x16	Later Salivary Gland Cells	0.0865942	-0.0770288	13254	0.357694	3.27489773323676e-08	1.01103276306748e-06	21.6495	54.9738
1245	nop5	Later Salivary Gland Cells	0.116938	-0.156409	11701.5	0.315796	1.02880080989009e-11	1.2595763340264e-09	26.8041	65.9686
1246	CG32829	Later Salivary Gland Cells	0.00204136	0.00114385	18429.5	0.497369	0.559636	1	0.515464	1.04712
1247	Wee1	Later Salivary Gland Cells	0.00582526	-0.0026966	17182	0.463702	0.000760739	0.00422305	1.03093	8.37696
1248	CG13773	Later Salivary Gland Cells	0.0375409	-0.0192697	15364	0.414638	1.65297988790317e-05	0.000159904	8.76289	27.7487
1249	Nha1	Later Salivary Gland Cells	0	-0.00019864	18430	0.497382	0.31604	0.685558	0	0.52356
1250	CG17375	Later Salivary Gland Cells	0	0	18527	0.5	1	1	0	0
1251	CG17376	Later Salivary Gland Cells	0	0	18527	0.5	1	1	0	0
1252	nrv1	Later Salivary Gland Cells	0.112282	0.0641598	20514.5	0.553638	0.0133376	0.051141	26.8041	18.8482
1253	LUBEL	Later Salivary Gland Cells	0.00246742	-0.00226393	18429.5	0.497369	0.559636	1	0.515464	1.04712
1254	CG11322	Later Salivary Gland Cells	0	0	18527	0.5	1	1	0	0
1255	Pcp	Later Salivary Gland Cells	0	0	18527	0.5	1	1	0	0
1256	MME1	Later Salivary Gland Cells	0.00805324	-0.00542874	16908	0.456307	0.00051869	0.00303489	2.06186	10.9948
1257	Mnn1	Later Salivary Gland Cells	0.0195657	-0.0236911	15544	0.419496	6.04561522804738e-06	6.9450753342768e-05	5.6701	22.5131
1258	Ugt307A1	Later Salivary Gland Cells	0	0	18527	0.5	1	1	0	0
1259	MICU1	Later Salivary Gland Cells	0.0138338	-0.000742823	17784	0.479948	0.0908991	0.274	3.60825	7.8534
1260	CG31909	Later Salivary Gland Cells	0	0	18527	0.5	1	1	0	0
1261	CG13786	Later Salivary Gland Cells	0	-5.15908e-05	18430	0.497382	0.31604	0.685558	0	0.52356
1262	CG13784	Later Salivary Gland Cells	0.0901645	0.00283347	16595.5	0.447873	0.0241459	0.0859264	20.1031	34.555
1263	CG4502	Later Salivary Gland Cells	0.00635238	-0.000542193	18141	0.489583	0.199999	0.524806	1.54639	3.66492
1264	CG4497	Later Salivary Gland Cells	0.00430753	-0.0114958	16699	0.450667	4.598544479592e-05	0.000381966	1.03093	10.9948
1265	CG4496	Later Salivary Gland Cells	0	0	18527	0.5	1	1	0	0
1266	Pvf2	Later Salivary Gland Cells	0.0043978	0.000181027	18524	0.499919	0.989597	1	1.03093	1.04712
1267	Nuf2	Later Salivary Gland Cells	0.0176141	-0.0179032	16561.5	0.446956	0.000431946	0.00260143	4.12371	15.1832
1268	Mst27D	Later Salivary Gland Cells	0	0	18527	0.5	1	1	0	0
1269	Rab30	Later Salivary Gland Cells	0.00756896	-0.00721146	16620	0.448535	0.000105002	0.000770175	2.06186	12.5654
1270	CG31908	Later Salivary Gland Cells	0.0463934	-0.013315	15881	0.428591	0.00071245	0.00399855	12.8866	29.8429
1271	Wnt6	Later Salivary Gland Cells	0.0201748	0.00565247	18352	0.495277	0.691119	1	5.15464	6.28272
1272	Wnt10	Later Salivary Gland Cells	0	-5.15908e-05	18430	0.497382	0.31604	0.685558	0	0.52356
1273	ninaC	Later Salivary Gland Cells	0	0	18527	0.5	1	1	0	0
1274	gudu	Later Salivary Gland Cells	0	0	18527	0.5	1	1	0	0
1275	CG5171	Later Salivary Gland Cells	0.0706044	0.0563433	20658	0.557511	0.000599491	0.00344102	17.5258	6.80628
1276	CG5177	Later Salivary Gland Cells	0.0195415	0.00625435	18451.5	0.497962	0.867179	1	5.6701	6.28272
1277	CG15818	Later Salivary Gland Cells	0.0022489	-0.000214277	18429.5	0.497369	0.559636	1	0.515464	1.04712
1278	chm	Later Salivary Gland Cells	0.0104662	-0.0102214	16534.5	0.446227	0.000110176	0.000799271	2.57732	13.6126
1279	CG5973	Later Salivary Gland Cells	0.0151336	0.00683798	18442	0.497706	0.827866	1	4.12371	4.71204
1280	CG6055	Later Salivary Gland Cells	0.00410263	-0.000760028	18237	0.492174	0.251879	0.647166	1.03093	2.6178
1281	CG6441	Later Salivary Gland Cells	0	0	18527	0.5	1	1	0	0
1282	Obp28a	Later Salivary Gland Cells	0	-0.00173167	18430	0.497382	0.31604	0.685558	0	0.52356
1283	Gr28b	Later Salivary Gland Cells	0	0	18527	0.5	1	1	0	0
1284	Gr28a	Later Salivary Gland Cells	0	0	18527	0.5	1	1	0	0
1285	santa-maria	Later Salivary Gland Cells	0.00368668	0.00368668	18718	0.505155	0.161099	0.433095	1.03093	0
1286	CG5958	Later Salivary Gland Cells	0.0780835	0.0434737	19649.5	0.530294	0.105898	0.311849	18.0412	13.6126
1287	CG5181	Later Salivary Gland Cells	0.0452251	0.0100811	17349.5	0.468222	0.0898538	0.271261	11.8557	19.8953
1288	CG5160	Later Salivary Gland Cells	0.0017645	0.0017645	18622.5	0.502577	0.323622	0.685558	0.515464	0
1289	CG5149	Later Salivary Gland Cells	0.0323055	-0.0239457	15445	0.416824	1.71924332251603e-05	0.000165758	8.24742	26.178
1290	Spn28B	Later Salivary Gland Cells	0	0	18527	0.5	1	1	0	0
1291	Cyp4d21	Later Salivary Gland Cells	0	0	18527	0.5	1	1	0	0
1292	CG6739	Later Salivary Gland Cells	0	-0.000263163	18430	0.497382	0.31604	0.685558	0	0.52356
1293	Myo28B1	Later Salivary Gland Cells	0	0	18527	0.5	1	1	0	0
1294	Tep3	Later Salivary Gland Cells	0	0	18527	0.5	1	1	0	0
1295	ATPsynGL	Later Salivary Gland Cells	0	0	18527	0.5	1	1	0	0
1296	Uro	Later Salivary Gland Cells	0	0	18527	0.5	1	1	0	0
1297	CG7164	Later Salivary Gland Cells	0	0	18527	0.5	1	1	0	0
1298	CG7154	Later Salivary Gland Cells	0.0371436	-0.0635168	13097	0.353457	8.13711462709979e-11	7.1299472529122e-09	9.79381	41.3613
1299	r2d2	Later Salivary Gland Cells	0.0224315	-0.00673407	15884	0.428672	2.91381689845369e-05	0.000260553	5.15464	20.4188
1300	cdc14	Later Salivary Gland Cells	0.0757206	-0.0608362	14602	0.394074	1.06623734075937e-05	0.000111914	18.5567	42.9319
1301	Herp	Later Salivary Gland Cells	0.0115916	-0.0131636	16088	0.434177	2.4663726903794e-05	0.000225275	3.60825	17.2775
1302	CG7149	Later Salivary Gland Cells	0.00450732	0.00296542	18526	0.499973	0.997919	1	1.03093	1.04712
1303	CG7203	Later Salivary Gland Cells	0	0	18527	0.5	1	1	0	0
1304	CG7214	Later Salivary Gland Cells	0	0	18527	0.5	1	1	0	0
1305	Acp1	Later Salivary Gland Cells	0	0	18527	0.5	1	1	0	0
1306	CG13796	Later Salivary Gland Cells	0.00186039	0.00186039	18622.5	0.502577	0.323622	0.685558	0.515464	0
1307	CG13795	Later Salivary Gland Cells	0.00864804	0.00325182	18432	0.497436	0.740859	1	2.06186	2.6178
1308	CG13794	Later Salivary Gland Cells	0	0	18527	0.5	1	1	0	0
1309	CG13793	Later Salivary Gland Cells	0	0	18527	0.5	1	1	0	0
1310	CG33296	Later Salivary Gland Cells	0	0	18527	0.5	1	1	0	0
1311	Tep2	Later Salivary Gland Cells	0.0128949	0.0111612	18723	0.50529	0.515744	1	3.09278	2.09424
1312	CG18585	Later Salivary Gland Cells	0	0	18527	0.5	1	1	0	0
1313	CG7115	Later Salivary Gland Cells	0.0263836	-0.00919284	16962	0.457764	0.00743969	0.0305571	6.18557	15.1832
1314	mts	Later Salivary Gland Cells	0.216523	-0.118722	13690.5	0.369474	5.08979651316013e-06	6.01109294955117e-05	46.3918	76.9634
1315	CG14537	Later Salivary Gland Cells	0	0	18527	0.5	1	1	0	0
1316	tRNA:Gly-GCC-1-3	Later Salivary Gland Cells	0	0	18527	0.5	1	1	0	0
1317	CG7231	Later Salivary Gland Cells	0.00325115	-0.00306706	18329	0.494656	0.399114	0.838033	1.03093	2.09424
1318	Tg	Later Salivary Gland Cells	0.00379977	0.000670378	18429	0.497355	0.648821	1	1.03093	1.57068
1319	baf	Later Salivary Gland Cells	0.105149	-0.122461	12357	0.333486	4.46161490079023e-10	3.00948552270284e-08	26.2887	61.2565
1320	Cka	Later Salivary Gland Cells	0.0646266	-0.00860823	16040	0.432882	0.00232204	0.0110377	15.4639	32.4607
1321	CCDC53	Later Salivary Gland Cells	0.00437424	0.00109783	18142	0.48961	0.154051	0.420954	1.03093	3.14136
1322	Megf8	Later Salivary Gland Cells	0.0155074	-0.000649077	17413	0.469936	0.0234887	0.0842464	4.12371	10.4712
1323	Trf	Later Salivary Gland Cells	0.013856	-0.0123973	16180.5	0.436674	4.06000996534039e-05	0.000342647	3.60825	16.7539
1324	MED20	Later Salivary Gland Cells	0.0181195	-0.000410628	17423	0.470206	0.0296524	0.103583	4.63918	10.9948
1325	poe	Later Salivary Gland Cells	0.0123856	-0.00151913	16938	0.457117	0.00147383	0.00744622	3.09278	12.0419
1326	RpL36A	Later Salivary Gland Cells	1.3121	0.138447	28197.5	0.760984	8.19066189454736e-19	5.04855452982876e-16	100	100
1327	CG7367	Later Salivary Gland Cells	0	-0.00174565	18430	0.497382	0.31604	0.685558	0	0.52356
1328	CG12560	Later Salivary Gland Cells	0.0146062	0.00344837	18251.5	0.492565	0.479166	0.987103	3.60825	5.2356
1329	Spn28Dc	Later Salivary Gland Cells	0.00223336	0.00223336	18622.5	0.502577	0.323622	0.685558	0.515464	0
1330	Wwox	Later Salivary Gland Cells	0.00590348	-0.002106	17952	0.484482	0.0804574	0.246233	1.54639	4.71204
1331	CG7227	Later Salivary Gland Cells	0.0155417	0.00227235	18335	0.494818	0.631564	1	4.12371	5.2356
1332	pes	Later Salivary Gland Cells	0.0414565	0.00286226	17293.5	0.466711	0.0675263	0.21371	10.8247	18.8482
1333	Spn28Db	Later Salivary Gland Cells	0	0	18527	0.5	1	1	0	0
1334	Spn28Da	Later Salivary Gland Cells	0	0	18527	0.5	1	1	0	0
1335	CG7102	Later Salivary Gland Cells	0.00358599	-0.0111549	17082	0.461003	0.000423038	0.00255338	1.03093	8.90052
1336	spz3	Later Salivary Gland Cells	0	0	18527	0.5	1	1	0	0
1337	Proc	Later Salivary Gland Cells	0.00172203	0.00134137	18526	0.499973	0.997065	1	0.515464	0.52356
1338	TwdlE	Later Salivary Gland Cells	0.00137821	0.00137821	18622.5	0.502577	0.323622	0.685558	0.515464	0
1339	CG14535	Later Salivary Gland Cells	0.0118776	0.00872403	19000	0.512765	0.0614722	0.19565	3.09278	0.52356
1340	Rack1	Later Salivary Gland Cells	0.922051	-0.00873925	18050.5	0.48714	0.662837	1	99.4845	99.4764
1341	CG8673	Later Salivary Gland Cells	0	0	18527	0.5	1	1	0	0
1342	CG8668	Later Salivary Gland Cells	0.0284228	-0.0184642	15894	0.428942	9.49380154107627e-05	0.00071315	7.21649	22.5131
1343	CG31606	Later Salivary Gland Cells	0	0	18527	0.5	1	1	0	0
1344	CG8460	Later Salivary Gland Cells	0.0166081	0.0142411	18640	0.50305	0.758557	1	4.12371	3.66492
1345	PGAP5	Later Salivary Gland Cells	0.00508917	-0.00535202	17757	0.47922	0.0297513	0.103909	1.54639	5.75916
1346	CG8419	Later Salivary Gland Cells	0	0	18527	0.5	1	1	0	0
1347	Ssb-c31a	Later Salivary Gland Cells	0.0587103	-0.060869	13769.5	0.371606	5.57627644485856e-08	1.5034078650354e-06	14.9485	43.4555
1348	CG8353	Later Salivary Gland Cells	0.0193443	-0.0109363	16857	0.454931	0.00246473	0.0115635	4.63918	14.1361
1349	CG8349	Later Salivary Gland Cells	0	0	18527	0.5	1	1	0	0
1350	CG14277	Later Salivary Gland Cells	0	0	18527	0.5	1	1	0	0
1351	tRNA:Lys-TTT-1-1	Later Salivary Gland Cells	0	0	18527	0.5	1	1	0	0
1352	Scgalpha	Later Salivary Gland Cells	0.00879917	0.00809039	18910	0.510336	0.102461	0.302624	2.57732	0.52356
1353	CG7840	Later Salivary Gland Cells	0.0252783	-0.00357352	16721	0.45126	0.00332685	0.0151896	6.70103	17.2775
1354	Mettl14	Later Salivary Gland Cells	0.0180163	-0.00248193	17060	0.460409	0.00782572	0.0320029	5.15464	13.6126
1355	CG7806	Later Salivary Gland Cells	0.00534765	0.000600928	18142	0.48961	0.201168	0.527565	1.54639	3.66492
1356	strat	Later Salivary Gland Cells	0.0328145	-0.0171432	15774	0.425703	0.000111671	0.000809129	8.76289	25.1309
1357	CG14275	Later Salivary Gland Cells	0.0227634	0.0209223	19205	0.518298	0.0473488	0.155953	5.15464	1.57068
1358	CG14273	Later Salivary Gland Cells	0	0	18527	0.5	1	1	0	0
1359	CG7778	Later Salivary Gland Cells	0.0017939	0.0017939	18622.5	0.502577	0.323622	0.685558	0.515464	0
1360	Mur29B	Later Salivary Gland Cells	0	0	18527	0.5	1	1	0	0
1361	CG7627	Later Salivary Gland Cells	0.0052584	0.00215691	18619.5	0.502496	0.667405	1	1.54639	1.04712
1362	CG7781	Later Salivary Gland Cells	0.00142584	-0.00236227	18139	0.489529	0.0980489	0.291812	0.515464	2.6178
1363	CG7810	Later Salivary Gland Cells	0.0118796	0.00455801	17687	0.47733	0.0507083	0.165736	3.09278	7.8534
1364	Ostgamma	Later Salivary Gland Cells	0.200725	-0.0175899	17509.5	0.47254	0.31959	0.685558	42.7835	57.5916
1365	Btk29A	Later Salivary Gland Cells	0.301808	-0.318882	9454	0.255141	4.14451809206264e-17	1.85208152239049e-14	54.6392	88.4817
1366	CG8086	Later Salivary Gland Cells	0	-0.00231031	17751	0.479058	0.0040424	0.0178459	0	4.18848
1367	Spn28F	Later Salivary Gland Cells	0	0	18527	0.5	1	1	0	0
1368	Pvr	Later Salivary Gland Cells	0.0245661	-0.0708747	13139	0.354591	3.42129653344106e-12	5.13913239792092e-10	5.6701	36.1257
1369	Snx6	Later Salivary Gland Cells	0.0259367	-0.00527335	16645	0.449209	0.00291755	0.0135458	7.21649	18.3246
1370	CG8292	Later Salivary Gland Cells	0.00210131	0.000675292	18236.5	0.49216	0.175569	0.464863	0.515464	2.09424
1371	CG8372	Later Salivary Gland Cells	0.052232	0.00343155	16872.5	0.455349	0.0284243	0.099722	13.9175	25.1309
1372	Su(var)205	Later Salivary Gland Cells	0.119226	-0.170837	10586.5	0.285705	9.5330919811923e-15	2.84006698606354e-12	28.3505	73.822
1373	SLC5A11	Later Salivary Gland Cells	0	-0.000199978	18430	0.497382	0.31604	0.685558	0	0.52356
1374	Acbp1	Later Salivary Gland Cells	0.14152	0.0109139	17701.5	0.477722	0.391699	0.823236	32.9897	46.0733
1375	PAPLA1	Later Salivary Gland Cells	0.00934655	-0.0274718	15757.5	0.425258	1.27235416696488e-06	1.9095995578923e-05	2.57732	17.801
1376	CG12375	Later Salivary Gland Cells	0	-0.0045482	18042	0.486911	0.0236361	0.0842464	0	2.6178
1377	mon2	Later Salivary Gland Cells	0.018428	-0.016768	15753	0.425136	1.36688203254474e-05	0.00013665	5.15464	20.9424
1378	CG17292	Later Salivary Gland Cells	0.00318328	0.0012679	18333	0.494764	0.408732	0.854814	1.03093	2.09424
1379	Wdr82	Later Salivary Gland Cells	0.0156695	-0.0281383	15329	0.413694	5.33134555734239e-07	9.56805239332282e-06	4.12371	21.9895
1380	CG17294	Later Salivary Gland Cells	0	-0.00113812	18139	0.489529	0.0432877	0.143823	0	2.09424
1381	Rcd4	Later Salivary Gland Cells	0.0169857	-0.00135465	17237	0.465186	0.0136199	0.0521207	4.63918	12.0419
1382	CG13384	Later Salivary Gland Cells	0.0156412	-0.00290601	16854	0.45485	0.00185402	0.0091853	4.12371	13.6126
1383	snRNA:U6atac	Later Salivary Gland Cells	0	-0.00298353	18333	0.494764	0.154605	0.420954	0	1.04712
1384	CG13385	Later Salivary Gland Cells	0	0	18527	0.5	1	1	0	0
1385	CG13386	Later Salivary Gland Cells	0	0	18527	0.5	1	1	0	0
1386	CG31898	Later Salivary Gland Cells	0	-0.00180206	18236	0.492147	0.0806129	0.246233	0	1.57068
1387	emb	Later Salivary Gland Cells	0.0526575	-0.0604392	13523.5	0.364967	6.49601011856406e-09	2.63301997436128e-07	12.8866	42.9319
1388	Akap200	Later Salivary Gland Cells	0.39791	-0.0339721	17560.5	0.473916	0.373759	0.786827	72.1649	84.2932
1389	CG31897	Later Salivary Gland Cells	0	-0.0015273	18333	0.494764	0.154605	0.420954	0	1.04712
1390	CheA29a	Later Salivary Gland Cells	0	0	18527	0.5	1	1	0	0
1391	tRNA:Asp-GTC-1-2	Later Salivary Gland Cells	0	0	18527	0.5	1	1	0	0
1392	CG13088	Later Salivary Gland Cells	0	-0.0116182	16878	0.455497	2.21528099292727e-05	0.000205598	0	8.90052
1393	PIG-U	Later Salivary Gland Cells	0.00872521	-0.0163517	16149	0.435823	2.05680095907174e-05	0.000193298	3.09278	16.2304
1394	Uba4	Later Salivary Gland Cells	0.00434349	-0.00430099	17662	0.476656	0.0113884	0.0445637	1.03093	5.75916
1395	Sgp	Later Salivary Gland Cells	0	0	18527	0.5	1	1	0	0
1396	Acer	Later Salivary Gland Cells	0.0605552	-0.00984749	16116.5	0.434946	0.0032809	0.0150452	15.9794	32.4607
1397	CG17834	Later Salivary Gland Cells	0.0195442	0.00103729	17790	0.48011	0.134031	0.387358	5.15464	9.42408
1398	tRNA:Asp-GTC-1-5	Later Salivary Gland Cells	0	0	18527	0.5	1	1	0	0
1399	Sema1a	Later Salivary Gland Cells	0.165184	-0.0190646	17140.5	0.462582	0.152362	0.420954	33.5052	47.1204
1400	tRNA:Phe-GAA-1-3	Later Salivary Gland Cells	0	0	18527	0.5	1	1	0	0
1401	tRNA:Asp-GTC-1-6	Later Salivary Gland Cells	0	0	18527	0.5	1	1	0	0
1402	tRNA:Asp-GTC-1-4	Later Salivary Gland Cells	0	0	18527	0.5	1	1	0	0
1403	mRpL51	Later Salivary Gland Cells	0.0298492	-0.0191538	15482	0.417823	2.16719563056954e-05	0.000202079	8.24742	26.178
1404	CG13097	Later Salivary Gland Cells	0.0212641	-0.0480029	13942.5	0.376275	2.08052731147986e-10	1.58929169626934e-08	4.63918	30.3665
1405	CG13096	Later Salivary Gland Cells	0.0731948	-0.10734	12444.5	0.335848	9.18179941588687e-11	7.77440510298872e-09	18.0412	54.4503
1406	Dh31	Later Salivary Gland Cells	0	0	18527	0.5	1	1	0	0
1407	Bace	Later Salivary Gland Cells	0	0	18527	0.5	1	1	0	0
1408	tRNA:Asp-GTC-1-3	Later Salivary Gland Cells	0	0	18527	0.5	1	1	0	0
1409	Agpat2	Later Salivary Gland Cells	0.00698938	0.00167423	18239.5	0.492241	0.315188	0.685558	1.54639	3.14136
1410	D12	Later Salivary Gland Cells	0.00398783	-0.00415066	17373	0.468856	0.00224631	0.0108054	1.03093	7.32984
1411	grk	Later Salivary Gland Cells	0	0	18527	0.5	1	1	0	0
1412	CG13398	Later Salivary Gland Cells	0.00457205	-0.00274897	16798	0.453338	8.29207729603149e-05	0.000634236	1.03093	10.4712
1413	CG13397	Later Salivary Gland Cells	0.0232644	0.00114087	16640.5	0.449088	0.00158275	0.00794708	5.6701	16.7539
1414	fy	Later Salivary Gland Cells	0.00719112	-0.019923	16128	0.435257	6.04235915295733e-06	6.9450753342768e-05	2.06186	15.1832
1415	Peritrophin-15a	Later Salivary Gland Cells	0	0	18527	0.5	1	1	0	0
1416	Peritrophin-15b	Later Salivary Gland Cells	0	0	18527	0.5	1	1	0	0
1417	lectin-29Ca	Later Salivary Gland Cells	0	0	18527	0.5	1	1	0	0
1418	Acp29AB	Later Salivary Gland Cells	0	0	18527	0.5	1	1	0	0
1419	CG13392	Later Salivary Gland Cells	0.00263621	-1.4882e-05	18236	0.492147	0.250245	0.644264	1.03093	2.6178
1420	CG13390	Later Salivary Gland Cells	0.010578	-0.00260467	17583	0.474524	0.0316859	0.109116	3.09278	8.37696
1421	Glt	Later Salivary Gland Cells	0.0118479	0.00837476	18531	0.500108	0.991503	1	3.09278	3.14136
1422	tRNA:Asp-GTC-1-7	Later Salivary Gland Cells	0	0	18527	0.5	1	1	0	0
1423	tRNA:Asp-GTC-1-8	Later Salivary Gland Cells	0	0	18527	0.5	1	1	0	0
1424	CG9314	Later Salivary Gland Cells	0	0	18527	0.5	1	1	0	0
1425	CG12438	Later Salivary Gland Cells	0	0	18527	0.5	1	1	0	0
1426	SoxN	Later Salivary Gland Cells	0.136304	-0.15094	12033	0.324742	1.08231192755741e-10	8.91535746778281e-09	28.3505	65.445
1427	CG32986	Later Salivary Gland Cells	0	0	18527	0.5	1	1	0	0
1428	CG32987	Later Salivary Gland Cells	0	0	18527	0.5	1	1	0	0
1429	CG32988	Later Salivary Gland Cells	0	0	18527	0.5	1	1	0	0
1430	CG32983	Later Salivary Gland Cells	0	0	18527	0.5	1	1	0	0
1431	CG9483	Later Salivary Gland Cells	0	0	18527	0.5	1	1	0	0
1432	LManVI	Later Salivary Gland Cells	0	-0.00024675	18430	0.497382	0.31604	0.685558	0	0.52356
1433	LManV	Later Salivary Gland Cells	0	0	18527	0.5	1	1	0	0
1434	LManIV	Later Salivary Gland Cells	0	0	18527	0.5	1	1	0	0
1435	LManIII	Later Salivary Gland Cells	0	0	18527	0.5	1	1	0	0
1436	raw	Later Salivary Gland Cells	0.0242162	0.00236777	16732	0.451557	0.00292552	0.0135792	6.18557	16.7539
1437	Hnf4	Later Salivary Gland Cells	0.014965	0.00144826	18246	0.492416	0.493624	1	4.12371	5.75916
1438	PrBP	Later Salivary Gland Cells	0.0461704	-0.00297923	16633.5	0.448899	0.0103615	0.0412039	12.3711	24.6073
1439	CG9289	Later Salivary Gland Cells	0	0	18527	0.5	1	1	0	0
1440	tRNA:Asp-GTC-1-9	Later Salivary Gland Cells	0	0	18527	0.5	1	1	0	0
1441	CG9287	Later Salivary Gland Cells	0	0	18527	0.5	1	1	0	0
1442	Tsp29Fa	Later Salivary Gland Cells	0.00916249	0.00445369	18529	0.500054	0.995563	1	2.06186	2.09424
1443	Tsp29Fb	Later Salivary Gland Cells	0	-0.00150623	18333	0.494764	0.154605	0.420954	0	1.04712
1444	CG32985	Later Salivary Gland Cells	0	-0.000289536	18430	0.497382	0.31604	0.685558	0	0.52356
1445	CG32984	Later Salivary Gland Cells	0	0	18527	0.5	1	1	0	0
1446	CG18088	Later Salivary Gland Cells	0.0399107	0.0230054	19158	0.517029	0.240629	0.622285	10.3093	7.32984
1447	CG18662	Later Salivary Gland Cells	0	0	18527	0.5	1	1	0	0
1448	CG9555	Later Salivary Gland Cells	0	0	18527	0.5	1	1	0	0
1449	CG17906	Later Salivary Gland Cells	0	0	18527	0.5	1	1	0	0
1450	CG18661	Later Salivary Gland Cells	0.00492596	-0.00265391	17851.5	0.48177	0.0481719	0.158518	1.54639	5.2356
1451	Try29F	Later Salivary Gland Cells	0	0	18527	0.5	1	1	0	0
1452	CG9568	Later Salivary Gland Cells	0.0112342	-0.0103756	17853.5	0.481824	0.0833092	0.253862	2.57732	6.28272
1453	CG13102	Later Salivary Gland Cells	0	-0.00498648	18236	0.492147	0.0806129	0.246233	0	1.57068
1454	CG12439	Later Salivary Gland Cells	0	0	18527	0.5	1	1	0	0
1455	Toll-4	Later Salivary Gland Cells	0	0	18527	0.5	1	1	0	0
1456	CG31609	Later Salivary Gland Cells	0	0	18527	0.5	1	1	0	0
1457	Or30a	Later Salivary Gland Cells	0	0	18527	0.5	1	1	0	0
1458	CG32982	Later Salivary Gland Cells	0.0475246	-0.0117858	16525.5	0.445984	0.00612121	0.0259527	11.8557	24.0838
1459	CG13108	Later Salivary Gland Cells	0.00202993	0.00188028	18526	0.499973	0.997065	1	0.515464	0.52356
1460	CG9586	Later Salivary Gland Cells	0.0327853	-0.0447804	13850	0.373779	3.06508004018856e-09	1.46885538118956e-07	8.24742	35.6021
1461	DIP-zeta	Later Salivary Gland Cells	0	0	18527	0.5	1	1	0	0
1462	CG9582	Later Salivary Gland Cells	0	0	18527	0.5	1	1	0	0
1463	Rcd-1r	Later Salivary Gland Cells	0	0	18527	0.5	1	1	0	0
1464	alien	Later Salivary Gland Cells	0.0253037	-0.0173576	15889.5	0.42882	7.20290068241832e-05	0.000559304	6.70103	21.9895
1465	rost	Later Salivary Gland Cells	0.00614864	0.00492765	18718	0.505155	0.32046	0.685558	1.54639	0.52356
1466	CG13101	Later Salivary Gland Cells	0.00185642	-0.00263912	17368	0.468721	0.00106758	0.00567272	0.515464	6.80628
1467	CG9541	Later Salivary Gland Cells	0	-0.000791115	18430	0.497382	0.31604	0.685558	0	0.52356
1468	CG9525	Later Salivary Gland Cells	0	0	18527	0.5	1	1	0	0
1469	CG31886	Later Salivary Gland Cells	0.00719936	-0.00658335	16806.5	0.453568	0.000170147	0.00116083	1.54639	10.9948
1470	C1GalTA	Later Salivary Gland Cells	0.0394152	0.0125239	18661.5	0.50363	0.810312	1	9.79381	9.42408
1471	tai	Later Salivary Gland Cells	0.0815593	-0.027473	15333	0.413801	0.000277383	0.00176701	18.5567	40.3141
1472	CG17005	Later Salivary Gland Cells	0	0	18527	0.5	1	1	0	0
1473	Cks30A	Later Salivary Gland Cells	0.0106823	-0.0154869	16065	0.433556	8.04696255221019e-06	8.80829489410638e-05	2.57732	16.2304
1474	Eaat1	Later Salivary Gland Cells	0	0	18527	0.5	1	1	0	0
1475	CG3748	Later Salivary Gland Cells	0	0	18527	0.5	1	1	0	0
1476	CG13110	Later Salivary Gland Cells	0	0	18527	0.5	1	1	0	0
1477	Aldh	Later Salivary Gland Cells	0.00559924	-0.000131521	18429.5	0.497369	0.701044	1	1.54639	2.09424
1478	Mco1	Later Salivary Gland Cells	0	0	18527	0.5	1	1	0	0
1479	scat	Later Salivary Gland Cells	0.0130017	-0.00110688	16572.5	0.447253	0.0003319	0.00205926	3.60825	14.6597
1480	CG3769	Later Salivary Gland Cells	0.0051495	0.00369017	18717	0.505128	0.323007	0.685558	1.54639	0.52356
1481	CG4438	Later Salivary Gland Cells	0	0	18527	0.5	1	1	0	0
1482	borr	Later Salivary Gland Cells	0.0295448	-0.0918428	12558	0.338911	5.02835409087226e-13	9.26616797673625e-11	8.24742	41.3613
1483	aust	Later Salivary Gland Cells	0	0	18527	0.5	1	1	0	0
1484	tRNA:Thr-AGT-1-1	Later Salivary Gland Cells	0	0	18527	0.5	1	1	0	0
1485	numb	Later Salivary Gland Cells	0.105579	0.0170191	17353	0.468317	0.181569	0.47926	23.7113	35.0785
1486	Oatp30B	Later Salivary Gland Cells	0.041436	0.015784	17693	0.477492	0.195015	0.512706	10.3093	16.2304
1487	CG31883	Later Salivary Gland Cells	0	0	18527	0.5	1	1	0	0
1488	CG17855	Later Salivary Gland Cells	0.00188202	0.00168204	18526	0.499973	0.997065	1	0.515464	0.52356
1489	Cpr30B	Later Salivary Gland Cells	0	0	18527	0.5	1	1	0	0
1490	CG13113	Later Salivary Gland Cells	0	0	18527	0.5	1	1	0	0
1491	CG13114	Later Salivary Gland Cells	0	0	18527	0.5	1	1	0	0
1492	CG3841	Later Salivary Gland Cells	0.00297783	0.00297783	18622.5	0.502577	0.323622	0.685558	0.515464	0
1493	gcm2	Later Salivary Gland Cells	0.00227075	0.00188576	18429.5	0.497369	0.559636	1	0.515464	1.04712
1494	Trx-2	Later Salivary Gland Cells	0.206475	0.00048559	17980	0.485238	0.595494	1	44.8454	59.1623
1495	GlcAT-S	Later Salivary Gland Cells	0.00172203	-0.00112374	18140	0.489556	0.0989188	0.293181	0.515464	2.6178
1496	Apoltp	Later Salivary Gland Cells	0.0196141	-0.00677087	17679	0.477114	0.0691429	0.218516	4.12371	8.90052
1497	CG33299	Later Salivary Gland Cells	0	0	18527	0.5	1	1	0	0
1498	pelo	Later Salivary Gland Cells	0.0287519	-0.0257998	15214	0.41059	5.68249211786758e-06	6.5914696045998e-05	8.24742	27.7487
1499	CG4364	Later Salivary Gland Cells	0.0903654	-0.0891546	13124.5	0.354199	1.70018807824775e-08	5.73412488654311e-07	21.6495	56.0209
1500	CG31710	Later Salivary Gland Cells	0.019972	-0.0137458	16663	0.449695	0.0016101	0.00807306	5.6701	16.2304
1501	Pka-C1	Later Salivary Gland Cells	0.0460321	-0.0611583	13399	0.361607	1.11474002424817e-09	6.3865313889218e-08	10.8247	41.3613
1502	CG31882	Later Salivary Gland Cells	0.00209874	0.00209874	18622.5	0.502577	0.323622	0.685558	0.515464	0
1503	CG4382	Later Salivary Gland Cells	0	0	18527	0.5	1	1	0	0
1504	gcm	Later Salivary Gland Cells	0.0251905	0.00112072	18074.5	0.487788	0.38024	0.800092	6.70103	9.42408
1505	CG31709	Later Salivary Gland Cells	0	-0.000422305	18430	0.497382	0.31604	0.685558	0	0.52356
1506	Mtpalpha	Later Salivary Gland Cells	0.0209515	0.0131561	18292.5	0.493671	0.615795	1	5.6701	7.32984
1507	jp	Later Salivary Gland Cells	0.00254681	0.00254681	18622.5	0.502577	0.323622	0.685558	0.515464	0
1508	Gdi	Later Salivary Gland Cells	0.0787914	-0.0648991	14108.5	0.380755	1.3791680415051e-06	2.03740733404162e-05	19.0722	47.644
1509	CG13116	Later Salivary Gland Cells	0	0	18527	0.5	1	1	0	0
1510	CG13117	Later Salivary Gland Cells	0	0	18527	0.5	1	1	0	0
1511	CG4017	Later Salivary Gland Cells	0	0	18527	0.5	1	1	0	0
1512	CG17633	Later Salivary Gland Cells	0.0010292	0.0010292	18622.5	0.502577	0.323622	0.685558	0.515464	0
1513	IP3K1	Later Salivary Gland Cells	0.00536502	-0.0216919	15836	0.427376	5.52099209275089e-07	9.78074664597841e-06	1.54639	16.2304
1514	CG4036	Later Salivary Gland Cells	0.0081434	-0.016545	16704.5	0.450815	0.000265116	0.0016949	2.57732	12.5654
1515	CG4709	Later Salivary Gland Cells	0.00563741	-0.00793261	17090.5	0.461232	0.000830882	0.00455583	1.54639	9.42408
1516	CG4658	Later Salivary Gland Cells	0.0248475	0.00552896	17739	0.478734	0.158366	0.430577	7.21649	12.0419
1517	CG5850	Later Salivary Gland Cells	0.0142286	-0.0173748	15616.5	0.421452	1.77407295150763e-06	2.49304669875778e-05	3.60825	19.8953
1518	CG5846	Later Salivary Gland Cells	0.0120153	0.00364678	17690	0.477411	0.0515398	0.168331	3.09278	7.8534
1519	CG13126	Later Salivary Gland Cells	0.00345625	-0.00704537	17368	0.468721	0.00214908	0.0104473	1.03093	7.32984
1520	Uhg2	Later Salivary Gland Cells	0.059383	-0.00857094	16345.5	0.441126	0.00526355	0.0228032	13.9175	28.7958
1521	snoRNA:Me18S-A1576	Later Salivary Gland Cells	0	-0.00043997	18333	0.494764	0.154605	0.420954	0	1.04712
1522	snoRNA:Me18S-G1620	Later Salivary Gland Cells	0	0	18527	0.5	1	1	0	0
1523	snoRNA:U14:30Ea	Later Salivary Gland Cells	0	0	18527	0.5	1	1	0	0
1524	snoRNA:U14:30Eb	Later Salivary Gland Cells	0	0	18527	0.5	1	1	0	0
1525	CG13123	Later Salivary Gland Cells	0.0181566	0.00597654	17528.5	0.473053	0.0457436	0.151196	4.63918	10.4712
1526	Taf11	Later Salivary Gland Cells	0.028968	-0.0354901	14332	0.386787	1.61907752154028e-08	5.53365405306547e-07	6.70103	30.8901
1527	Cyp4e3	Later Salivary Gland Cells	0	0	18527	0.5	1	1	0	0
1528	Nckx30C	Later Salivary Gland Cells	0	-0.00168274	18430	0.497382	0.31604	0.685558	0	0.52356
1529	bib	Later Salivary Gland Cells	0.0154632	-0.0412014	15031	0.405651	9.01204810678264e-08	2.20974430601838e-06	4.12371	23.5602
1530	Ndf	Later Salivary Gland Cells	0.167236	-0.133158	12520	0.337885	7.25080583601378e-09	2.86646693806299e-07	35.0515	73.822
1531	Trp1	Later Salivary Gland Cells	0.238703	-0.0961607	14869	0.401279	0.000530019	0.00308602	48.4536	71.2042
1532	CG13127	Later Salivary Gland Cells	0	0	18527	0.5	1	1	0	0
1533	obst-B	Later Salivary Gland Cells	0.00511079	-0.0155856	17081.5	0.460989	0.000770321	0.00426564	1.54639	9.42408
1534	Cpr31A	Later Salivary Gland Cells	0	0	18527	0.5	1	1	0	0
1535	Spn31A	Later Salivary Gland Cells	0	0	18527	0.5	1	1	0	0
1536	CG4839	Later Salivary Gland Cells	0	0	18527	0.5	1	1	0	0
1537	CG13137	Later Salivary Gland Cells	0	0	18527	0.5	1	1	0	0
1538	RpL7	Later Salivary Gland Cells	1.21935	0.0745941	23785	0.641901	1.46690074654024e-06	2.14047761995158e-05	100	100
1539	CG4901	Later Salivary Gland Cells	0.00386525	-0.00315061	17372	0.468829	0.00222655	0.0107276	1.03093	7.32984
1540	CG4908	Later Salivary Gland Cells	0.0133373	-0.000827079	17499.5	0.47227	0.0276351	0.0971632	3.60825	9.42408
1541	eEF1delta	Later Salivary Gland Cells	0.252022	-0.0934539	14601.5	0.39406	0.00022884	0.00149194	53.0928	74.3455
1542	ova	Later Salivary Gland Cells	0.029954	-0.0081508	15848	0.4277	0.000101619	0.000751524	7.73196	23.5602
1543	CG5708	Later Salivary Gland Cells	0.052808	0.00533916	16860	0.455012	0.0256274	0.090639	13.4021	24.6073
1544	Npc1a	Later Salivary Gland Cells	0.0196319	-0.00818516	16575	0.44732	0.000842137	0.00460343	5.15464	16.2304
1545	CG5727	Later Salivary Gland Cells	0.0400079	-0.00262243	16035.5	0.43276	0.000397099	0.00242092	8.76289	24.0838
1546	CG5731	Later Salivary Gland Cells	0.00375867	-0.00221332	17758	0.479247	0.0193704	0.070778	1.03093	5.2356
1547	Snx17	Later Salivary Gland Cells	0.0290348	-0.0157862	15472	0.417553	1.23025515519401e-05	0.000126094	7.21649	25.1309
1548	Ripalpha	Later Salivary Gland Cells	0.00673892	-0.00679954	17569	0.474146	0.0112006	0.0440024	1.54639	6.80628
1549	Sur	Later Salivary Gland Cells	0.00206155	0.00206155	18622.5	0.502577	0.323622	0.685558	0.515464	0
1550	Fum4	Later Salivary Gland Cells	0	0	18527	0.5	1	1	0	0
1551	CG13135	Later Salivary Gland Cells	0	0	18527	0.5	1	1	0	0
1552	CG13133	Later Salivary Gland Cells	0	0	18527	0.5	1	1	0	0
1553	CG13131	Later Salivary Gland Cells	0	0	18527	0.5	1	1	0	0
1554	SoYb	Later Salivary Gland Cells	0.0013468	0.0013468	18622.5	0.502577	0.323622	0.685558	0.515464	0
1555	CG31875	Later Salivary Gland Cells	0	-0.00583609	17654	0.47644	0.0022624	0.01081	0	4.71204
1556	lncRNA:CR13130	Later Salivary Gland Cells	0	0	18527	0.5	1	1	0	0
1557	me31B	Later Salivary Gland Cells	0.0887222	-0.0693786	14116	0.380958	3.02197861071117e-06	3.87502637492555e-05	22.6804	51.3089
1558	CG31717	Later Salivary Gland Cells	0.0405799	-0.00558905	15785	0.426	0.00018857	0.00126338	9.79381	26.7016
1559	Ror	Later Salivary Gland Cells	0.0219418	0.0169072	19203.5	0.518257	0.0647486	0.205397	5.6701	2.09424
1560	CG4953	Later Salivary Gland Cells	0.0127948	0.0108581	18254	0.492632	0.456554	0.943893	3.09278	4.71204
1561	CG4957	Later Salivary Gland Cells	0.0150058	0.00592342	17983	0.485319	0.215883	0.562277	4.12371	7.32984
1562	CG4968	Later Salivary Gland Cells	0.0531631	0.00434884	16556	0.446807	0.00903542	0.0365403	12.8866	26.178
1563	CG4972	Later Salivary Gland Cells	0.0415349	-0.00910329	15897.5	0.429036	0.000316352	0.00197651	9.79381	26.178
1564	CG4995	Later Salivary Gland Cells	0	0	18527	0.5	1	1	0	0
1565	CG5037	Later Salivary Gland Cells	0.0264667	0.00788985	17510	0.472554	0.0853453	0.258924	7.73196	14.1361
1566	GATAd	Later Salivary Gland Cells	0.0219009	0.00333551	17269	0.46605	0.0260403	0.0920084	6.18557	13.6126
1567	SamDC	Later Salivary Gland Cells	0.00959488	-0.00218348	17766	0.479462	0.056867	0.182168	2.57732	6.80628
1568	CG31715	Later Salivary Gland Cells	0.0278254	-0.0327422	14781.5	0.398918	3.94629319590635e-07	7.46454929913502e-06	7.73196	29.3194
1569	Sps2	Later Salivary Gland Cells	0.0128754	0.000537565	17583	0.474524	0.0316858	0.109116	3.09278	8.37696
1570	CG5022	Later Salivary Gland Cells	0.0143149	0.00978206	18628.5	0.502739	0.767501	1	3.60825	3.14136
1571	ClpP	Later Salivary Gland Cells	0.0156226	-0.0254724	15422.5	0.416217	5.73378829738203e-07	1.00679239504621e-05	3.60825	20.9424
1572	pim	Later Salivary Gland Cells	0.0215169	-0.0307198	15360	0.41453	3.1524170405551e-06	3.98793026184872e-05	6.18557	24.0838
1573	lft	Later Salivary Gland Cells	0.0156203	-0.0499481	13756	0.371242	3.74475621842544e-11	3.67663099783977e-09	4.12371	30.8901
1574	CG5056	Later Salivary Gland Cells	0.0415253	0.0126564	17488.5	0.471973	0.118169	0.345313	10.8247	17.801
1575	dpr19	Later Salivary Gland Cells	0.00905722	0.000519826	18150	0.489826	0.287604	0.685558	2.57732	4.71204
1576	gny	Later Salivary Gland Cells	0.00940686	-0.0110846	17477.5	0.471676	0.0146243	0.0556189	2.57732	8.37696
1577	CG5096	Later Salivary Gland Cells	0.0130529	0.00865435	18627	0.502699	0.752156	1	3.09278	2.6178
1578	mRpS7	Later Salivary Gland Cells	0.0772977	0.000589513	16694.5	0.450545	0.032999	0.112676	20.1031	35.0785
1579	Cnot4	Later Salivary Gland Cells	0.0472597	-0.0134982	16053	0.433233	0.00139777	0.0071386	12.8866	28.7958
1580	Ir31a	Later Salivary Gland Cells	0	0	18527	0.5	1	1	0	0
1581	RpS27A	Later Salivary Gland Cells	1.29523	0.0722652	23879	0.644438	9.49657102609328e-07	1.50222307160546e-05	100	100
1582	Ip259	Later Salivary Gland Cells	0.313842	-0.0845475	15356	0.414422	0.00335573	0.0153059	62.3711	83.7696
1583	Klp31E	Later Salivary Gland Cells	0.00414717	-0.00806351	17276	0.466238	0.00129154	0.00667887	1.03093	7.8534
1584	RfC3	Later Salivary Gland Cells	0.00250926	-0.0122915	17464.5	0.471326	0.00187932	0.00926188	0.515464	6.28272
1585	Wdfy2	Later Salivary Gland Cells	0.0525561	-0.00491015	16096	0.434393	0.00169198	0.008467	12.8866	28.7958
1586	CG5188	Later Salivary Gland Cells	0.0141662	0.00543692	18064.5	0.487518	0.25953	0.663771	3.60825	6.28272
1587	TfIIB	Later Salivary Gland Cells	0.0319537	-0.0215307	15514	0.418686	3.30422740119256e-05	0.000291958	8.76289	26.7016
1588	holn1	Later Salivary Gland Cells	0.0195869	-0.0188192	15859.5	0.42801	1.73870170915713e-05	0.000167183	4.63918	19.8953
1589	STUB1	Later Salivary Gland Cells	0.00573513	0.00268982	18526	0.499973	0.998297	1	1.54639	1.57068
1590	Nse4	Later Salivary Gland Cells	0.00530327	-0.00162569	18138	0.489502	0.196521	0.516286	1.54639	3.66492
1591	loh	Later Salivary Gland Cells	0.00400746	0.00084883	18430	0.497382	0.652184	1	1.03093	1.57068
1592	LManII	Later Salivary Gland Cells	0.022715	-0.024335	15578	0.420413	1.05996025411347e-05	0.000111452	6.18557	23.0366
1593	RluA-2	Later Salivary Gland Cells	0.00815113	-0.0017934	17572	0.474227	0.016843	0.0633427	2.06186	7.32984
1594	Grip75	Later Salivary Gland Cells	0.00372116	-0.00838319	16889	0.455794	0.000138244	0.000975567	1.03093	9.94764
1595	CG13144	Later Salivary Gland Cells	0	-5.15908e-05	18430	0.497382	0.31604	0.685558	0	0.52356
1596	Cog4	Later Salivary Gland Cells	0.0327591	-0.0198274	15195	0.410077	7.24705458037539e-06	8.06607102267809e-05	8.76289	28.7958
1597	RluA-1	Later Salivary Gland Cells	0.00635367	0.00319109	18622.5	0.502577	0.657242	1	1.54639	1.04712
1598	LManI	Later Salivary Gland Cells	0	-0.00128264	18430	0.497382	0.31604	0.685558	0	0.52356
1599	TBC1D16	Later Salivary Gland Cells	0	-0.00275675	18333	0.494764	0.154605	0.420954	0	1.04712
1600	Bug22	Later Salivary Gland Cells	0.0371047	0.00841269	17303	0.466967	0.0571399	0.182944	9.27835	17.2775
1601	pie	Later Salivary Gland Cells	0.00172203	-0.00154061	18236.5	0.49216	0.175569	0.464863	0.515464	2.09424
1602	CG5355	Later Salivary Gland Cells	0.0128523	-0.0214708	15505	0.418443	5.44457726491482e-07	9.69780891227973e-06	3.09278	19.8953
1603	Cdk1	Later Salivary Gland Cells	0.0534071	-0.0914855	12290	0.331678	3.92916132206256e-12	5.71006167738767e-10	13.4021	49.7382
1604	CG33303	Later Salivary Gland Cells	0.111402	-0.0918278	13793	0.372241	1.41698312966184e-06	2.08294189495932e-05	28.3505	56.5445
1605	Cand1	Later Salivary Gland Cells	0.0102159	-0.0104474	16636	0.448966	0.000194797	0.00129556	2.57732	13.089
1606	CG5367	Later Salivary Gland Cells	0.00343031	-0.00113715	18333	0.494764	0.408732	0.854814	1.03093	2.09424
1607	Schip1	Later Salivary Gland Cells	0.0020063	-0.00386205	17947	0.484347	0.0316941	0.109116	0.515464	3.66492
1608	RnrL	Later Salivary Gland Cells	0.0144586	-0.0144765	16464	0.444324	0.00012379	0.000884388	3.09278	14.6597
1609	CG5381	Later Salivary Gland Cells	0.00343605	0.00121659	18334	0.494791	0.411158	0.85628	1.03093	2.09424
1610	Usp14	Later Salivary Gland Cells	0.0347771	-0.0412616	14023	0.378448	1.13792792902397e-08	4.18528019162621e-07	8.76289	35.0785
1611	Cdk5alpha	Later Salivary Gland Cells	0.00902238	-3.33687e-05	18235.5	0.492133	0.394319	0.828353	2.57732	4.18848
1612	CG5390	Later Salivary Gland Cells	0.0114795	0.00612607	18532	0.500135	0.988064	1	2.57732	2.6178
1613	nmd	Later Salivary Gland Cells	0.0649075	0.00542136	16782.5	0.45292	0.0298563	0.104214	16.4948	29.3194
1614	CG13138	Later Salivary Gland Cells	0	0	18527	0.5	1	1	0	0
1615	CYLD	Later Salivary Gland Cells	0.0164867	-0.00688297	16938	0.457117	0.00352622	0.0159896	4.63918	13.6126
1616	Hand	Later Salivary Gland Cells	0.0419707	0.0243064	19342	0.521995	0.129555	0.375759	10.8247	6.80628
1617	Ufd4	Later Salivary Gland Cells	0.0487189	-0.00132547	16418	0.443083	0.00452026	0.0197651	11.8557	25.6545
1618	trk	Later Salivary Gland Cells	0	-0.00114259	18430	0.497382	0.31604	0.685558	0	0.52356
1619	Rsf1	Later Salivary Gland Cells	0.144964	-0.0839272	14119	0.381038	1.30558622787182e-05	0.000131924	32.9897	62.8272
1620	CG5676	Later Salivary Gland Cells	0.100777	-0.0630476	14313	0.386274	8.52422958863965e-06	9.22340217293788e-05	23.7113	50.7853
1621	bsk	Later Salivary Gland Cells	0.066664	-0.0513553	14122.5	0.381133	8.92665382932105e-07	1.4297843835046e-05	17.5258	45.0262
1622	chico	Later Salivary Gland Cells	0.0247428	-0.00525949	16985	0.458385	0.00836068	0.0340349	6.18557	15.1832
1623	CG6094	Later Salivary Gland Cells	0.038463	0.0104845	17020	0.45933	0.0222818	0.0808704	9.27835	18.8482
1624	Lrr47	Later Salivary Gland Cells	0.0038376	-0.00672722	16892	0.455875	0.000142202	0.000996027	1.03093	9.94764
1625	Lip4	Later Salivary Gland Cells	0.0180259	0.00851254	18728	0.505425	0.595338	1	4.63918	3.66492
1626	CG18301	Later Salivary Gland Cells	0	0	18527	0.5	1	1	0	0
1627	CG18302	Later Salivary Gland Cells	0	0	18527	0.5	1	1	0	0
1628	CG6138	Later Salivary Gland Cells	0	0	18527	0.5	1	1	0	0
1629	CG31872	Later Salivary Gland Cells	0	0	18527	0.5	1	1	0	0
1630	CG18284	Later Salivary Gland Cells	0	0	18527	0.5	1	1	0	0
1631	CG31871	Later Salivary Gland Cells	0	-0.00276169	18333	0.494764	0.154605	0.420954	0	1.04712
1632	CG17104	Later Salivary Gland Cells	0	0	18527	0.5	1	1	0	0
1633	CG17105	Later Salivary Gland Cells	0	0	18527	0.5	1	1	0	0
1634	CG17107	Later Salivary Gland Cells	0	0	18527	0.5	1	1	0	0
1635	CG6415	Later Salivary Gland Cells	0.0616118	0.0423771	19761	0.533303	0.0428529	0.143823	14.433	8.90052
1636	CG6431	Later Salivary Gland Cells	0	0	18527	0.5	1	1	0	0
1637	CG6443	Later Salivary Gland Cells	0.0385337	0.0115888	17144	0.462676	0.0403823	0.136556	10.3093	19.3717
1638	CG17118	Later Salivary Gland Cells	0	-0.000643912	18333	0.494764	0.154605	0.420954	0	1.04712
1639	Dpy-30L1	Later Salivary Gland Cells	0.0505907	-0.0207147	15492	0.418093	0.000137716	0.00097261	12.8866	31.9372
1640	CG12299	Later Salivary Gland Cells	0.00972944	0.00320948	18243	0.492336	0.368235	0.775745	2.06186	3.66492
1641	CG6495	Later Salivary Gland Cells	0.00465554	0.00450588	18622	0.502564	0.569799	1	1.03093	0.52356
1642	Ubc2	Later Salivary Gland Cells	0.0419381	-0.0254988	15076.5	0.406879	6.07859601297175e-06	6.96952557613021e-05	9.79381	30.3665
1643	CG17124	Later Salivary Gland Cells	0.0998764	0.0409473	19639.5	0.530024	0.160545	0.433095	24.2268	19.8953
1644	CG6729	Later Salivary Gland Cells	0.00952405	-0.000625149	17015	0.459195	0.00145896	0.00738153	2.57732	10.9948
1645	Vha16-5	Later Salivary Gland Cells	0	0	18527	0.5	1	1	0	0
1646	Nup107	Later Salivary Gland Cells	0.0281232	-0.0132943	16552	0.446699	0.00196014	0.00962041	7.21649	18.8482
1647	EMC3	Later Salivary Gland Cells	0.0952006	0.00139475	16666	0.449776	0.0373739	0.126814	22.6804	39.267
1648	Lip2	Later Salivary Gland Cells	0.00376446	0.00376446	18718	0.505155	0.161099	0.433095	1.03093	0
1649	Lip1	Later Salivary Gland Cells	0.0142682	0.0126411	18912	0.51039	0.154051	0.420954	3.09278	1.04712
1650	CG7300	Later Salivary Gland Cells	0	-0.000199978	18430	0.497382	0.31604	0.685558	0	0.52356
1651	CG17108	Later Salivary Gland Cells	0	0	18527	0.5	1	1	0	0
1652	CG7294	Later Salivary Gland Cells	0.185651	0.115409	22471.5	0.606453	1.33715011790079e-05	0.000134501	39.6907	24.6073
1653	CG7296	Later Salivary Gland Cells	0.286533	0.160081	23803	0.642387	1.6882694731556e-07	3.74414600901443e-06	55.1546	39.267
1654	CG7299	Later Salivary Gland Cells	0.00334801	0.000881018	18620	0.50251	0.577993	1	1.03093	0.52356
1655	CG7329	Later Salivary Gland Cells	0	0	18527	0.5	1	1	0	0
1656	w-cup	Later Salivary Gland Cells	0	0	18527	0.5	1	1	0	0
1657	CG7384	Later Salivary Gland Cells	0	0	18527	0.5	1	1	0	0
1658	CG17127	Later Salivary Gland Cells	0	0	18527	0.5	1	1	0	0
1659	CG31870	Later Salivary Gland Cells	0	0	18527	0.5	1	1	0	0
1660	CG6508	Later Salivary Gland Cells	0	0	18527	0.5	1	1	0	0
1661	CG17134	Later Salivary Gland Cells	0	0	18527	0.5	1	1	0	0
1662	Stam	Later Salivary Gland Cells	0.00406054	-0.0164566	15931	0.42994	4.69020947514683e-07	8.6252566222479e-06	1.03093	15.1832
1663	CG12517	Later Salivary Gland Cells	0	0	18527	0.5	1	1	0	0
1664	CG14072	Later Salivary Gland Cells	0	0	18527	0.5	1	1	0	0
1665	YL-1	Later Salivary Gland Cells	0.0131225	-0.0498276	13887	0.374777	2.29413046106364e-11	2.37038046193714e-09	3.09278	28.7958
1666	CG16743	Later Salivary Gland Cells	0	-0.00142237	18430	0.497382	0.31604	0.685558	0	0.52356
1667	SCAR	Later Salivary Gland Cells	0.032531	-0.0175539	15626	0.421709	7.08352094212231e-05	0.000551712	9.27835	26.7016
1668	CG12253	Later Salivary Gland Cells	0.00645698	-0.00139271	17762	0.479354	0.0308297	0.107131	1.54639	5.75916
1669	TTLL4A	Later Salivary Gland Cells	0.0147684	-0.0220479	15245.5	0.41144	2.10152592196967e-07	4.43503847168923e-06	3.60825	21.9895
1670	lectin-33A	Later Salivary Gland Cells	0	0	18527	0.5	1	1	0	0
1671	Acp32CD	Later Salivary Gland Cells	0.0012004	0.0012004	18622.5	0.502577	0.323622	0.685558	0.515464	0
1672	CG14913	Later Salivary Gland Cells	0.00230401	0.00230401	18622.5	0.502577	0.323622	0.685558	0.515464	0
1673	CG18666	Later Salivary Gland Cells	0	0	18527	0.5	1	1	0	0
1674	Samuel	Later Salivary Gland Cells	0.0372614	-0.00738096	16664.5	0.449736	0.00440616	0.0192803	8.24742	19.3717
1675	Art8	Later Salivary Gland Cells	0.0209564	-0.0174817	15578	0.420413	7.70555103337284e-06	8.49178327506409e-05	5.6701	22.5131
1676	RpL9	Later Salivary Gland Cells	1.14254	0.0762403	23843.5	0.64348	1.12006405774264e-06	1.71413912946486e-05	100	100
1677	aub	Later Salivary Gland Cells	0	-0.0174647	17266	0.465969	0.000224505	0.00146621	0	6.80628
1678	piwi	Later Salivary Gland Cells	0.00174995	0.00174995	18622.5	0.502577	0.323622	0.685558	0.515464	0
1679	ATPsynG	Later Salivary Gland Cells	0.482943	-0.0472547	17315	0.467291	0.266433	0.680454	78.866	92.6702
1680	abo	Later Salivary Gland Cells	0	-0.0062666	17654	0.47644	0.0022624	0.01081	0	4.71204
1681	CG33129	Later Salivary Gland Cells	0.337204	-0.00766441	18502	0.499325	0.981797	1	65.4639	70.6806
1682	CG14069	Later Salivary Gland Cells	0	0	18527	0.5	1	1	0	0
1683	CG7309	Later Salivary Gland Cells	0	0	18527	0.5	1	1	0	0
1684	CG14070	Later Salivary Gland Cells	0	0	18527	0.5	1	1	0	0
1685	CG14071	Later Salivary Gland Cells	0	0	18527	0.5	1	1	0	0
1686	aurB	Later Salivary Gland Cells	0.0281756	-0.0806589	12680	0.342203	6.46386418576421e-13	1.16708658909632e-10	7.21649	40.3141
1687	Dnz1	Later Salivary Gland Cells	0.0186764	-0.016227	15565	0.420063	3.4186529292402e-06	4.26139617225723e-05	4.63918	21.466
1688	Porin2	Later Salivary Gland Cells	0	-0.000199679	18430	0.497382	0.31604	0.685558	0	0.52356
1689	CG6700	Later Salivary Gland Cells	0.0655453	-0.0406166	14201.5	0.383265	5.71001284501775e-07	1.00459133469185e-05	14.433	41.8848
1690	CG31869	Later Salivary Gland Cells	0.00216654	0.000376588	18526	0.499973	0.997065	1	0.515464	0.52356
1691	CG6724	Later Salivary Gland Cells	0.0126531	-0.0314983	14949	0.403438	2.02485643589156e-08	6.68504254868116e-07	3.09278	23.0366
1692	CG14915	Later Salivary Gland Cells	0	0	18527	0.5	1	1	0	0
1693	CG16854	Later Salivary Gland Cells	0	0	18527	0.5	1	1	0	0
1694	Wdr59	Later Salivary Gland Cells	0	-0.00653592	17848	0.481675	0.00724429	0.0298299	0	3.66492
1695	Gr32a	Later Salivary Gland Cells	0	0	18527	0.5	1	1	0	0
1696	CG4751	Later Salivary Gland Cells	0.0094878	-0.0060435	17197	0.464106	0.00365985	0.016541	2.57732	9.94764
1697	hgo	Later Salivary Gland Cells	0.00280519	0.00270316	18622	0.502564	0.569799	1	1.03093	0.52356
1698	CG4788	Later Salivary Gland Cells	0.00629908	-0.0208292	15937	0.430102	1.97171261336048e-06	2.71737571039465e-05	2.06186	16.2304
1699	Ppt2	Later Salivary Gland Cells	0.0112081	-0.00577876	17110.5	0.461772	0.00458996	0.0200404	3.60825	11.5183
1700	mre11	Later Salivary Gland Cells	0.00384697	-0.00292453	17662	0.476656	0.0113884	0.0445637	1.03093	5.75916
1701	cmet	Later Salivary Gland Cells	0.012123	-0.013357	17003	0.458871	0.0019383	0.00952105	3.09278	11.5183
1702	Vm32E	Later Salivary Gland Cells	0	0	18527	0.5	1	1	0	0
1703	CG6287	Later Salivary Gland Cells	0.00137715	-5.8343e-06	18429.5	0.497369	0.559636	1	0.515464	1.04712
1704	Gyc32E	Later Salivary Gland Cells	0.00369773	0.00369773	18718	0.505155	0.161099	0.433095	1.03093	0
1705	CG31867	Later Salivary Gland Cells	0	0	18527	0.5	1	1	0	0
1706	RfC38	Later Salivary Gland Cells	0.0125148	-0.029032	15113	0.407864	5.08522129022577e-08	1.40059060959608e-06	3.09278	21.9895
1707	Csl4	Later Salivary Gland Cells	0.0379115	-0.0387009	14545	0.392535	3.08298160226158e-07	6.14268774200184e-06	9.27835	32.9843
1708	CG14921	Later Salivary Gland Cells	0.0021261	0.000730818	18526	0.499973	0.997065	1	0.515464	0.52356
1709	CG6230	Later Salivary Gland Cells	0.0200434	-0.0300682	15018	0.4053	5.11352555226221e-07	9.27020986274716e-06	6.18557	26.178
1710	CG6201	Later Salivary Gland Cells	0.0023638	-0.000148715	18428.5	0.497342	0.555595	1	0.515464	1.04712
1711	Reps	Later Salivary Gland Cells	0	-0.0125736	16781	0.45288	1.23779074409389e-05	0.000126561	0	9.42408
1712	AstCC	Later Salivary Gland Cells	0	0	18527	0.5	1	1	0	0
1713	AstC	Later Salivary Gland Cells	0	0	18527	0.5	1	1	0	0
1714	salr	Later Salivary Gland Cells	0.00895812	0.00154046	18616.5	0.502415	0.755445	1	2.57732	2.09424
1715	sala	Later Salivary Gland Cells	0	0	18527	0.5	1	1	0	0
1716	spz4	Later Salivary Gland Cells	0.00210583	-0.0072074	17947	0.484347	0.0316941	0.109116	0.515464	3.66492
1717	CG31706	Later Salivary Gland Cells	0	0	18527	0.5	1	1	0	0
1718	CG31705	Later Salivary Gland Cells	0.0053482	0.00113308	18526	0.499973	0.998297	1	1.54639	1.57068
1719	CG14930	Later Salivary Gland Cells	0	0	18527	0.5	1	1	0	0
1720	Dlg5	Later Salivary Gland Cells	0.0110346	-0.0211944	15496	0.4182	5.03780883145884e-07	9.14221653424637e-06	3.09278	19.8953
1721	CG14926	Later Salivary Gland Cells	0	0	18527	0.5	1	1	0	0
1722	kek2	Later Salivary Gland Cells	0.00672156	0.00436813	18431.5	0.497423	0.70692	1	1.54639	2.09424
1723	CG4983	Later Salivary Gland Cells	0	0	18527	0.5	1	1	0	0
1724	CG4988	Later Salivary Gland Cells	0	0	18527	0.5	1	1	0	0
1725	Vha100-5	Later Salivary Gland Cells	0	0	18527	0.5	1	1	0	0
1726	CG14931	Later Salivary Gland Cells	0	-5.15908e-05	18430	0.497382	0.31604	0.685558	0	0.52356
1727	CG14932	Later Salivary Gland Cells	0	0	18527	0.5	1	1	0	0
1728	CycY	Later Salivary Gland Cells	0.0339659	-0.0380942	14482	0.390835	1.13824557294016e-07	2.66328919428919e-06	8.24742	31.9372
1729	crol	Later Salivary Gland Cells	0.133565	-0.0895114	13581	0.366519	9.11632940787022e-07	1.45494989433643e-05	30.9278	63.3508
1730	CG14937	Later Salivary Gland Cells	0.00144963	-0.00468197	17849.5	0.481716	0.017824	0.0663759	0.515464	4.18848
1731	Tsp33B	Later Salivary Gland Cells	0	0	18527	0.5	1	1	0	0
1732	CG12307	Later Salivary Gland Cells	0	0	18527	0.5	1	1	0	0
1733	spag4	Later Salivary Gland Cells	0	0	18527	0.5	1	1	0	0
1734	Mst33A	Later Salivary Gland Cells	0	0	18527	0.5	1	1	0	0
1735	CG31704	Later Salivary Gland Cells	0	0	18527	0.5	1	1	0	0
1736	CG14933	Later Salivary Gland Cells	0	0	18527	0.5	1	1	0	0
1737	Mal-B1	Later Salivary Gland Cells	0	0	18527	0.5	1	1	0	0
1738	Mal-B2	Later Salivary Gland Cells	0	-0.00350803	18333	0.494764	0.154605	0.420954	0	1.04712
1739	Or33a	Later Salivary Gland Cells	0	0	18527	0.5	1	1	0	0
1740	Or33b	Later Salivary Gland Cells	0	0	18527	0.5	1	1	0	0
1741	Or33c	Later Salivary Gland Cells	0	0	18527	0.5	1	1	0	0
1742	Crys	Later Salivary Gland Cells	0	0	18527	0.5	1	1	0	0
1743	CG16964	Later Salivary Gland Cells	0	0	18527	0.5	1	1	0	0
1744	CG16965	Later Salivary Gland Cells	0.00407266	0.00119164	18526	0.499973	0.997919	1	1.03093	1.04712
1745	dgt2	Later Salivary Gland Cells	0.0358059	-0.0284499	14909	0.402359	2.10303170435854e-06	2.86085933907222e-05	9.27835	30.8901
1746	Ada1-2	Later Salivary Gland Cells	0	-0.00214541	18236	0.492147	0.0806129	0.246233	0	1.57068
1747	Qtzl	Later Salivary Gland Cells	0.00921673	0.00133269	17864	0.482107	0.0702796	0.221717	2.06186	5.75916
1748	Ada1-1	Later Salivary Gland Cells	0	-0.00475091	18139	0.489529	0.0432877	0.143823	0	2.09424
1749	Nfs1	Later Salivary Gland Cells	0.0195108	-0.00493922	16320	0.440438	0.000188001	0.00126051	4.63918	17.2775
1750	Rh5	Later Salivary Gland Cells	0	0	18527	0.5	1	1	0	0
1751	dmGlut	Later Salivary Gland Cells	0.00144963	-0.00117558	18525	0.499946	0.991196	1	0.515464	0.52356
1752	CG18788	Later Salivary Gland Cells	0	0	18527	0.5	1	1	0	0
1753	PLCXD	Later Salivary Gland Cells	0	-0.00149377	18333	0.494764	0.154605	0.420954	0	1.04712
1754	RpL7-like	Later Salivary Gland Cells	0	-0.000134794	18430	0.497382	0.31604	0.685558	0	0.52356
1755	CG14947	Later Salivary Gland Cells	0	0	18527	0.5	1	1	0	0
1756	Rab3-GAP	Later Salivary Gland Cells	0.00351594	-0.0124113	16315	0.440303	4.74580442970359e-06	5.67837403801253e-05	1.03093	13.089
1757	Plzf	Later Salivary Gland Cells	0.00314201	0.000498056	18043.5	0.486951	0.0559222	0.17927	0.515464	3.14136
1758	CG6770	Later Salivary Gland Cells	0.155152	0.0544115	19683.5	0.531211	0.194621	0.511745	31.4433	29.8429
1759	CG6785	Later Salivary Gland Cells	0.00420928	0.00260917	18526	0.499973	0.997919	1	1.03093	1.04712
1760	CG6766	Later Salivary Gland Cells	0.0493275	-0.0138759	15763	0.425406	0.000381534	0.00233479	12.3711	29.8429
1761	Tom70	Later Salivary Gland Cells	0.0119576	-0.0110715	16726.5	0.451409	0.000314373	0.00196552	2.57732	12.5654
1762	Wdr81	Later Salivary Gland Cells	0	-0.00273553	17848	0.481675	0.00724429	0.0298299	0	3.66492
1763	Hacd1	Later Salivary Gland Cells	0.0316024	-0.0240213	14957	0.403654	1.16457256875129e-06	1.76862656469238e-05	7.73196	28.7958
1764	CG18787	Later Salivary Gland Cells	0.0114918	-0.00980539	16921	0.456658	0.00130983	0.0067551	3.09278	12.0419
1765	CG18789	Later Salivary Gland Cells	0.00215288	-0.00354767	17849.5	0.481716	0.017824	0.0663759	0.515464	4.18848
1766	esc	Later Salivary Gland Cells	0.00447762	-0.00869575	17182	0.463702	0.000760739	0.00422305	1.03093	8.37696
1767	Pex19	Later Salivary Gland Cells	0.0656346	0.0100138	16673	0.449965	0.0209789	0.07639	15.9794	29.8429
1768	Mt2	Later Salivary Gland Cells	0.00245505	-0.0114302	16407	0.442786	8.08297910463814e-06	8.83149459018379e-05	1.03093	12.5654
1769	Ced-12	Later Salivary Gland Cells	0.0148614	-0.000218799	17221	0.464754	0.00790711	0.0323283	3.60825	10.9948
1770	ThrRS	Later Salivary Gland Cells	0.0375931	-0.0375762	14668	0.395855	1.00247294676952e-06	1.56910717368696e-05	10.3093	33.5079
1771	CG17211	Later Salivary Gland Cells	0.021198	0.018901	18929	0.510849	0.28753	0.685558	5.15464	3.14136
1772	Gr33a	Later Salivary Gland Cells	0	0	18527	0.5	1	1	0	0
1773	CG31760	Later Salivary Gland Cells	0	0	18527	0.5	1	1	0	0
1774	CG31861	Later Salivary Gland Cells	0	0	18527	0.5	1	1	0	0
1775	ZnT33D	Later Salivary Gland Cells	0	0	18527	0.5	1	1	0	0
1776	CG17217	Later Salivary Gland Cells	0	0	18527	0.5	1	1	0	0
1777	crok	Later Salivary Gland Cells	0.165737	-0.0081924	17807	0.480569	0.471496	0.973996	39.1753	51.8325
1778	bru1	Later Salivary Gland Cells	0.0135033	0.00832943	18908	0.510282	0.205895	0.538067	3.60825	1.57068
1779	CG31759	Later Salivary Gland Cells	0.00186039	9.2645321327815e-05	18429.5	0.497369	0.559636	1	0.515464	1.04712
1780	CG31862	Later Salivary Gland Cells	0	0	18527	0.5	1	1	0	0
1781	CG17010	Later Salivary Gland Cells	0	0	18527	0.5	1	1	0	0
1782	atilla	Later Salivary Gland Cells	0.00449187	0.00449187	18813.5	0.507732	0.0854185	0.258924	1.54639	0
1783	CG6583	Later Salivary Gland Cells	0.0895963	-0.00264832	16904	0.456199	0.0655354	0.20774	22.6804	36.6492
1784	rho-6	Later Salivary Gland Cells	0	0	18527	0.5	1	1	0	0
1785	Rab6	Later Salivary Gland Cells	0.0902399	-0.120954	12504	0.337453	4.33783191015892e-10	2.93707368917011e-08	22.6804	57.0681
1786	Patsas	Later Salivary Gland Cells	0.00241483	0.00241483	18622.5	0.502577	0.323622	0.685558	0.515464	0
1787	CG6712	Later Salivary Gland Cells	0.0461838	-0.0510471	14278	0.38533	3.3328022871317e-07	6.49054347688624e-06	12.3711	38.2199
1788	Pkd2	Later Salivary Gland Cells	0	-0.000157996	18430	0.497382	0.31604	0.685558	0	0.52356
1789	Fam92	Later Salivary Gland Cells	0.00164053	0.000198345	18526	0.499973	0.997065	1	0.515464	0.52356
1790	CG6388	Later Salivary Gland Cells	0.00876611	-0.0180777	15485	0.417904	2.6342092317665e-07	5.35073750202571e-06	2.57732	19.3717
1791	eRF3	Later Salivary Gland Cells	0.0827796	-0.0583242	14319.5	0.38645	5.01667213323054e-06	5.94254568465844e-05	20.1031	48.1675
1792	Oatp33Eb	Later Salivary Gland Cells	0	-0.00361898	18139	0.489529	0.0432877	0.143823	0	2.09424
1793	CR17024	Later Salivary Gland Cells	0	0	18527	0.5	1	1	0	0
1794	Ref2	Later Salivary Gland Cells	0.00142073	0.000861218	18429.5	0.497369	0.559636	1	0.515464	1.04712
1795	t-cup	Later Salivary Gland Cells	0	0	18527	0.5	1	1	0	0
1796	CG5418	Later Salivary Gland Cells	0.00264266	0.00120048	18526	0.499973	0.997065	1	0.515464	0.52356
1797	CG5421	Later Salivary Gland Cells	0	0	18527	0.5	1	1	0	0
1798	Oatp33Ea	Later Salivary Gland Cells	0.00359908	0.00259941	18526	0.499973	0.997919	1	1.03093	1.04712
1799	CG5435	Later Salivary Gland Cells	0	0	18527	0.5	1	1	0	0
1800	CG5446	Later Salivary Gland Cells	0.0424092	-0.00709274	15970	0.430993	0.00057602	0.00331926	10.8247	26.7016
1801	pdm2	Later Salivary Gland Cells	0.00746482	-0.0165898	16896.5	0.455997	0.000278261	0.00177197	1.54639	10.4712
1802	CG6153	Later Salivary Gland Cells	0.00355308	-0.00368682	17180	0.463648	0.000747041	0.00416303	1.03093	8.37696
1803	PICK1	Later Salivary Gland Cells	0	-0.00303288	18333	0.494764	0.154605	0.420954	0	1.04712
1804	spict	Later Salivary Gland Cells	0.0159694	-0.00384437	16944.5	0.457292	0.00213278	0.0103782	3.60825	12.5654
1805	CG6180	Later Salivary Gland Cells	0.00305682	-0.000827475	18237	0.492174	0.251879	0.647166	1.03093	2.6178
1806	kek1	Later Salivary Gland Cells	0.00967454	-0.00426255	18231.5	0.492025	0.387852	0.815246	2.57732	4.18848
1807	CG15483	Later Salivary Gland Cells	0	0	18527	0.5	1	1	0	0
1808	CG5787	Later Salivary Gland Cells	0.0240672	-0.0393644	14275	0.385249	7.02025760796847e-09	2.78761091750839e-07	6.18557	30.3665
1809	CG15484	Later Salivary Gland Cells	0	-0.000150921	18430	0.497382	0.31604	0.685558	0	0.52356
1810	CG5776	Later Salivary Gland Cells	0.00459801	-0.00665219	17278	0.466292	0.0013149	0.00677541	1.03093	7.8534
1811	CG17036	Later Salivary Gland Cells	0	-0.00207081	18236	0.492147	0.0806129	0.246233	0	1.57068
1812	CG5781	Later Salivary Gland Cells	0	0	18527	0.5	1	1	0	0
1813	IFT43	Later Salivary Gland Cells	0.0139258	-0.00250818	17122.5	0.462096	0.00494701	0.0214892	3.60825	11.5183
1814	CCT4	Later Salivary Gland Cells	0.098789	-0.0626707	14596	0.393912	3.6654425428351e-05	0.000316215	25.2577	50.7853
1815	Nepl7	Later Salivary Gland Cells	0	0	18527	0.5	1	1	0	0
1816	ACXB	Later Salivary Gland Cells	0	0	18527	0.5	1	1	0	0
1817	ACXA	Later Salivary Gland Cells	0	0	18527	0.5	1	1	0	0
1818	ACXE	Later Salivary Gland Cells	0	0	18527	0.5	1	1	0	0
1819	CG16800	Later Salivary Gland Cells	0	0	18527	0.5	1	1	0	0
1820	Vha68-3	Later Salivary Gland Cells	0	0	18527	0.5	1	1	0	0
1821	Tor	Later Salivary Gland Cells	0.0130731	-0.0060033	16662	0.449668	0.000721513	0.00404043	4.12371	14.6597
1822	Ttc30	Later Salivary Gland Cells	0	0	18527	0.5	1	1	0	0
1823	A16	Later Salivary Gland Cells	0.0238596	-0.032485	14945.5	0.403344	4.989879089999e-07	9.07366111228201e-06	6.70103	27.2251
1824	CG9934	Later Salivary Gland Cells	0.0170897	-0.0257009	14896.5	0.402021	7.35975788334589e-08	1.89561487269176e-06	4.63918	25.1309
1825	Yip1d1	Later Salivary Gland Cells	0.0364539	-0.0232165	15125	0.408188	6.58625536855143e-06	7.45147603381309e-05	9.27835	29.8429
1826	CG5122	Later Salivary Gland Cells	0	0	18527	0.5	1	1	0	0
1827	Pk34A	Later Salivary Gland Cells	0	0	18527	0.5	1	1	0	0
1828	kmg	Later Salivary Gland Cells	0	0	18527	0.5	1	1	0	0
1829	Sirt1	Later Salivary Gland Cells	0.0603265	-0.0480165	14483	0.390862	1.99715460785284e-06	2.74608758579765e-05	14.433	39.267
1830	CG5439	Later Salivary Gland Cells	0.00859667	-0.00858981	16722.5	0.451301	0.000304824	0.00191516	2.57732	12.5654
1831	Alg7	Later Salivary Gland Cells	0.00986201	-0.000301109	17112.5	0.461826	0.00242651	0.0114322	2.57732	10.4712
1832	Rsph1	Later Salivary Gland Cells	0	-0.000244213	18333	0.494764	0.154605	0.420954	0	1.04712
1833	Edem2	Later Salivary Gland Cells	0.0422096	0.00548777	16600	0.447995	0.0079346	0.0324334	11.3402	24.0838
1834	Pect	Later Salivary Gland Cells	0.0617524	-0.0144106	15803	0.426486	0.000850211	0.00463905	14.9485	32.9843
1835	snRNA:U2:34ABb	Later Salivary Gland Cells	0	0	18527	0.5	1	1	0	0
1836	mRF1	Later Salivary Gland Cells	0.0039614	-0.00365163	17854	0.481837	0.0328092	0.11207	1.03093	4.71204
1837	CG16812	Later Salivary Gland Cells	0.0327907	-0.0550237	14017	0.378286	6.74885747586456e-09	2.72315637429072e-07	8.24742	34.0314
1838	CG16813	Later Salivary Gland Cells	0	-0.000892429	18333	0.494764	0.154605	0.420954	0	1.04712
1839	CG16815	Later Salivary Gland Cells	0	0	18527	0.5	1	1	0	0
1840	Prosalpha6T	Later Salivary Gland Cells	0	0	18527	0.5	1	1	0	0
1841	CG5867	Later Salivary Gland Cells	0	0	18527	0.5	1	1	0	0
1842	CG5945	Later Salivary Gland Cells	0	0	18527	0.5	1	1	0	0
1843	snRNA:U5:34A	Later Salivary Gland Cells	0	0	18527	0.5	1	1	0	0
1844	CG16820	Later Salivary Gland Cells	0	-0.000301976	18430	0.497382	0.31604	0.685558	0	0.52356
1845	Naa20B	Later Salivary Gland Cells	0	0	18527	0.5	1	1	0	0
1846	Uvrag	Later Salivary Gland Cells	0.00512913	-0.0184877	15934.5	0.430035	1.00861581267886e-06	1.57596220731073e-05	1.54639	15.7068
1847	CG31729	Later Salivary Gland Cells	0.0187234	-0.00067977	17242	0.465321	0.0139881	0.0533941	4.63918	12.0419
1848	CG16825	Later Salivary Gland Cells	0	0	18527	0.5	1	1	0	0
1849	CG16826	Later Salivary Gland Cells	0	0	18527	0.5	1	1	0	0
1850	CG6523	Later Salivary Gland Cells	0.144498	-0.00465851	17376.5	0.468951	0.241339	0.623761	35.567	49.2147
1851	Tap42	Later Salivary Gland Cells	0.00668233	0.000128422	18334	0.494791	0.475468	0.980614	1.54639	2.6178
1852	CG31855	Later Salivary Gland Cells	0.0640486	-0.0344189	14626.5	0.394735	6.95703442518763e-06	7.80156777604949e-05	15.9794	40.8377
1853	CG6565	Later Salivary Gland Cells	0.00790633	-0.00821148	17381	0.469072	0.00636445	0.0268186	2.06186	8.37696
1854	beta'COP	Later Salivary Gland Cells	0.0839374	-0.100799	13353.5	0.360379	3.56025124717128e-08	1.08046674097091e-06	21.134	51.3089
1855	CG9302	Later Salivary Gland Cells	0.0504911	-0.0357174	14869	0.401279	4.76683378646638e-06	5.69947517947067e-05	11.3402	34.0314
1856	Bdp1	Later Salivary Gland Cells	0.0103045	-0.0034982	16730	0.451503	0.000322958	0.00200866	2.57732	12.5654
1857	ND-B22	Later Salivary Gland Cells	0.13189	0.0158442	17304	0.466994	0.193709	0.509498	28.866	43.9791
1858	Nnp-1	Later Salivary Gland Cells	0.047257	-0.0494054	14422	0.389216	6.75546513745456e-07	1.12538620067102e-05	12.3711	37.1728
1859	CG9377	Later Salivary Gland Cells	0	0	18527	0.5	1	1	0	0
1860	CG9395	Later Salivary Gland Cells	0	-0.00211027	18333	0.494764	0.154605	0.420954	0	1.04712
1861	Drep4	Later Salivary Gland Cells	0.00389692	-0.00578877	17371	0.468802	0.00220695	0.0106619	1.03093	7.32984
1862	CG31848	Later Salivary Gland Cells	0	0	18527	0.5	1	1	0	0
1863	CG31730	Later Salivary Gland Cells	0	0	18527	0.5	1	1	0	0
1864	Mabi	Later Salivary Gland Cells	0	0	18527	0.5	1	1	0	0
1865	CG15480	Later Salivary Gland Cells	0.00772052	-0.026314	16409	0.44284	3.00580638514502e-05	0.00026784	2.06186	13.6126
1866	Ski6	Later Salivary Gland Cells	0.0352173	-0.0309999	14662	0.395693	5.97827127660094e-07	1.03447820977001e-05	9.27835	32.4607
1867	CG9426	Later Salivary Gland Cells	0.00880405	-0.00677762	17001	0.458817	0.000854504	0.00465253	2.06186	10.4712
1868	kek4	Later Salivary Gland Cells	0	0	18527	0.5	1	1	0	0
1869	snRNA:U2:34ABa	Later Salivary Gland Cells	0	0	18527	0.5	1	1	0	0
1870	CG15482	Later Salivary Gland Cells	0	0	18527	0.5	1	1	0	0
1871	CG16972	Later Salivary Gland Cells	0.0010292	-0.0102313	16976	0.458142	0.000103374	0.000761042	0.515464	8.90052
1872	CG16974	Later Salivary Gland Cells	0.0472183	-0.0135816	15837	0.427403	0.000450395	0.00269528	11.8557	28.7958
1873	Mgat3	Later Salivary Gland Cells	0.00429372	0.00289478	18430	0.497382	0.652184	1	1.03093	1.57068
1874	Sfmbt	Later Salivary Gland Cells	0.00326542	-0.00708562	17371	0.468802	0.00220695	0.0106619	1.03093	7.32984
1875	DnaJ-H	Later Salivary Gland Cells	0.0114865	-0.00525913	16935	0.457036	0.00144358	0.00733067	3.09278	12.0419
1876	CG16978	Later Salivary Gland Cells	0	0	18527	0.5	1	1	0	0
1877	CG9928	Later Salivary Gland Cells	0.00144963	0.00144963	18622.5	0.502577	0.323622	0.685558	0.515464	0
1878	CG7099	Later Salivary Gland Cells	0.00139164	-0.0132203	17458.5	0.471164	0.00177061	0.00882712	0.515464	6.28272
1879	CG7110	Later Salivary Gland Cells	0.0108488	-0.0219647	15865	0.428159	2.47102360365102e-06	3.2645637040105e-05	2.57732	17.2775
1880	CG16848	Later Salivary Gland Cells	0	0	18527	0.5	1	1	0	0
1881	Tehao	Later Salivary Gland Cells	0	0	18527	0.5	1	1	0	0
1882	CG16852	Later Salivary Gland Cells	0	0	18527	0.5	1	1	0	0
1883	CG16853	Later Salivary Gland Cells	0	0	18527	0.5	1	1	0	0
1884	ics	Later Salivary Gland Cells	0.0639573	-0.025822	15048	0.40611	5.77032516355242e-05	0.000467988	16.4948	39.7906
1885	CG9254	Later Salivary Gland Cells	0.00252164	0.000450864	18429.5	0.497369	0.559636	1	0.515464	1.04712
1886	B4	Later Salivary Gland Cells	0.0123118	-0.0116516	16451	0.443974	0.000112145	0.000811245	3.09278	14.6597
1887	CG9263	Later Salivary Gland Cells	0	-0.00355322	18333	0.494764	0.154605	0.420954	0	1.04712
1888	CG15638	Later Salivary Gland Cells	0	0	18527	0.5	1	1	0	0
1889	Hsp60D	Later Salivary Gland Cells	0	0	18527	0.5	1	1	0	0
1890	Hacd2	Later Salivary Gland Cells	0.0248807	-0.00520071	17526.5	0.472999	0.0732574	0.230542	6.70103	12.5654
1891	CG16956	Later Salivary Gland Cells	0	0	18527	0.5	1	1	0	0
1892	Vm34Ca	Later Salivary Gland Cells	0	0	18527	0.5	1	1	0	0
1893	CG10859	Later Salivary Gland Cells	0	0	18527	0.5	1	1	0	0
1894	CG16957	Later Salivary Gland Cells	0	0	18527	0.5	1	1	0	0
1895	RpL24	Later Salivary Gland Cells	1.17615	0.178341	28958	0.781508	1.2479895279075e-21	1.11539064056732e-18	100	99.4764
1896	Ing5	Later Salivary Gland Cells	0.0132602	-0.0224737	15600.5	0.421021	1.5563560656326e-06	2.24353747364376e-05	3.60825	19.8953
1897	CG18507	Later Salivary Gland Cells	0.056963	0.000247695	17361.5	0.468546	0.110498	0.3239	13.9175	21.9895
1898	Gpo3	Later Salivary Gland Cells	0	0	18527	0.5	1	1	0	0
1899	nur	Later Salivary Gland Cells	1.3448	0.410496	24741.5	0.667715	1.20627444291157e-08	4.34720880383958e-07	98.9691	73.822
1900	TM9SF4	Later Salivary Gland Cells	0.0707785	0.00169741	16705	0.450829	0.0232981	0.0842464	15.9794	29.8429
1901	asRNA:CR31845	Later Salivary Gland Cells	0	0	18527	0.5	1	1	0	0
1902	p38b	Later Salivary Gland Cells	0.0387005	0.0110723	17399	0.469558	0.0821401	0.250466	9.79381	17.2775
1903	Eato	Later Salivary Gland Cells	0.0286483	-0.00482537	16652.5	0.449412	0.00357281	0.0161722	7.73196	18.8482
1904	CG16863	Later Salivary Gland Cells	0.00339422	-3.68639e-05	18046	0.487019	0.0926513	0.277597	1.03093	3.66492
1905	Sec71	Later Salivary Gland Cells	0.0113893	-0.00623559	16734	0.451611	0.00050192	0.00295807	3.09278	13.089
1906	CAH1	Later Salivary Gland Cells	0	-0.0020585	18333	0.494764	0.154605	0.420954	0	1.04712
1907	CG16865	Later Salivary Gland Cells	0.0187386	0.00524051	17703.5	0.477776	0.088599	0.267744	4.63918	9.42408
1908	Sos	Later Salivary Gland Cells	0.0117592	-0.0092667	16723	0.451314	0.000190308	0.00127407	2.06186	12.0419
1909	Orc5	Later Salivary Gland Cells	0.00425716	-0.00454338	17756	0.479193	0.0190572	0.0699338	1.03093	5.2356
1910	RpII33	Later Salivary Gland Cells	0.023365	-0.0452032	14006	0.377989	1.4133759133563e-09	7.82170106849653e-08	6.18557	31.9372
1911	CenG1A	Later Salivary Gland Cells	0.0212821	-0.0121366	17398	0.469531	0.0308423	0.107133	5.15464	11.5183
1912	CG7916	Later Salivary Gland Cells	0.0023111	0.0023111	18622.5	0.502577	0.323622	0.685558	0.515464	0
1913	CG7953	Later Salivary Gland Cells	0	0	18527	0.5	1	1	0	0
1914	CG7968	Later Salivary Gland Cells	0	0	18527	0.5	1	1	0	0
1915	Ance	Later Salivary Gland Cells	0.218995	0.070755	20460	0.552167	0.052117	0.170061	45.8763	43.4555
1916	Ance-2	Later Salivary Gland Cells	0.00539915	0.0049026	18622.5	0.502577	0.657242	1	1.54639	1.04712
1917	Acyp	Later Salivary Gland Cells	0	0	18527	0.5	1	1	0	0
1918	Vajk3	Later Salivary Gland Cells	0	0	18527	0.5	1	1	0	0
1919	Vajk1	Later Salivary Gland Cells	0	0	18527	0.5	1	1	0	0
1920	Smg5	Later Salivary Gland Cells	0.0168164	-0.0185556	15538	0.419334	1.17741354152568e-06	1.78473064670005e-05	3.60825	20.4188
1921	CG8997	Later Salivary Gland Cells	0	0	18527	0.5	1	1	0	0
1922	CG33306	Later Salivary Gland Cells	0	-0.00245187	18430	0.497382	0.31604	0.685558	0	0.52356
1923	CG33307	Later Salivary Gland Cells	0	0	18527	0.5	1	1	0	0
1924	Arpc1	Later Salivary Gland Cells	0.0284444	-0.0406359	14161	0.382172	8.73574844621505e-09	3.33657058709603e-07	7.21649	32.4607
1925	tam	Later Salivary Gland Cells	0.00416446	0.000671646	18237	0.492174	0.251879	0.647166	1.03093	2.6178
1926	CG16888	Later Salivary Gland Cells	0.00165555	0.00117857	18333	0.494764	0.312899	0.685558	0.515464	1.57068
1927	Adat1	Later Salivary Gland Cells	0.00143561	-0.00304892	18042.5	0.486924	0.0554161	0.178512	0.515464	3.14136
1928	CG16890	Later Salivary Gland Cells	0.00369549	-0.0147207	16696	0.450586	4.468133795762e-05	0.000371824	1.03093	10.9948
1929	CG9014	Later Salivary Gland Cells	0	-0.000150921	18430	0.497382	0.31604	0.685558	0	0.52356
1930	DIP-kappa	Later Salivary Gland Cells	0	-0.00235027	18333	0.494764	0.154605	0.420954	0	1.04712
1931	NimB1	Later Salivary Gland Cells	0	-0.000320319	18430	0.497382	0.31604	0.685558	0	0.52356
1932	NimB5	Later Salivary Gland Cells	0	0	18527	0.5	1	1	0	0
1933	Cyp28a5	Later Salivary Gland Cells	0.00230087	0.00224928	18526	0.499973	0.997065	1	0.515464	0.52356
1934	NimC2	Later Salivary Gland Cells	0	0	18527	0.5	1	1	0	0
1935	bgm	Later Salivary Gland Cells	0.0163462	0.00184014	18335	0.494818	0.648303	1	4.63918	5.75916
1936	nAChRalpha5	Later Salivary Gland Cells	0.00254877	-0.00152034	18333	0.494764	0.312899	0.685558	0.515464	1.57068
1937	CG31769	Later Salivary Gland Cells	0	0	18527	0.5	1	1	0	0
1938	CG15293	Later Salivary Gland Cells	0	0	18527	0.5	1	1	0	0
1939	CG18095	Later Salivary Gland Cells	0	-0.000305722	18430	0.497382	0.31604	0.685558	0	0.52356
1940	lncRNA:CR31840	Later Salivary Gland Cells	0	0	18527	0.5	1	1	0	0
1941	NimC3	Later Salivary Gland Cells	0.00139164	-0.00444773	18137	0.489475	0.0963272	0.288127	0.515464	2.6178
1942	tRNA:Gln-CTG-4-1	Later Salivary Gland Cells	0	0	18527	0.5	1	1	0	0
1943	rk	Later Salivary Gland Cells	0.00171279	0.00171279	18622.5	0.502577	0.323622	0.685558	0.515464	0
1944	He	Later Salivary Gland Cells	0	0	18527	0.5	1	1	0	0
1945	NimB4	Later Salivary Gland Cells	0.0100626	0.007656	18718	0.505155	0.480066	0.988045	2.57732	1.57068
1946	NimB2	Later Salivary Gland Cells	0	-0.000301976	18430	0.497382	0.31604	0.685558	0	0.52356
1947	CG32971	Later Salivary Gland Cells	0.00246833	0.00079464	18526	0.499973	0.997065	1	0.515464	0.52356
1948	CG33090	Later Salivary Gland Cells	0.0143675	-0.00086548	17697.5	0.477614	0.0862996	0.261414	4.63918	9.42408
1949	CG15286	Later Salivary Gland Cells	0	0	18527	0.5	1	1	0	0
1950	Rab14	Later Salivary Gland Cells	0.0547286	-0.0345483	15088	0.40719	2.53473864683655e-05	0.000230577	13.4021	34.555
1951	Pgant35A	Later Salivary Gland Cells	0.0157584	-0.000663458	17417	0.470044	0.028777	0.100801	4.63918	10.9948
1952	CG15283	Later Salivary Gland Cells	0	0	18527	0.5	1	1	0	0
1953	Cpr35B	Later Salivary Gland Cells	0	0	18527	0.5	1	1	0	0
1954	elB	Later Salivary Gland Cells	0.029714	-0.0018986	17805	0.480515	0.201616	0.528662	7.73196	12.0419
1955	ppk	Later Salivary Gland Cells	0	0	18527	0.5	1	1	0	0
1956	mTTF	Later Salivary Gland Cells	0.015733	-0.00150616	17048	0.460085	0.00467318	0.0203441	4.12371	12.5654
1957	noc	Later Salivary Gland Cells	0.100625	-0.0479984	15216	0.410644	0.000408244	0.0024762	24.7423	47.1204
1958	tRNA:Pro-AGG-1-1	Later Salivary Gland Cells	0	0	18527	0.5	1	1	0	0
1959	tRNA:Pro-AGG-1-2	Later Salivary Gland Cells	0	0	18527	0.5	1	1	0	0
1960	tRNA:Pro-AGG-1-4	Later Salivary Gland Cells	0	0	18527	0.5	1	1	0	0
1961	CG15282	Later Salivary Gland Cells	0.135015	0.0730341	20731	0.559481	0.00741508	0.03047	28.866	19.8953
1962	tRNA:Pro-AGG-1-3	Later Salivary Gland Cells	0	0	18527	0.5	1	1	0	0
1963	CG3473	Later Salivary Gland Cells	0	0	18527	0.5	1	1	0	0
1964	tRNA:Gly-GCC-2-1	Later Salivary Gland Cells	0	0	18527	0.5	1	1	0	0
1965	tRNA:Gly-GCC-1-7	Later Salivary Gland Cells	0	0	18527	0.5	1	1	0	0
1966	tRNA:Gly-GCC-1-6	Later Salivary Gland Cells	0	0	18527	0.5	1	1	0	0
1967	tRNA:Gly-GCC-1-5	Later Salivary Gland Cells	0	0	18527	0.5	1	1	0	0
1968	CG31835	Later Salivary Gland Cells	0	0	18527	0.5	1	1	0	0
1969	CG4691	Later Salivary Gland Cells	0	0	18527	0.5	1	1	0	0
1970	CSN1a	Later Salivary Gland Cells	0	0	18527	0.5	1	1	0	0
1971	CG4701	Later Salivary Gland Cells	0	0	18527	0.5	1	1	0	0
1972	CG3491	Later Salivary Gland Cells	0	0	18527	0.5	1	1	0	0
1973	ProtB	Later Salivary Gland Cells	0	0	18527	0.5	1	1	0	0
1974	ProtA	Later Salivary Gland Cells	0	0	18527	0.5	1	1	0	0
1975	CG15278	Later Salivary Gland Cells	0	0	18527	0.5	1	1	0	0
1976	CG4480	Later Salivary Gland Cells	0	0	18527	0.5	1	1	0	0
1977	CG15279	Later Salivary Gland Cells	0.00257054	0.00257054	18622.5	0.502577	0.323622	0.685558	0.515464	0
1978	CG18420	Later Salivary Gland Cells	0	0	18527	0.5	1	1	0	0
1979	CG4650	Later Salivary Gland Cells	0.00260296	-0.00283493	18236.5	0.49216	0.175569	0.464863	0.515464	2.09424
1980	CG31775	Later Salivary Gland Cells	0	0	18527	0.5	1	1	0	0
1981	DCTN5-p25	Later Salivary Gland Cells	0.0081057	-0.00219284	17387	0.469234	0.00664565	0.0276967	2.06186	8.37696
1982	NC2beta	Later Salivary Gland Cells	0.0439243	-0.00678991	16004	0.43191	0.000779662	0.00431069	11.3402	27.2251
1983	GABA-B-R1	Later Salivary Gland Cells	0.0045991	0.000748475	18428.5	0.497342	0.698113	1	1.54639	2.09424
1984	CG33310	Later Salivary Gland Cells	0	-0.000566486	18333	0.494764	0.154605	0.420954	0	1.04712
1985	yellow-c	Later Salivary Gland Cells	0.0204695	0.00637373	18348	0.495169	0.684416	1	5.15464	6.28272
1986	Su(H)	Later Salivary Gland Cells	0.0207907	-0.0220745	16122	0.435095	9.23730020577452e-05	0.000696989	5.15464	18.8482
1987	CG15270	Later Salivary Gland Cells	0.00207244	0.00207244	18622.5	0.502577	0.323622	0.685558	0.515464	0
1988	CG15269	Later Salivary Gland Cells	0.0017469	0.000460865	18526	0.499973	0.997065	1	0.515464	0.52356
1989	stc	Later Salivary Gland Cells	0.0192881	-0.0267268	14922	0.40271	1.3842192660582e-07	3.15071204282549e-06	5.15464	25.6545
1990	dao	Later Salivary Gland Cells	0	-0.0038919	17654	0.47644	0.0022624	0.01081	0	4.71204
1991	ZnT35C	Later Salivary Gland Cells	0	-0.00251922	18236	0.492147	0.0806129	0.246233	0	1.57068
1992	CG4168	Later Salivary Gland Cells	0	-0.00150208	18430	0.497382	0.31604	0.685558	0	0.52356
1993	tRNA:Leu-TAA-3-1	Later Salivary Gland Cells	0	0	18527	0.5	1	1	0	0
1994	vig	Later Salivary Gland Cells	0.205968	-0.04426	16351	0.441275	0.0359778	0.122403	44.8454	63.3508
1995	TfIIS	Later Salivary Gland Cells	0.0418252	-0.0368542	14580.5	0.393493	7.98835150412495e-07	1.30522653689427e-05	10.8247	34.555
1996	ck	Later Salivary Gland Cells	0.0391343	-0.0332224	14712	0.397042	7.36253501267417e-07	1.21856771621806e-05	9.27835	31.9372
1997	CIAPIN1	Later Salivary Gland Cells	0.0240373	-0.0518346	13972	0.377071	1.0641256328626e-09	6.15574294091227e-08	6.18557	31.9372
1998	CG31832	Later Salivary Gland Cells	0.00175653	0.00175653	18622.5	0.502577	0.323622	0.685558	0.515464	0
1999	CG15263	Later Salivary Gland Cells	0	0	18527	0.5	1	1	0	0
[truncated: 33,751 more rows]
