# Supplementary material for: Organogenetic transcriptomes of the Drosophila embryo at single cell resolution
Source: Development. 2024 Jan 19;151(2):dev202097. doi: 10.1242/dev.202097 (PMC10820837; doi:10.1242/dev.202097)
Supplement: Table S6. GSEA results for different SG sub-populations (early and late SG cells) relative to all other SG cells. [file develop-151-202097-TableS6.xlsx]

## Sheet: Early_SG
pathway

## Sheet: Late_SG
pathway
