# Supplementary material for: Organogenetic transcriptomes of the Drosophila embryo at single cell resolution
Source: Development. 2024 Jan 19;151(2):dev202097. doi: 10.1242/dev.202097 (PMC10820837; doi:10.1242/dev.202097)
Supplement: Table S7. Differentially expressed genes for trachea sub-populations (early tracheal cells, intermediate tracheal cells, late tracheal cells, and tracheal tip cells) relative to all other tracheal cells. [file develop-151-202097-TableS7.xlsx]

## Sheet: Supp_Table_7
	feature	group	avgExpr	logFC	statistic	auc	pval	padj	pct_in	pct_out
1	Nep3	Tracheal Tip Cells	0.00420183	0.00299929	47825	0.503952	0.481176	1	1.53846	0.753425
2	tRNA:Pro-CGG-1-1	Tracheal Tip Cells	0	0	47450	0.5	1	1	0	0
3	CG9570	Tracheal Tip Cells	0	0	47450	0.5	1	1	0	0
4	Or19b	Tracheal Tip Cells	0	0	47450	0.5	1	1	0	0
5	CG15322	Tracheal Tip Cells	0	0	47450	0.5	1	1	0	0
6	Or19a	Tracheal Tip Cells	0	0	47450	0.5	1	1	0	0
7	karr	Tracheal Tip Cells	0	-0.000622176	47352.5	0.498973	0.715988	1	0	0.205479
8	fd19B	Tracheal Tip Cells	0	0	47450	0.5	1	1	0	0
9	CG17003	Tracheal Tip Cells	0	0	47450	0.5	1	1	0	0
10	CG12655	Tracheal Tip Cells	0	-0.000929801	47352.5	0.498973	0.715988	1	0	0.205479
11	CR32821	Tracheal Tip Cells	0	0	47450	0.5	1	1	0	0
12	CG33217	Tracheal Tip Cells	0.0321413	-0.0241851	43022	0.45334	0.0868872	0.53378	13.8462	24.0411
13	Vps11	Tracheal Tip Cells	0.0298818	-0.0205061	42327	0.446017	0.041813	0.353605	10.7692	22.4658
14	RpL10	Tracheal Tip Cells	1.3516	-0.0310673	37929.5	0.399679	0.00613606	0.116312	100	100
15	G9a	Tracheal Tip Cells	0.101726	-0.0122071	46281	0.487682	0.695525	1	32.3077	36.2329
16	cin	Tracheal Tip Cells	0.033274	-0.0152745	42600	0.448894	0.0602258	0.437698	12.3077	23.9726
17	CG3777	Tracheal Tip Cells	0.297602	0.12703	56999	0.600622	0.0016228	0.0457533	52.3077	37.2603
18	CG12470	Tracheal Tip Cells	0	-0.000161192	47385	0.499315	0.767078	1	0	0.136986
19	Or1a	Tracheal Tip Cells	0	0	47450	0.5	1	1	0	0
20	y	Tracheal Tip Cells	0.0360136	0.0279131	48516	0.511233	0.377309	1	6.15385	4.10959
21	ac	Tracheal Tip Cells	0.00792854	-0.00641586	46694	0.492034	0.548661	1	3.07692	4.65753
22	sc	Tracheal Tip Cells	0.0199735	0.00594744	47110	0.496417	0.826061	1	6.15385	7.12329
23	l(1)sc	Tracheal Tip Cells	0.02889	0.00699348	49360	0.520126	0.20844	0.876057	10.7692	6.64384
24	ase	Tracheal Tip Cells	0.003604	-0.0142665	45253	0.476849	0.123534	0.652377	1.53846	6.16438
25	CG13373	Tracheal Tip Cells	0.0342332	0.0103387	46837	0.493541	0.761221	1	10.7692	12.8767
26	CG32817	Tracheal Tip Cells	0.00848006	0.00643593	48366.5	0.509658	0.169936	0.782837	3.07692	1.16438
27	CG3176	Tracheal Tip Cells	0.0194529	0.0075977	48101.5	0.506865	0.616993	1	6.15385	4.86301
28	CG3156	Tracheal Tip Cells	0.0323694	0.0127911	48015.5	0.505959	0.773214	1	12.3077	11.9863
29	CG17778	Tracheal Tip Cells	0	-0.000654468	47255	0.497945	0.605602	1	0	0.410959
30	arg	Tracheal Tip Cells	0.00436521	-0.000549976	47209	0.49746	0.777011	1	1.53846	2.05479
31	CG17896	Tracheal Tip Cells	0.0294163	0.0147255	49166	0.518082	0.284574	1	10.7692	7.53425
32	CG18273	Tracheal Tip Cells	0.0156661	-0.0060983	44759.5	0.471649	0.170059	0.782849	6.15385	12.2603
33	CR18275	Tracheal Tip Cells	0.0107329	0.0091985	49194	0.518377	0.00578373	0.111767	4.61538	0.958904
34	Cyp4g1	Tracheal Tip Cells	0	-0.00542764	46150	0.486301	0.17663	0.79769	0	2.73973
35	Pgcl	Tracheal Tip Cells	0	-0.00127741	47255	0.497945	0.605602	1	0	0.410959
36	CG32816	Tracheal Tip Cells	0.0123394	-0.007469	45657	0.481106	0.281557	1	4.61538	8.49315
37	CG13375	Tracheal Tip Cells	0	-0.000214032	47320	0.49863	0.673909	1	0	0.273973
38	CG3038	Tracheal Tip Cells	0.132033	0.0354135	52326	0.55138	0.101158	0.576495	41.5385	35.3425
39	Appl	Tracheal Tip Cells	0.0333056	0.0017139	47552	0.501075	0.956552	1	10.7692	10.6849
40	CG13369	Tracheal Tip Cells	0.0237708	-0.0140796	42331	0.446059	0.0307181	0.299066	7.69231	19.3151
41	CG17829	Tracheal Tip Cells	0.014011	-0.013496	42357	0.446333	0.0194149	0.225892	4.61538	15.8219
42	Mybbp1A	Tracheal Tip Cells	0.0292664	-0.00519017	44645	0.470443	0.222167	0.907917	10.7692	17.7397
43	su(sable)	Tracheal Tip Cells	0.0348258	0.00496275	46806.5	0.493219	0.761502	1	12.3077	14.4521
44	CG13367	Tracheal Tip Cells	0.025404	-0.00541638	44467	0.468567	0.178542	0.802105	9.23077	16.3014
45	Roc1a	Tracheal Tip Cells	0.426741	-0.028468	42205.5	0.444737	0.129412	0.671549	90.7692	78.6301
46	CG5254	Tracheal Tip Cells	0.00576189	-0.00786399	45851.5	0.483156	0.276844	1	3.07692	6.50685
47	CG5273	Tracheal Tip Cells	0.0318235	0.0116067	47851.5	0.504231	0.840177	1	12.3077	12.3973
48	fz3	Tracheal Tip Cells	0	-0.0129931	44395	0.467808	0.0349126	0.322322	0	6.43836
49	CG16989	Tracheal Tip Cells	0.0278825	-0.00208779	45212	0.476417	0.314508	1	10.7692	16.3699
50	CG14635	Tracheal Tip Cells	0	0	47450	0.5	1	1	0	0
51	CG13358	Tracheal Tip Cells	0	-0.000985357	47190	0.49726	0.550496	1	0	0.547945
52	CG13359	Tracheal Tip Cells	0	0	47450	0.5	1	1	0	0
53	Rbf	Tracheal Tip Cells	0.0372245	0.00229375	45466.5	0.479099	0.388758	1	12.3077	17.7397
54	CG13360	Tracheal Tip Cells	0	-0.000863293	47320	0.49863	0.673909	1	0	0.273973
55	RpL22	Tracheal Tip Cells	0.454679	0.0467703	51490	0.542571	0.241761	0.956988	87.6923	75.8219
56	CG13361	Tracheal Tip Cells	0.00404555	0.00329938	48082	0.50666	0.0401741	0.345579	1.53846	0.205479
57	CG13362	Tracheal Tip Cells	0.0322357	0.00220582	48475	0.510801	0.574945	1	12.3077	10.137
58	Hmt4-20	Tracheal Tip Cells	0.073236	0.00774322	48030.5	0.506117	0.826805	1	24.6154	25.274
59	RpL36	Tracheal Tip Cells	1.38616	0.0223515	51701	0.544795	0.221124	0.906348	100	100
60	CG13364	Tracheal Tip Cells	0.329254	-0.124316	33357	0.351496	4.59798920474976e-05	0.00263426	76.9231	79.2466
61	CG13365	Tracheal Tip Cells	0.0446501	-0.025352	42054	0.44314	0.0484747	0.385087	15.3846	28.0822
62	CG13366	Tracheal Tip Cells	0.0695679	-0.00674766	44242.5	0.466201	0.246982	0.962627	20	28.9726
63	CG14634	Tracheal Tip Cells	0	0	47450	0.5	1	1	0	0
64	CG11664	Tracheal Tip Cells	0	0	47450	0.5	1	1	0	0
65	CG11663	Tracheal Tip Cells	0	0	47450	0.5	1	1	0	0
66	MED22	Tracheal Tip Cells	0.0957777	0.0014778	47439	0.499884	0.997156	1	32.3077	34.589
67	CG32815	Tracheal Tip Cells	0	-0.00155418	47092.5	0.496233	0.483226	1	0	0.753425
68	TRAM	Tracheal Tip Cells	0.455578	0.116059	57573.5	0.606675	0.00284086	0.0697534	81.5385	63.2192
69	mus81	Tracheal Tip Cells	0.00706341	0.00501529	48334	0.509315	0.196834	0.848535	3.07692	1.23288
70	CG18823	Tracheal Tip Cells	0	-0.000243918	47352.5	0.498973	0.715988	1	0	0.205479
71	CG14631	Tracheal Tip Cells	0	0	47450	0.5	1	1	0	0
72	CG3021	Tracheal Tip Cells	0.0038373	-0.00925154	44828	0.472371	0.0855738	0.527277	1.53846	7.12329
73	CG14629	Tracheal Tip Cells	0.055635	-0.0236726	45441.5	0.478836	0.424952	1	18.4615	22.1233
74	CG14628	Tracheal Tip Cells	0.00507289	0.00476094	48020	0.506006	0.130555	0.67335	1.53846	0.342466
75	CG3655	Tracheal Tip Cells	0.315937	0.120705	61275.5	0.645685	2.12387770774011e-05	0.00130015	70.7692	49.2466
76	Cdc45	Tracheal Tip Cells	0	-0.0174554	43680	0.460274	0.0182418	0.218401	0	7.94521
77	CG11638	Tracheal Tip Cells	0	-0.00195442	46767.5	0.492808	0.330761	1	0	1.43836
78	TfIIA-S-2	Tracheal Tip Cells	0	-0.00147773	47027.5	0.495548	0.445543	1	0	0.890411
79	CG3690	Tracheal Tip Cells	0	-3.52704e-05	47417.5	0.499658	0.835422	1	0	0.0684932
80	CG3699	Tracheal Tip Cells	0.0318875	0.0140865	50449.5	0.531607	0.0393217	0.344863	12.3077	5.9589
81	CG3703	Tracheal Tip Cells	0	-0.000400915	47385	0.499315	0.767078	1	0	0.136986
82	CG3704	Tracheal Tip Cells	0.0307708	0.00411869	45788	0.482487	0.442383	1	10.7692	15.274
83	CG3706	Tracheal Tip Cells	0.00319471	0.00264834	48083	0.50667	0.0398594	0.344863	1.53846	0.205479
84	CG3708	Tracheal Tip Cells	0	-0.000261954	47417.5	0.499658	0.835422	1	0	0.0684932
85	CG3713	Tracheal Tip Cells	0	-0.00347062	46670	0.491781	0.297942	1	0	1.64384
86	CG32814	Tracheal Tip Cells	0	-0.000242947	47190	0.49726	0.550496	1	0	0.547945
87	CG11378	Tracheal Tip Cells	0	-0.00270598	47060	0.49589	0.463787	1	0	0.821918
88	CG11379	Tracheal Tip Cells	0	0	47450	0.5	1	1	0	0
89	CG14627	Tracheal Tip Cells	0	0	47450	0.5	1	1	0	0
90	CG14626	Tracheal Tip Cells	0	-0.00057879	47222.5	0.497603	0.576761	1	0	0.479452
91	CG11380	Tracheal Tip Cells	0	0	47450	0.5	1	1	0	0
92	CG14625	Tracheal Tip Cells	0	0	47450	0.5	1	1	0	0
93	CG11381	Tracheal Tip Cells	0	0	47450	0.5	1	1	0	0
94	CG14624	Tracheal Tip Cells	0	0	47450	0.5	1	1	0	0
95	CG11382	Tracheal Tip Cells	0	-0.00252614	46767.5	0.492808	0.330761	1	0	1.43836
96	CG32812	Tracheal Tip Cells	0	-0.000237708	47352.5	0.498973	0.715988	1	0	0.205479
97	fs(1)N	Tracheal Tip Cells	0	-0.000566357	47287.5	0.498288	0.637659	1	0	0.342466
98	Naa30A	Tracheal Tip Cells	0.0598538	-0.00720246	46131.5	0.486106	0.628652	1	23.0769	27.4658
99	Tsp2A	Tracheal Tip Cells	0.0250319	0.00787549	48816	0.514394	0.359617	1	9.23077	6.43836
100	CG11417	Tracheal Tip Cells	0.0631519	0.00088894	46436.5	0.48932	0.703413	1	21.5385	25.6849
101	CG14770	Tracheal Tip Cells	0	-0.00146393	47027.5	0.495548	0.445543	1	0	0.890411
102	ssx	Tracheal Tip Cells	0.0439215	-0.0282224	41897	0.441486	0.0468753	0.377181	16.9231	29.863
103	AMPKalpha	Tracheal Tip Cells	0.0291872	-0.00925651	42650.5	0.449426	0.0485586	0.385087	9.23077	20.6164
104	CG32813	Tracheal Tip Cells	0.0382937	0.00445237	47942.5	0.50519	0.798017	1	12.3077	11.4384
105	Rilpl	Tracheal Tip Cells	0.00920619	0.00248246	46343.5	0.48834	0.418035	1	3.07692	5.54795
106	Lrpprc2	Tracheal Tip Cells	0.00809189	-0.00411236	45591	0.480411	0.224947	0.915719	3.07692	7.12329
107	CG14785	Tracheal Tip Cells	0	-0.00157603	46670	0.491781	0.297942	1	0	1.64384
108	CG3719	Tracheal Tip Cells	0.090798	-0.0141288	44674	0.470748	0.357406	1	29.2308	37.6712
109	png	Tracheal Tip Cells	0	-0.000749355	47060	0.49589	0.463787	1	0	0.821918
110	CG12773	Tracheal Tip Cells	0.104694	0.0618211	55336.5	0.583103	0.00172778	0.0479565	33.8462	21.4384
111	MTPAP	Tracheal Tip Cells	0.00427512	-0.0062559	44645	0.470443	0.073062	0.485315	1.53846	7.53425
112	CG11409	Tracheal Tip Cells	0	-0.00460783	46345	0.488356	0.213795	0.888328	0	2.32877
113	DAAM	Tracheal Tip Cells	0.0135629	-0.00438231	47231.5	0.497698	0.883721	1	6.15385	6.57534
114	CG32811	Tracheal Tip Cells	0	-0.000274069	47417.5	0.499658	0.835422	1	0	0.0684932
115	Atf3	Tracheal Tip Cells	0.0145664	-0.0027971	46793	0.493077	0.680972	1	6.15385	7.67123
116	CG11403	Tracheal Tip Cells	0.0103746	0.00036291	46110	0.48588	0.345119	1	3.07692	6.0274
117	CG11398	Tracheal Tip Cells	0.00208679	-0.00936485	45131	0.475564	0.111118	0.611636	1.53846	6.43836
118	CG11384	Tracheal Tip Cells	0	0	47450	0.5	1	1	0	0
119	eIF4E7	Tracheal Tip Cells	0	0	47450	0.5	1	1	0	0
120	CG14777	Tracheal Tip Cells	0	-0.00141424	46995	0.495205	0.428365	1	0	0.958904
121	CG14778	Tracheal Tip Cells	0	0	47450	0.5	1	1	0	0
122	CG14780	Tracheal Tip Cells	0	-0.000204909	47352.5	0.498973	0.715988	1	0	0.205479
123	rush	Tracheal Tip Cells	0.00982248	-0.00164088	46160	0.486407	0.35835	1	3.07692	5.89041
124	inc	Tracheal Tip Cells	0.0519323	-0.0413325	39413.5	0.415316	0.00584377	0.11232	15.3846	34.1781
125	dor	Tracheal Tip Cells	0.0225965	0.00162292	46045.5	0.4852	0.486076	1	9.23077	12.9452
126	hfw	Tracheal Tip Cells	0.075224	0.0511618	54135	0.570443	0.00199817	0.0538723	26.1538	14.589
127	CG14797	Tracheal Tip Cells	0	-0.000642375	47287.5	0.498288	0.637659	1	0	0.342466
128	b6	Tracheal Tip Cells	0	-0.000114093	47352.5	0.498973	0.715988	1	0	0.205479
129	Scgdelta	Tracheal Tip Cells	0	0	47450	0.5	1	1	0	0
130	CG3795	Tracheal Tip Cells	0	0	47450	0.5	1	1	0	0
131	a6	Tracheal Tip Cells	0.0321209	0.00735384	47115	0.49647	0.872809	1	12.3077	13.9726
132	CG3740	Tracheal Tip Cells	0.00407553	-0.00641405	45884	0.483498	0.22011	0.905723	1.53846	4.86301
133	Mur2B	Tracheal Tip Cells	0	-0.00191394	46995	0.495205	0.428365	1	0	0.958904
134	CG14795	Tracheal Tip Cells	0	-0.000950077	47320	0.49863	0.673909	1	0	0.273973
135	sta	Tracheal Tip Cells	1.40695	0.0343982	54747	0.576891	0.0356967	0.326885	100	100
136	snoRNA:M	Tracheal Tip Cells	0	0	47450	0.5	1	1	0	0
137	Rab27	Tracheal Tip Cells	0.0192525	0.0160145	48946	0.515764	0.0503212	0.394177	4.61538	1.50685
138	CG32808	Tracheal Tip Cells	0.00261037	-0.00376206	45833	0.482961	0.211377	0.883414	1.53846	5
139	O-fut2	Tracheal Tip Cells	0.0193802	0.00430683	45933.5	0.48402	0.39408	1	6.15385	9.79452
140	CG14787	Tracheal Tip Cells	0	-0.00250298	46540	0.490411	0.260233	0.986987	0	1.91781
141	CG32806	Tracheal Tip Cells	0	0	47450	0.5	1	1	0	0
142	MED18	Tracheal Tip Cells	0.0376117	-0.0363695	41272.5	0.434905	0.0256395	0.268691	15.3846	29.1096
143	CG14803	Tracheal Tip Cells	0	-0.00425988	46117.5	0.485959	0.171169	0.784928	0	2.80822
144	Vps26	Tracheal Tip Cells	0.0399905	-0.00151975	45292.5	0.477266	0.387011	1	15.3846	21.7123
145	CG14805	Tracheal Tip Cells	0.0123762	-0.0521872	37093	0.390864	0.00010845	0.00546068	4.61538	26.8493
146	Coa8	Tracheal Tip Cells	0.0615775	-0.0358309	41578.5	0.43813	0.0463614	0.375171	21.5385	35.137
147	mRpL16	Tracheal Tip Cells	0.083199	-0.000107428	47428	0.499768	0.994004	1	29.2308	31.5753
148	mip130	Tracheal Tip Cells	0.0435724	7.16209130331366e-05	46289	0.487766	0.636364	1	16.9231	20.7534
149	Rbcn-3B	Tracheal Tip Cells	0.0437982	0.0109839	45444	0.478862	0.38556	1	12.3077	17.9452
150	Ocrl	Tracheal Tip Cells	0.015244	-0.0109437	43137	0.454552	0.0378408	0.33922	4.61538	14.1096
151	CG11596	Tracheal Tip Cells	0.0226863	-0.0180827	42117	0.443804	0.0255795	0.268487	7.69231	19.726
152	CG3587	Tracheal Tip Cells	0.0152062	-0.0252637	41220.5	0.434357	0.00911073	0.15057	6.15385	19.7945
153	CG4194	Tracheal Tip Cells	0.196658	-0.0132162	46283.5	0.487708	0.719002	1	50.7692	49.3151
154	Rtca	Tracheal Tip Cells	0.0204007	0.00364207	45501.5	0.479468	0.293086	1	6.15385	10.7534
155	CG4045	Tracheal Tip Cells	0.0290627	-0.0237044	40897.5	0.430954	0.0112064	0.17171	9.23077	24.1781
156	CG4199	Tracheal Tip Cells	0.00625188	-0.0141785	43632	0.459768	0.0420965	0.355109	3.07692	11.2329
157	CG14054	Tracheal Tip Cells	0	-0.00038887	47385	0.499315	0.767078	1	0	0.136986
158	CG4281	Tracheal Tip Cells	0.0307659	-0.00193372	44825	0.472339	0.268572	1	12.3077	19.1781
159	Sik2	Tracheal Tip Cells	0.0109353	0.0078705	48297.5	0.50893	0.227092	0.921722	3.07692	1.30137
160	moody	Tracheal Tip Cells	0.0213318	0.00353539	47170	0.49705	0.868058	1	7.69231	8.56164
161	CG4325	Tracheal Tip Cells	0.0024777	0.00110801	47919	0.504942	0.309371	1	1.53846	0.547945
162	Actn	Tracheal Tip Cells	0.0313643	-0.00898755	45098	0.475216	0.2872	1	10.7692	16.0959
163	usp	Tracheal Tip Cells	0.0383492	0.0055392	47816	0.503857	0.873972	1	16.9231	17.6027
164	PIG-K	Tracheal Tip Cells	0.0928406	0.0502089	55135.5	0.580985	0.00215753	0.0572195	33.8462	21.1644
165	CG3857	Tracheal Tip Cells	0.0192526	0.00238063	46572	0.490748	0.624957	1	7.69231	9.93151
166	eIF2Bepsilon	Tracheal Tip Cells	0.0272674	-0.0240734	41579.5	0.43814	0.0196802	0.227692	9.23077	22.5342
167	Edem1	Tracheal Tip Cells	0.0644523	0.0399721	51827.5	0.546128	0.0403419	0.34609	21.5385	14.3151
168	CG32801	Tracheal Tip Cells	0	-0.000692199	47222.5	0.497603	0.576761	1	0	0.479452
169	trr	Tracheal Tip Cells	0.0613549	0.0259992	49804	0.524805	0.297248	1	20	16.5753
170	CG14818	Tracheal Tip Cells	0.0638053	-0.0171702	44630	0.470285	0.317207	1	23.0769	30.411
171	CG14817	Tracheal Tip Cells	0.0594945	-0.0292659	41428	0.436544	0.0393654	0.344863	20	34.2466
172	Pgam5	Tracheal Tip Cells	0.0730403	0.00148288	45228.5	0.476591	0.423778	1	21.5385	29.1096
173	Pex5	Tracheal Tip Cells	0.0172724	0.00456643	46449	0.489452	0.552066	1	6.15385	8.63014
174	CG14814	Tracheal Tip Cells	0.00981046	0.00147782	47660	0.502213	0.863196	1	4.61538	4.24658
175	deltaCOP	Tracheal Tip Cells	0.117086	-0.0700654	39449	0.41569	0.0126702	0.176299	35.3846	47.8082
176	CG14812	Tracheal Tip Cells	0.0870438	-0.024143	42726.5	0.450227	0.119553	0.640399	26.1538	38.6301
177	CG14811	Tracheal Tip Cells	0	0	47450	0.5	1	1	0	0
178	CG4025	Tracheal Tip Cells	0.0351818	0.0193234	48505	0.511117	0.545806	1	10.7692	9.17808
179	Unc-76	Tracheal Tip Cells	0.034646	-0.00336087	45658	0.481117	0.42677	1	12.3077	16.8493
180	csw	Tracheal Tip Cells	0.0428324	-0.00601501	45608.5	0.480595	0.449246	1	15.3846	20.3425
181	D2hgdh	Tracheal Tip Cells	0	-0.00345237	46670	0.491781	0.297942	1	0	1.64384
182	Pgd	Tracheal Tip Cells	0	-0.0109433	44297.5	0.466781	0.0319584	0.307036	0	6.64384
183	CG3630	Tracheal Tip Cells	0.00539249	0.000883423	47021	0.495479	0.643507	1	1.53846	2.46575
184	ND-B14.5A	Tracheal Tip Cells	0.110038	-0.0298761	43576	0.459178	0.216781	0.895944	33.8462	43.4247
185	Cyp4d2	Tracheal Tip Cells	0	-0.00161641	47060	0.49589	0.463787	1	0	0.821918
186	Cyp4ae1	Tracheal Tip Cells	0	-0.000182462	47385	0.499315	0.767078	1	0	0.136986
187	pn	Tracheal Tip Cells	0	-0.00292716	46247.5	0.487329	0.194212	0.840771	0	2.53425
188	CG17776	Tracheal Tip Cells	0.0473235	-0.0454955	40372	0.425416	0.013935	0.186164	16.9231	32.7397
189	CG17777	Tracheal Tip Cells	0	-0.000145851	47320	0.49863	0.673909	1	0	0.273973
190	CG3457	Tracheal Tip Cells	0	-0.00233275	46962.5	0.494863	0.412148	1	0	1.0274
191	Mct1	Tracheal Tip Cells	0	-0.00969608	45987.5	0.484589	0.151115	0.728474	0	3.08219
192	CG14052	Tracheal Tip Cells	0	-0.000128326	47352.5	0.498973	0.715988	1	0	0.205479
193	pcx	Tracheal Tip Cells	0.192772	0.133772	64318	0.677745	4.00596046001932e-10	7.86885090360937e-08	53.8462	25.274
194	fs(1)K10	Tracheal Tip Cells	0.0126851	-0.00827413	43934	0.46295	0.0736494	0.487406	4.61538	12.3973
195	Or2a	Tracheal Tip Cells	0	-0.000562275	47287.5	0.498288	0.637659	1	0	0.342466
196	CG3071	Tracheal Tip Cells	0.0531658	-0.0144726	44440	0.468282	0.270269	1	20	27.7397
197	CG2854	Tracheal Tip Cells	0	-0.000102486	47385	0.499315	0.767078	1	0	0.136986
198	lncRNA:CR33218	Tracheal Tip Cells	0	-0.000568341	47287.5	0.498288	0.637659	1	0	0.342466
199	Raf	Tracheal Tip Cells	0.02159	0.00749138	46584	0.490875	0.631729	1	7.69231	10.0685
200	CG2841	Tracheal Tip Cells	0	-0.00673109	45857.5	0.483219	0.133594	0.678214	0	3.35616
201	mRpL14	Tracheal Tip Cells	0.0745184	-0.0102777	45868	0.48333	0.578844	1	26.1538	31.3014
202	Ilp6	Tracheal Tip Cells	0.0317696	0.0143938	49575	0.522392	0.154071	0.737354	10.7692	6.36986
203	CG14050	Tracheal Tip Cells	0	-0.0140382	43192.5	0.455137	0.0116887	0.175577	0	8.9726
204	CG2865	Tracheal Tip Cells	0.310854	0.00236987	48502.5	0.511091	0.754432	1	64.6154	60.0685
205	CG2918	Tracheal Tip Cells	0.529562	0.318923	79005	0.832508	1.34426441855078e-21	1.94692753957943e-18	96.9231	52.5342
206	CG2924	Tracheal Tip Cells	0.0844642	-0.0245623	44114	0.464847	0.268723	1	29.2308	37.6712
207	temp	Tracheal Tip Cells	0.013471	-0.000323821	45760	0.482192	0.30838	1	4.61538	8.42466
208	CG3078	Tracheal Tip Cells	0	-0.0016211	47190	0.49726	0.550496	1	0	0.547945
209	CG3191	Tracheal Tip Cells	0.00330579	-0.00231731	46566	0.490685	0.41419	1	1.53846	3.42466
210	crn	Tracheal Tip Cells	0.0489804	-0.00563453	44549.5	0.469436	0.268874	1	16.9231	24.863
211	kz	Tracheal Tip Cells	0.0143005	-0.0103392	45143	0.47569	0.221876	0.907558	6.15385	11.2329
212	Vinc	Tracheal Tip Cells	0.0170694	-0.00499219	44625	0.470232	0.154517	0.738898	6.15385	12.6027
213	FarO	Tracheal Tip Cells	0	-0.000340947	47417.5	0.499658	0.835422	1	0	0.0684932
214	CG14053	Tracheal Tip Cells	0	0	47450	0.5	1	1	0	0
215	Nmd3	Tracheal Tip Cells	0.0244493	-0.0256822	41479	0.437081	0.0178063	0.215319	9.23077	22.6027
216	Cyp4d14	Tracheal Tip Cells	0	-0.00020839	47255	0.497945	0.605602	1	0	0.410959
217	Cyp4d1	Tracheal Tip Cells	0	-0.000374402	47385	0.499315	0.767078	1	0	0.136986
218	wapl	Tracheal Tip Cells	0.0478152	0.0139159	47913	0.504879	0.840686	1	16.9231	17.5342
219	bcn92	Tracheal Tip Cells	0.042654	-0.0128536	44688	0.470896	0.287085	1	16.9231	24.1096
220	ph-p	Tracheal Tip Cells	0.0485876	-0.0136124	44264	0.466428	0.224097	0.913509	16.9231	24.7945
221	ph-d	Tracheal Tip Cells	0.0367593	0.00145368	46450.5	0.489468	0.65919	1	13.8462	16.9863
222	CG16903	Tracheal Tip Cells	0.0760691	-0.0201355	44049	0.464162	0.250762	0.97021	26.1538	35.4795
223	AANATL7	Tracheal Tip Cells	0	-3.87369e-05	47417.5	0.499658	0.835422	1	0	0.0684932
224	wds	Tracheal Tip Cells	0.0915197	-0.0252768	44312	0.466934	0.300375	1	30.7692	38.2192
225	egh	Tracheal Tip Cells	0.153222	0.0632761	56315.5	0.593419	0.00224245	0.0585999	46.1538	32.2603
226	Seipin	Tracheal Tip Cells	0.00781403	-0.00169944	45644	0.480969	0.17855	0.802105	1.53846	5.41096
227	brv3	Tracheal Tip Cells	0	-0.00038346	47352.5	0.498973	0.715988	1	0	0.205479
228	Tsp3A	Tracheal Tip Cells	0.0430507	0.0217605	48829	0.514531	0.483041	1	13.8462	11.9863
229	eIF3g1	Tracheal Tip Cells	0.314618	0.000633386	46262.5	0.487487	0.727243	1	78.4615	65.137
230	Smyd3	Tracheal Tip Cells	0.0024777	-0.00910378	44594	0.469905	0.0691431	0.470115	1.53846	7.60274
231	Klp3A	Tracheal Tip Cells	0.0343971	0.00663879	48132	0.507187	0.738056	1	13.8462	13.0822
232	CG13760	Tracheal Tip Cells	0.00625188	-0.00975144	44288	0.466681	0.0746262	0.492066	3.07692	9.86301
233	Vha36-3	Tracheal Tip Cells	0	-0.00129957	47157.5	0.496918	0.526357	1	0	0.616438
234	boi	Tracheal Tip Cells	0.0781979	0.03544	51314	0.540717	0.101462	0.577409	24.6154	18.3562
235	tko	Tracheal Tip Cells	0.093224	-0.0212017	44927	0.473414	0.406904	1	32.3077	38.6986
236	gt	Tracheal Tip Cells	0	-0.00300968	46962.5	0.494863	0.412148	1	0	1.0274
237	CG32797	Tracheal Tip Cells	0	0	47450	0.5	1	1	0	0
238	CG12496	Tracheal Tip Cells	0.0190437	0.0130565	49427.5	0.520838	0.0239469	0.257397	6.15385	1.9863
239	sgg	Tracheal Tip Cells	0.1925	0.0235048	51225	0.539779	0.242188	0.956988	53.8462	48.2192
240	per	Tracheal Tip Cells	0	-0.000283958	47385	0.499315	0.767078	1	0	0.136986
241	CG2662	Tracheal Tip Cells	0.00407553	-0.00545827	45349	0.477861	0.136683	0.689392	1.53846	6.0274
242	eIF2Bbeta	Tracheal Tip Cells	0.0196811	-0.025594	40898	0.430959	0.0087601	0.147204	7.69231	22.1918
243	CG2681	Tracheal Tip Cells	0	-0.0022277	46930	0.494521	0.396801	1	0	1.09589
244	CG2694	Tracheal Tip Cells	0	-0.00369512	46117.5	0.485959	0.171169	0.784928	0	2.80822
245	fs(1)Yb	Tracheal Tip Cells	0	-0.000432167	47320	0.49863	0.673909	1	0	0.273973
246	fs(1)Ya	Tracheal Tip Cells	0	-0.000664068	47352.5	0.498973	0.715988	1	0	0.205479
247	dwg	Tracheal Tip Cells	0.0106981	-0.0103109	43325	0.456533	0.0443204	0.365999	4.61538	13.6986
248	CG2712	Tracheal Tip Cells	0.00502495	-0.00391298	44910	0.473235	0.0928775	0.552483	1.53846	6.9863
249	CG12498	Tracheal Tip Cells	0	0	47450	0.5	1	1	0	0
250	w	Tracheal Tip Cells	0.0046669	0.000132476	47241	0.497798	0.802967	1	1.53846	1.9863
251	CG32795	Tracheal Tip Cells	0.085011	0.0404787	49849	0.525279	0.33264	1	23.0769	20.9589
252	Syx4	Tracheal Tip Cells	0	-0.00100873	47092.5	0.496233	0.483226	1	0	0.753425
253	crm	Tracheal Tip Cells	0.0207434	0.00508919	46733	0.492445	0.68619	1	7.69231	9.65753
254	CG2701	Tracheal Tip Cells	0.0261156	0.00333759	46298	0.487861	0.58232	1	10.7692	14.1096
255	CG2685	Tracheal Tip Cells	0.00809146	-0.0168956	42642	0.449336	0.0178158	0.215319	3.07692	13.4247
256	CG2680	Tracheal Tip Cells	0	-0.000276077	47385	0.499315	0.767078	1	0	0.136986
257	Ugalt	Tracheal Tip Cells	0.066688	0.0199615	48148.5	0.50736	0.7764	1	20	20.6849
258	Spg7	Tracheal Tip Cells	0.0137329	0.00239914	47371.5	0.499173	0.95807	1	6.15385	6.50685
259	dyw	Tracheal Tip Cells	0	-0.00101389	47190	0.49726	0.550496	1	0	0.547945
260	CG2652	Tracheal Tip Cells	0	-0.000404458	47385	0.499315	0.767078	1	0	0.136986
261	HLH3B	Tracheal Tip Cells	0.00413848	0.000961911	47725	0.502898	0.643892	1	1.53846	0.958904
262	N	Tracheal Tip Cells	1.08389	0.381008	78642.5	0.828688	2.52045088963132e-19	2.37121366590315e-16	100	86.8493
263	CG3939	Tracheal Tip Cells	0.0153499	-0.00770463	45009	0.474278	0.203147	0.862161	6.15385	11.6438
264	dnc	Tracheal Tip Cells	0.0197635	-0.016616	44353	0.467366	0.121953	0.648203	6.15385	12.8767
265	ng1	Tracheal Tip Cells	0	0	47450	0.5	1	1	0	0
266	Sgs4	Tracheal Tip Cells	0	0	47450	0.5	1	1	0	0
267	CG10801	Tracheal Tip Cells	0	-2.03395e-05	47417.5	0.499658	0.835422	1	0	0.0684932
268	CG12206	Tracheal Tip Cells	0.0201864	-0.0231192	42371.5	0.446486	0.0249741	0.264305	6.15385	17.3288
269	CG16781	Tracheal Tip Cells	0	0	47450	0.5	1	1	0	0
270	CG16782	Tracheal Tip Cells	0	-0.000293864	47385	0.499315	0.767078	1	0	0.136986
271	CG14269	Tracheal Tip Cells	0	0	47450	0.5	1	1	0	0
272	tRNA:Gln-TTG-2-1	Tracheal Tip Cells	0	0	47450	0.5	1	1	0	0
273	CG12535	Tracheal Tip Cells	0.00298412	-0.00197679	47015	0.495416	0.638869	1	1.53846	2.46575
274	CG10793	Tracheal Tip Cells	0	-9.98478e-05	47417.5	0.499658	0.835422	1	0	0.0684932
275	Pig1	Tracheal Tip Cells	0	0	47450	0.5	1	1	0	0
276	ng4	Tracheal Tip Cells	0	0	47450	0.5	1	1	0	0
277	ng3	Tracheal Tip Cells	0	0	47450	0.5	1	1	0	0
278	ng2	Tracheal Tip Cells	0	0	47450	0.5	1	1	0	0
279	CG14265	Tracheal Tip Cells	0.00742575	0.00498681	48611.5	0.512239	0.0226003	0.247993	3.07692	0.616438
280	Fcp3C	Tracheal Tip Cells	0	-0.00219758	46897.5	0.494178	0.382247	1	0	1.16438
281	CG18508	Tracheal Tip Cells	0.0171023	-0.00744632	45807	0.482687	0.3893	1	7.69231	11.4384
282	CG3526	Tracheal Tip Cells	0	0	47450	0.5	1	1	0	0
283	CG32793	Tracheal Tip Cells	0	-0.000326046	47417.5	0.499658	0.835422	1	0	0.0684932
284	CG3592	Tracheal Tip Cells	0	0	47450	0.5	1	1	0	0
285	CG3598	Tracheal Tip Cells	0	0	47450	0.5	1	1	0	0
286	CG14420	Tracheal Tip Cells	0	0	47450	0.5	1	1	0	0
287	CG14421	Tracheal Tip Cells	0	0	47450	0.5	1	1	0	0
288	CG14422	Tracheal Tip Cells	0	-1.47365e-05	47417.5	0.499658	0.835422	1	0	0.0684932
289	CG14423	Tracheal Tip Cells	0	-0.000797175	47287.5	0.498288	0.637659	1	0	0.342466
290	CG17959	Tracheal Tip Cells	0	-0.000107241	47417.5	0.499658	0.835422	1	0	0.0684932
291	CG3603	Tracheal Tip Cells	0	-0.0048005	46312.5	0.488014	0.207028	0.8727	0	2.39726
292	kirre	Tracheal Tip Cells	0.088913	-0.0238673	44646	0.470453	0.295588	1	20	26.3014
293	CG4116	Tracheal Tip Cells	0	0	47450	0.5	1	1	0	0
294	rst	Tracheal Tip Cells	0.239555	0.0544904	51790	0.545732	0.169518	0.782126	50.7692	43.9726
295	CG14424	Tracheal Tip Cells	0	-0.000211524	47417.5	0.499658	0.835422	1	0	0.0684932
296	CG14419	Tracheal Tip Cells	0	-0.000223625	47352.5	0.498973	0.715988	1	0	0.205479
297	CG14418	Tracheal Tip Cells	0	0	47450	0.5	1	1	0	0
298	CG14417	Tracheal Tip Cells	0.0024777	0.00216591	48147	0.507345	0.00138148	0.0410229	1.53846	0.0684932
299	CG14416	Tracheal Tip Cells	0	0	47450	0.5	1	1	0	0
300	CG10802	Tracheal Tip Cells	0.00381839	-0.0110584	43740	0.460906	0.0324579	0.309267	1.53846	9.45205
301	CG10803	Tracheal Tip Cells	0.0764213	0.000922565	46110.5	0.485885	0.634781	1	24.6154	30.3425
302	CG13021	Tracheal Tip Cells	0	-6.61285e-05	47417.5	0.499658	0.835422	1	0	0.0684932
303	ppk8	Tracheal Tip Cells	0	-5.1552e-05	47417.5	0.499658	0.835422	1	0	0.0684932
304	Ilp7	Tracheal Tip Cells	0	-8.74164e-05	47385	0.499315	0.767078	1	0	0.136986
305	Mnt	Tracheal Tip Cells	0.0573502	-0.0606856	39043	0.411412	0.00472939	0.0991064	18.4615	36.4384
306	Rala	Tracheal Tip Cells	0.0787827	-0.0601942	39259	0.413688	0.00857559	0.145033	24.6154	42.7397
307	Parg	Tracheal Tip Cells	0.0119773	0.00249229	46432	0.489273	0.504585	1	4.61538	6.9863
308	CG2875	Tracheal Tip Cells	0.0207974	-0.0219147	41508	0.437387	0.0151126	0.194765	7.69231	20.9589
309	DIP-alpha	Tracheal Tip Cells	0.0130755	0.0043616	47359	0.499041	0.944572	1	4.61538	4.93151
310	Gas8	Tracheal Tip Cells	0.00406735	0.00219195	47726	0.502908	0.642685	1	1.53846	0.958904
311	CG14270	Tracheal Tip Cells	0.0224535	-0.0221415	42579.5	0.448678	0.0431174	0.359983	9.23077	20.0685
312	CG10804	Tracheal Tip Cells	0	-0.00174916	47092.5	0.496233	0.483226	1	0	0.753425
313	tRNA:Gln-CTG-2-1	Tracheal Tip Cells	0	0	47450	0.5	1	1	0	0
314	tRNA:Pro-CGG-3-1	Tracheal Tip Cells	0	0	47450	0.5	1	1	0	0
315	CG2930	Tracheal Tip Cells	0.0345268	0.021323	50408	0.53117	0.0222206	0.245181	10.7692	4.58904
316	CG15239	Tracheal Tip Cells	0.00966276	-0.0209732	44013.5	0.463788	0.0578025	0.426169	3.07692	10.3425
317	Glos	Tracheal Tip Cells	0.0118138	0.00269085	47172	0.497071	0.837145	1	4.61538	5.34247
318	Gem4b	Tracheal Tip Cells	0	-0.000309151	47320	0.49863	0.673909	1	0	0.273973
319	Gem4c	Tracheal Tip Cells	0	-0.000161133	47385	0.499315	0.767078	1	0	0.136986
320	Vap33	Tracheal Tip Cells	0.272651	-0.0231868	44730.5	0.471344	0.42002	1	69.2308	60.9589
321	CG6414	Tracheal Tip Cells	0	-0.000657204	47385	0.499315	0.767078	1	0	0.136986
322	CG6428	Tracheal Tip Cells	0.00319471	-0.00217533	46698	0.492076	0.469963	1	1.53846	3.15068
323	lva	Tracheal Tip Cells	0.138694	0.0680331	55327	0.583003	0.00478131	0.0994946	40	28.7671
324	CG2938	Tracheal Tip Cells	0	-0.00414109	46215	0.486986	0.188142	0.825084	0	2.60274
325	lncRNA:roX1	Tracheal Tip Cells	0.981972	0.144751	56671	0.597165	0.00790702	0.138546	98.4615	88.4932
326	CG15375	Tracheal Tip Cells	0	-0.000385014	47385	0.499315	0.767078	1	0	0.136986
327	brn	Tracheal Tip Cells	0.0245485	0.0110363	47794	0.503625	0.842501	1	9.23077	9.0411
328	cib	Tracheal Tip Cells	0.175872	-0.280766	26447	0.278683	8.03900480729705e-10	1.48141454567459e-07	43.0769	69.4521
329	dgt4	Tracheal Tip Cells	0.0174461	-0.00631974	45113	0.475374	0.21833	0.900266	6.15385	11.3699
330	tyf	Tracheal Tip Cells	0.125344	0.0162167	47903	0.504773	0.880049	1	33.8462	36.7123
331	GlcAT-I	Tracheal Tip Cells	0.0307044	-0.0016139	44847	0.472571	0.253588	0.975025	10.7692	17.3973
332	CG15570	Tracheal Tip Cells	0	-0.000331422	47417.5	0.499658	0.835422	1	0	0.0684932
333	CG12691	Tracheal Tip Cells	0	0	47450	0.5	1	1	0	0
334	CG15572	Tracheal Tip Cells	0	0	47450	0.5	1	1	0	0
335	CG3626	Tracheal Tip Cells	0.0138788	0.00483633	46696	0.492055	0.608122	1	4.61538	6.43836
336	CG12688	Tracheal Tip Cells	0	-6.58321e-05	47417.5	0.499658	0.835422	1	0	0.0684932
337	CG12693	Tracheal Tip Cells	0	-0.000526711	47385	0.499315	0.767078	1	0	0.136986
338	mRpL33	Tracheal Tip Cells	0.0884503	-0.0216166	44692	0.470938	0.357263	1	29.2308	36.7808
339	mei-9	Tracheal Tip Cells	0	-0.00244232	46670	0.491781	0.297942	1	0	1.64384
340	CG15579	Tracheal Tip Cells	0	-0.000184111	47385	0.499315	0.767078	1	0	0.136986
341	CG12692	Tracheal Tip Cells	0	0	47450	0.5	1	1	0	0
342	CG15578	Tracheal Tip Cells	0	0	47450	0.5	1	1	0	0
343	CG15577	Tracheal Tip Cells	0	0	47450	0.5	1	1	0	0
344	CG15576	Tracheal Tip Cells	0	0	47450	0.5	1	1	0	0
345	Muc4B	Tracheal Tip Cells	0	0	47450	0.5	1	1	0	0
346	Femcoat	Tracheal Tip Cells	0	-0.000434407	47287.5	0.498288	0.637659	1	0	0.342466
347	CG15571	Tracheal Tip Cells	0	0	47450	0.5	1	1	0	0
348	Fas2	Tracheal Tip Cells	1.37216	0.490222	78411	0.826249	4.78910461049274e-19	4.28026224562788e-16	100	89.3151
349	Tip60	Tracheal Tip Cells	0.031605	0.00911834	46245.5	0.487308	0.544845	1	9.23077	12.5342
350	Nsun2	Tracheal Tip Cells	0.0573905	0.00126741	45261	0.476934	0.405894	1	18.4615	25.0685
351	Xpac	Tracheal Tip Cells	0.0226446	0.00506389	46743	0.49255	0.711159	1	9.23077	11.3699
352	CG6379	Tracheal Tip Cells	0.0406189	0.00158898	44582	0.469779	0.23307	0.936781	12.3077	19.863
353	bi	Tracheal Tip Cells	0.249638	-0.0103704	48423.5	0.510258	0.754252	1	46.1538	41.3699
354	CG3556	Tracheal Tip Cells	0	-0.00213947	47027.5	0.495548	0.445543	1	0	0.890411
355	CHOp24	Tracheal Tip Cells	0.462147	0.0876643	54635.5	0.575717	0.0361713	0.329542	89.2308	69.7945
356	CG3568	Tracheal Tip Cells	0.00461331	-0.000666643	46985	0.4951	0.620458	1	1.53846	2.53425
357	CG15912	Tracheal Tip Cells	0	-0.0030172	46800	0.493151	0.342725	1	0	1.36986
358	CG3527	Tracheal Tip Cells	0.0440549	-0.0328545	41631	0.438683	0.0380047	0.340518	16.9231	30.2055
359	CG3546	Tracheal Tip Cells	0	-0.000926179	47125	0.496575	0.504018	1	0	0.684932
360	Pp2C1	Tracheal Tip Cells	0.123305	0.0104885	48959.5	0.515906	0.617891	1	38.4615	37.6712
361	CG11444	Tracheal Tip Cells	0.101697	-0.088593	36828.5	0.388077	0.00108314	0.0360544	30.7692	50.8904
362	CG11436	Tracheal Tip Cells	0.035515	0.0167866	48267	0.508609	0.671829	1	12.3077	11.5068
363	Usf	Tracheal Tip Cells	0.0387205	-0.004301	44765	0.471707	0.274696	1	13.8462	20.9589
364	rb	Tracheal Tip Cells	0.0464924	-0.00516611	45975.5	0.484463	0.564179	1	18.4615	23.0822
365	lncRNA:CR32773	Tracheal Tip Cells	0	-0.000299676	47385	0.499315	0.767078	1	0	0.136986
366	ctp	Tracheal Tip Cells	0.538202	-0.0243555	42759.5	0.450574	0.176141	0.79769	93.8462	83.7671
367	Pdha	Tracheal Tip Cells	0.0222001	-0.00751598	44453	0.468419	0.156436	0.743104	7.69231	14.589
368	CG7024	Tracheal Tip Cells	0	-2.4978e-05	47417.5	0.499658	0.835422	1	0	0.0684932
369	CG6978	Tracheal Tip Cells	0	0	47450	0.5	1	1	0	0
370	CG12682	Tracheal Tip Cells	0	0	47450	0.5	1	1	0	0
371	boil	Tracheal Tip Cells	0	-4.99573e-05	47417.5	0.499658	0.835422	1	0	0.0684932
372	CG6927	Tracheal Tip Cells	0	-0.000536302	47385	0.499315	0.767078	1	0	0.136986
373	CG32772	Tracheal Tip Cells	0.0780748	-0.0152439	44450.5	0.468393	0.301199	1	24.6154	33.2192
374	CG6903	Tracheal Tip Cells	0.0273727	0.00850556	48217.5	0.508087	0.689926	1	12.3077	11.4384
375	Ptp4E	Tracheal Tip Cells	0.203059	0.13026	63138	0.665311	2.61971544608161e-08	3.44319217637565e-06	53.8462	29.0411
376	CG12680	Tracheal Tip Cells	0	0	47450	0.5	1	1	0	0
377	CG15468	Tracheal Tip Cells	0	-0.000361953	47417.5	0.499658	0.835422	1	0	0.0684932
378	CG2861	Tracheal Tip Cells	0	0	47450	0.5	1	1	0	0
379	CG15471	Tracheal Tip Cells	0	0	47450	0.5	1	1	0	0
380	CG2871	Tracheal Tip Cells	0	0	47450	0.5	1	1	0	0
381	Klf15	Tracheal Tip Cells	0	-0.000399129	47385	0.499315	0.767078	1	0	0.136986
382	CG15472	Tracheal Tip Cells	0	-8.19407e-05	47385	0.499315	0.767078	1	0	0.136986
383	Rpn13R	Tracheal Tip Cells	0.00567241	0.000548636	47843.5	0.504146	0.662743	1	3.07692	2.26027
384	CG15465	Tracheal Tip Cells	0	0	47450	0.5	1	1	0	0
385	snf	Tracheal Tip Cells	0.0908465	-0.0270538	44814	0.472223	0.384102	1	32.3077	38.0822
386	dhd	Tracheal Tip Cells	0.00298385	-0.00245122	47399	0.499463	0.947305	1	1.53846	1.64384
387	CG4198	Tracheal Tip Cells	0	0	47450	0.5	1	1	0	0
388	Sas10	Tracheal Tip Cells	0.0582485	-0.0122462	43668	0.460148	0.175888	0.79769	20	29.726
389	Rnp4F	Tracheal Tip Cells	0.0157402	2.20241062614153e-05	46464	0.48961	0.55525	1	6.15385	8.49315
390	CG15930	Tracheal Tip Cells	0	-1.96051e-05	47417.5	0.499658	0.835422	1	0	0.0684932
391	TrxT	Tracheal Tip Cells	0	-9.37684e-05	47352.5	0.498973	0.715988	1	0	0.205479
392	CG17764	Tracheal Tip Cells	0.00299826	0.00295165	48116	0.507018	0.0125552	0.176299	1.53846	0.136986
393	CG3323	Tracheal Tip Cells	0	-0.000444918	47320	0.49863	0.673909	1	0	0.273973
394	CG5062	Tracheal Tip Cells	0	-0.000295094	47417.5	0.499658	0.835422	1	0	0.0684932
395	CG32767	Tracheal Tip Cells	0.229561	0.017831	51129	0.538767	0.263765	0.994894	66.1538	52.6712
396	XRCC1	Tracheal Tip Cells	0.0105186	0.000119642	47019	0.495458	0.75527	1	4.61538	5.61644
397	CanB	Tracheal Tip Cells	0	-0.0015796	47027.5	0.495548	0.445543	1	0	0.890411
398	SK	Tracheal Tip Cells	0.0024777	-0.0120302	45835	0.482982	0.208991	0.87796	1.53846	4.93151
399	Usp16-45	Tracheal Tip Cells	0.023118	-0.0228177	41573	0.438072	0.0194058	0.225892	9.23077	22.4658
400	CG16756	Tracheal Tip Cells	0	-0.000103928	47417.5	0.499658	0.835422	1	0	0.0684932
401	CG15784	Tracheal Tip Cells	0	-0.000916685	47222.5	0.497603	0.576761	1	0	0.479452
402	SPR	Tracheal Tip Cells	0	-0.0021885	47027.5	0.495548	0.445543	1	0	0.890411
403	CG4151	Tracheal Tip Cells	0	0	47450	0.5	1	1	0	0
404	CG12730	Tracheal Tip Cells	0.0300108	-0.0139767	43813	0.461675	0.125284	0.659178	10.7692	19.2466
405	Pop1	Tracheal Tip Cells	0.00607568	-0.00485077	45743.5	0.482018	0.254605	0.977884	3.07692	6.78082
406	Mlc-c	Tracheal Tip Cells	0.20228	-0.106369	35346.5	0.37246	0.000350815	0.0145833	60	63.2877
407	RhoGAP5A	Tracheal Tip Cells	0	-0.0070743	45142.5	0.475685	0.0688933	0.46913	0	4.86301
408	CG32762	Tracheal Tip Cells	0	0	47450	0.5	1	1	0	0
409	frma	Tracheal Tip Cells	0	0	47450	0.5	1	1	0	0
410	NAAT1	Tracheal Tip Cells	0	-0.000450837	47320	0.49863	0.673909	1	0	0.273973
411	CG3309	Tracheal Tip Cells	0.0140606	-0.00431904	45558.5	0.480068	0.302011	1	6.15385	10.4795
412	CG4119	Tracheal Tip Cells	0.0294678	-0.0179192	43483.5	0.458203	0.110018	0.607716	12.3077	21.5753
413	RpL35	Tracheal Tip Cells	1.18588	0.00852239	49086	0.517239	0.637788	1	100	99.863
414	Gr5a	Tracheal Tip Cells	0	-0.000512552	47320	0.49863	0.673909	1	0	0.273973
415	cv	Tracheal Tip Cells	0.168793	0.0855222	56317	0.593435	0.0019685	0.0531524	43.0769	31.0959
416	AdamTS-B	Tracheal Tip Cells	0.227901	0.119568	57246	0.603224	0.000325201	0.0137467	44.6154	26.5068
417	CG15773	Tracheal Tip Cells	0	0	47450	0.5	1	1	0	0
418	CG4078	Tracheal Tip Cells	0.0062899	0.000750326	47031.5	0.49559	0.723029	1	3.07692	4.0411
419	CG15772	Tracheal Tip Cells	0	-0.000357522	47320	0.49863	0.673909	1	0	0.273973
420	CG15771	Tracheal Tip Cells	0.0354186	-0.016974	43814.5	0.461691	0.137156	0.691191	12.3077	20.7534
421	CG15767	Tracheal Tip Cells	0	-5.24141e-05	47417.5	0.499658	0.835422	1	0	0.0684932
422	CG12239	Tracheal Tip Cells	0	-0.0025186	46962.5	0.494863	0.412148	1	0	1.0274
423	Cpr5C	Tracheal Tip Cells	0	0	47450	0.5	1	1	0	0
424	Prosbeta2R1	Tracheal Tip Cells	0	0	47450	0.5	1	1	0	0
425	CG15765	Tracheal Tip Cells	0	-0.000972613	47320	0.49863	0.673909	1	0	0.273973
426	tRNA:Glu-CTC-6-1Psi	Tracheal Tip Cells	0	0	47450	0.5	1	1	0	0
427	CG12729	Tracheal Tip Cells	0	0	47450	0.5	1	1	0	0
428	CG15764	Tracheal Tip Cells	0	0	47450	0.5	1	1	0	0
429	CG16721	Tracheal Tip Cells	0.0172536	-0.0266182	40611	0.427935	0.00533609	0.105981	6.15385	21.2329
430	CG4020	Tracheal Tip Cells	0	-0.0016598	47027.5	0.495548	0.445543	1	0	0.890411
431	CG12236	Tracheal Tip Cells	0.00758443	-0.013318	43124.5	0.45442	0.0273886	0.278799	3.07692	12.3973
432	Shmt	Tracheal Tip Cells	0.00547784	-0.0233968	42339	0.446143	0.00897953	0.149172	1.53846	12.3973
433	Usp30	Tracheal Tip Cells	0.0326743	0.00830483	47041.5	0.495695	0.846097	1	12.3077	14.1781
434	mof	Tracheal Tip Cells	0	-0.00999273	44427.5	0.468151	0.0359568	0.328258	0	6.36986
435	GAA1	Tracheal Tip Cells	0.132178	0.0856607	59130	0.623077	4.45161385576217e-06	0.000323466	41.5385	21.7808
436	AgmNAT	Tracheal Tip Cells	0	-0.000809923	47255	0.497945	0.605602	1	0	0.410959
437	CG3108	Tracheal Tip Cells	0.0125728	0.00444624	46836	0.49353	0.537983	1	1.53846	2.87671
438	CG3097	Tracheal Tip Cells	0.0274641	0.0137616	47783	0.503509	0.810781	1	6.15385	5.61644
439	MAPk-Ak2	Tracheal Tip Cells	0.0436466	-0.0351934	41390	0.436143	0.0313383	0.302469	16.9231	30.5479
440	lin-52	Tracheal Tip Cells	0.051512	0.00635735	47060.5	0.495896	0.874541	1	18.4615	20.8904
441	IntS6	Tracheal Tip Cells	0.0189258	-0.0406443	39072	0.411718	0.00151185	0.0434415	7.69231	25.7534
442	Snx27	Tracheal Tip Cells	0.0246044	0.000690898	46768	0.492813	0.734711	1	10.7692	12.8082
443	CG33080	Tracheal Tip Cells	0	-7.29445e-05	47417.5	0.499658	0.835422	1	0	0.0684932
444	CG3149	Tracheal Tip Cells	0.0393159	0.0153921	49325.5	0.519763	0.345704	1	15.3846	12.2603
445	PGAP1	Tracheal Tip Cells	0.0311736	0.0256091	50820	0.535511	0.0055832	0.109071	10.7692	3.9726
446	Tre1	Tracheal Tip Cells	0.13504	0.0555336	54552	0.574837	0.0126235	0.176299	41.5385	30.5479
447	Rab18	Tracheal Tip Cells	0.0288177	-0.0408661	38447	0.405132	0.0011339	0.0373957	9.23077	29.3151
448	Sirt4	Tracheal Tip Cells	0	-0.0150969	42900	0.452055	0.00893505	0.148987	0	9.58904
449	CG3726	Tracheal Tip Cells	0.00889059	0.00515816	48075	0.506586	0.439493	1	3.07692	1.78082
450	CG12728	Tracheal Tip Cells	0.0163115	-0.00423355	45830	0.482929	0.395975	1	7.69231	11.4384
451	CG32756	Tracheal Tip Cells	0.0178423	-0.000343157	45576.5	0.480258	0.306636	1	6.15385	10.4795
452	CG6041	Tracheal Tip Cells	0.00804222	0.00307415	47382	0.499283	0.949779	1	3.07692	3.28767
453	CG32755	Tracheal Tip Cells	0.00299826	0.00262248	48019	0.505996	0.131232	0.673493	1.53846	0.342466
454	CG6048	Tracheal Tip Cells	0	-0.000336805	47352.5	0.498973	0.715988	1	0	0.205479
455	CG6067	Tracheal Tip Cells	0	-1.80704e-05	47417.5	0.499658	0.835422	1	0	0.0684932
456	Grip	Tracheal Tip Cells	0.00402947	-0.00740883	45597	0.480474	0.170012	0.782837	1.53846	5.47945
457	CG5966	Tracheal Tip Cells	0	-0.00274724	46962.5	0.494863	0.412148	1	0	1.0274
458	MCTS1	Tracheal Tip Cells	0.103366	-0.0529098	41172	0.433846	0.0488754	0.386912	35.3846	46.3699
459	CG5937	Tracheal Tip Cells	0.00416508	0.000110738	47084	0.496143	0.685028	1	1.53846	2.32877
460	CG5921	Tracheal Tip Cells	0	-0.00774797	46150	0.486301	0.17663	0.79769	0	2.73973
461	Nep1	Tracheal Tip Cells	0.0046669	0.00317009	47729	0.50294	0.639069	1	1.53846	0.958904
462	Efr	Tracheal Tip Cells	0	-0.00599289	45500	0.479452	0.0956931	0.560273	0	4.10959
463	sqh	Tracheal Tip Cells	0.174893	-0.161506	30831	0.324879	1.03080627435809e-06	9.64694353620465e-05	53.8462	65.9589
464	Btnd	Tracheal Tip Cells	0	-0.0001125	47417.5	0.499658	0.835422	1	0	0.0684932
465	vanin-like	Tracheal Tip Cells	0	0	47450	0.5	1	1	0	0
466	CG32751	Tracheal Tip Cells	0	0	47450	0.5	1	1	0	0
467	CG32750	Tracheal Tip Cells	0	-0.000925422	47255	0.497945	0.605602	1	0	0.410959
468	Mipp2	Tracheal Tip Cells	0	-0.000935451	47287.5	0.498288	0.637659	1	0	0.342466
469	raptor	Tracheal Tip Cells	0.0461966	-0.00254934	46341	0.488314	0.648673	1	16.9231	20.274
470	CG4660	Tracheal Tip Cells	0	-0.000755416	47287.5	0.498288	0.637659	1	0	0.342466
471	CG4666	Tracheal Tip Cells	0	-0.00812717	45565	0.480137	0.101631	0.577634	0	3.9726
472	Tsp5D	Tracheal Tip Cells	0	-0.00431135	46670	0.491781	0.297942	1	0	1.64384
473	rux	Tracheal Tip Cells	0.0214723	-0.0170511	42116	0.443793	0.0255519	0.268374	7.69231	19.726
474	mab-21	Tracheal Tip Cells	0.0324479	-0.065294	40532	0.427102	0.00784865	0.137915	10.7692	24.589
475	CG4766	Tracheal Tip Cells	0	-0.00316365	46540	0.490411	0.260233	0.986987	0	1.91781
476	fs(1)M3	Tracheal Tip Cells	0	-3.74796e-05	47417.5	0.499658	0.835422	1	0	0.0684932
477	CG14445	Tracheal Tip Cells	0	-0.000977223	47157.5	0.496918	0.526357	1	0	0.616438
478	Spx	Tracheal Tip Cells	0.0743681	0.0196895	48662	0.512771	0.645764	1	24.6154	24.863
479	CG3781	Tracheal Tip Cells	0.0145948	-0.0129709	43354.5	0.456844	0.0569388	0.42214	6.15385	15.274
480	Spt6	Tracheal Tip Cells	0.112931	0.0213687	51147	0.538957	0.207042	0.8727	38.4615	33.6986
481	wuho	Tracheal Tip Cells	0.0284157	-0.0298054	40789	0.42981	0.0116622	0.175326	10.7692	25.6164
482	mldr	Tracheal Tip Cells	0.00813237	-0.00143409	46356	0.488472	0.420658	1	3.07692	5.47945
483	CG3815	Tracheal Tip Cells	0.00927017	-0.0207866	41384	0.43608	0.00570294	0.110684	3.07692	16.1644
484	CG3823	Tracheal Tip Cells	0	-0.00217724	47027.5	0.495548	0.445543	1	0	0.890411
485	CG15894	Tracheal Tip Cells	0	-0.00219085	46995	0.495205	0.428365	1	0	0.958904
486	CG3842	Tracheal Tip Cells	0.0340653	-0.0248265	43010	0.453214	0.066989	0.462149	10.7692	20.3425
487	CG3847	Tracheal Tip Cells	0.00654505	-0.0421606	38199	0.402518	0.000233413	0.0104568	3.07692	22.7397
488	tRNA:Phe-GAA-1-1	Tracheal Tip Cells	0	0	47450	0.5	1	1	0	0
489	CG3918	Tracheal Tip Cells	0.0623282	-0.000482391	45984	0.484552	0.587546	1	21.5385	26.8493
490	Spat	Tracheal Tip Cells	0.00534028	0.00129593	47595	0.501528	0.828599	1	1.53846	1.23288
491	dx	Tracheal Tip Cells	0.0475833	-0.00308989	45060	0.474816	0.358934	1	16.9231	24.3836
492	RpL7A	Tracheal Tip Cells	1.2838	-0.00589286	42812	0.451128	0.181894	0.812466	100	99.9315
493	CG3342	Tracheal Tip Cells	0.0204827	0.00448041	46328	0.488177	0.543865	1	7.69231	10.6164
494	PpV	Tracheal Tip Cells	0.0387102	-0.00183856	43918	0.462782	0.153239	0.735146	12.3077	21.3699
495	swa	Tracheal Tip Cells	0	-0.000132809	47385	0.499315	0.767078	1	0	0.136986
496	swaPsi	Tracheal Tip Cells	0	-0.000442103	47385	0.499315	0.767078	1	0	0.136986
497	ND-B16.6	Tracheal Tip Cells	0.165291	-0.0572444	40926.5	0.431259	0.0496723	0.390626	46.1538	56.5068
498	CG12219	Tracheal Tip Cells	0.00637753	-0.0129109	43104	0.454204	0.027028	0.276072	3.07692	12.4658
499	Rpt4	Tracheal Tip Cells	0.0824254	-0.0578863	39712.5	0.418467	0.0140605	0.187003	29.2308	44.4521
500	Top3beta	Tracheal Tip Cells	0.041749	-0.00108244	44363	0.467471	0.220051	0.905691	13.8462	22.3288
501	dbe	Tracheal Tip Cells	0.048521	-0.017776	43742	0.460927	0.175142	0.796263	18.4615	27.9452
502	aru	Tracheal Tip Cells	0.120052	-0.0680715	39701	0.418346	0.0161595	0.202985	35.3846	48.6301
503	CG4291	Tracheal Tip Cells	0.0431915	0.0222471	47543.5	0.500985	0.963832	1	12.3077	13.3562
504	drongo	Tracheal Tip Cells	0.114757	-0.0166205	45969.5	0.484399	0.631626	1	36.9231	40.6849
505	CG3862	Tracheal Tip Cells	0.0147222	0.000117696	45974	0.484447	0.361116	1	4.61538	7.94521
506	PGAP2	Tracheal Tip Cells	0.00841921	0.00554215	47707	0.502708	0.789696	1	3.07692	2.60274
507	CG15880	Tracheal Tip Cells	0	0	47450	0.5	1	1	0	0
508	Saf6	Tracheal Tip Cells	0.023183	0.014181	48108	0.506934	0.663509	1	7.69231	6.71233
509	Pkg21D	Tracheal Tip Cells	0	0	47450	0.5	1	1	0	0
510	Eaat2	Tracheal Tip Cells	0	0	47450	0.5	1	1	0	0
511	lectin-21Cb	Tracheal Tip Cells	0	0	47450	0.5	1	1	0	0
512	Plc21C	Tracheal Tip Cells	0.0220459	-0.0149113	44907	0.473203	0.23279	0.935927	9.23077	14.7945
513	CG33127	Tracheal Tip Cells	0	-0.000669045	47385	0.499315	0.767078	1	0	0.136986
514	al	Tracheal Tip Cells	0.00404555	-0.00250221	46946	0.494689	0.596093	1	1.53846	2.60274
515	RpI135	Tracheal Tip Cells	0.00309477	-0.0185554	42883	0.451876	0.0147734	0.192896	1.53846	11.2329
516	RpLP1	Tracheal Tip Cells	1.57693	0.0163042	50838.5	0.535706	0.329428	1	100	100
517	CG13692	Tracheal Tip Cells	0	-0.000205585	47222.5	0.497603	0.576761	1	0	0.479452
518	BBS8	Tracheal Tip Cells	0	-0.00140469	46995	0.495205	0.428365	1	0	0.958904
519	ex	Tracheal Tip Cells	0.0833827	-0.0457621	43434.5	0.457687	0.185735	0.822316	30.7692	38.4247
520	shv	Tracheal Tip Cells	0.0333927	0.0231094	50522	0.532371	0.0393385	0.344863	12.3077	6.30137
521	CG4133	Tracheal Tip Cells	0.015188	0.000452189	46981	0.495058	0.735856	1	4.61538	5.68493
522	MED15	Tracheal Tip Cells	0.0331211	5.78060001840824e-05	44644	0.470432	0.222002	0.907658	10.7692	17.7397
523	ush	Tracheal Tip Cells	0.0299793	-0.00400315	46461	0.489579	0.626122	1	10.7692	13.0822
524	Tspo	Tracheal Tip Cells	0.00447854	-0.00832786	44482	0.468725	0.06311	0.448011	1.53846	7.87671
525	CG2794	Tracheal Tip Cells	0.0111581	-0.00951852	44317	0.466986	0.0997476	0.571417	4.61538	11.5068
526	Sf3b1	Tracheal Tip Cells	0.0323499	-0.00316108	43330.5	0.456591	0.081219	0.511885	9.23077	19.1096
527	cold	Tracheal Tip Cells	0.264995	0.0118412	48672	0.512877	0.711907	1	66.1538	54.1096
528	Pph13	Tracheal Tip Cells	0	-0.000418249	47352.5	0.498973	0.715988	1	0	0.205479
529	Gsc	Tracheal Tip Cells	0.00988126	0.00832946	48590	0.512013	0.0320866	0.30728	3.07692	0.684932
530	Ptth	Tracheal Tip Cells	0	-0.00062091	47385	0.499315	0.767078	1	0	0.136986
531	Ipk2	Tracheal Tip Cells	0	-0.0109516	43907.5	0.462671	0.0224337	0.246501	0	7.46575
532	Nle	Tracheal Tip Cells	0.0599575	-0.017013	42988.5	0.452987	0.110863	0.611065	18.4615	29.9315
533	CG11835	Tracheal Tip Cells	0	0	47450	0.5	1	1	0	0
534	Ets21C	Tracheal Tip Cells	0	-0.000871568	47222.5	0.497603	0.576761	1	0	0.479452
535	Spp	Tracheal Tip Cells	0.544877	0.195916	65588.5	0.691133	1.01445525971932e-07	1.19298603733439e-05	93.8462	65.0685
536	lwr	Tracheal Tip Cells	0.184332	-0.0717516	39933.5	0.420796	0.0238107	0.256087	53.8462	56.3699
537	cbt	Tracheal Tip Cells	0.0170044	-0.0135579	43029	0.453414	0.0439392	0.364231	6.15385	16.0274
538	CG4297	Tracheal Tip Cells	0	-0.0266788	43160	0.454795	0.0113457	0.17278	0	9.0411
539	crq	Tracheal Tip Cells	0.0399819	0.010385	47266	0.498061	0.928857	1	12.3077	13.4247
540	CG11885	Tracheal Tip Cells	0.047529	-0.00364237	45963	0.484331	0.546759	1	16.9231	21.0274
541	CG13690	Tracheal Tip Cells	0.0335583	0.0138168	49005.5	0.516391	0.382028	1	12.3077	9.52055
542	CG4213	Tracheal Tip Cells	0	-0.00317656	46832.5	0.493493	0.355263	1	0	1.30137
543	Ent1	Tracheal Tip Cells	0.040135	-0.0101372	43637	0.459821	0.136254	0.688287	13.8462	23.3562
544	CG31921	Tracheal Tip Cells	0	-0.00109115	47320	0.49863	0.673909	1	0	0.273973
545	CG11911	Tracheal Tip Cells	0.00780323	0.00691902	48780	0.514015	0.000416232	0.0166819	3.07692	0.273973
546	CG11912	Tracheal Tip Cells	0	0	47450	0.5	1	1	0	0
547	dbr	Tracheal Tip Cells	0.0273647	-0.0105192	44333	0.467155	0.178836	0.802381	10.7692	18.1507
548	galectin	Tracheal Tip Cells	0.0102854	0.00259791	47906	0.504805	0.689894	1	4.61538	3.69863
549	CG11374	Tracheal Tip Cells	0	-3.27049e-05	47417.5	0.499658	0.835422	1	0	0.0684932
550	Zir	Tracheal Tip Cells	0.0626193	-0.00115273	45123	0.475479	0.390033	1	20	27.0548
551	CG11377	Tracheal Tip Cells	0.0636733	0.0421123	53741	0.566291	0.00119675	0.03899	23.0769	11.2329
552	Gs1	Tracheal Tip Cells	0.0440208	-0.00445466	46312	0.488008	0.626708	1	15.3846	18.3562
553	CG11454	Tracheal Tip Cells	0.0304715	-0.0249265	40345	0.425132	0.00697317	0.126287	9.23077	25.4795
554	ND-15	Tracheal Tip Cells	0.17251	-0.016772	46867	0.493857	0.858953	1	53.8462	52.0548
555	CG3436	Tracheal Tip Cells	0.0987754	0.00362442	47470	0.500211	0.994754	1	32.3077	35.411
556	mRpL10	Tracheal Tip Cells	0.0151194	-0.0238019	41849	0.44098	0.0121033	0.176299	4.61538	16.7808
557	Tbc1d15-17	Tracheal Tip Cells	0.00728083	-0.0041674	45684.5	0.481396	0.24284	0.956988	3.07692	6.91781
558	CG13693	Tracheal Tip Cells	0	-0.000613689	47287.5	0.498288	0.637659	1	0	0.342466
559	CG3345	Tracheal Tip Cells	0	-0.000394947	47417.5	0.499658	0.835422	1	0	0.0684932
560	smo	Tracheal Tip Cells	0.158682	0.107121	62433	0.657882	1.35458903994744e-08	1.93706232712484e-06	49.2308	23.8356
561	CG11562	Tracheal Tip Cells	0.0312086	-0.00349201	45594	0.480443	0.390964	1	10.7692	15.274
562	Stip1	Tracheal Tip Cells	0.0540394	0.00833787	46413.5	0.489078	0.683961	1	18.4615	22.8082
563	Pi3K21B	Tracheal Tip Cells	0.0263308	-0.0133703	42177	0.444436	0.0274943	0.27892	7.69231	19.7945
564	U2af38	Tracheal Tip Cells	0.0757413	-0.024058	43994	0.463583	0.239615	0.952017	26.1538	34.589
565	Amnionless	Tracheal Tip Cells	0	-0.00364202	46930	0.494521	0.396801	1	0	1.09589
566	CG3625	Tracheal Tip Cells	0.321608	0.0490569	52469.5	0.552893	0.137101	0.69111	72.3077	61.3699
567	CG11601	Tracheal Tip Cells	0.0110322	-0.00639387	44606	0.470032	0.1259	0.659974	4.61538	10.8904
568	CG3645	Tracheal Tip Cells	0.0195151	-0.00104957	45675	0.481296	0.361954	1	7.69231	11.9863
569	CG17075	Tracheal Tip Cells	0.00964041	0.00390488	47657.5	0.502187	0.831588	1	3.07692	2.67123
570	CG11617	Tracheal Tip Cells	0	-0.000712508	47287.5	0.498288	0.637659	1	0	0.342466
571	CG3709	Tracheal Tip Cells	0.0118401	0.00332081	47318	0.498609	0.920036	1	4.61538	5
572	CG31974	Tracheal Tip Cells	0	-0.000664099	47385	0.499315	0.767078	1	0	0.136986
573	CG31975	Tracheal Tip Cells	0	0	47450	0.5	1	1	0	0
574	ovm	Tracheal Tip Cells	0	0	47450	0.5	1	1	0	0
575	CG13694	Tracheal Tip Cells	0.00436521	0.00276428	47824	0.503941	0.482348	1	1.53846	0.753425
576	Nhe1	Tracheal Tip Cells	0.02106	0.00215471	45258	0.476902	0.245784	0.962197	6.15385	11.2329
577	net	Tracheal Tip Cells	0	-0.00312829	46605	0.491096	0.278308	1	0	1.78082
578	Cda5	Tracheal Tip Cells	0.0147518	-0.0076689	46642.5	0.491491	0.61744	1	6.15385	7.87671
579	Ir21a	Tracheal Tip Cells	0	-0.000131959	47352.5	0.498973	0.715988	1	0	0.205479
580	l(2)gl	Tracheal Tip Cells	0.140277	0.00856203	49341.5	0.519932	0.539615	1	43.0769	40.2055
581	Spn77Bc	Tracheal Tip Cells	0	-0.000123275	47352.5	0.498973	0.715988	1	0	0.205479
582	eRF1	Tracheal Tip Cells	0.103031	-0.0732754	38614	0.406891	0.00590362	0.113105	32.3077	47.9452
583	CG5618	Tracheal Tip Cells	0.0038373	-0.00861284	44923	0.473372	0.0930701	0.553039	1.53846	6.91781
584	kin17	Tracheal Tip Cells	0.0291865	-0.0383507	39056	0.411549	0.00254294	0.06399	10.7692	29.726
585	CG5665	Tracheal Tip Cells	0.00498962	0.00458985	48115	0.507007	0.0126886	0.176299	1.53846	0.136986
586	in	Tracheal Tip Cells	0.0135988	0.00275073	46069	0.485448	0.389164	1	4.61538	7.80822
587	CG13247	Tracheal Tip Cells	0	-0.00350248	46702.5	0.492123	0.308403	1	0	1.57534
588	RhoBTB	Tracheal Tip Cells	0	-0.00832219	45760	0.482192	0.121891	0.648203	0	3.56164
589	zye	Tracheal Tip Cells	0	0	47450	0.5	1	1	0	0
590	CtIP	Tracheal Tip Cells	0	-0.0175664	43030	0.453425	0.0100699	0.161145	0	9.31507
591	CG5910	Tracheal Tip Cells	0.0046669	-0.000119112	47114	0.496459	0.705705	1	1.53846	2.26027
592	mag	Tracheal Tip Cells	0	-0.000243273	47352.5	0.498973	0.715988	1	0	0.205479
593	CG5955	Tracheal Tip Cells	0	0	47450	0.5	1	1	0	0
594	CG5969	Tracheal Tip Cells	0.0583487	-0.0229113	41797.5	0.440437	0.0489635	0.386931	18.4615	32.3973
595	isoQC	Tracheal Tip Cells	0.0375565	-0.00646726	43987	0.463509	0.157837	0.748121	12.3077	20.8904
596	ND-39	Tracheal Tip Cells	0.133864	-0.041194	42585.5	0.448741	0.13316	0.678156	40	49.6575
597	CG32425	Tracheal Tip Cells	0.0264286	0.00190988	46349.5	0.488404	0.574766	1	9.23077	12.1233
598	CG18281	Tracheal Tip Cells	0	-9.52662e-05	47417.5	0.499658	0.835422	1	0	0.0684932
599	CG17637	Tracheal Tip Cells	0	-5.12586e-05	47417.5	0.499658	0.835422	1	0	0.0684932
600	CG5078	Tracheal Tip Cells	0	0	47450	0.5	1	1	0	0
601	CG5104	Tracheal Tip Cells	0.0279395	-0.00481106	44034	0.464004	0.133437	0.678214	9.23077	17.3973
602	CG4858	Tracheal Tip Cells	0.0067245	-0.0345605	39181.5	0.412871	0.000656837	0.0242082	3.07692	20.7534
603	CG13250	Tracheal Tip Cells	0	-0.000467765	47222.5	0.497603	0.576761	1	0	0.479452
604	knrl	Tracheal Tip Cells	0.24982	-0.0324887	46916.5	0.494378	0.86745	1	50.7692	46.0959
605	Rcd2	Tracheal Tip Cells	0	-0.000469427	47320	0.49863	0.673909	1	0	0.273973
606	mTerf3	Tracheal Tip Cells	0.0071446	-0.00976428	44272.5	0.466517	0.0741	0.489663	3.07692	9.93151
607	BNIP3	Tracheal Tip Cells	0.141254	-0.0715233	39590	0.417176	0.0163587	0.203725	41.5385	52.2603
608	ZnT77C	Tracheal Tip Cells	0	-0.00274898	47060	0.49589	0.463787	1	0	0.821918
609	CG32428	Tracheal Tip Cells	0.0842876	-0.0178368	44706.5	0.471091	0.353115	1	27.6923	35.137
610	atk	Tracheal Tip Cells	0	0	47450	0.5	1	1	0	0
611	CG5199	Tracheal Tip Cells	0.0189365	0.000685513	46462	0.489589	0.586675	1	7.69231	10.2055
612	Hpd	Tracheal Tip Cells	0	-0.00069433	47320	0.49863	0.673909	1	0	0.273973
613	mRpL15	Tracheal Tip Cells	0.0264435	-0.025418	41093	0.433014	0.0126977	0.176299	9.23077	23.3562
614	Las	Tracheal Tip Cells	0.0167237	-0.00715467	44494.5	0.468857	0.139058	0.696461	6.15385	12.8082
615	CG5262	Tracheal Tip Cells	0.0264285	0.0120095	48909	0.515374	0.379209	1	10.7692	8.15068
616	CG5274	Tracheal Tip Cells	0.0160026	-0.000869506	45324	0.477597	0.257766	0.985997	6.15385	11.0959
617	CG5282	Tracheal Tip Cells	0	-0.00202591	46897.5	0.494178	0.382247	1	0	1.16438
618	CG13248	Tracheal Tip Cells	0	-0.000281756	47385	0.499315	0.767078	1	0	0.136986
619	trbl	Tracheal Tip Cells	0.0542653	0.00655808	48711	0.513288	0.603004	1	21.5385	19.863
620	CG5498	Tracheal Tip Cells	0.00722368	-0.0114282	44166	0.465395	0.0673741	0.46385	3.07692	10.137
621	Ide	Tracheal Tip Cells	0.0465468	0.0343027	52120	0.54921	0.00518802	0.104504	16.9231	8.0137
622	Toll-9	Tracheal Tip Cells	0	-0.00104523	47157.5	0.496918	0.526357	1	0	0.616438
623	Rbbp5	Tracheal Tip Cells	0.0117565	-0.0166673	42863	0.451665	0.0294318	0.290338	4.61538	14.589
624	CG13251	Tracheal Tip Cells	0	-0.00151401	46897.5	0.494178	0.382247	1	0	1.16438
625	CG13252	Tracheal Tip Cells	0.00376716	-0.00530654	46176	0.486575	0.287691	1	1.53846	4.24658
626	CG4186	Tracheal Tip Cells	0	-0.0097175	45077.5	0.475	0.0649209	0.454081	0	5
627	Pitslre	Tracheal Tip Cells	0.128767	0.00410947	48681.5	0.512977	0.688064	1	40	39.5205
628	Pex14	Tracheal Tip Cells	0.0729556	0.0188401	48427	0.510295	0.705145	1	23.0769	23.4932
629	tzn	Tracheal Tip Cells	0.0401649	0.00542503	46176	0.486575	0.58277	1	13.8462	18.0137
630	Spc105R	Tracheal Tip Cells	0.0394835	0.00895544	47435	0.499842	0.994298	1	12.3077	13.0137
631	HIPP1	Tracheal Tip Cells	0.112436	0.0157943	49350	0.520021	0.523505	1	36.9231	35.6849
632	CG3288	Tracheal Tip Cells	0	-0.000373907	47417.5	0.499658	0.835422	1	0	0.0684932
633	CG13255	Tracheal Tip Cells	0	-0.00810076	46150	0.486301	0.17663	0.79769	0	2.73973
634	CG11456	Tracheal Tip Cells	0.00871586	-0.00172857	45946.5	0.484157	0.301694	1	3.07692	6.36986
635	CG11458	Tracheal Tip Cells	0	0	47450	0.5	1	1	0	0
636	CG10589	Tracheal Tip Cells	0	0	47450	0.5	1	1	0	0
637	fng	Tracheal Tip Cells	0.0354798	-0.00342194	46751	0.492634	0.724767	1	10.7692	12.3973
638	CG32432	Tracheal Tip Cells	0	0	47450	0.5	1	1	0	0
639	CSN3	Tracheal Tip Cells	0.00833114	-0.00512328	45515	0.47961	0.2105	0.881039	3.07692	7.26027
640	CG3634	Tracheal Tip Cells	0.0376546	0.0188789	49439.5	0.520964	0.284372	1	13.8462	10.4795
641	CG3698	Tracheal Tip Cells	0	0	47450	0.5	1	1	0	0
642	Six4	Tracheal Tip Cells	0.00659425	-0.00474652	46658	0.491654	0.451283	1	1.53846	3.21918
643	CG11396	Tracheal Tip Cells	0	-0.0130187	43452.5	0.457877	0.0148258	0.192903	0	8.42466
644	CG11399	Tracheal Tip Cells	0.00690996	-0.00912509	44656.5	0.470564	0.102723	0.58236	3.07692	9.10959
645	Pex16	Tracheal Tip Cells	0	-0.0252933	40267.5	0.424315	0.000732846	0.0266795	0	15.137
646	CG4042	Tracheal Tip Cells	0.0133302	-0.0162425	42639	0.449305	0.024511	0.261105	4.61538	15.137
647	CG4074	Tracheal Tip Cells	0.0247995	0.00904529	46214	0.486976	0.509518	1	7.69231	10.9589
648	Gr77a	Tracheal Tip Cells	0	0	47450	0.5	1	1	0	0
649	cmpy	Tracheal Tip Cells	0	-0.00235518	47125	0.496575	0.504018	1	0	0.684932
650	kni	Tracheal Tip Cells	0.182713	-0.129005	38907.5	0.409984	0.00914391	0.150782	46.1538	52.3288
651	CG10588	Tracheal Tip Cells	0	0	47450	0.5	1	1	0	0
652	CR33283	Tracheal Tip Cells	0	0	47450	0.5	1	1	0	0
653	CG12984	Tracheal Tip Cells	0	-0.000548657	47222.5	0.497603	0.576761	1	0	0.479452
654	Pdss2	Tracheal Tip Cells	0.0410102	-0.00574817	45067	0.474889	0.322428	1	13.8462	19.863
655	Sin	Tracheal Tip Cells	0.0292597	-0.0196189	42181	0.444478	0.0378052	0.339071	10.7692	22.9452
656	siz	Tracheal Tip Cells	0.0914676	-0.00184615	48507	0.511138	0.708823	1	32.3077	30.3425
657	CG33284	Tracheal Tip Cells	0	-0.000860559	47222.5	0.497603	0.576761	1	0	0.479452
658	ICA69	Tracheal Tip Cells	0.00534028	-0.0016078	46947	0.4947	0.596823	1	1.53846	2.60274
659	CG10512	Tracheal Tip Cells	0.00914082	0.00180788	47641.5	0.502018	0.844432	1	3.07692	2.67123
660	CG10508	Tracheal Tip Cells	0	-0.00367102	46767.5	0.492808	0.330761	1	0	1.43836
661	Ilk	Tracheal Tip Cells	0.0541947	-0.00673636	44337	0.467197	0.23854	0.949337	16.9231	25.3425
662	Eip78C	Tracheal Tip Cells	0.0161744	-0.0260843	43786	0.461391	0.0623088	0.446759	4.61538	12.3973
663	CG12975	Tracheal Tip Cells	0.0189183	-0.0216118	42184	0.44451	0.0264412	0.272954	7.69231	19.3836
664	CG10510	Tracheal Tip Cells	0	0	47450	0.5	1	1	0	0
665	CG33056	Tracheal Tip Cells	0.00440453	-0.00857665	45400	0.478398	0.142175	0.705911	1.53846	5.89041
666	CG33054	Tracheal Tip Cells	0.00407553	-0.00287168	46502	0.490011	0.390021	1	1.53846	3.56164
667	park	Tracheal Tip Cells	0	-0.00528009	45890	0.483562	0.137758	0.692666	0	3.28767
668	Ac78C	Tracheal Tip Cells	0.00376716	0.00145057	47854	0.504257	0.4281	1	1.53846	0.684932
669	CG10565	Tracheal Tip Cells	0.055247	-0.0864019	36029	0.379652	0.000241426	0.010735	20	42.6712
670	ko	Tracheal Tip Cells	0.00319471	-0.0029407	46853	0.493709	0.544723	1	1.53846	2.80822
671	CG33285	Tracheal Tip Cells	0	-6.41136e-05	47417.5	0.499658	0.835422	1	0	0.0684932
672	CG10584	Tracheal Tip Cells	0.00547784	-0.00456775	45224	0.476544	0.122442	0.649836	1.53846	6.30137
673	skd	Tracheal Tip Cells	0.342219	0.0232582	51011.5	0.537529	0.295727	1	75.3846	65.6849
674	CG33286	Tracheal Tip Cells	0	0	47450	0.5	1	1	0	0
675	CG33287	Tracheal Tip Cells	0	0	47450	0.5	1	1	0	0
676	CG12983	Tracheal Tip Cells	0	0	47450	0.5	1	1	0	0
677	CG10587	Tracheal Tip Cells	0	0	47450	0.5	1	1	0	0
678	CG11037	Tracheal Tip Cells	0	0	47450	0.5	1	1	0	0
679	Sems	Tracheal Tip Cells	0	0	47450	0.5	1	1	0	0
680	Cpr78Cb	Tracheal Tip Cells	0	-0.00264935	46832.5	0.493493	0.355263	1	0	1.30137
681	Cpr78Cc	Tracheal Tip Cells	0.00499118	0.00381916	48017	0.505975	0.132594	0.676403	1.53846	0.342466
682	CG7632	Tracheal Tip Cells	0.0046669	-0.00525004	44712	0.471149	0.0776621	0.502547	1.53846	7.39726
683	Tsr1	Tracheal Tip Cells	0.0334666	-0.0109937	44374	0.467587	0.215241	0.892674	13.8462	21.5068
684	CG32436	Tracheal Tip Cells	0	-0.000101915	47385	0.499315	0.767078	1	0	0.136986
685	CG32437	Tracheal Tip Cells	0	0	47450	0.5	1	1	0	0
686	CG32440	Tracheal Tip Cells	0	0	47450	0.5	1	1	0	0
687	CG33288	Tracheal Tip Cells	0	-0.000857213	47352.5	0.498973	0.715988	1	0	0.205479
688	Aef1	Tracheal Tip Cells	0.0373929	0.0120572	47445	0.499947	0.998349	1	13.8462	15.3425
689	CG7519	Tracheal Tip Cells	0.071322	-0.0245521	43500.5	0.458383	0.178724	0.802284	24.6154	34.589
690	Est-Q	Tracheal Tip Cells	0	-0.000108994	47417.5	0.499658	0.835422	1	0	0.0684932
691	M6	Tracheal Tip Cells	0.199179	0.0476921	53491.5	0.563662	0.053214	0.406669	53.8462	41.9178
692	Cdk12	Tracheal Tip Cells	0.137851	0.0492353	55076	0.580358	0.00835862	0.143482	44.6154	31.9863
693	CG7611	Tracheal Tip Cells	0.0740644	-0.0227131	43374	0.45705	0.16745	0.776037	24.6154	35.2055
694	ppk5	Tracheal Tip Cells	0	0	47450	0.5	1	1	0	0
695	Rpn10	Tracheal Tip Cells	0.107234	-0.0244882	44537	0.469305	0.350343	1	35.3846	42.3973
696	VhaM9.7-b	Tracheal Tip Cells	0.129682	-0.0332002	43447	0.457819	0.212778	0.887611	38.4615	47.8767
697	CG33290	Tracheal Tip Cells	0	-0.000141118	47417.5	0.499658	0.835422	1	0	0.0684932
698	CG7634	Tracheal Tip Cells	0	0	47450	0.5	1	1	0	0
699	SMC5	Tracheal Tip Cells	0.0251996	-0.0077426	44952	0.473678	0.244723	0.96018	9.23077	15.0685
700	EMC10	Tracheal Tip Cells	0.327812	0.116616	59643.5	0.628488	0.000237795	0.0105999	70.7692	54.863
701	CRIF	Tracheal Tip Cells	0.0628172	0.00815187	48008	0.50588	0.829664	1	23.0769	23.7671
702	CG7173	Tracheal Tip Cells	0.00330579	-0.0124858	44971	0.473878	0.096354	0.562254	1.53846	6.78082
703	Wnk	Tracheal Tip Cells	0.0401226	0.0167406	48412	0.510137	0.634841	1	13.8462	12.8767
704	Mkrn1	Tracheal Tip Cells	0.0546111	-0.00683134	44451.5	0.468404	0.264211	0.995791	18.4615	26.5068
705	SAK	Tracheal Tip Cells	0.0322081	0.002234	46363.5	0.488551	0.618776	1	12.3077	15.5479
706	Hr78	Tracheal Tip Cells	0.0840817	-0.0364838	42929	0.45236	0.13586	0.686985	29.2308	38.3562
707	CG7202	Tracheal Tip Cells	0	0	47450	0.5	1	1	0	0
708	Neu2	Tracheal Tip Cells	0	0	47450	0.5	1	1	0	0
709	croc	Tracheal Tip Cells	0	-0.0038045	46800	0.493151	0.342725	1	0	1.36986
710	CG5664	Tracheal Tip Cells	0	-0.00379201	46085	0.485616	0.165895	0.770661	0	2.87671
711	barc	Tracheal Tip Cells	0.0434255	-0.00810979	44765	0.471707	0.302213	1	16.9231	24.3151
712	sa	Tracheal Tip Cells	0	0	47450	0.5	1	1	0	0
713	CG12971	Tracheal Tip Cells	0	0	47450	0.5	1	1	0	0
714	ebd2	Tracheal Tip Cells	0.0037589	-0.00332716	46214	0.486976	0.298611	1	1.53846	4.17808
715	Tbc1d8-9	Tracheal Tip Cells	0.0435632	0.00147915	45620.5	0.480722	0.456747	1	15.3846	20.8904
716	Pc	Tracheal Tip Cells	0.0124905	-0.0176598	42221	0.4449	0.0169809	0.208328	4.61538	16.0274
717	CG11309	Tracheal Tip Cells	0.008984	-0.00645584	44111.5	0.464821	0.065317	0.454827	3.07692	10.3425
718	Cpr78Ca	Tracheal Tip Cells	0	-0.000303142	47385	0.499315	0.767078	1	0	0.136986
719	CG12974	Tracheal Tip Cells	0.0079118	0.0043455	48234.5	0.508267	0.285056	1	3.07692	1.43836
720	ppl	Tracheal Tip Cells	0.0246027	-0.0471854	40894	0.430917	0.0115858	0.174764	10.7692	24.4521
721	CG9389	Tracheal Tip Cells	0	-3.55758e-05	47417.5	0.499658	0.835422	1	0	0.0684932
722	CG9391	Tracheal Tip Cells	0.00420183	-0.00466045	45635	0.480875	0.176395	0.79769	1.53846	5.41096
723	CG11307	Tracheal Tip Cells	0.00261037	-0.00324488	46694	0.492034	0.467603	1	1.53846	3.15068
724	Alg11	Tracheal Tip Cells	0.216305	0.0791637	58236	0.613656	0.000606901	0.0228348	60	42.8082
725	ORMDL	Tracheal Tip Cells	0.0114503	-0.00953473	44455	0.46844	0.110853	0.611065	4.61538	11.1644
726	CG32444	Tracheal Tip Cells	0	-0.000988235	47352.5	0.498973	0.715988	1	0	0.205479
727	CG32445	Tracheal Tip Cells	0	0	47450	0.5	1	1	0	0
728	Atox1	Tracheal Tip Cells	0.112556	0.00474452	47392	0.499389	0.984773	1	33.8462	37.3288
729	CG11249	Tracheal Tip Cells	0	-0.000439818	47385	0.499315	0.767078	1	0	0.136986
730	CG11248	Tracheal Tip Cells	0.0123542	-0.00310051	45925	0.48393	0.347246	1	4.61538	8.0137
731	Rpb8	Tracheal Tip Cells	0.0869692	-0.0375068	42367	0.446438	0.0983129	0.567839	29.2308	40.411
732	CG14573	Tracheal Tip Cells	0	-0.00160588	47320	0.49863	0.673909	1	0	0.273973
733	CG14572	Tracheal Tip Cells	0	-0.00146872	47287.5	0.498288	0.637659	1	0	0.342466
734	CG14564	Tracheal Tip Cells	0	0	47450	0.5	1	1	0	0
735	CG7370	Tracheal Tip Cells	0	0	47450	0.5	1	1	0	0
736	eg	Tracheal Tip Cells	0.0130568	0.00904103	48267	0.508609	0.255124	0.979243	3.07692	1.36986
737	CycH	Tracheal Tip Cells	0.00407553	-0.00832278	44451	0.468398	0.0614261	0.442738	1.53846	7.94521
738	CG7407	Tracheal Tip Cells	0.027982	-0.000700172	45365	0.47803	0.347107	1	10.7692	16.2329
739	CG7414	Tracheal Tip Cells	0.157963	-0.0377061	43488.5	0.458256	0.222542	0.909243	46.1538	50
740	CG14563	Tracheal Tip Cells	0	0	47450	0.5	1	1	0	0
741	P5CDh1	Tracheal Tip Cells	0	-0.00299172	46410	0.489041	0.228108	0.923951	0	2.19178
742	CG7148	Tracheal Tip Cells	0.00715892	-0.0158708	42214	0.444826	0.012221	0.176299	3.07692	14.3836
743	CG32448	Tracheal Tip Cells	0.0548683	-0.0066508	45708	0.481644	0.509997	1	20	25.274
744	Syn1	Tracheal Tip Cells	0.00319471	0.00100191	47758	0.503246	0.592072	1	1.53846	0.890411
745	CG14565	Tracheal Tip Cells	0	-0.00145274	47222.5	0.497603	0.576761	1	0	0.479452
746	CG14566	Tracheal Tip Cells	0	-0.0105437	45955	0.484247	0.146513	0.717315	0	3.15068
747	CG14567	Tracheal Tip Cells	0	-0.000136617	47417.5	0.499658	0.835422	1	0	0.0684932
748	CG14568	Tracheal Tip Cells	0	-0.00327875	47060	0.49589	0.463787	1	0	0.821918
749	CG14569	Tracheal Tip Cells	0.00594413	-0.00067019	47240	0.497787	0.802042	1	1.53846	1.9863
750	CG14570	Tracheal Tip Cells	0	-0.00113413	47320	0.49863	0.673909	1	0	0.273973
751	CG11247	Tracheal Tip Cells	0.0294419	0.00643899	48233.5	0.508256	0.68074	1	12.3077	11.1644
752	CG32447	Tracheal Tip Cells	0.230864	0.142423	61011.5	0.642903	6.77570218402424e-07	6.69147384195764e-05	50.7692	26.3699
753	Als2	Tracheal Tip Cells	0.0024777	-0.00732739	44955	0.473709	0.0957574	0.560361	1.53846	6.84932
754	Cpr78E	Tracheal Tip Cells	0	-0.00181327	47125	0.496575	0.504018	1	0	0.684932
755	MED1	Tracheal Tip Cells	0.0225866	-0.0109215	43886.5	0.46245	0.118045	0.63564	9.23077	17.4658
756	CG7166	Tracheal Tip Cells	0.0024777	0.000642934	47759	0.503256	0.590868	1	1.53846	0.890411
757	S1P	Tracheal Tip Cells	0.0260193	0.0200131	49865.5	0.525453	0.0568738	0.421922	9.23077	4.45205
758	SLC22A	Tracheal Tip Cells	0	-0.00161862	46962.5	0.494863	0.412148	1	0	1.0274
759	CG14562	Tracheal Tip Cells	0.026534	0.0100442	48112	0.506976	0.714926	1	10.7692	10
760	CR7448	Tracheal Tip Cells	0	-0.000209595	47320	0.49863	0.673909	1	0	0.273973
761	CG7458	Tracheal Tip Cells	0	-6.43975e-05	47417.5	0.499658	0.835422	1	0	0.0684932
762	Chs2	Tracheal Tip Cells	0	-0.00176717	47060	0.49589	0.463787	1	0	0.821918
763	CG7470	Tracheal Tip Cells	0.00407451	-0.000857527	47432	0.49981	0.981357	1	1.53846	1.57534
764	Act79B	Tracheal Tip Cells	0	-0.000201092	47417.5	0.499658	0.835422	1	0	0.0684932
765	Oct-TyrR	Tracheal Tip Cells	0	0	47450	0.5	1	1	0	0
766	CG14561	Tracheal Tip Cells	0.0439766	0.00505046	45821	0.482835	0.48936	1	13.8462	18.7671
767	RpLP0	Tracheal Tip Cells	1.00669	-0.0219584	40938	0.43138	0.0608758	0.44037	100	99.0411
768	msopa	Tracheal Tip Cells	0	0	47450	0.5	1	1	0	0
769	CG7130	Tracheal Tip Cells	0	-0.00553519	45727.5	0.481849	0.118238	0.63564	0	3.63014
770	CG7133	Tracheal Tip Cells	0.0311299	0.00554052	46027	0.485005	0.505211	1	10.7692	14.7945
771	CG7139	Tracheal Tip Cells	0.025282	-0.0210129	41784	0.440295	0.0235653	0.25452	9.23077	22.1918
772	CG7140	Tracheal Tip Cells	0	0	47450	0.5	1	1	0	0
773	DNApol-eta	Tracheal Tip Cells	0.0128227	0.0018575	46820	0.493361	0.660571	1	4.61538	6.09589
774	tRNA:Cys-GCA-4-1	Tracheal Tip Cells	0	0	47450	0.5	1	1	0	0
775	Ddx1	Tracheal Tip Cells	0.0298972	-0.00426141	44519	0.469115	0.204831	0.867413	10.7692	18.0137
776	Csp	Tracheal Tip Cells	0.0596351	-0.036565	42171.5	0.444378	0.0731446	0.485435	23.0769	35
777	Srpk79D	Tracheal Tip Cells	0	-0.00284401	46865	0.493836	0.36842	1	0	1.23288
778	IleRS	Tracheal Tip Cells	0.0488916	0.0148623	48851	0.514763	0.538327	1	18.4615	16.9863
779	CG32450	Tracheal Tip Cells	0	-0.000787848	47352.5	0.498973	0.715988	1	0	0.205479
780	CG11449	Tracheal Tip Cells	0	-0.000615042	47352.5	0.498973	0.715988	1	0	0.205479
781	CG11438	Tracheal Tip Cells	0	-0.00382905	46475	0.489726	0.243546	0.956988	0	2.05479
782	CG11437	Tracheal Tip Cells	0.00687374	-0.00668054	46597.5	0.491017	0.507334	1	3.07692	4.86301
783	CG11426	Tracheal Tip Cells	0	-0.00364376	46767.5	0.492808	0.330761	1	0	1.43836
784	CG11425	Tracheal Tip Cells	0	0	47450	0.5	1	1	0	0
785	laza	Tracheal Tip Cells	0	-0.000600962	47320	0.49863	0.673909	1	0	0.273973
786	Ten-m	Tracheal Tip Cells	0.508155	0.303987	75297.5	0.79344	2.12168654918846e-17	1.72387032121563e-14	89.2308	50.7534
787	Hem	Tracheal Tip Cells	0.0595203	-0.000282859	46784	0.492982	0.80494	1	23.0769	26.5753
788	CG11523	Tracheal Tip Cells	0.0153131	-0.0248957	41564	0.437977	0.0123474	0.176299	6.15385	19.0411
789	Rich	Tracheal Tip Cells	0.0242321	-0.000732288	44528	0.46921	0.167067	0.774463	7.69231	14.589
790	CG11404	Tracheal Tip Cells	0	-0.000165316	47385	0.499315	0.767078	1	0	0.136986
791	Trxr-2	Tracheal Tip Cells	0	0	47450	0.5	1	1	0	0
792	ND-B14.5AL	Tracheal Tip Cells	0	0	47450	0.5	1	1	0	0
793	CG14457	Tracheal Tip Cells	0.0024777	0.00203483	48115	0.507007	0.0126886	0.176299	1.53846	0.136986
794	CG14456	Tracheal Tip Cells	0	0	47450	0.5	1	1	0	0
795	CG14453	Tracheal Tip Cells	0	-0.0011454	47222.5	0.497603	0.576761	1	0	0.479452
796	CG14452	Tracheal Tip Cells	0	-0.000695014	47385	0.499315	0.767078	1	0	0.136986
797	CG32453	Tracheal Tip Cells	0	-0.00126027	47320	0.49863	0.673909	1	0	0.273973
798	CG11370	Tracheal Tip Cells	0	-0.00247897	46865	0.493836	0.36842	1	0	1.23288
799	CG32452	Tracheal Tip Cells	0.0299458	0.0100848	47817.5	0.503872	0.85423	1	12.3077	12.5342
800	CG11367	Tracheal Tip Cells	0.0448498	0.0152557	47085	0.496154	0.869189	1	13.8462	16.0274
801	CG32454	Tracheal Tip Cells	0	0	47450	0.5	1	1	0	0
802	CG7369	Tracheal Tip Cells	0.0282065	-0.00652708	44682	0.470832	0.226174	0.919668	10.7692	17.5342
803	SPoCk	Tracheal Tip Cells	0.130358	0.0604824	57773.5	0.608783	0.000210332	0.00974013	46.1538	28.2877
804	CG14448	Tracheal Tip Cells	0	-0.000506743	47092.5	0.496233	0.483226	1	0	0.753425
805	l(3)04053	Tracheal Tip Cells	0.0114223	-0.00862286	44075	0.464436	0.0822298	0.514143	4.61538	12.0548
806	CG11241	Tracheal Tip Cells	0.0125203	0.00285776	47926	0.505016	0.674426	1	4.61538	3.63014
807	CG14450	Tracheal Tip Cells	0.0104799	-0.00515073	44891	0.473035	0.15775	0.747952	4.61538	10.274
808	CG14451	Tracheal Tip Cells	0	-0.00104724	47190	0.49726	0.550496	1	0	0.547945
809	ArfGAP3	Tracheal Tip Cells	0.0607967	-0.0528038	39790.5	0.419289	0.0110145	0.169763	21.5385	37.8767
810	CG12546	Tracheal Tip Cells	0	-0.00158716	47320	0.49863	0.673909	1	0	0.273973
811	CG14454	Tracheal Tip Cells	0	0	47450	0.5	1	1	0	0
812	CG14455	Tracheal Tip Cells	0	0	47450	0.5	1	1	0	0
813	CG14459	Tracheal Tip Cells	0	0	47450	0.5	1	1	0	0
814	CG11226	Tracheal Tip Cells	0	0	47450	0.5	1	1	0	0
815	CG13239	Tracheal Tip Cells	0	-0.000335269	47287.5	0.498288	0.637659	1	0	0.342466
816	CG33169	Tracheal Tip Cells	0.0582805	-0.137934	32431	0.341739	2.60667304311294e-06	0.000199121	20	47.6027
817	CG11109	Tracheal Tip Cells	0.0157206	-0.0297546	39028	0.411254	0.000876757	0.0307659	4.61538	23.0822
818	Ssl1	Tracheal Tip Cells	0.00776908	-0.00569445	45522	0.479684	0.212155	0.885785	3.07692	7.26027
819	slif	Tracheal Tip Cells	0.00499118	0.00224755	47505	0.50058	0.939452	1	1.53846	1.43836
820	CG11131	Tracheal Tip Cells	0	-0.00154981	47287.5	0.498288	0.637659	1	0	0.342466
821	BoYb	Tracheal Tip Cells	0	-6.25566e-05	47385	0.499315	0.767078	1	0	0.136986
822	CG12768	Tracheal Tip Cells	0.00461331	0.00104271	47405	0.499526	0.953558	1	1.53846	1.64384
823	Mes2	Tracheal Tip Cells	0.065124	0.00430405	48256.5	0.508498	0.740436	1	21.5385	20.0685
824	CG32457	Tracheal Tip Cells	0	0	47450	0.5	1	1	0	0
825	CG32461	Tracheal Tip Cells	0	-1.80704e-05	47417.5	0.499658	0.835422	1	0	0.0684932
826	Chro	Tracheal Tip Cells	0.124949	0.000948491	47555	0.501106	0.972886	1	38.4615	40
827	Arf79F	Tracheal Tip Cells	0.485121	-0.146907	29223.5	0.30794	1.4924727905364e-07	1.67785856168794e-05	92.3077	85.8904
828	snoRNA:Me28S-G764	Tracheal Tip Cells	0	0	47450	0.5	1	1	0	0
829	EMC4	Tracheal Tip Cells	0.110875	-0.0361184	43440	0.457745	0.20195	0.859489	36.9231	43.6301
830	CG32459	Tracheal Tip Cells	0	-1.04111e-05	47417.5	0.499658	0.835422	1	0	0.0684932
831	CG32462	Tracheal Tip Cells	0	0	47450	0.5	1	1	0	0
832	tRNA:Glu-CTC-2-3	Tracheal Tip Cells	0	0	47450	0.5	1	1	0	0
833	CR1075	Tracheal Tip Cells	0	0	47450	0.5	1	1	0	0
834	Obp83cd	Tracheal Tip Cells	0	-0.00139458	47060	0.49589	0.463787	1	0	0.821918
835	Vha14-2	Tracheal Tip Cells	0	-0.000464817	47125	0.496575	0.504018	1	0	0.684932
836	CG1077	Tracheal Tip Cells	0	-0.000717871	47385	0.499315	0.767078	1	0	0.136986
837	Osi1	Tracheal Tip Cells	0	-2.52398e-05	47417.5	0.499658	0.835422	1	0	0.0684932
838	CR31562	Tracheal Tip Cells	0	0	47450	0.5	1	1	0	0
839	NPFR	Tracheal Tip Cells	0	-7.02479e-05	47417.5	0.499658	0.835422	1	0	0.0684932
840	Osi24	Tracheal Tip Cells	0.0041512	-0.000591918	46858	0.493762	0.5481	1	1.53846	2.80822
841	Osi2	Tracheal Tip Cells	0	-0.00515388	46605	0.491096	0.278308	1	0	1.78082
842	Osi3	Tracheal Tip Cells	0	-0.000358327	47320	0.49863	0.673909	1	0	0.273973
843	Osi5	Tracheal Tip Cells	0	-0.000610124	47352.5	0.498973	0.715988	1	0	0.205479
844	Osi6	Tracheal Tip Cells	0.0971829	-0.0386029	43507	0.458451	0.178659	0.802191	26.1538	34.3151
845	Osi7	Tracheal Tip Cells	0.0661347	-0.0253881	44630	0.470285	0.291965	1	20	26.1644
846	Osi8	Tracheal Tip Cells	0	-5.57307e-06	47417.5	0.499658	0.835422	1	0	0.0684932
847	Osi9	Tracheal Tip Cells	0.00770465	-0.035249	44572	0.469673	0.0916318	0.550561	3.07692	9.0411
848	Osi12	Tracheal Tip Cells	0.0071446	0.00184625	47838.5	0.504094	0.666773	1	3.07692	2.26027
849	CG15594	Tracheal Tip Cells	0	0	47450	0.5	1	1	0	0
850	Osi13	Tracheal Tip Cells	0	0	47450	0.5	1	1	0	0
851	Osi14	Tracheal Tip Cells	0.0117754	-0.0130851	45039	0.474594	0.140219	0.700312	3.07692	8.21918
852	Osi15	Tracheal Tip Cells	0.0305575	-0.101744	41092	0.433003	0.0128779	0.176765	10.7692	23.4247
853	Osi16	Tracheal Tip Cells	0	-0.00186416	47222.5	0.497603	0.576761	1	0	0.479452
854	CG31560	Tracheal Tip Cells	0	0	47450	0.5	1	1	0	0
855	Osi17	Tracheal Tip Cells	0	-0.0101707	45792.5	0.482534	0.125666	0.659529	0	3.49315
856	Osi18	Tracheal Tip Cells	0	-0.0239123	44427.5	0.468151	0.0359568	0.328258	0	6.36986
857	CG15597	Tracheal Tip Cells	0	-0.000305584	47385	0.499315	0.767078	1	0	0.136986
858	Osi11	Tracheal Tip Cells	0	0	47450	0.5	1	1	0	0
859	Osi4	Tracheal Tip Cells	0	0	47450	0.5	1	1	0	0
860	CG31559	Tracheal Tip Cells	0.0083684	-0.0142822	44628.5	0.470269	0.0993219	0.570606	3.07692	9.10959
861	Obp83g	Tracheal Tip Cells	0	-0.00595502	46670	0.491781	0.297942	1	0	1.64384
862	Obp83ef	Tracheal Tip Cells	0	-0.000392616	47385	0.499315	0.767078	1	0	0.136986
863	Gasp	Tracheal Tip Cells	0.0627883	-0.198193	38001	0.400432	0.0014528	0.0423634	20	36.0274
864	Or83c	Tracheal Tip Cells	0	-4.45021e-05	47417.5	0.499658	0.835422	1	0	0.0684932
865	CG15580	Tracheal Tip Cells	0	-4.77947e-05	47417.5	0.499658	0.835422	1	0	0.0684932
866	CG11459	Tracheal Tip Cells	0	-0.000254892	47417.5	0.499658	0.835422	1	0	0.0684932
867	jagn	Tracheal Tip Cells	0.119257	0.0428717	53080	0.559326	0.0470796	0.378394	38.4615	30.274
868	kat-60L1	Tracheal Tip Cells	0	-0.000123795	47385	0.499315	0.767078	1	0	0.136986
869	Rpn5	Tracheal Tip Cells	0.0608976	-0.0411355	41438	0.436649	0.0439522	0.364231	23.0769	36.5753
870	CG1218	Tracheal Tip Cells	0.0189042	0.00723235	47477	0.500285	0.985542	1	6.15385	6.30137
871	CG10979	Tracheal Tip Cells	0.016691	-0.00108431	45800	0.482613	0.358147	1	6.15385	10
872	dgrn	Tracheal Tip Cells	0.0151395	-0.00339578	44989	0.474067	0.201735	0.859187	6.15385	11.7808
873	CG1208	Tracheal Tip Cells	0	-0.000456784	47417.5	0.499658	0.835422	1	0	0.0684932
874	CG1213	Tracheal Tip Cells	0	-0.000782905	47385	0.499315	0.767078	1	0	0.136986
875	CG14676	Tracheal Tip Cells	0	0	47450	0.5	1	1	0	0
876	CR10991	Tracheal Tip Cells	0	0	47450	0.5	1	1	0	0
877	ECSIT	Tracheal Tip Cells	0.00699328	-0.00568347	45367.5	0.478056	0.186926	0.824942	3.07692	7.60274
878	CG10280	Tracheal Tip Cells	0	0	47450	0.5	1	1	0	0
879	Rm62	Tracheal Tip Cells	0.619175	-0.0622965	36342	0.38295	0.00137804	0.0410229	95.3846	89.3151
880	Obp83b	Tracheal Tip Cells	0	0	47450	0.5	1	1	0	0
881	Obp83a	Tracheal Tip Cells	0	0	47450	0.5	1	1	0	0
882	CG11373	Tracheal Tip Cells	0	0	47450	0.5	1	1	0	0
883	CG2017	Tracheal Tip Cells	0.0217014	-0.00214128	44262	0.466407	0.117774	0.635438	6.15385	13.4247
884	disp	Tracheal Tip Cells	0.0733895	0.0515369	55196	0.581623	7.49427050021912e-05	0.00403494	26.1538	11.3014
885	Sec20	Tracheal Tip Cells	0.00322612	-0.0176382	42123	0.443867	0.0073898	0.131829	1.53846	12.8767
886	Hpr1	Tracheal Tip Cells	0.0131179	-0.014578	42742	0.45039	0.026865	0.275297	4.61538	14.9315
887	PSMG1	Tracheal Tip Cells	0.0285293	-0.0211948	41331.5	0.435527	0.0162221	0.20306	9.23077	23.2192
888	Hat1	Tracheal Tip Cells	0.0364861	0.013998	49076	0.517134	0.393009	1	13.8462	11.0959
889	CG2091	Tracheal Tip Cells	0.0641495	6.29738216852554e-05	47028	0.495553	0.873781	1	23.0769	25.411
890	POLDIP2	Tracheal Tip Cells	0.0365817	-0.0249947	41960	0.44215	0.04128	0.350537	13.8462	26.8493
891	Snr1	Tracheal Tip Cells	0.128427	0.0015862	49051	0.51687	0.607357	1	44.6154	41.7808
892	Hcs	Tracheal Tip Cells	0.0179342	0.00386161	46764.5	0.492777	0.671587	1	6.15385	7.87671
893	CG31550	Tracheal Tip Cells	0.0501076	0.00826571	46617	0.491222	0.733205	1	16.9231	20.4795
894	Itpr	Tracheal Tip Cells	0.0486622	-0.00655592	47101	0.496322	0.888716	1	20	21.4384
895	Snm1	Tracheal Tip Cells	0	-0.00518071	45695	0.481507	0.1147	0.623183	0	3.69863
896	CG12746	Tracheal Tip Cells	0.0159632	-0.00201408	45189	0.476175	0.199619	0.855372	4.61538	9.65753
897	Rheb	Tracheal Tip Cells	0.0443076	-0.0794695	35843.5	0.377698	0.000147151	0.00706693	15.3846	40.2055
898	Rev7	Tracheal Tip Cells	0	-0.00134995	46832.5	0.493493	0.355263	1	0	1.30137
899	SecS	Tracheal Tip Cells	0.0448454	0.0107713	46915	0.494362	0.818184	1	15.3846	18.0822
900	Atu	Tracheal Tip Cells	0.0385646	-0.00446189	45992.5	0.484642	0.544036	1	15.3846	19.6575
901	RpL13A	Tracheal Tip Cells	1.4029	0.0481488	57684	0.60784	0.00322112	0.0758074	100	100
902	CG31551	Tracheal Tip Cells	0.0101662	0.00855139	48830	0.514542	0.0932508	0.553039	4.61538	1.78082
903	CG31549	Tracheal Tip Cells	0.00703203	-0.0103748	44588.5	0.469847	0.096835	0.564003	3.07692	9.24658
904	CG12171	Tracheal Tip Cells	0.0117557	-0.00860884	44320	0.467018	0.100073	0.572683	4.61538	11.5068
905	CG12170	Tracheal Tip Cells	0.0235092	0.00679763	47538.5	0.500933	0.9603	1	9.23077	9.52055
906	MED27	Tracheal Tip Cells	0.00819501	-0.0165202	43083	0.453983	0.026297	0.272498	3.07692	12.4658
907	Wdr33	Tracheal Tip Cells	0.0242554	-0.00909327	44048.5	0.464157	0.133239	0.678156	9.23077	17.1918
908	Atg17	Tracheal Tip Cells	0.119979	0.0183682	50414	0.531233	0.31797	1	38.4615	35.2055
909	CG1239	Tracheal Tip Cells	0.017276	0.00910834	48355	0.509536	0.466581	1	6.15385	4.38356
910	CG1236	Tracheal Tip Cells	0.0169394	-0.0455746	37863	0.398978	0.000352447	0.0146172	6.15385	26.9863
911	Madm	Tracheal Tip Cells	0.00939414	-0.0261033	40489	0.426649	0.00244654	0.0624771	3.07692	18.0822
912	Sym	Tracheal Tip Cells	0.00818589	-0.00216589	45979	0.484499	0.30987	1	3.07692	6.30137
913	CG2100	Tracheal Tip Cells	0.00643007	-0.0169068	42730.5	0.450269	0.0192205	0.225142	3.07692	13.2192
914	cas	Tracheal Tip Cells	0.0132569	-0.0127384	45180	0.47608	0.193583	0.840692	4.61538	9.45205
915	CG2104	Tracheal Tip Cells	0	0	47450	0.5	1	1	0	0
916	Rab23	Tracheal Tip Cells	0.0442897	-0.00639658	43638	0.459831	0.138452	0.694983	13.8462	23.6986
917	Xe7	Tracheal Tip Cells	0.113296	0.0141455	50481.5	0.531944	0.304303	1	38.4615	34.5205
918	CG2182	Tracheal Tip Cells	0.10446	-0.0263858	43502	0.458398	0.200976	0.856977	30.7692	40.9589
919	elm	Tracheal Tip Cells	0.103542	0.0244741	49188	0.518314	0.539117	1	30.7692	30.411
920	MTA1-like	Tracheal Tip Cells	0.123645	0.0293101	51588.5	0.543609	0.161756	0.759694	40	34.726
921	CG31548	Tracheal Tip Cells	0.0247491	-0.00847061	45007.5	0.474262	0.252683	0.973009	9.23077	14.863
922	CG31546	Tracheal Tip Cells	0	0	47450	0.5	1	1	0	0
923	Spec2	Tracheal Tip Cells	0.0118936	-0.0189499	43577	0.459189	0.0530857	0.406037	4.61538	12.9452
924	Dph4	Tracheal Tip Cells	0.0216136	-0.00187811	44706	0.471085	0.164714	0.769338	6.15385	12.4658
925	Rga	Tracheal Tip Cells	0.112616	-0.000723978	45863	0.483277	0.602641	1	32.3077	38.9726
926	noi	Tracheal Tip Cells	0.0343531	-0.00611562	45102	0.475258	0.330226	1	13.8462	19.9315
927	CG2926	Tracheal Tip Cells	0.138015	0.0228238	51238	0.539916	0.209855	0.879829	43.0769	37.2603
928	CG2931	Tracheal Tip Cells	0.026993	-0.0108373	43122.5	0.454399	0.0685276	0.468425	9.23077	19.3836
929	CG14671	Tracheal Tip Cells	0.0305225	-0.0165338	43053	0.453667	0.072556	0.483391	10.7692	20.8904
930	Pi4KIIalpha	Tracheal Tip Cells	0	-0.00676753	45532.5	0.479795	0.0986154	0.567839	0	4.0411
931	CG2519	Tracheal Tip Cells	0.144645	0.0652695	54198.5	0.571112	0.017944	0.216295	40	30.7534
932	Nmdar1	Tracheal Tip Cells	0	-0.000197994	47385	0.499315	0.767078	1	0	0.136986
933	NKCC	Tracheal Tip Cells	0	-9.22555e-05	47417.5	0.499658	0.835422	1	0	0.0684932
934	ksr	Tracheal Tip Cells	0.00381839	-0.00620388	45440	0.47882	0.147911	0.721195	1.53846	5.82192
935	HDAC3	Tracheal Tip Cells	0	0	47450	0.5	1	1	0	0
936	mRpL44	Tracheal Tip Cells	0.0481551	-0.0293236	40890.5	0.43088	0.0199761	0.229437	15.3846	30.7534
937	RpL35A	Tracheal Tip Cells	1.23616	0.0653575	58037.5	0.611565	0.00230702	0.0597653	100	99.6575
938	PEK	Tracheal Tip Cells	0.0295465	0.0110274	47501	0.500537	0.978991	1	10.7692	11.4384
939	dpr16	Tracheal Tip Cells	0	-4.45021e-05	47417.5	0.499658	0.835422	1	0	0.0684932
940	CG12590	Tracheal Tip Cells	0	0	47450	0.5	1	1	0	0
941	CG1116	Tracheal Tip Cells	0.011879	-0.0125105	42327	0.446017	0.0189233	0.223379	4.61538	15.8904
942	Vps37B	Tracheal Tip Cells	0.0295752	-0.0275046	41610	0.438462	0.0274544	0.27892	12.3077	25.7534
943	Mms19	Tracheal Tip Cells	0.0324463	0.00487802	46138.5	0.48618	0.554974	1	12.3077	16.2329
944	CG1113	Tracheal Tip Cells	0	-0.000296112	47417.5	0.499658	0.835422	1	0	0.0684932
945	Tim17b1	Tracheal Tip Cells	0	0	47450	0.5	1	1	0	0
946	CG31542	Tracheal Tip Cells	0	0	47450	0.5	1	1	0	0
947	RpII18	Tracheal Tip Cells	0.152479	-0.0718713	39733	0.418683	0.0196793	0.227692	44.6154	55.137
948	tRNA:Arg-TCG-4-1	Tracheal Tip Cells	0	0	47450	0.5	1	1	0	0
949	CG12147	Tracheal Tip Cells	0	0	47450	0.5	1	1	0	0
950	Orco	Tracheal Tip Cells	0	0	47450	0.5	1	1	0	0
951	CG2663	Tracheal Tip Cells	0	-0.00619617	46605	0.491096	0.278308	1	0	1.78082
952	Or83a	Tracheal Tip Cells	0	0	47450	0.5	1	1	0	0
953	kkv	Tracheal Tip Cells	0.139591	0.0483182	50597	0.533161	0.255635	0.980896	32.3077	28.3562
954	CG14668	Tracheal Tip Cells	0.00380589	0.00300559	47986	0.505648	0.187964	0.825084	1.53846	0.410959
955	Cerk	Tracheal Tip Cells	0	-0.0100526	43745	0.460959	0.0193532	0.225649	0	7.80822
956	CG11999	Tracheal Tip Cells	0.0981167	-0.0161312	44806.5	0.472144	0.383225	1	30.7692	38.2877
957	CG31538	Tracheal Tip Cells	0	-0.00235329	47027.5	0.495548	0.445543	1	0	0.890411
958	Tim17a2	Tracheal Tip Cells	0	0	47450	0.5	1	1	0	0
959	CG12173	Tracheal Tip Cells	0.0161466	-0.0104205	44039.5	0.464062	0.0977885	0.567839	6.15385	13.7671
960	CG12163	Tracheal Tip Cells	0.350828	0.188104	68838	0.725374	2.43625072644605e-11	5.80639756469642e-09	76.9231	45.5479
961	CG33293	Tracheal Tip Cells	0	-0.000346598	47385	0.499315	0.767078	1	0	0.136986
962	Kat60	Tracheal Tip Cells	0.0317418	-0.0120597	43733	0.460832	0.132839	0.677214	12.3077	21.3699
963	Sccpdh1	Tracheal Tip Cells	0.0129454	0.00039541	46013	0.484858	0.372092	1	4.61538	7.87671
964	Prosbeta2R2	Tracheal Tip Cells	0	0	47450	0.5	1	1	0	0
965	Gnf1	Tracheal Tip Cells	0.0188526	-0.0148142	42423	0.447028	0.0264821	0.273149	6.15385	17.3288
966	CG1124	Tracheal Tip Cells	0.0109196	-0.00210212	47702	0.502655	0.832431	1	4.61538	4.0411
967	CG12007	Tracheal Tip Cells	0.0223733	-0.0105418	44011	0.463762	0.129624	0.671549	9.23077	17.2603
968	CG12589	Tracheal Tip Cells	0	0	47450	0.5	1	1	0	0
969	corto	Tracheal Tip Cells	0.430175	-0.0312941	44241.5	0.466191	0.35287	1	80	76.9863
970	plh	Tracheal Tip Cells	0	-0.00108347	47060	0.49589	0.463787	1	0	0.821918
971	CG14662	Tracheal Tip Cells	0	-0.000460905	47417.5	0.499658	0.835422	1	0	0.0684932
972	CG14661	Tracheal Tip Cells	0	-3.08128e-05	47385	0.499315	0.767078	1	0	0.136986
973	Ubc6	Tracheal Tip Cells	0.0658091	-0.0396586	40914.5	0.431133	0.0281781	0.283242	21.5385	36.3699
974	snRNA:U1:82Eb	Tracheal Tip Cells	0	0	47450	0.5	1	1	0	0
975	laf	Tracheal Tip Cells	0	0	47450	0.5	1	1	0	0
976	MED31	Tracheal Tip Cells	0.0302896	-0.0500555	37715	0.397418	0.000667614	0.0245043	10.7692	32.3973
977	slx1	Tracheal Tip Cells	0.00706469	0.000447398	46590.5	0.490943	0.509312	1	3.07692	5
978	rpk	Tracheal Tip Cells	0.0240843	0.0158627	50110.5	0.528035	0.024111	0.258694	9.23077	3.76712
979	spartin	Tracheal Tip Cells	0	-0.00117725	47157.5	0.496918	0.526357	1	0	0.616438
980	atms	Tracheal Tip Cells	0.0353246	-0.00403779	44779	0.471855	0.258944	0.986987	12.3077	19.0411
981	CG1129	Tracheal Tip Cells	0.0644323	-0.0250183	42900.5	0.45206	0.114954	0.623992	21.5385	32.8082
982	BBS5	Tracheal Tip Cells	0	-0.00104398	47157.5	0.496918	0.526357	1	0	0.616438
983	CG14659	Tracheal Tip Cells	0	0	47450	0.5	1	1	0	0
984	CG14658	Tracheal Tip Cells	0	0	47450	0.5	1	1	0	0
985	CG14657	Tracheal Tip Cells	0.0234008	-0.0131893	43391.5	0.457234	0.0822773	0.514143	9.23077	18.5616
986	Hus1-like	Tracheal Tip Cells	0.0681555	0.00337552	44938	0.47353	0.359167	1	20	28.0137
987	CG17387	Tracheal Tip Cells	0	-0.000149671	47352.5	0.498973	0.715988	1	0	0.205479
988	CG14655	Tracheal Tip Cells	0	-0.000883071	47287.5	0.498288	0.637659	1	0	0.342466
989	Nep2	Tracheal Tip Cells	0.045964	-0.00541708	45654	0.481075	0.440658	1	13.8462	18.2192
990	eIF3f1	Tracheal Tip Cells	0.343238	0.0264969	49372	0.520253	0.57287	1	78.4615	65.9589
991	Dlip2	Tracheal Tip Cells	0.0357288	-0.0186135	42198	0.444658	0.0435663	0.362715	12.3077	24.5205
992	CG9775	Tracheal Tip Cells	0.157063	-0.0564334	41050	0.432561	0.0527528	0.403943	43.0769	54.7945
993	CG32945	Tracheal Tip Cells	0	0	47450	0.5	1	1	0	0
994	MP1	Tracheal Tip Cells	0	-0.0287872	42412.5	0.446918	0.00569124	0.110609	0	10.6164
995	Suv3	Tracheal Tip Cells	0.0195026	0.00228363	46288	0.487756	0.495937	1	6.15385	8.90411
996	CG14645	Tracheal Tip Cells	0	0	47450	0.5	1	1	0	0
997	CG1103	Tracheal Tip Cells	0.103053	0.0197791	49250	0.518967	0.530194	1	32.3077	31.6438
998	CG1090	Tracheal Tip Cells	0	-0.00115639	47255	0.497945	0.605602	1	0	0.410959
999	Sfxn1-3	Tracheal Tip Cells	0.0150047	-0.0172326	44031	0.463973	0.0948479	0.55825	6.15385	13.5616
1000	Cont	Tracheal Tip Cells	0.596507	0.361706	79472.5	0.837434	4.74020347465122e-22	7.70283064630823e-19	95.3846	53.6986
1001	tub	Tracheal Tip Cells	0.0154052	-0.01058	43959.5	0.463219	0.0915143	0.55004	6.15385	13.9041
1002	CG14646	Tracheal Tip Cells	0.0883144	0.0518498	53020	0.558693	0.0208865	0.235509	27.6923	19.3151
1003	CG14647	Tracheal Tip Cells	0.0220901	-0.0157982	42338	0.446133	0.0309472	0.300111	7.69231	19.3151
1004	CG31528	Tracheal Tip Cells	0	-9.98478e-05	47417.5	0.499658	0.835422	1	0	0.0684932
1005	CG31525	Tracheal Tip Cells	0	0	47450	0.5	1	1	0	0
1006	CG1074	Tracheal Tip Cells	0.0231101	-0.0229703	41753.5	0.439974	0.0223513	0.246016	9.23077	21.9863
1007	CG14650	Tracheal Tip Cells	0.120788	0.0709521	55519	0.585026	0.00174961	0.0482627	35.3846	22.8767
1008	CG14651	Tracheal Tip Cells	0	0	47450	0.5	1	1	0	0
1009	Fip1	Tracheal Tip Cells	0.065658	-0.0281949	42343	0.446185	0.0796597	0.510044	21.5385	33.8356
1010	lncRNA:CR31526	Tracheal Tip Cells	0	0	47450	0.5	1	1	0	0
1011	Mur82C	Tracheal Tip Cells	0	0	47450	0.5	1	1	0	0
1012	CG31523	Tracheal Tip Cells	0.265909	0.123569	61363	0.646607	7.21041151293354e-06	0.000488205	64.6154	40.137
1013	CG31522	Tracheal Tip Cells	0.10435	0.0216138	50656	0.533783	0.253022	0.973893	33.8462	29.4521
1014	CG9804	Tracheal Tip Cells	0.0127975	-0.0151802	42709	0.450042	0.0260995	0.27108	4.61538	15
1015	eIF3a	Tracheal Tip Cells	0.146842	-0.0258266	44538.5	0.46932	0.366484	1	43.0769	48.4247
1016	srl	Tracheal Tip Cells	0.0521503	-0.0099609	45030	0.474499	0.356287	1	18.4615	24.7945
1017	CG32944	Tracheal Tip Cells	0	-0.00282561	46767.5	0.492808	0.330761	1	0	1.43836
1018	CG9855	Tracheal Tip Cells	0.0496743	0.00452716	45267	0.476997	0.383095	1	15.3846	21.9178
1019	Skp2	Tracheal Tip Cells	0.018076	-0.00206038	46431	0.489262	0.574983	1	7.69231	10.2055
1020	Vps24	Tracheal Tip Cells	0.0900212	-0.0103494	45736.5	0.481944	0.566355	1	30.7692	36.3699
1021	Nepl11	Tracheal Tip Cells	0	-0.00173509	47190	0.49726	0.550496	1	0	0.547945
1022	CG12581	Tracheal Tip Cells	0.121514	-0.0496893	41941.5	0.441955	0.0838405	0.521088	38.4615	46.1644
1023	beta-Man	Tracheal Tip Cells	0.063609	0.0236625	49787	0.524626	0.320565	1	21.5385	18.3562
1024	aux	Tracheal Tip Cells	0.0486026	0.00964843	47559	0.501149	0.964385	1	18.4615	20.137
1025	abs	Tracheal Tip Cells	0.0270516	-0.0128138	42928	0.45235	0.0580161	0.426917	9.23077	19.589
1026	Gel	Tracheal Tip Cells	0.00534028	-0.00834975	44734	0.47138	0.0787935	0.506375	1.53846	7.32877
1027	TwdlU	Tracheal Tip Cells	0	-0.000284194	47352.5	0.498973	0.715988	1	0	0.205479
1028	TwdlF	Tracheal Tip Cells	0	-0.00739975	46215	0.486986	0.188142	0.825084	0	2.60274
1029	TwdlV	Tracheal Tip Cells	0	-0.000993264	47352.5	0.498973	0.715988	1	0	0.205479
1030	Or82a	Tracheal Tip Cells	0	0	47450	0.5	1	1	0	0
1031	CG1092	Tracheal Tip Cells	0	-0.00317561	46865	0.493836	0.36842	1	0	1.23288
1032	CG9766	Tracheal Tip Cells	0	0	47450	0.5	1	1	0	0
1033	TwdlG	Tracheal Tip Cells	0	-0.0028977	47157.5	0.496918	0.526357	1	0	0.616438
1034	CG14641	Tracheal Tip Cells	0.0914043	-0.0151136	45019.5	0.474389	0.420859	1	30.7692	37.7397
1035	CG31516	Tracheal Tip Cells	0	-0.00089625	47320	0.49863	0.673909	1	0	0.273973
1036	CG14636	Tracheal Tip Cells	0	-0.00288298	47027.5	0.495548	0.445543	1	0	0.890411
1037	Dsk	Tracheal Tip Cells	0	0	47450	0.5	1	1	0	0
1038	SelT	Tracheal Tip Cells	0.453988	0.208514	70059	0.73824	1.6666387447535e-11	4.25588108035268e-09	87.6923	58.4247
1039	Col4a1	Tracheal Tip Cells	0.00818484	-0.019565	44151.5	0.465242	0.0653613	0.454958	3.07692	10.0685
1040	SP555	Tracheal Tip Cells	0	0	47450	0.5	1	1	0	0
1041	senju	Tracheal Tip Cells	0.0148795	-0.00201914	45598	0.480485	0.31084	1	6.15385	10.411
1042	CG5828	Tracheal Tip Cells	0.00874896	-0.0123955	42730	0.450263	0.019476	0.226355	3.07692	13.2877
1043	CG4230	Tracheal Tip Cells	0.0226657	-0.000904817	45219	0.476491	0.267395	1	7.69231	12.9452
1044	ND-13A	Tracheal Tip Cells	0.105742	-0.022183	43295	0.456217	0.178165	0.801182	29.2308	40.9589
1045	Pgant5	Tracheal Tip Cells	0.212535	0.096124	57868.5	0.609784	0.000659981	0.024274	53.8462	38.5616
1046	Rpn11	Tracheal Tip Cells	0.117511	-0.0214904	44202	0.465774	0.301922	1	35.3846	43.9041
1047	Nepl3	Tracheal Tip Cells	0.00298385	0.00210007	47665	0.502266	0.734208	1	1.53846	1.09589
1048	CG14036	Tracheal Tip Cells	0	-0.00310303	46995	0.495205	0.428365	1	0	0.958904
1049	eIF3h	Tracheal Tip Cells	0.235593	-0.0162133	45528.5	0.479752	0.565106	1	66.1538	57.2603
1050	CG9121	Tracheal Tip Cells	0.0213308	-0.00169262	45616	0.480674	0.347384	1	7.69231	12.0548
1051	CG31650	Tracheal Tip Cells	0.216578	0.0945413	58216.5	0.613451	0.0004679	0.0184223	55.3846	39.3836
1052	vkg	Tracheal Tip Cells	0.00851431	-0.000864196	47069.5	0.495991	0.743372	1	3.07692	3.90411
1053	CG31917	Tracheal Tip Cells	0	0	47450	0.5	1	1	0	0
1054	Rtnl1	Tracheal Tip Cells	0.747429	0.108932	57283	0.603614	0.00460838	0.0971401	96.9231	86.9863
1055	tRNA:Asp-GTC-2-1	Tracheal Tip Cells	0	0	47450	0.5	1	1	0	0
1056	CR14033	Tracheal Tip Cells	0	-0.00229602	46832.5	0.493493	0.355263	1	0	1.30137
1057	Cyp4ac1	Tracheal Tip Cells	0	-0.000337714	47287.5	0.498288	0.637659	1	0	0.342466
1058	Cyp4ac2	Tracheal Tip Cells	0	0	47450	0.5	1	1	0	0
1059	Cyp4ac3	Tracheal Tip Cells	0	-0.000394462	47222.5	0.497603	0.576761	1	0	0.479452
1060	Bub1	Tracheal Tip Cells	0.013746	-0.0044208	44861	0.472719	0.183571	0.815225	6.15385	12.0548
1061	vri	Tracheal Tip Cells	0.00309477	-0.0410088	41497	0.437271	0.00392528	0.086837	1.53846	14.0411
1062	cype	Tracheal Tip Cells	0.664411	0.0208757	49525	0.521865	0.550312	1	96.9231	92.2603
1063	TotM	Tracheal Tip Cells	0	-0.000346856	47385	0.499315	0.767078	1	0	0.136986
1064	nompC	Tracheal Tip Cells	0	-0.000327961	47385	0.499315	0.767078	1	0	0.136986
1065	H15	Tracheal Tip Cells	0.00660484	0.00313244	47630	0.501897	0.782381	1	1.53846	1.16438
1066	CG12512	Tracheal Tip Cells	0	-0.000608887	47385	0.499315	0.767078	1	0	0.136986
1067	fusl	Tracheal Tip Cells	0	-0.00307331	46930	0.494521	0.396801	1	0	1.09589
1068	CG14022	Tracheal Tip Cells	0	0	47450	0.5	1	1	0	0
1069	Ncoa6	Tracheal Tip Cells	0.205375	-0.00361873	48157.5	0.507455	0.830171	1	56.9231	53.4932
1070	CG14024	Tracheal Tip Cells	0	-0.000471516	47352.5	0.498973	0.715988	1	0	0.205479
1071	Bsg25D	Tracheal Tip Cells	0.0251797	-0.0133203	43206	0.455279	0.0720355	0.481061	9.23077	19.0411
1072	tkv	Tracheal Tip Cells	0.414105	0.18428	66583	0.701612	8.20338892296411e-09	1.25329552989729e-06	83.0769	54.4521
1073	tRNA:Asp-GTC-1-1	Tracheal Tip Cells	0	0	47450	0.5	1	1	0	0
1074	CG14020	Tracheal Tip Cells	0	-0.00295494	47060	0.49589	0.463787	1	0	0.821918
1075	cl	Tracheal Tip Cells	0.0937444	0.0121637	49564	0.522276	0.452737	1	32.3077	29.863
1076	CG6907	Tracheal Tip Cells	0.011288	-0.014926	42399	0.446776	0.0199889	0.229437	4.61538	15.6849
1077	Cap-D3	Tracheal Tip Cells	0.00971129	0.000660276	46611	0.491159	0.516803	1	3.07692	4.93151
1078	CG31648	Tracheal Tip Cells	0.0114851	-0.00514563	45757	0.48216	0.305757	1	4.61538	8.35616
1079	CG31915	Tracheal Tip Cells	0.0135316	-0.00211769	47481	0.500327	0.983196	1	6.15385	6.16438
1080	Lam	Tracheal Tip Cells	0.387622	-0.10987	34378.5	0.36226	0.000155906	0.0074514	86.1538	78.1507
1081	Oscillin	Tracheal Tip Cells	0.0398451	-0.0540196	38133	0.401823	0.00118158	0.0387536	12.3077	32.7397
1082	CG18269	Tracheal Tip Cells	0	-7.12063e-05	47417.5	0.499658	0.835422	1	0	0.0684932
1083	CG14017	Tracheal Tip Cells	0	0	47450	0.5	1	1	0	0
1084	GluRIIA	Tracheal Tip Cells	0.00534028	0.0041872	47922	0.504974	0.306283	1	1.53846	0.547945
1085	snRNA:U4:25F	Tracheal Tip Cells	0	0	47450	0.5	1	1	0	0
1086	CG18266	Tracheal Tip Cells	0	0	47450	0.5	1	1	0	0
1087	Hsp60C	Tracheal Tip Cells	0	0	47450	0.5	1	1	0	0
1088	CG12511	Tracheal Tip Cells	0	0	47450	0.5	1	1	0	0
1089	DIP-theta	Tracheal Tip Cells	0	-0.00114628	47255	0.497945	0.605602	1	0	0.410959
1090	DIP-eta	Tracheal Tip Cells	0.00720271	0.00560566	48557.5	0.51167	0.045374	0.371365	3.07692	0.753425
1091	CG7251	Tracheal Tip Cells	0	0	47450	0.5	1	1	0	0
1092	CG14011	Tracheal Tip Cells	0	0	47450	0.5	1	1	0	0
1093	CG14013	Tracheal Tip Cells	0	0	47450	0.5	1	1	0	0
1094	CG14014	Tracheal Tip Cells	0	0	47450	0.5	1	1	0	0
1095	Hel25E	Tracheal Tip Cells	0.327277	-0.00372484	47206.5	0.497434	0.943275	1	75.3846	67.3973
1096	CG14015	Tracheal Tip Cells	0.00408734	0.00366491	48019	0.505996	0.131232	0.673493	1.53846	0.342466
1097	tomb	Tracheal Tip Cells	0	-0.000441631	47385	0.499315	0.767078	1	0	0.136986
1098	Coq6	Tracheal Tip Cells	0.0398578	0.00265929	46243	0.487281	0.613955	1	15.3846	19.4521
1099	Vps52	Tracheal Tip Cells	0.0195726	0.000571938	46027	0.485005	0.451224	1	7.69231	11.1644
1100	CG7382	Tracheal Tip Cells	0.0135711	-0.0211427	41256	0.434731	0.00719267	0.129085	4.61538	18.1507
1101	lncRNA:CR31647	Tracheal Tip Cells	0	0	47450	0.5	1	1	0	0
1102	CG7236	Tracheal Tip Cells	0	-0.000535646	47190	0.49726	0.550496	1	0	0.547945
1103	sip1	Tracheal Tip Cells	0.00687476	-0.00300606	45686.5	0.481417	0.243375	0.956988	3.07692	6.91781
1104	CG11030	Tracheal Tip Cells	0.0672176	-0.0119773	45052.5	0.474737	0.399853	1	24.6154	31.3014
1105	CG11029	Tracheal Tip Cells	0	-0.00031674	47320	0.49863	0.673909	1	0	0.273973
1106	asRNA:CR31912	Tracheal Tip Cells	0.00447854	0.00428856	48084	0.506681	0.0395467	0.344863	1.53846	0.205479
1107	CG31913	Tracheal Tip Cells	0	-2.52398e-05	47417.5	0.499658	0.835422	1	0	0.0684932
1108	CG7239	Tracheal Tip Cells	0.0166457	-0.00631977	43851	0.462076	0.0850273	0.525722	6.15385	14.2466
1109	CG11034	Tracheal Tip Cells	0	-0.000333148	47417.5	0.499658	0.835422	1	0	0.0684932
1110	CG9029	Tracheal Tip Cells	0.00298412	0.00287449	48148	0.507355	0.00135964	0.0410229	1.53846	0.0684932
1111	bchs	Tracheal Tip Cells	0.022204	0.000872169	45926	0.483941	0.423378	1	7.69231	11.3699
1112	dsf	Tracheal Tip Cells	0	-0.000253784	47417.5	0.499658	0.835422	1	0	0.0684932
1113	Gpdh1	Tracheal Tip Cells	0.0184228	-0.0145518	43795	0.461486	0.0952173	0.559319	7.69231	15.8904
1114	CG9044	Tracheal Tip Cells	0.0211587	0.00252582	46096	0.485732	0.471126	1	7.69231	11.0274
1115	CG13999	Tracheal Tip Cells	0	-0.000585474	47287.5	0.498288	0.637659	1	0	0.342466
1116	CG9016	Tracheal Tip Cells	0	-0.00125138	47255	0.497945	0.605602	1	0	0.410959
1117	CG14000	Tracheal Tip Cells	0	0	47450	0.5	1	1	0	0
1118	CG9021	Tracheal Tip Cells	0	0	47450	0.5	1	1	0	0
1119	Acp26Aa	Tracheal Tip Cells	0	0	47450	0.5	1	1	0	0
1120	Acp26Ab	Tracheal Tip Cells	0	-9.80002e-05	47385	0.499315	0.767078	1	0	0.136986
1121	rau	Tracheal Tip Cells	0.0625106	-0.00711677	46663	0.491707	0.766908	1	23.0769	25.411
1122	CG31644	Tracheal Tip Cells	0	0	47450	0.5	1	1	0	0
1123	CG14005	Tracheal Tip Cells	0.0247993	-0.00191186	45553.5	0.480016	0.361258	1	9.23077	13.9041
1124	CG9171	Tracheal Tip Cells	0.0355375	-0.0107011	45571	0.4802	0.438296	1	15.3846	20.137
1125	obst-E	Tracheal Tip Cells	0	-0.00181155	46962.5	0.494863	0.412148	1	0	1.0274
1126	CG11147	Tracheal Tip Cells	0.0214443	-0.000671014	46613	0.49118	0.608755	1	6.15385	8.08219
1127	CG14006	Tracheal Tip Cells	0	-2.40576e-05	47417.5	0.499658	0.835422	1	0	0.0684932
1128	CG11149	Tracheal Tip Cells	0	-0.000368984	47320	0.49863	0.673909	1	0	0.273973
1129	CG14007	Tracheal Tip Cells	0	-0.000294903	47417.5	0.499658	0.835422	1	0	0.0684932
1130	Vm26Ab	Tracheal Tip Cells	0	-1.17638e-05	47417.5	0.499658	0.835422	1	0	0.0684932
1131	Ucp4C	Tracheal Tip Cells	0	0	47450	0.5	1	1	0	0
1132	Ucp4B	Tracheal Tip Cells	0	0	47450	0.5	1	1	0	0
1133	eIF4A	Tracheal Tip Cells	0.974819	-0.0504011	36813	0.387914	0.00219991	0.058257	98.4615	98.0822
1134	ifc	Tracheal Tip Cells	0.156016	0.0915669	59817	0.630316	7.39336058146902e-06	0.000496828	47.6923	27.3973
1135	Tsp26A	Tracheal Tip Cells	0.136183	0.0561616	53562	0.564405	0.0337272	0.315806	38.4615	31.7808
1136	CG13996	Tracheal Tip Cells	0	0	47450	0.5	1	1	0	0
1137	CG31643	Tracheal Tip Cells	0	-0.0100267	44752.5	0.471575	0.0482914	0.384907	0	5.68493
1138	IPIP	Tracheal Tip Cells	0.010213	-0.0346474	39687	0.418198	0.00156447	0.0446012	4.61538	21.3014
1139	CG9135	Tracheal Tip Cells	0.0987106	-0.0568002	40842.5	0.430374	0.0350669	0.323104	30.7692	43.4932
1140	CG13995	Tracheal Tip Cells	0	-0.000400917	47385	0.499315	0.767078	1	0	0.136986
1141	CG13994	Tracheal Tip Cells	0.0540308	-0.0105422	44565.5	0.469605	0.280186	1	18.4615	26.0959
1142	CG9147	Tracheal Tip Cells	0.0151547	-0.00821905	44059.5	0.464273	0.099772	0.571417	6.15385	13.7671
1143	Pfdn1	Tracheal Tip Cells	0.0740997	-0.0383123	42015	0.442729	0.0734103	0.486363	26.1538	38.6986
1144	CG31642	Tracheal Tip Cells	0	-8.47902e-05	47417.5	0.499658	0.835422	1	0	0.0684932
1145	CG9222	Tracheal Tip Cells	0	-0.000343512	47287.5	0.498288	0.637659	1	0	0.342466
1146	CG13991	Tracheal Tip Cells	0	0	47450	0.5	1	1	0	0
1147	Muc26B	Tracheal Tip Cells	0	-0.000867537	47320	0.49863	0.673909	1	0	0.273973
1148	CG13989	Tracheal Tip Cells	0	0	47450	0.5	1	1	0	0
1149	CG31639	Tracheal Tip Cells	0	-0.000325698	47385	0.499315	0.767078	1	0	0.136986
1150	WDR79	Tracheal Tip Cells	0.020337	0.00829805	47667	0.502287	0.89215	1	7.69231	7.60274
1151	CG9175	Tracheal Tip Cells	0.0214664	-0.0314642	39482	0.416038	0.00243134	0.0623531	7.69231	25.411
1152	CG9154	Tracheal Tip Cells	0.00208679	-0.0180218	42928	0.45235	0.0152252	0.195195	1.53846	11.0959
1153	CG9150	Tracheal Tip Cells	0	-0.000268876	47385	0.499315	0.767078	1	0	0.136986
1154	Fbw5	Tracheal Tip Cells	0.0103334	0.00408215	47222.5	0.497603	0.839689	1	3.07692	3.63014
1155	ND-51	Tracheal Tip Cells	0.0411724	-0.092628	34114.5	0.359478	1.88784327392152e-05	0.00116765	15.3846	43.2192
1156	slmo	Tracheal Tip Cells	0.00277778	-0.0203515	42046	0.443056	0.00682934	0.124312	1.53846	13.0137
1157	Pfas	Tracheal Tip Cells	0	-0.00669976	45142.5	0.475685	0.0688933	0.46913	0	4.86301
1158	CG9117	Tracheal Tip Cells	0.00955411	0.00144404	47259	0.497987	0.885777	1	4.61538	5.13699
1159	mtm	Tracheal Tip Cells	0.0621602	-0.0308188	41488	0.437176	0.0418648	0.353655	20	34.5205
1160	CG9107	Tracheal Tip Cells	0.0702737	-0.0273538	42340	0.446154	0.0845773	0.52417	23.0769	35.6849
1161	H2.0	Tracheal Tip Cells	0	-0.00620143	46215	0.486986	0.188142	0.825084	0	2.60274
1162	Gal	Tracheal Tip Cells	0.00727727	0.00262706	47444	0.499937	0.995824	1	3.07692	3.15068
1163	lid	Tracheal Tip Cells	0.108593	-0.0366189	42829.5	0.451312	0.139922	0.699417	33.8462	43.0822
1164	chic	Tracheal Tip Cells	0.598043	-0.19682	25406.5	0.267719	2.21078957161245e-10	4.64916042265559e-08	95.3846	94.0411
1165	CG13992	Tracheal Tip Cells	0	-0.000367868	47287.5	0.498288	0.637659	1	0	0.342466
1166	Vm26Aa	Tracheal Tip Cells	0.00413848	0.00351814	48114	0.506997	0.0128233	0.176299	1.53846	0.136986
1167	CG13998	Tracheal Tip Cells	0	0	47450	0.5	1	1	0	0
1168	Ugt37B1	Tracheal Tip Cells	0	0	47450	0.5	1	1	0	0
1169	AANATL2	Tracheal Tip Cells	0	-0.000357961	47385	0.499315	0.767078	1	0	0.136986
1170	CG13984	Tracheal Tip Cells	0	0	47450	0.5	1	1	0	0
1171	Cpr	Tracheal Tip Cells	0.29872	0.173297	66755.5	0.70343	4.84517249028752e-10	9.41385415911841e-08	69.2308	40
1172	ppk14	Tracheal Tip Cells	0	0	47450	0.5	1	1	0	0
1173	Nepl4	Tracheal Tip Cells	0	-0.000207782	47385	0.499315	0.767078	1	0	0.136986
1174	slam	Tracheal Tip Cells	0	-0.00100435	47320	0.49863	0.673909	1	0	0.273973
1175	Nepl5	Tracheal Tip Cells	0	0	47450	0.5	1	1	0	0
1176	CG13982	Tracheal Tip Cells	0	-0.000516993	47385	0.499315	0.767078	1	0	0.136986
1177	frj	Tracheal Tip Cells	0.0830962	0.0553588	54571.5	0.575042	0.00124434	0.040078	27.6923	15.274
1178	Daxx	Tracheal Tip Cells	0.0210535	-0.0181716	41889	0.441401	0.0167799	0.206713	6.15385	18.4932
1179	epsilonCOP	Tracheal Tip Cells	0.100867	-0.0855183	37914.5	0.399521	0.00305954	0.073507	35.3846	48.4932
1180	CG31638	Tracheal Tip Cells	0.0277392	-0.0139493	43080	0.453952	0.0754148	0.494241	10.7692	21.0959
1181	CG9547	Tracheal Tip Cells	0.00473643	0.00153046	47374	0.499199	0.922787	1	1.53846	1.71233
1182	Phf5a	Tracheal Tip Cells	0.176619	-0.0392181	43871.5	0.462292	0.279155	1	50.7692	54.6575
1183	CG9536	Tracheal Tip Cells	0.0358762	0.00755747	47192	0.497281	0.906413	1	13.8462	15.6164
1184	HemK1	Tracheal Tip Cells	0.0140219	-0.00260346	45540	0.479874	0.298676	1	6.15385	10.5479
1185	Rchy1	Tracheal Tip Cells	0.00493796	-0.0198164	43393	0.45725	0.0234149	0.25397	1.53846	10.137
1186	retm	Tracheal Tip Cells	0.0472492	-0.0453964	40345.5	0.425137	0.0144489	0.189908	18.4615	33.6301
1187	Tig	Tracheal Tip Cells	0.024059	-0.00198446	47549	0.501043	0.954564	1	9.23077	9.0411
1188	CG9500	Tracheal Tip Cells	0	0	47450	0.5	1	1	0	0
1189	CG9498	Tracheal Tip Cells	0	-0.00128669	47190	0.49726	0.550496	1	0	0.547945
1190	CG9497	Tracheal Tip Cells	0	0	47450	0.5	1	1	0	0
1191	Pez	Tracheal Tip Cells	0.0205411	-0.00879561	43502	0.458398	0.0779554	0.503051	7.69231	16.7808
1192	CG13983	Tracheal Tip Cells	0	-0.00184184	47092.5	0.496233	0.483226	1	0	0.753425
1193	CG9550	Tracheal Tip Cells	0	0	47450	0.5	1	1	0	0
1194	CG31637	Tracheal Tip Cells	0.0261703	-0.0162826	42689	0.449831	0.0403196	0.34609	7.69231	18.3562
1195	COX5B	Tracheal Tip Cells	0.360214	-0.0622878	40626	0.428093	0.0483445	0.385087	80	78.2192
1196	COX5BL	Tracheal Tip Cells	0	0	47450	0.5	1	1	0	0
1197	CG11050	Tracheal Tip Cells	0.0623873	-0.0121923	44996.5	0.474146	0.371651	1	21.5385	28.1507
1198	CG11070	Tracheal Tip Cells	0.0208805	-0.00569326	44363	0.467471	0.147477	0.720652	7.69231	14.863
1199	cup	Tracheal Tip Cells	0	0	47450	0.5	1	1	0	0
1200	Aatf	Tracheal Tip Cells	0.0617312	-0.0430878	40862.5	0.430585	0.02661	0.273836	21.5385	36.0959
1201	Liprin-alpha	Tracheal Tip Cells	0.0632641	0.00948132	48253	0.508462	0.755084	1	23.0769	23.2877
1202	TTLL3B	Tracheal Tip Cells	0	-0.000283377	47417.5	0.499658	0.835422	1	0	0.0684932
1203	meng	Tracheal Tip Cells	0	-0.000318668	47417.5	0.499658	0.835422	1	0	0.0684932
1204	CG31910	Tracheal Tip Cells	0	0	47450	0.5	1	1	0	0
1205	TTLL3A	Tracheal Tip Cells	0	0	47450	0.5	1	1	0	0
1206	homer	Tracheal Tip Cells	0.0601596	0.00606838	47024	0.495511	0.871377	1	21.5385	24.7945
1207	AkhR	Tracheal Tip Cells	0	-0.000564944	47385	0.499315	0.767078	1	0	0.136986
1208	Tsp	Tracheal Tip Cells	0.0299597	-0.000675072	47921	0.504963	0.806186	1	12.3077	11.3699
1209	CG11327	Tracheal Tip Cells	0	-0.000123062	47385	0.499315	0.767078	1	0	0.136986
1210	Nhe3	Tracheal Tip Cells	0.0223694	-0.0020577	45053	0.474742	0.238569	0.949337	7.69231	13.2877
1211	Nse1	Tracheal Tip Cells	0.0153593	0.00345202	47150	0.496839	0.824437	1	4.61538	5.34247
1212	cort	Tracheal Tip Cells	0.0125157	0.0108447	48371.5	0.50971	0.167617	0.776537	3.07692	1.16438
1213	Spn27A	Tracheal Tip Cells	0.0225329	-0.0100271	45794	0.48255	0.383101	1	7.69231	11.3014
1214	CG13771	Tracheal Tip Cells	0	-1.17638e-05	47417.5	0.499658	0.835422	1	0	0.0684932
1215	CG31636	Tracheal Tip Cells	0	-0.000411258	47352.5	0.498973	0.715988	1	0	0.205479
1216	CG31633	Tracheal Tip Cells	0	-0.00101722	47027.5	0.495548	0.445543	1	0	0.890411
1217	CG31635	Tracheal Tip Cells	0.0894186	0.00478073	47468.5	0.500195	0.994875	1	27.6923	29.6575
1218	Oatp26F	Tracheal Tip Cells	0.0134281	0.00995584	48270	0.508641	0.253382	0.97486	3.07692	1.36986
1219	DIP-iota	Tracheal Tip Cells	0	0	47450	0.5	1	1	0	0
1220	CG13766	Tracheal Tip Cells	0.00376716	-0.00265779	45835	0.482982	0.211942	0.885157	1.53846	5
1221	CG9596	Tracheal Tip Cells	0.03886	-0.00308853	44073	0.464415	0.167887	0.776642	12.3077	20.8219
1222	IFT52	Tracheal Tip Cells	0	-0.0014082	47190	0.49726	0.550496	1	0	0.547945
1223	CG17378	Tracheal Tip Cells	0	-0.000407753	47417.5	0.499658	0.835422	1	0	0.0684932
1224	tRNA:Arg-CCT-1-1	Tracheal Tip Cells	0	0	47450	0.5	1	1	0	0
1225	CG11236	Tracheal Tip Cells	0	-0.000517586	47352.5	0.498973	0.715988	1	0	0.205479
1226	sens-2	Tracheal Tip Cells	0.00789301	-0.010579	46069.5	0.485453	0.32819	1	3.07692	5.9589
1227	Rca1	Tracheal Tip Cells	0.067952	-0.0048124	45011	0.474299	0.378704	1	21.5385	28.9041
1228	Nlg2	Tracheal Tip Cells	0	-0.000687988	47255	0.497945	0.605602	1	0	0.410959
1229	Rat1	Tracheal Tip Cells	0.0544536	-0.00565027	45024	0.474436	0.358822	1	18.4615	25.3425
1230	Hrb27C	Tracheal Tip Cells	0.834682	-0.0231604	39911.5	0.420564	0.0299736	0.29406	100	91.6438
1231	SA	Tracheal Tip Cells	0.0377269	0.0143721	47872	0.504447	0.831743	1	12.3077	12.3288
1232	CG3430	Tracheal Tip Cells	0.0052017	0.00229908	47375	0.49921	0.923807	1	1.53846	1.71233
1233	Hmgcl	Tracheal Tip Cells	0.00767504	0.00241069	46995	0.495205	0.702189	1	3.07692	4.10959
1234	Coprox	Tracheal Tip Cells	0.0387102	0.0028228	46383	0.488757	0.63936	1	13.8462	17.1918
1235	uif	Tracheal Tip Cells	0.556091	0.292351	74584.5	0.785927	6.17471946054159e-16	3.80596932266141e-13	96.9231	57.7397
1236	snRNP-U1-70K	Tracheal Tip Cells	0.0846073	-0.0492255	41499	0.437292	0.0568816	0.421922	30.7692	42.9452
1237	sip2	Tracheal Tip Cells	0.0325793	-0.00124135	46014	0.484868	0.495511	1	10.7692	14.3151
1238	Atac1	Tracheal Tip Cells	0	-0.0153196	43452.5	0.457877	0.0148258	0.192903	0	8.42466
1239	CG13775	Tracheal Tip Cells	0	-0.00647889	45337.5	0.47774	0.0823779	0.514143	0	4.45205
1240	Gas41	Tracheal Tip Cells	0.0338689	-0.00241759	45184	0.476122	0.329878	1	12.3077	18.2192
1241	ihog	Tracheal Tip Cells	0.220794	0.154737	66907	0.705026	3.97850453832691e-12	1.10668102778856e-09	60	28.2877
1242	Fgop2	Tracheal Tip Cells	0.0373748	-0.00352814	44978	0.473952	0.309717	1	13.8462	20.411
1243	CG18304	Tracheal Tip Cells	0.0072966	0.00478797	47926.5	0.505021	0.586682	1	3.07692	2.12329
1244	x16	Tracheal Tip Cells	0.169014	-0.0240533	45039	0.474594	0.458275	1	47.6923	50.137
1245	nop5	Tracheal Tip Cells	0.190548	-0.0665239	40675	0.428609	0.0418391	0.353605	52.3077	56.7808
1246	CG32829	Tracheal Tip Cells	0.00653843	0.00404459	47866.5	0.504389	0.644329	1	3.07692	2.26027
1247	Wee1	Tracheal Tip Cells	0.0167458	0.00296035	46540	0.490411	0.58345	1	6.15385	8.35616
1248	CG13773	Tracheal Tip Cells	0.0517549	0.00464968	46016	0.484889	0.564903	1	16.9231	21.5753
1249	Nha1	Tracheal Tip Cells	0	-0.00096485	47320	0.49863	0.673909	1	0	0.273973
1250	CG17375	Tracheal Tip Cells	0	0	47450	0.5	1	1	0	0
1251	CG17376	Tracheal Tip Cells	0	0	47450	0.5	1	1	0	0
1252	nrv1	Tracheal Tip Cells	0.0754786	-0.0528622	41509	0.437397	0.0422155	0.3557	23.0769	34.1781
1253	LUBEL	Tracheal Tip Cells	0	-0.00153201	46962.5	0.494863	0.412148	1	0	1.0274
1254	CG11322	Tracheal Tip Cells	0	0	47450	0.5	1	1	0	0
1255	Pcp	Tracheal Tip Cells	0	0	47450	0.5	1	1	0	0
1256	MME1	Tracheal Tip Cells	0	-0.0196519	42542.5	0.448288	0.00642149	0.119194	0	10.3425
1257	Mnn1	Tracheal Tip Cells	0.105908	-0.0062506	46998	0.495237	0.880438	1	33.8462	36.8493
1258	Ugt307A1	Tracheal Tip Cells	0	-0.000340426	47417.5	0.499658	0.835422	1	0	0.0684932
1259	MICU1	Tracheal Tip Cells	0.0120701	-0.0109029	43923	0.462835	0.0720717	0.481061	4.61538	12.3288
1260	CG31909	Tracheal Tip Cells	0	-2.52398e-05	47417.5	0.499658	0.835422	1	0	0.0684932
1261	CG13786	Tracheal Tip Cells	0	-0.00033384	47352.5	0.498973	0.715988	1	0	0.205479
1262	CG13784	Tracheal Tip Cells	0.290204	0.173971	67808	0.714521	1.82197648657633e-11	4.58701826726083e-09	70.7692	36.4384
1263	CG4502	Tracheal Tip Cells	0.00909185	-0.00347958	46430.5	0.489257	0.445006	1	3.07692	5.27397
1264	CG4497	Tracheal Tip Cells	0.00461331	-0.00956679	43650	0.459958	0.0300409	0.294366	1.53846	9.65753
1265	CG4496	Tracheal Tip Cells	0	-0.00148796	46865	0.493836	0.36842	1	0	1.23288
1266	Pvf2	Tracheal Tip Cells	0	-0.00244639	46962.5	0.494863	0.412148	1	0	1.0274
1267	Nuf2	Tracheal Tip Cells	0.0307797	-0.00240812	46491	0.489895	0.63737	1	10.7692	13.1507
1268	Mst27D	Tracheal Tip Cells	0	-0.000630803	47385	0.499315	0.767078	1	0	0.136986
1269	Rab30	Tracheal Tip Cells	0.0239738	0.000188852	44916	0.473298	0.219623	0.904553	7.69231	13.7671
1270	CG31908	Tracheal Tip Cells	0.0329063	-0.0390404	39669.5	0.418014	0.00528756	0.105192	12.3077	29.9315
1271	Wnt6	Tracheal Tip Cells	0	-0.00950926	46085	0.485616	0.165895	0.770661	0	2.87671
1272	Wnt10	Tracheal Tip Cells	0	-0.000127062	47417.5	0.499658	0.835422	1	0	0.0684932
1273	ninaC	Tracheal Tip Cells	0	0	47450	0.5	1	1	0	0
1274	gudu	Tracheal Tip Cells	0	-5.18471e-05	47417.5	0.499658	0.835422	1	0	0.0684932
1275	CG5171	Tracheal Tip Cells	0.012212	-0.0122459	46411	0.489052	0.488002	1	4.61538	6.71233
1276	CG5177	Tracheal Tip Cells	0.0178623	-0.00626647	46093.5	0.485706	0.431305	1	6.15385	9.10959
1277	CG15818	Tracheal Tip Cells	0	-0.00610791	46377.5	0.488699	0.220817	0.905924	0	2.26027
1278	chm	Tracheal Tip Cells	0.0422076	0.00641276	48276.5	0.508709	0.722793	1	18.4615	18.0137
1279	CG5973	Tracheal Tip Cells	0	-0.0232592	43452.5	0.457877	0.0148258	0.192903	0	8.42466
1280	CG6055	Tracheal Tip Cells	0.0041512	-0.00104865	47462	0.500126	0.987489	1	1.53846	1.50685
1281	CG6441	Tracheal Tip Cells	0	0	47450	0.5	1	1	0	0
1282	Obp28a	Tracheal Tip Cells	0.0073465	0.00495764	48520	0.511275	0.0623688	0.44701	3.07692	0.821918
1283	Gr28b	Tracheal Tip Cells	0	0	47450	0.5	1	1	0	0
1284	Gr28a	Tracheal Tip Cells	0	0	47450	0.5	1	1	0	0
1285	santa-maria	Tracheal Tip Cells	0	-0.0018378	47027.5	0.495548	0.445543	1	0	0.890411
1286	CG5958	Tracheal Tip Cells	0.0518216	-0.00442164	45927	0.483952	0.504199	1	13.8462	17.2603
1287	CG5181	Tracheal Tip Cells	0.0422472	-0.0364382	40540.5	0.427192	0.0146729	0.192145	15.3846	31.1644
1288	CG5160	Tracheal Tip Cells	0	-0.00123774	47190	0.49726	0.550496	1	0	0.547945
1289	CG5149	Tracheal Tip Cells	0.00764779	-0.051069	36670.5	0.386412	4.62092344687705e-05	0.00263895	3.07692	26.0959
1290	Spn28B	Tracheal Tip Cells	0	0	47450	0.5	1	1	0	0
1291	Cyp4d21	Tracheal Tip Cells	0	0	47450	0.5	1	1	0	0
1292	CG6739	Tracheal Tip Cells	0.00309477	0.0017328	47919	0.504942	0.309371	1	1.53846	0.547945
1293	Myo28B1	Tracheal Tip Cells	0	-0.000334977	47417.5	0.499658	0.835422	1	0	0.0684932
1294	Tep3	Tracheal Tip Cells	0	-0.000787684	47320	0.49863	0.673909	1	0	0.273973
1295	ATPsynGL	Tracheal Tip Cells	0	0	47450	0.5	1	1	0	0
1296	Uro	Tracheal Tip Cells	0	0	47450	0.5	1	1	0	0
1297	CG7164	Tracheal Tip Cells	0	-9.85147e-05	47417.5	0.499658	0.835422	1	0	0.0684932
1298	CG7154	Tracheal Tip Cells	0.0848785	-0.0222752	44719	0.471222	0.358852	1	29.2308	35.9589
1299	r2d2	Tracheal Tip Cells	0.0400263	-0.0284314	40914	0.431128	0.0184022	0.219879	13.8462	29.3151
1300	cdc14	Tracheal Tip Cells	0.0721954	-0.0598968	40800.5	0.429932	0.0273147	0.278252	24.6154	37.7397
1301	Herp	Tracheal Tip Cells	0.0171313	-0.0200658	41616.5	0.43853	0.0132784	0.179948	6.15385	19.1096
1302	CG7149	Tracheal Tip Cells	0.0024777	-0.000919859	47754	0.503203	0.596898	1	1.53846	0.890411
1303	CG7203	Tracheal Tip Cells	0.00402947	0.00363253	48115	0.507007	0.0126886	0.176299	1.53846	0.136986
1304	CG7214	Tracheal Tip Cells	0	0	47450	0.5	1	1	0	0
1305	Acp1	Tracheal Tip Cells	0	0	47450	0.5	1	1	0	0
1306	CG13796	Tracheal Tip Cells	0	-0.000411124	47385	0.499315	0.767078	1	0	0.136986
1307	CG13795	Tracheal Tip Cells	0.0037589	-0.000470825	47560	0.501159	0.872914	1	1.53846	1.30137
1308	CG13794	Tracheal Tip Cells	0	-0.000238515	47417.5	0.499658	0.835422	1	0	0.0684932
1309	CG13793	Tracheal Tip Cells	0	0	47450	0.5	1	1	0	0
1310	CG33296	Tracheal Tip Cells	0	0	47450	0.5	1	1	0	0
1311	Tep2	Tracheal Tip Cells	0.0202223	-0.00263317	45701	0.48157	0.332905	1	6.15385	10.137
1312	CG18585	Tracheal Tip Cells	0	-0.000193512	47352.5	0.498973	0.715988	1	0	0.205479
1313	CG7115	Tracheal Tip Cells	0.060851	0.017417	49217.5	0.518625	0.463036	1	21.5385	19.5205
1314	mts	Tracheal Tip Cells	0.378353	-0.0756462	36301.5	0.382524	0.00119335	0.03899	86.1538	72.6027
1315	CG14537	Tracheal Tip Cells	0	0	47450	0.5	1	1	0	0
1316	tRNA:Gly-GCC-1-3	Tracheal Tip Cells	0	0	47450	0.5	1	1	0	0
1317	CG7231	Tracheal Tip Cells	0	-0.00274417	47060	0.49589	0.463787	1	0	0.821918
1318	Tg	Tracheal Tip Cells	0	-0.0021318	47027.5	0.495548	0.445543	1	0	0.890411
1319	baf	Tracheal Tip Cells	0.222139	0.00679956	49908	0.525901	0.453648	1	60	51.9178
1320	Cka	Tracheal Tip Cells	0.118507	-0.0113429	45802.5	0.48264	0.594627	1	35.3846	41.1644
1321	CCDC53	Tracheal Tip Cells	0.00659425	-0.000231898	46506	0.490053	0.392025	1	1.53846	3.56164
1322	Megf8	Tracheal Tip Cells	0.107034	0.0750516	57922	0.610348	4.98995436847596e-06	0.000352551	35.3846	16.5753
1323	Trf	Tracheal Tip Cells	0.0187171	-0.0194138	42235	0.445047	0.0275027	0.27892	7.69231	19.2466
1324	MED20	Tracheal Tip Cells	0.0235102	-0.0173452	42478	0.447608	0.0340436	0.31744	7.69231	18.8356
1325	poe	Tracheal Tip Cells	0.0443232	0.0156197	48364	0.509631	0.669319	1	15.3846	14.6575
1326	RpL36A	Tracheal Tip Cells	1.42613	0.0652579	59482.5	0.626791	0.000533151	0.0205389	100	100
1327	CG7367	Tracheal Tip Cells	0	-0.00106416	47222.5	0.497603	0.576761	1	0	0.479452
1328	CG12560	Tracheal Tip Cells	0.00757946	-0.0100314	45391.5	0.478309	0.188398	0.825655	3.07692	7.46575
1329	Spn28Dc	Tracheal Tip Cells	0.00376716	0.0023501	47952	0.50529	0.248593	0.963696	1.53846	0.479452
1330	Wwox	Tracheal Tip Cells	0.0165572	0.00634142	46568	0.490706	0.556097	1	4.61538	6.71233
1331	CG7227	Tracheal Tip Cells	0.0370465	0.0109181	49947	0.526312	0.14333	0.709235	13.8462	8.56164
1332	pes	Tracheal Tip Cells	0.106086	0.025036	50683	0.534067	0.251149	0.970994	33.8462	29.863
1333	Spn28Db	Tracheal Tip Cells	0	-0.000373805	47352.5	0.498973	0.715988	1	0	0.205479
1334	Spn28Da	Tracheal Tip Cells	0.00299826	0.00296456	48148	0.507355	0.00135964	0.0410229	1.53846	0.0684932
1335	CG7102	Tracheal Tip Cells	0.0396161	0.0034157	46571	0.490738	0.696748	1	13.8462	16.7808
1336	spz3	Tracheal Tip Cells	0.00779923	0.00263572	47413.5	0.499615	0.97294	1	3.07692	3.21918
1337	Proc	Tracheal Tip Cells	0	-0.00109803	47157.5	0.496918	0.526357	1	0	0.616438
1338	TwdlE	Tracheal Tip Cells	0.0153086	0.00747773	47822	0.50392	0.684274	1	3.07692	2.32877
1339	CG14535	Tracheal Tip Cells	0.0141356	-0.00259416	46626	0.491317	0.575213	1	4.61538	6.43836
1340	Rack1	Tracheal Tip Cells	1.14446	0.018569	46604.5	0.491091	0.807819	1	100	99.3836
1341	CG8673	Tracheal Tip Cells	0	-0.000351472	47417.5	0.499658	0.835422	1	0	0.0684932
1342	CG8668	Tracheal Tip Cells	0.128306	0.0543421	55903.5	0.589078	0.00253814	0.06399	43.0769	28.9041
1343	CG31606	Tracheal Tip Cells	0	0	47450	0.5	1	1	0	0
1344	CG8460	Tracheal Tip Cells	0.0172457	0.00943513	48390.5	0.50991	0.44606	1	6.15385	4.31507
1345	PGAP5	Tracheal Tip Cells	0.0197172	0.0106667	48475	0.510801	0.470244	1	7.69231	5.82192
1346	CG8419	Tracheal Tip Cells	0	0	47450	0.5	1	1	0	0
1347	Ssb-c31a	Tracheal Tip Cells	0.131112	0.0193904	50021.5	0.527097	0.383009	1	38.4615	34.3836
1348	CG8353	Tracheal Tip Cells	0.023359	-0.00353336	47151.5	0.496855	0.868539	1	9.23077	9.93151
1349	CG8349	Tracheal Tip Cells	0	0	47450	0.5	1	1	0	0
1350	CG14277	Tracheal Tip Cells	0	0	47450	0.5	1	1	0	0
1351	tRNA:Lys-TTT-1-1	Tracheal Tip Cells	0	0	47450	0.5	1	1	0	0
1352	Scgalpha	Tracheal Tip Cells	0.00299826	0.000316375	47501	0.500537	0.943888	1	1.53846	1.43836
1353	CG7840	Tracheal Tip Cells	0.0404722	0.004621	46167	0.486481	0.578973	1	13.8462	17.8767
1354	Mettl14	Tracheal Tip Cells	0.0285123	-0.00306404	43300	0.45627	0.0678394	0.465858	7.69231	17.3973
1355	CG7806	Tracheal Tip Cells	0.0146759	0.00465367	47079	0.496091	0.787347	1	4.61538	5.54795
1356	strat	Tracheal Tip Cells	0.0342316	-0.0270995	40973.5	0.431754	0.0163485	0.203725	12.3077	27.1233
1357	CG14275	Tracheal Tip Cells	0.0101829	0.00283568	47744	0.503098	0.754357	1	3.07692	2.46575
1358	CG14273	Tracheal Tip Cells	0	-0.00103484	47287.5	0.498288	0.637659	1	0	0.342466
1359	CG7778	Tracheal Tip Cells	0	0	47450	0.5	1	1	0	0
1360	Mur29B	Tracheal Tip Cells	0	0	47450	0.5	1	1	0	0
1361	CG7627	Tracheal Tip Cells	0.00534028	0.00169522	47181	0.497165	0.755563	1	1.53846	2.12329
1362	CG7781	Tracheal Tip Cells	0.0154618	0.0119789	49032	0.51667	0.0275098	0.27892	4.61538	1.30137
1363	CG7810	Tracheal Tip Cells	0	-0.0186151	42087.5	0.443493	0.00420215	0.0904092	0	11.3014
1364	Ostgamma	Tracheal Tip Cells	0.447337	0.158267	63362.5	0.667677	2.53987281965462e-06	0.000194851	87.6923	61.5068
1365	Btk29A	Tracheal Tip Cells	0.571834	-0.0164074	43408	0.457408	0.243434	0.956988	92.3077	82.1918
1366	CG8086	Tracheal Tip Cells	0	-0.00330004	46702.5	0.492123	0.308403	1	0	1.57534
1367	Spn28F	Tracheal Tip Cells	0	0	47450	0.5	1	1	0	0
1368	Pvr	Tracheal Tip Cells	0.205565	0.0760787	56860	0.599157	0.00223053	0.0583759	53.8462	39.4521
1369	Snx6	Tracheal Tip Cells	0.0283902	-0.0312848	40595	0.427766	0.00992188	0.15983	10.7692	26.0959
1370	CG8292	Tracheal Tip Cells	0.00913979	0.00770896	48465	0.510695	0.097978	0.567839	3.07692	0.958904
1371	CG8372	Tracheal Tip Cells	0.0366228	-0.0282734	40505.5	0.426823	0.0114384	0.173419	12.3077	28.5616
1372	Su(var)205	Tracheal Tip Cells	0.301748	0.0103889	49005	0.516386	0.645087	1	70.7692	61.3014
1373	SLC5A11	Tracheal Tip Cells	0.00493796	0.00340497	47698	0.502613	0.686438	1	1.53846	1.0274
1374	Acbp1	Tracheal Tip Cells	0.0978938	-0.0758765	38123.5	0.401723	0.00383489	0.0850479	30.7692	49.1096
1375	PAPLA1	Tracheal Tip Cells	0.026565	-0.00163802	44786.5	0.471934	0.199737	0.855372	7.69231	13.9726
1376	CG12375	Tracheal Tip Cells	0.00408734	-0.00278893	46088	0.485648	0.266291	1	1.53846	4.45205
1377	mon2	Tracheal Tip Cells	0.0173194	-0.0121064	43075	0.453899	0.0454187	0.37156	6.15385	15.8904
1378	CG17292	Tracheal Tip Cells	0	-0.0116885	43972.5	0.463356	0.0237978	0.256087	0	7.32877
1379	Wdr82	Tracheal Tip Cells	0.0316515	-0.0273867	41054	0.432603	0.0151463	0.195021	10.7692	25.411
1380	CG17294	Tracheal Tip Cells	0	-0.0116535	44135	0.465068	0.0275791	0.279281	0	6.9863
1381	Rcd4	Tracheal Tip Cells	0.00481538	-0.020514	41708	0.439494	0.00502487	0.102651	1.53846	13.7671
1382	CG13384	Tracheal Tip Cells	0.0327568	0.0108832	48236	0.508282	0.701721	1	13.8462	13.2877
1383	snRNA:U6atac	Tracheal Tip Cells	0	-0.00110178	47255	0.497945	0.605602	1	0	0.410959
1384	CG13385	Tracheal Tip Cells	0	0	47450	0.5	1	1	0	0
1385	CG13386	Tracheal Tip Cells	0	0	47450	0.5	1	1	0	0
1386	CG31898	Tracheal Tip Cells	0.00279923	0.00201677	47954	0.505311	0.246711	0.962335	1.53846	0.479452
1387	emb	Tracheal Tip Cells	0.111213	-0.0128948	45921	0.483888	0.616641	1	35.3846	39.1096
1388	Akap200	Tracheal Tip Cells	0.616468	0.00302412	45840.5	0.48304	0.642818	1	93.8462	85.9589
1389	CG31897	Tracheal Tip Cells	0	-0.0012778	46930	0.494521	0.396801	1	0	1.09589
1390	CheA29a	Tracheal Tip Cells	0.003604	0.00342467	47988	0.505669	0.18632	0.822949	1.53846	0.410959
1391	tRNA:Asp-GTC-1-2	Tracheal Tip Cells	0	0	47450	0.5	1	1	0	0
1392	CG13088	Tracheal Tip Cells	0.00960527	0.00200989	46838.5	0.493556	0.620388	1	3.07692	4.45205
1393	PIG-U	Tracheal Tip Cells	0.0728212	0.0348026	53034.5	0.558846	0.0168002	0.206796	27.6923	17.7397
1394	Uba4	Tracheal Tip Cells	0.0139299	0.00259922	47016.5	0.495432	0.781977	1	6.15385	7.32877
1395	Sgp	Tracheal Tip Cells	0	-0.00013997	47320	0.49863	0.673909	1	0	0.273973
1396	Acer	Tracheal Tip Cells	0.173289	0.0901751	58418	0.615574	8.97540432523871e-05	0.00467742	47.6923	28.6986
1397	CG17834	Tracheal Tip Cells	0.00995346	-0.0141344	44225	0.466017	0.070735	0.476569	3.07692	10
1398	tRNA:Asp-GTC-1-5	Tracheal Tip Cells	0	0	47450	0.5	1	1	0	0
1399	Sema1a	Tracheal Tip Cells	0.301755	0.0963212	58341.5	0.614768	0.000856751	0.0302657	69.2308	50.4795
1400	tRNA:Phe-GAA-1-3	Tracheal Tip Cells	0	0	47450	0.5	1	1	0	0
1401	tRNA:Asp-GTC-1-6	Tracheal Tip Cells	0	0	47450	0.5	1	1	0	0
1402	tRNA:Asp-GTC-1-4	Tracheal Tip Cells	0	0	47450	0.5	1	1	0	0
1403	mRpL51	Tracheal Tip Cells	0.0527392	-0.0147348	42592.5	0.448815	0.0729841	0.484978	15.3846	27.3288
1404	CG13097	Tracheal Tip Cells	0.0509285	-0.0114014	44835	0.472445	0.322607	1	18.4615	25.3425
1405	CG13096	Tracheal Tip Cells	0.201447	0.0264997	51460.5	0.54226	0.211045	0.882488	56.9231	46.6438
1406	Dh31	Tracheal Tip Cells	0	0	47450	0.5	1	1	0	0
1407	Bace	Tracheal Tip Cells	0	-0.000147965	47385	0.499315	0.767078	1	0	0.136986
1408	tRNA:Asp-GTC-1-3	Tracheal Tip Cells	0	0	47450	0.5	1	1	0	0
1409	Agpat2	Tracheal Tip Cells	0	-0.00645732	46117.5	0.485959	0.171169	0.784928	0	2.80822
1410	D12	Tracheal Tip Cells	0.0140551	0.00274944	47234	0.497724	0.887113	1	6.15385	6.84932
1411	grk	Tracheal Tip Cells	0	-0.00163214	47190	0.49726	0.550496	1	0	0.547945
1412	CG13398	Tracheal Tip Cells	0.0197621	0.000475456	46384	0.488767	0.559741	1	7.69231	10.3425
1413	CG13397	Tracheal Tip Cells	0.0219914	0.0036526	46818	0.49334	0.692488	1	6.15385	7.67123
1414	fy	Tracheal Tip Cells	0.0188637	-0.00559668	43718	0.460674	0.0776026	0.502417	6.15385	14.6575
1415	Peritrophin-15a	Tracheal Tip Cells	0	0	47450	0.5	1	1	0	0
1416	Peritrophin-15b	Tracheal Tip Cells	0	0	47450	0.5	1	1	0	0
1417	lectin-29Ca	Tracheal Tip Cells	0	0	47450	0.5	1	1	0	0
1418	Acp29AB	Tracheal Tip Cells	0	0	47450	0.5	1	1	0	0
1419	CG13392	Tracheal Tip Cells	0.00513169	-0.00738962	45306	0.477408	0.130847	0.673493	1.53846	6.09589
1420	CG13390	Tracheal Tip Cells	0.00724132	-0.00822074	43978	0.463414	0.0404579	0.34609	1.53846	8.9726
1421	Glt	Tracheal Tip Cells	0.00376716	-0.00837271	45814	0.482761	0.206058	0.870755	1.53846	5
1422	tRNA:Asp-GTC-1-7	Tracheal Tip Cells	0	0	47450	0.5	1	1	0	0
1423	tRNA:Asp-GTC-1-8	Tracheal Tip Cells	0	0	47450	0.5	1	1	0	0
1424	CG9314	Tracheal Tip Cells	0	0	47450	0.5	1	1	0	0
1425	CG12438	Tracheal Tip Cells	0	0	47450	0.5	1	1	0	0
1426	SoxN	Tracheal Tip Cells	0.108584	0.0095008	50198	0.528957	0.318183	1	33.8462	27.8082
1427	CG32986	Tracheal Tip Cells	0	0	47450	0.5	1	1	0	0
1428	CG32987	Tracheal Tip Cells	0	0	47450	0.5	1	1	0	0
1429	CG32988	Tracheal Tip Cells	0	0	47450	0.5	1	1	0	0
1430	CG32983	Tracheal Tip Cells	0	0	47450	0.5	1	1	0	0
1431	CG9483	Tracheal Tip Cells	0	0	47450	0.5	1	1	0	0
1432	LManVI	Tracheal Tip Cells	0	0	47450	0.5	1	1	0	0
1433	LManV	Tracheal Tip Cells	0	-0.000370103	47417.5	0.499658	0.835422	1	0	0.0684932
1434	LManIV	Tracheal Tip Cells	0	0	47450	0.5	1	1	0	0
1435	LManIII	Tracheal Tip Cells	0	0	47450	0.5	1	1	0	0
1436	raw	Tracheal Tip Cells	0.0432588	-0.0172437	44082	0.46451	0.202667	0.860698	16.9231	25.411
1437	Hnf4	Tracheal Tip Cells	0.00440453	-0.0156141	43376	0.457071	0.0232523	0.25282	1.53846	10.2055
1438	PrBP	Tracheal Tip Cells	0.0247584	-0.0431143	38460.5	0.405274	0.0011431	0.0376296	9.23077	29.2466
1439	CG9289	Tracheal Tip Cells	0	-7.67431e-05	47385	0.499315	0.767078	1	0	0.136986
1440	tRNA:Asp-GTC-1-9	Tracheal Tip Cells	0	0	47450	0.5	1	1	0	0
1441	CG9287	Tracheal Tip Cells	0	0	47450	0.5	1	1	0	0
1442	Tsp29Fa	Tracheal Tip Cells	0	-0.00134107	47222.5	0.497603	0.576761	1	0	0.479452
1443	Tsp29Fb	Tracheal Tip Cells	0	-0.003922	46637.5	0.491438	0.287919	1	0	1.71233
1444	CG32985	Tracheal Tip Cells	0	0	47450	0.5	1	1	0	0
1445	CG32984	Tracheal Tip Cells	0	0	47450	0.5	1	1	0	0
1446	CG18088	Tracheal Tip Cells	0.0385796	0.0144409	48416.5	0.510184	0.540324	1	9.23077	7.32877
1447	CG18662	Tracheal Tip Cells	0	0	47450	0.5	1	1	0	0
1448	CG9555	Tracheal Tip Cells	0	0	47450	0.5	1	1	0	0
1449	CG17906	Tracheal Tip Cells	0	0	47450	0.5	1	1	0	0
1450	CG18661	Tracheal Tip Cells	0.00843544	-0.00546943	45174.5	0.476022	0.159108	0.752195	3.07692	8.0137
1451	Try29F	Tracheal Tip Cells	0.00402947	0.00289741	47795	0.503635	0.533437	1	1.53846	0.821918
1452	CG9568	Tracheal Tip Cells	0.00889404	-0.00564708	46514	0.490137	0.475121	1	3.07692	5.06849
1453	CG13102	Tracheal Tip Cells	0	-0.000274828	47417.5	0.499658	0.835422	1	0	0.0684932
1454	CG12439	Tracheal Tip Cells	0	0	47450	0.5	1	1	0	0
1455	Toll-4	Tracheal Tip Cells	0	0	47450	0.5	1	1	0	0
1456	CG31609	Tracheal Tip Cells	0	0	47450	0.5	1	1	0	0
1457	Or30a	Tracheal Tip Cells	0	0	47450	0.5	1	1	0	0
1458	CG32982	Tracheal Tip Cells	0.11157	-0.00752886	47243	0.497819	0.945182	1	35.3846	36.8493
1459	CG13108	Tracheal Tip Cells	0	-0.000993507	47125	0.496575	0.504018	1	0	0.684932
1460	CG9586	Tracheal Tip Cells	0.0615131	-0.00690309	45716	0.481728	0.532101	1	23.0769	28.9726
1461	DIP-zeta	Tracheal Tip Cells	0	-0.000419691	47385	0.499315	0.767078	1	0	0.136986
1462	CG9582	Tracheal Tip Cells	0	0	47450	0.5	1	1	0	0
1463	Rcd-1r	Tracheal Tip Cells	0.00440453	0.00299062	47889	0.504626	0.366568	1	1.53846	0.616438
1464	alien	Tracheal Tip Cells	0.0545185	0.00617775	47129	0.496617	0.899345	1	20	22.4658
1465	rost	Tracheal Tip Cells	0.0152171	0.00990749	48708	0.513256	0.144838	0.713219	4.61538	1.9863
1466	CG13101	Tracheal Tip Cells	0.0215672	0.005014	47613	0.501718	0.918942	1	7.69231	7.60274
1467	CG9541	Tracheal Tip Cells	0	-0.00045505	47190	0.49726	0.550496	1	0	0.547945
1468	CG9525	Tracheal Tip Cells	0	0	47450	0.5	1	1	0	0
1469	CG31886	Tracheal Tip Cells	0.0230231	0.00289701	46910	0.49431	0.754987	1	7.69231	9.10959
1470	C1GalTA	Tracheal Tip Cells	0.0837533	0.0414584	52814	0.556523	0.0166222	0.205478	26.1538	15.9589
1471	tai	Tracheal Tip Cells	0.134022	-0.0501148	43438.5	0.457729	0.212242	0.885785	46.1538	47.7397
1472	CG17005	Tracheal Tip Cells	0	0	47450	0.5	1	1	0	0
1473	Cks30A	Tracheal Tip Cells	0.0225823	-0.00958542	45788.5	0.482492	0.409901	1	9.23077	12.9452
1474	Eaat1	Tracheal Tip Cells	0	-0.000208576	47385	0.499315	0.767078	1	0	0.136986
1475	CG3748	Tracheal Tip Cells	0	0	47450	0.5	1	1	0	0
1476	CG13110	Tracheal Tip Cells	0	0	47450	0.5	1	1	0	0
1477	Aldh	Tracheal Tip Cells	0	-0.00263987	47092.5	0.496233	0.483226	1	0	0.753425
1478	Mco1	Tracheal Tip Cells	0	-0.000175335	47385	0.499315	0.767078	1	0	0.136986
1479	scat	Tracheal Tip Cells	0.00786029	-0.00962853	43496	0.458335	0.0262485	0.272311	1.53846	10
1480	CG3769	Tracheal Tip Cells	0	-0.00497342	46735	0.492466	0.319332	1	0	1.50685
1481	CG4438	Tracheal Tip Cells	0	0	47450	0.5	1	1	0	0
1482	borr	Tracheal Tip Cells	0.101891	-0.0364608	43168	0.454879	0.160831	0.756739	30.7692	39.3151
1483	aust	Tracheal Tip Cells	0	0	47450	0.5	1	1	0	0
1484	tRNA:Thr-AGT-1-1	Tracheal Tip Cells	0	0	47450	0.5	1	1	0	0
1485	numb	Tracheal Tip Cells	0.136271	-0.0601983	42060	0.443203	0.0978151	0.567839	41.5385	50.8219
1486	Oatp30B	Tracheal Tip Cells	0.081598	0.0294791	52270	0.55079	0.0629152	0.447927	30.7692	23.4247
1487	CG31883	Tracheal Tip Cells	0	-0.000664839	47287.5	0.498288	0.637659	1	0	0.342466
1488	CG17855	Tracheal Tip Cells	0	-0.000709019	47352.5	0.498973	0.715988	1	0	0.205479
1489	Cpr30B	Tracheal Tip Cells	0	-0.000552116	47287.5	0.498288	0.637659	1	0	0.342466
1490	CG13113	Tracheal Tip Cells	0	0	47450	0.5	1	1	0	0
1491	CG13114	Tracheal Tip Cells	0	0	47450	0.5	1	1	0	0
1492	CG3841	Tracheal Tip Cells	0	-0.000419739	47385	0.499315	0.767078	1	0	0.136986
1493	gcm2	Tracheal Tip Cells	0.00775846	0.00559382	48366.5	0.509658	0.169936	0.782837	3.07692	1.16438
1494	Trx-2	Tracheal Tip Cells	0.190087	-0.138379	33750	0.355638	5.27123833617756e-05	0.002963	53.8462	63.9041
1495	GlcAT-S	Tracheal Tip Cells	0	-0.00919201	45045	0.474658	0.0630234	0.447927	0	5.06849
1496	Apoltp	Tracheal Tip Cells	0.00907644	-0.0098312	46296	0.48784	0.395622	1	3.07692	5.47945
1497	CG33299	Tracheal Tip Cells	0	-0.000557351	47352.5	0.498973	0.715988	1	0	0.205479
1498	pelo	Tracheal Tip Cells	0.0220157	-0.0340309	39570	0.416965	0.00261175	0.0653851	7.69231	25.137
1499	CG4364	Tracheal Tip Cells	0.226782	0.00210612	47195.5	0.497318	0.93895	1	64.6154	55
1500	CG31710	Tracheal Tip Cells	0.0363374	-0.0182276	44099	0.464689	0.177503	0.80001	13.8462	21.5753
1501	Pka-C1	Tracheal Tip Cells	0.143514	-0.000247063	49397	0.520516	0.535764	1	47.6923	43.2192
1502	CG31882	Tracheal Tip Cells	0	0	47450	0.5	1	1	0	0
1503	CG4382	Tracheal Tip Cells	0	-0.000740918	47352.5	0.498973	0.715988	1	0	0.205479
1504	gcm	Tracheal Tip Cells	0.0260977	0.00414223	46766.5	0.492798	0.670075	1	6.15385	7.73973
1505	CG31709	Tracheal Tip Cells	0	-0.000105047	47417.5	0.499658	0.835422	1	0	0.0684932
1506	Mtpalpha	Tracheal Tip Cells	0.0415132	0.014349	48425	0.510274	0.64743	1	15.3846	14.5205
1507	jp	Tracheal Tip Cells	0	-0.00122492	47222.5	0.497603	0.576761	1	0	0.479452
1508	Gdi	Tracheal Tip Cells	0.138192	-0.0612718	41051.5	0.432576	0.0487429	0.386205	43.0769	50.0685
1509	CG13116	Tracheal Tip Cells	0	-0.000606596	47352.5	0.498973	0.715988	1	0	0.205479
1510	CG13117	Tracheal Tip Cells	0	-0.000169379	47352.5	0.498973	0.715988	1	0	0.205479
1511	CG4017	Tracheal Tip Cells	0	-4.0883e-05	47385	0.499315	0.767078	1	0	0.136986
1512	CG17633	Tracheal Tip Cells	0	-0.000509004	47417.5	0.499658	0.835422	1	0	0.0684932
1513	IP3K1	Tracheal Tip Cells	0.0121602	0.000180023	46842	0.493593	0.670139	1	4.61538	6.0274
1514	CG4036	Tracheal Tip Cells	0.00517836	-0.0265429	41039	0.432445	0.00395574	0.0872948	3.07692	16.7123
1515	CG4709	Tracheal Tip Cells	0.0111453	-0.00642039	44882	0.47294	0.156293	0.742694	4.61538	10.274
1516	CG4658	Tracheal Tip Cells	0.0153332	-0.0156051	43596	0.459389	0.0806203	0.511002	7.69231	16.1644
1517	CG5850	Tracheal Tip Cells	0.0587129	0.0313161	52084	0.54883	0.0347082	0.321289	23.0769	15.274
1518	CG5846	Tracheal Tip Cells	0.0119753	-0.0010972	44509.5	0.469015	0.0921545	0.552483	3.07692	9.52055
1519	CG13126	Tracheal Tip Cells	0.0038373	-0.00707906	45535	0.479821	0.160965	0.756772	1.53846	5.61644
1520	Uhg2	Tracheal Tip Cells	0.0514798	-0.0561612	39238.5	0.413472	0.00549648	0.107989	18.4615	35.6849
1521	snoRNA:Me18S-A1576	Tracheal Tip Cells	0	-2.44279e-05	47417.5	0.499658	0.835422	1	0	0.0684932
1522	snoRNA:Me18S-G1620	Tracheal Tip Cells	0	0	47450	0.5	1	1	0	0
1523	snoRNA:U14:30Ea	Tracheal Tip Cells	0	0	47450	0.5	1	1	0	0
1524	snoRNA:U14:30Eb	Tracheal Tip Cells	0	0	47450	0.5	1	1	0	0
1525	CG13123	Tracheal Tip Cells	0.0134958	-0.00363488	44699	0.471012	0.136585	0.689225	4.61538	10.7534
1526	Taf11	Tracheal Tip Cells	0.0268992	-0.0452706	38511	0.405806	0.00141223	0.0415875	10.7692	30.3425
1527	Cyp4e3	Tracheal Tip Cells	0	0	47450	0.5	1	1	0	0
1528	Nckx30C	Tracheal Tip Cells	0	-0.00028119	47352.5	0.498973	0.715988	1	0	0.205479
1529	bib	Tracheal Tip Cells	0.486468	0.358731	77206	0.813551	5.73458452423847e-24	1.28132122963453e-20	83.0769	32.3973
1530	Ndf	Tracheal Tip Cells	0.190095	-0.0550482	42062.5	0.44323	0.105738	0.592685	50.7692	56.9863
1531	Trp1	Tracheal Tip Cells	0.337704	2.91157131993569e-05	46403.5	0.488973	0.758453	1	72.3077	65.137
1532	CG13127	Tracheal Tip Cells	0	0	47450	0.5	1	1	0	0
1533	obst-B	Tracheal Tip Cells	0.0383407	-0.076411	41360	0.435827	0.0163675	0.203725	10.7692	22.9452
1534	Cpr31A	Tracheal Tip Cells	0.00676143	0.00559166	47636	0.50196	0.775299	1	1.53846	1.16438
1535	Spn31A	Tracheal Tip Cells	0	-0.000172436	47385	0.499315	0.767078	1	0	0.136986
1536	CG4839	Tracheal Tip Cells	0	-0.00153017	47222.5	0.497603	0.576761	1	0	0.479452
1537	CG13137	Tracheal Tip Cells	0	0	47450	0.5	1	1	0	0
1538	RpL7	Tracheal Tip Cells	1.42963	0.0683061	61639.5	0.649521	4.41840584598735e-05	0.00255595	100	100
1539	CG4901	Tracheal Tip Cells	0.00407451	-0.00811333	44291	0.466712	0.0532764	0.406798	1.53846	8.28767
1540	CG4908	Tracheal Tip Cells	0.0332082	0.018168	49094	0.517323	0.31091	1	10.7692	7.73973
1541	eEF1delta	Tracheal Tip Cells	0.323777	-0.0398511	43358.5	0.456886	0.231896	0.934012	73.8462	68.8356
1542	ova	Tracheal Tip Cells	0.060812	-0.0145603	43626	0.459705	0.174029	0.794173	20	30.3425
1543	CG5708	Tracheal Tip Cells	0.0432125	-0.0440979	39458.5	0.41579	0.00581015	0.112156	15.3846	33.4932
1544	Npc1a	Tracheal Tip Cells	0.059014	0.0100748	47608	0.501665	0.949396	1	20	21.2329
1545	CG5727	Tracheal Tip Cells	0.0316759	-0.0423896	38940	0.410327	0.00221413	0.0583741	10.7692	29.726
1546	CG5731	Tracheal Tip Cells	0.0263563	0.00204858	46203	0.48686	0.52979	1	9.23077	12.4658
1547	Snx17	Tracheal Tip Cells	0.0426343	-0.00657518	44767	0.471728	0.287033	1	15.3846	22.3288
1548	Ripalpha	Tracheal Tip Cells	0.0173329	-0.000847316	46049.5	0.485242	0.422569	1	6.15385	9.38356
1549	Sur	Tracheal Tip Cells	0	-0.000937651	47222.5	0.497603	0.576761	1	0	0.479452
1550	Fum4	Tracheal Tip Cells	0	0	47450	0.5	1	1	0	0
1551	CG13135	Tracheal Tip Cells	0	0	47450	0.5	1	1	0	0
1552	CG13133	Tracheal Tip Cells	0	0	47450	0.5	1	1	0	0
1553	CG13131	Tracheal Tip Cells	0	0	47450	0.5	1	1	0	0
1554	SoYb	Tracheal Tip Cells	0	-0.000735707	47255	0.497945	0.605602	1	0	0.410959
1555	CG31875	Tracheal Tip Cells	0	-0.00517083	45922.5	0.483904	0.142063	0.705576	0	3.21918
1556	lncRNA:CR13130	Tracheal Tip Cells	0	-9.0821e-05	47417.5	0.499658	0.835422	1	0	0.0684932
1557	me31B	Tracheal Tip Cells	0.164548	-0.022034	46071	0.485469	0.672724	1	52.3077	50.9589
1558	CG31717	Tracheal Tip Cells	0.0789083	0.0127918	49453	0.521106	0.466175	1	29.2308	27.8767
1559	Ror	Tracheal Tip Cells	0.00859281	-0.00168531	47215	0.497524	0.833019	1	3.07692	3.56164
1560	CG4953	Tracheal Tip Cells	0.0118134	0.000203649	45812	0.48274	0.321742	1	4.61538	8.35616
1561	CG4957	Tracheal Tip Cells	0.0156971	-0.00881224	45005.5	0.474241	0.201353	0.858175	6.15385	11.5753
1562	CG4968	Tracheal Tip Cells	0.0829009	-0.0271052	43012	0.453235	0.144181	0.711797	27.6923	38.7671
1563	CG4972	Tracheal Tip Cells	0.16643	0.0928724	59152.5	0.623314	3.95615539827093e-05	0.00230346	47.6923	30.274
1564	CG4995	Tracheal Tip Cells	0	0	47450	0.5	1	1	0	0
1565	CG5037	Tracheal Tip Cells	0.0232054	-0.0110577	43215	0.455374	0.0619799	0.445831	7.69231	17.3288
1566	GATAd	Tracheal Tip Cells	0.0362565	-0.00710088	44067.5	0.464357	0.164516	0.768615	12.3077	20.4795
1567	SamDC	Tracheal Tip Cells	0.0083578	-0.00638641	44610.5	0.470079	0.0994292	0.570744	3.07692	9.24658
1568	CG31715	Tracheal Tip Cells	0.0506562	-0.00877076	42760	0.45058	0.076322	0.498449	13.8462	25.6164
1569	Sps2	Tracheal Tip Cells	0.0130616	-0.00731683	45118	0.475427	0.187236	0.825084	4.61538	9.72603
1570	CG5022	Tracheal Tip Cells	0.00309477	-0.00453821	46686	0.491949	0.462902	1	1.53846	3.15068
1571	ClpP	Tracheal Tip Cells	0.033539	-0.010501	43559	0.458999	0.106144	0.594583	10.7692	20
1572	pim	Tracheal Tip Cells	0.0265855	-0.0201296	42985	0.45295	0.0678991	0.466089	10.7692	20.8219
1573	lft	Tracheal Tip Cells	0.0809552	-0.0200291	43882	0.462403	0.229033	0.926029	26.1538	35.6849
1574	CG5056	Tracheal Tip Cells	0.0193392	-0.0198539	41648	0.438862	0.017103	0.209251	7.69231	20.6849
1575	dpr19	Tracheal Tip Cells	0.0171009	0.00244289	46775	0.492887	0.675146	1	6.15385	7.80822
1576	gny	Tracheal Tip Cells	0.0204327	0.00594031	47226	0.49764	0.894319	1	7.69231	8.56164
1577	CG5096	Tracheal Tip Cells	0.00279923	-0.00816038	46418	0.489125	0.357979	1	1.53846	3.69863
1578	mRpS7	Tracheal Tip Cells	0.0731136	-0.0340597	42922	0.452287	0.131273	0.673509	26.1538	37.1233
1579	Cnot4	Tracheal Tip Cells	0.0802571	-0.0193548	43531	0.458704	0.185936	0.822469	24.6154	35.6164
1580	Ir31a	Tracheal Tip Cells	0	0	47450	0.5	1	1	0	0
1581	RpS27A	Tracheal Tip Cells	1.44004	0.030856	54109.5	0.570174	0.0552563	0.415352	100	100
1582	Ip259	Tracheal Tip Cells	0.524735	0.0381013	48483.5	0.51089	0.7654	1	93.8462	80.3425
1583	Klp31E	Tracheal Tip Cells	0.0100108	-0.00115506	45569.5	0.480184	0.22164	0.907218	3.07692	7.19178
1584	RfC3	Tracheal Tip Cells	0.0225697	0.0115985	49421.5	0.520774	0.148963	0.724347	9.23077	5.27397
1585	Wdfy2	Tracheal Tip Cells	0.0501574	-0.0471041	39504	0.41627	0.00665346	0.122105	16.9231	34.589
1586	CG5188	Tracheal Tip Cells	0.00731642	-0.00647656	44934	0.473488	0.0945029	0.557137	1.53846	6.91781
1587	TfIIB	Tracheal Tip Cells	0.0643532	-0.00864726	44869	0.472803	0.362049	1	23.0769	30.8219
1588	holn1	Tracheal Tip Cells	0.0155007	-0.0348734	39793	0.419315	0.00243018	0.0623531	6.15385	22.8767
1589	STUB1	Tracheal Tip Cells	0.00352811	-0.00852163	44861	0.472719	0.0881662	0.537324	1.53846	7.05479
1590	Nse4	Tracheal Tip Cells	0.0100625	-0.00238306	45444.5	0.478867	0.200033	0.855372	3.07692	7.46575
1591	loh	Tracheal Tip Cells	0.00406735	0.00186756	47695	0.502582	0.69004	1	1.53846	1.0274
1592	LManII	Tracheal Tip Cells	0.265157	0.202721	69139	0.728546	1.84051054088112e-15	9.39975026235713e-13	61.5385	25.8219
1593	RluA-2	Tracheal Tip Cells	0.00903906	-0.00277366	45628.5	0.480806	0.232383	0.934921	3.07692	7.05479
1594	Grip75	Tracheal Tip Cells	0.00298385	-0.00848357	44920	0.47334	0.0926824	0.552483	1.53846	6.91781
1595	CG13144	Tracheal Tip Cells	0	0	47450	0.5	1	1	0	0
1596	Cog4	Tracheal Tip Cells	0.0356714	-0.0228171	42461	0.447429	0.0596113	0.434387	13.8462	25.6849
1597	RluA-1	Tracheal Tip Cells	0.0024777	-0.00242352	47045	0.495732	0.65794	1	1.53846	2.39726
1598	LManI	Tracheal Tip Cells	0	-0.00205202	47060	0.49589	0.463787	1	0	0.821918
1599	TBC1D16	Tracheal Tip Cells	0	-0.00142293	47092.5	0.496233	0.483226	1	0	0.753425
1600	Bug22	Tracheal Tip Cells	0.0458469	-0.0114268	44257	0.466354	0.225345	0.916924	16.9231	25.137
1601	pie	Tracheal Tip Cells	0.0208271	0.0167896	50103	0.527956	0.00417234	0.090182	7.69231	2.19178
1602	CG5355	Tracheal Tip Cells	0.0624067	0.0300711	50595	0.53314	0.168424	0.77853	21.5385	16.9863
1603	Cdk1	Tracheal Tip Cells	0.0820206	-0.0655956	40022.5	0.421733	0.0179183	0.216295	30.7692	43.6301
1604	CG33303	Tracheal Tip Cells	0.417383	0.177874	66224	0.697829	1.64738941726509e-08	2.31866817587508e-06	84.6154	55
1605	Cand1	Tracheal Tip Cells	0.0233904	0.000785597	44502.5	0.468941	0.14193	0.705576	6.15385	12.9452
1606	CG5367	Tracheal Tip Cells	0	-0.00240204	46215	0.486986	0.188142	0.825084	0	2.60274
1607	Schip1	Tracheal Tip Cells	0	-0.0036778	46377.5	0.488699	0.220817	0.905924	0	2.26027
1608	RnrL	Tracheal Tip Cells	0.0276974	0.0034307	47910	0.504847	0.800288	1	10.7692	10.0685
1609	CG5381	Tracheal Tip Cells	0	-0.0109612	45240	0.476712	0.0753253	0.494241	0	4.65753
1610	Usp14	Tracheal Tip Cells	0.0424869	-0.031449	41048	0.43254	0.0222473	0.245324	15.3846	30.137
1611	Cdk5alpha	Tracheal Tip Cells	0.00531291	-0.00509305	46582	0.490854	0.50241	1	3.07692	4.93151
1612	CG5390	Tracheal Tip Cells	0.00676143	0.000103373	46634	0.491401	0.442242	1	1.53846	3.28767
1613	nmd	Tracheal Tip Cells	0.126546	0.0381597	53454	0.563267	0.0429498	0.359423	43.0769	34.9315
1614	CG13138	Tracheal Tip Cells	0	-0.000748996	47222.5	0.497603	0.576761	1	0	0.479452
1615	CYLD	Tracheal Tip Cells	0.00945515	-0.0216606	42105	0.443678	0.0150354	0.194189	4.61538	16.1644
1616	Hand	Tracheal Tip Cells	0.012627	-0.00773026	46853	0.493709	0.670918	1	4.61538	5.82192
1617	Ufd4	Tracheal Tip Cells	0.0755471	-0.00598817	46096	0.485732	0.63284	1	26.1538	30.7534
1618	trk	Tracheal Tip Cells	0	-1.04111e-05	47417.5	0.499658	0.835422	1	0	0.0684932
1619	Rsf1	Tracheal Tip Cells	0.234925	-0.0871174	37403	0.394131	0.00314494	0.074755	60	65.7534
1620	CG5676	Tracheal Tip Cells	0.129938	-0.0643474	40741	0.429305	0.0405434	0.34609	43.0769	52.3288
1621	bsk	Tracheal Tip Cells	0.158064	-0.00653147	47221	0.497587	0.943148	1	49.2308	46.8493
1622	chico	Tracheal Tip Cells	0.032348	-0.0029981	45092	0.475153	0.291681	1	10.7692	16.5753
1623	CG6094	Tracheal Tip Cells	0.024954	-0.0131763	43750.5	0.461017	0.106824	0.596897	9.23077	17.7397
1624	Lrr47	Tracheal Tip Cells	0.00546155	-0.0125459	44223	0.465996	0.0705604	0.47595	3.07692	10
1625	Lip4	Tracheal Tip Cells	0.00407451	-0.00740664	46739	0.492508	0.485382	1	1.53846	3.0137
1626	CG18301	Tracheal Tip Cells	0	0	47450	0.5	1	1	0	0
1627	CG18302	Tracheal Tip Cells	0	0	47450	0.5	1	1	0	0
1628	CG6138	Tracheal Tip Cells	0	-0.000318955	47385	0.499315	0.767078	1	0	0.136986
1629	CG31872	Tracheal Tip Cells	0	-0.000133211	47385	0.499315	0.767078	1	0	0.136986
1630	CG18284	Tracheal Tip Cells	0	0	47450	0.5	1	1	0	0
1631	CG31871	Tracheal Tip Cells	0	-0.00295885	46832.5	0.493493	0.355263	1	0	1.30137
1632	CG17104	Tracheal Tip Cells	0	-0.000517873	47352.5	0.498973	0.715988	1	0	0.205479
1633	CG17105	Tracheal Tip Cells	0	0	47450	0.5	1	1	0	0
1634	CG17107	Tracheal Tip Cells	0	0	47450	0.5	1	1	0	0
1635	CG6415	Tracheal Tip Cells	0.0286407	-0.00718581	46694.5	0.492039	0.685289	1	9.23077	10.7534
1636	CG6431	Tracheal Tip Cells	0	-0.000306389	47417.5	0.499658	0.835422	1	0	0.0684932
1637	CG6443	Tracheal Tip Cells	0.0250639	-0.0344944	39721	0.418556	0.00377276	0.0839826	9.23077	26.4384
1638	CG17118	Tracheal Tip Cells	0	-0.000753834	47125	0.496575	0.504018	1	0	0.684932
1639	Dpy-30L1	Tracheal Tip Cells	0.0503116	-0.0201232	42734	0.450306	0.0921795	0.552483	18.4615	30
1640	CG12299	Tracheal Tip Cells	0.0133374	-0.000182282	45740	0.481981	0.304436	1	4.61538	8.49315
1641	CG6495	Tracheal Tip Cells	0	-0.00249693	46930	0.494521	0.396801	1	0	1.09589
1642	Ubc2	Tracheal Tip Cells	0.0691106	-0.0219433	42728	0.450242	0.103814	0.586332	21.5385	33.4247
1643	CG17124	Tracheal Tip Cells	0.0669905	-0.00990347	45818	0.482803	0.528971	1	20	23.9041
1644	CG6729	Tracheal Tip Cells	0.0135964	-0.00118017	45675	0.481296	0.3286	1	6.15385	10.274
1645	Vha16-5	Tracheal Tip Cells	0.0038373	0.0038373	48180	0.507692	2.17854626427279e-06	0.00017005	1.53846	0
1646	Nup107	Tracheal Tip Cells	0.0587808	0.0160058	49507	0.521675	0.381975	1	21.5385	18.3562
1647	EMC3	Tracheal Tip Cells	0.206683	0.0534662	55206.5	0.581733	0.0150531	0.194278	58.4615	45.5479
1648	Lip2	Tracheal Tip Cells	0	-0.00147648	47287.5	0.498288	0.637659	1	0	0.342466
1649	Lip1	Tracheal Tip Cells	0	-0.00540058	46670	0.491781	0.297942	1	0	1.64384
1650	CG7300	Tracheal Tip Cells	0.00447854	0.00299758	47857	0.504289	0.424674	1	1.53846	0.684932
1651	CG17108	Tracheal Tip Cells	0	-0.000328429	47417.5	0.499658	0.835422	1	0	0.0684932
1652	CG7294	Tracheal Tip Cells	0.0453742	-0.0477523	42335	0.446101	0.0534539	0.407632	15.3846	25.6164
1653	CG7296	Tracheal Tip Cells	0.0945881	-0.0538504	43720	0.460695	0.214068	0.88905	32.3077	36.9178
1654	CG7299	Tracheal Tip Cells	0	-0.00274231	47027.5	0.495548	0.445543	1	0	0.890411
1655	CG7329	Tracheal Tip Cells	0	-7.65592e-05	47417.5	0.499658	0.835422	1	0	0.0684932
1656	w-cup	Tracheal Tip Cells	0	-0.000698522	47320	0.49863	0.673909	1	0	0.273973
1657	CG7384	Tracheal Tip Cells	0	-0.00120133	47255	0.497945	0.605602	1	0	0.410959
1658	CG17127	Tracheal Tip Cells	0.0041512	-0.0105195	46166	0.48647	0.283922	1	1.53846	4.24658
1659	CG31870	Tracheal Tip Cells	0	0	47450	0.5	1	1	0	0
1660	CG6508	Tracheal Tip Cells	0	0	47450	0.5	1	1	0	0
1661	CG17134	Tracheal Tip Cells	0	0	47450	0.5	1	1	0	0
1662	Stam	Tracheal Tip Cells	0.0301186	-0.00200959	44386.5	0.467719	0.17069	0.784928	9.23077	16.6438
1663	CG12517	Tracheal Tip Cells	0	0	47450	0.5	1	1	0	0
1664	CG14072	Tracheal Tip Cells	0	0	47450	0.5	1	1	0	0
1665	YL-1	Tracheal Tip Cells	0.049025	-0.0107687	44289	0.466691	0.24211	0.956988	18.4615	26.9863
1666	CG16743	Tracheal Tip Cells	0	-0.000313586	47417.5	0.499658	0.835422	1	0	0.0684932
1667	SCAR	Tracheal Tip Cells	0.0329764	-0.0469164	38804.5	0.408899	0.00222879	0.0583759	12.3077	31.1644
1668	CG12253	Tracheal Tip Cells	0.00851642	-0.00843224	44136	0.465079	0.0665144	0.46101	3.07692	10.274
1669	TTLL4A	Tracheal Tip Cells	0.0396361	-0.00338564	44922	0.473361	0.298263	1	13.8462	20.3425
1670	lectin-33A	Tracheal Tip Cells	0	0	47450	0.5	1	1	0	0
1671	Acp32CD	Tracheal Tip Cells	0	0	47450	0.5	1	1	0	0
1672	CG14913	Tracheal Tip Cells	0	-0.00240445	47157.5	0.496918	0.526357	1	0	0.616438
1673	CG18666	Tracheal Tip Cells	0	0	47450	0.5	1	1	0	0
1674	Samuel	Tracheal Tip Cells	0.0322291	-0.0654644	39593	0.417208	0.00406345	0.088784	12.3077	28.2192
1675	Art8	Tracheal Tip Cells	0.00727727	-0.0244943	40582	0.427629	0.00263012	0.0657531	3.07692	17.8082
1676	RpL9	Tracheal Tip Cells	1.25213	-0.00333019	44912	0.473256	0.465119	1	100	99.9315
1677	aub	Tracheal Tip Cells	0.0228358	0.00972487	48507.5	0.511143	0.502854	1	9.23077	7.32877
1678	piwi	Tracheal Tip Cells	0	-0.000840305	47157.5	0.496918	0.526357	1	0	0.616438
1679	ATPsynG	Tracheal Tip Cells	0.569861	-0.0230971	44387.5	0.467729	0.377791	1	93.8462	89.0411
1680	abo	Tracheal Tip Cells	0	-0.00569684	45402.5	0.478425	0.0874565	0.534822	0	4.31507
1681	CG33129	Tracheal Tip Cells	0.506162	0.0371761	47256	0.497956	0.955268	1	93.8462	75.137
1682	CG14069	Tracheal Tip Cells	0	0	47450	0.5	1	1	0	0
1683	CG7309	Tracheal Tip Cells	0	0	47450	0.5	1	1	0	0
1684	CG14070	Tracheal Tip Cells	0	0	47450	0.5	1	1	0	0
1685	CG14071	Tracheal Tip Cells	0	0	47450	0.5	1	1	0	0
1686	aurB	Tracheal Tip Cells	0.0934553	-0.0107888	46492.5	0.48991	0.740987	1	30.7692	32.7397
1687	Dnz1	Tracheal Tip Cells	0.100334	0.0483639	53784.5	0.566749	0.0170806	0.209251	33.8462	25
1688	Porin2	Tracheal Tip Cells	0	-0.000359572	47222.5	0.497603	0.576761	1	0	0.479452
1689	CG6700	Tracheal Tip Cells	0.153031	-0.0153577	46845.5	0.49363	0.85067	1	47.6923	47.1918
1690	CG31869	Tracheal Tip Cells	0.00534388	-0.00765044	45944	0.484131	0.23202	0.934302	1.53846	4.72603
1691	CG6724	Tracheal Tip Cells	0.0166425	-0.0280106	40551.5	0.427308	0.00500409	0.102343	6.15385	21.3014
1692	CG14915	Tracheal Tip Cells	0	-0.000543756	47287.5	0.498288	0.637659	1	0	0.342466
1693	CG16854	Tracheal Tip Cells	0	0	47450	0.5	1	1	0	0
1694	Wdr59	Tracheal Tip Cells	0.0137161	0.00928493	48072	0.506554	0.57287	1	4.61538	3.42466
1695	Gr32a	Tracheal Tip Cells	0	-0.000361121	47385	0.499315	0.767078	1	0	0.136986
1696	CG4751	Tracheal Tip Cells	0.0257134	0.00346428	46237.5	0.487223	0.5403	1	9.23077	12.3973
1697	hgo	Tracheal Tip Cells	0	-0.00146362	47157.5	0.496918	0.526357	1	0	0.616438
1698	CG4788	Tracheal Tip Cells	0.0214385	-0.0107242	43855	0.462118	0.100174	0.572997	7.69231	15.8219
1699	Ppt2	Tracheal Tip Cells	0.0512512	0.0277801	50382	0.530896	0.162295	0.761425	18.4615	13.8356
1700	mre11	Tracheal Tip Cells	0.00330579	-0.00769257	45597	0.480474	0.170012	0.782837	1.53846	5.47945
1701	cmet	Tracheal Tip Cells	0.0215459	0.00820174	48320	0.509168	0.546193	1	7.69231	6.0274
1702	Vm32E	Tracheal Tip Cells	0	0	47450	0.5	1	1	0	0
1703	CG6287	Tracheal Tip Cells	0	-0.000953707	47190	0.49726	0.550496	1	0	0.547945
1704	Gyc32E	Tracheal Tip Cells	0	-0.000972904	47287.5	0.498288	0.637659	1	0	0.342466
1705	CG31867	Tracheal Tip Cells	0	0	47450	0.5	1	1	0	0
1706	RfC38	Tracheal Tip Cells	0.0216424	-0.00964315	45197	0.476259	0.259477	0.986987	7.69231	12.7397
1707	Csl4	Tracheal Tip Cells	0.0448651	-0.0219018	44076.5	0.464452	0.207417	0.873009	18.4615	26.2329
1708	CG14921	Tracheal Tip Cells	0	-0.000840988	47157.5	0.496918	0.526357	1	0	0.616438
1709	CG6230	Tracheal Tip Cells	0.140565	0.0919371	60211	0.634468	9.15168695745765e-07	8.65536531029394e-05	44.6154	23.0137
1710	CG6201	Tracheal Tip Cells	0.00660484	0.004749	47762	0.503288	0.587263	1	1.53846	0.890411
1711	Reps	Tracheal Tip Cells	0.0345771	0.0183103	48433.5	0.510364	0.607318	1	12.3077	11.3014
1712	AstCC	Tracheal Tip Cells	0	0	47450	0.5	1	1	0	0
1713	AstC	Tracheal Tip Cells	0	-4.12741e-05	47417.5	0.499658	0.835422	1	0	0.0684932
1714	salr	Tracheal Tip Cells	0.0150156	-0.0201562	45193	0.476217	0.193261	0.839498	4.61538	9.31507
1715	sala	Tracheal Tip Cells	0	0	47450	0.5	1	1	0	0
1716	spz4	Tracheal Tip Cells	0.00499352	-0.0150471	45288	0.477218	0.127645	0.666565	1.53846	6.09589
1717	CG31706	Tracheal Tip Cells	0	0	47450	0.5	1	1	0	0
1718	CG31705	Tracheal Tip Cells	0.00330579	-0.0022445	47333	0.498767	0.883282	1	1.53846	1.78082
1719	CG14930	Tracheal Tip Cells	0	0	47450	0.5	1	1	0	0
1720	Dlg5	Tracheal Tip Cells	0.0353025	-0.00801182	44505	0.468967	0.234301	0.939674	13.8462	21.3699
1721	CG14926	Tracheal Tip Cells	0	0	47450	0.5	1	1	0	0
1722	kek2	Tracheal Tip Cells	0.00404555	-0.00435056	46591	0.490948	0.423093	1	1.53846	3.35616
1723	CG4983	Tracheal Tip Cells	0	0	47450	0.5	1	1	0	0
1724	CG4988	Tracheal Tip Cells	0	0	47450	0.5	1	1	0	0
1725	Vha100-5	Tracheal Tip Cells	0	-0.00103215	47287.5	0.498288	0.637659	1	0	0.342466
1726	CG14931	Tracheal Tip Cells	0	0	47450	0.5	1	1	0	0
1727	CG14932	Tracheal Tip Cells	0.00817169	0.00791477	48845	0.5147	5.86507706586227e-06	0.00040635	3.07692	0.136986
1728	CycY	Tracheal Tip Cells	0.0759609	-0.0249915	43436	0.457703	0.177436	0.80001	26.1538	36.0959
1729	crol	Tracheal Tip Cells	0.357236	-0.00557348	45988	0.484594	0.669583	1	76.9231	69.3151
1730	CG14937	Tracheal Tip Cells	0.00309477	-0.0077741	45178	0.476059	0.11673	0.631531	1.53846	6.36986
1731	Tsp33B	Tracheal Tip Cells	0	-4.45021e-05	47417.5	0.499658	0.835422	1	0	0.0684932
1732	CG12307	Tracheal Tip Cells	0	0	47450	0.5	1	1	0	0
1733	spag4	Tracheal Tip Cells	0	0	47450	0.5	1	1	0	0
1734	Mst33A	Tracheal Tip Cells	0	0	47450	0.5	1	1	0	0
1735	CG31704	Tracheal Tip Cells	0	0	47450	0.5	1	1	0	0
1736	CG14933	Tracheal Tip Cells	0	0	47450	0.5	1	1	0	0
1737	Mal-B1	Tracheal Tip Cells	0	-0.000626058	47417.5	0.499658	0.835422	1	0	0.0684932
1738	Mal-B2	Tracheal Tip Cells	0	-0.000694434	47255	0.497945	0.605602	1	0	0.410959
1739	Or33a	Tracheal Tip Cells	0	0	47450	0.5	1	1	0	0
1740	Or33b	Tracheal Tip Cells	0	0	47450	0.5	1	1	0	0
1741	Or33c	Tracheal Tip Cells	0	0	47450	0.5	1	1	0	0
1742	Crys	Tracheal Tip Cells	0	0	47450	0.5	1	1	0	0
1743	CG16964	Tracheal Tip Cells	0	0	47450	0.5	1	1	0	0
1744	CG16965	Tracheal Tip Cells	0.00400709	0.00264568	47825	0.503952	0.481176	1	1.53846	0.753425
1745	dgt2	Tracheal Tip Cells	0.0457318	-0.0291439	41266.5	0.434842	0.0268906	0.275297	15.3846	29.9315
1746	Ada1-2	Tracheal Tip Cells	0	-0.00239377	46540	0.490411	0.260233	0.986987	0	1.91781
1747	Qtzl	Tracheal Tip Cells	0.0145444	-0.00331971	44825	0.472339	0.150837	0.728474	4.61538	10.4795
1748	Ada1-1	Tracheal Tip Cells	0.00427512	0.00180913	47472	0.500232	0.976612	1	1.53846	1.50685
1749	Nfs1	Tracheal Tip Cells	0.0141442	-0.0244308	41558.5	0.437919	0.0121425	0.176299	6.15385	18.9726
1750	Rh5	Tracheal Tip Cells	0	0	47450	0.5	1	1	0	0
1751	dmGlut	Tracheal Tip Cells	0	-0.00793417	45467.5	0.47911	0.0928612	0.552483	0	4.17808
1752	CG18788	Tracheal Tip Cells	0	0	47450	0.5	1	1	0	0
1753	PLCXD	Tracheal Tip Cells	0.00534388	0.00477711	47987	0.505659	0.187141	0.824942	1.53846	0.410959
1754	RpL7-like	Tracheal Tip Cells	0	-3.41813e-05	47417.5	0.499658	0.835422	1	0	0.0684932
1755	CG14947	Tracheal Tip Cells	0	-2.63739e-05	47417.5	0.499658	0.835422	1	0	0.0684932
1756	Rab3-GAP	Tracheal Tip Cells	0.00481538	-0.00968299	43712	0.460611	0.0317229	0.305657	1.53846	9.52055
1757	Plzf	Tracheal Tip Cells	0.00319471	-0.000413676	47084	0.496143	0.685028	1	1.53846	2.32877
1758	CG6770	Tracheal Tip Cells	0.101236	-0.10479	39725	0.418599	0.0121843	0.176299	29.2308	40.7534
1759	CG6785	Tracheal Tip Cells	0	-0.00333945	46637.5	0.491438	0.287919	1	0	1.71233
1760	CG6766	Tracheal Tip Cells	0.129978	0.070421	56275	0.592993	0.00122668	0.0397947	40	26.8493
1761	Tom70	Tracheal Tip Cells	0.00701332	-0.020765	42583.5	0.44872	0.0167093	0.20627	3.07692	13.4932
1762	Wdr81	Tracheal Tip Cells	0.00843713	-0.000540625	46635.5	0.491417	0.526456	1	3.07692	4.86301
1763	Hacd1	Tracheal Tip Cells	0.138162	0.0595453	55084.5	0.580448	0.00758133	0.134441	41.5385	30.9589
1764	CG18787	Tracheal Tip Cells	0.0163153	-0.00732107	43957.5	0.463198	0.0926689	0.552483	6.15385	14.0411
1765	CG18789	Tracheal Tip Cells	0.00352811	-0.00344809	45897	0.483635	0.223965	0.913177	1.53846	4.86301
1766	esc	Tracheal Tip Cells	0.0071671	-0.00903102	45375	0.478135	0.186705	0.824446	3.07692	7.53425
1767	Pex19	Tracheal Tip Cells	0.0621777	-0.00909113	44224	0.466006	0.246478	0.962335	20	29.3836
1768	Mt2	Tracheal Tip Cells	0	-0.00799466	44882.5	0.472945	0.0543503	0.411309	0	5.41096
1769	Ced-12	Tracheal Tip Cells	0.016959	-0.0254877	40347.5	0.425158	0.00421276	0.0905085	6.15385	21.8493
1770	ThrRS	Tracheal Tip Cells	0.0434786	-0.0163943	44104	0.464742	0.204329	0.865697	16.9231	25.2055
1771	CG17211	Tracheal Tip Cells	0.00948235	-0.0117393	45130.5	0.475558	0.151198	0.7286	3.07692	8.0137
1772	Gr33a	Tracheal Tip Cells	0	0	47450	0.5	1	1	0	0
1773	CG31760	Tracheal Tip Cells	0	0	47450	0.5	1	1	0	0
1774	CG31861	Tracheal Tip Cells	0	0	47450	0.5	1	1	0	0
1775	ZnT33D	Tracheal Tip Cells	0	0	47450	0.5	1	1	0	0
1776	CG17217	Tracheal Tip Cells	0	0	47450	0.5	1	1	0	0
1777	crok	Tracheal Tip Cells	0.411997	0.0654349	52695	0.555269	0.123161	0.651334	81.5385	64.7945
1778	bru1	Tracheal Tip Cells	0.0108109	0.00472308	47693	0.502561	0.800926	1	3.07692	2.60274
1779	CG31759	Tracheal Tip Cells	0	-0.0010269	47060	0.49589	0.463787	1	0	0.821918
1780	CG31862	Tracheal Tip Cells	0	0	47450	0.5	1	1	0	0
1781	CG17010	Tracheal Tip Cells	0	0	47450	0.5	1	1	0	0
1782	atilla	Tracheal Tip Cells	0.0024777	-0.00210587	47431	0.4998	0.980292	1	1.53846	1.57534
1783	CG6583	Tracheal Tip Cells	0.216036	0.0345043	51228	0.53981	0.242239	0.956988	58.4615	48.2192
1784	rho-6	Tracheal Tip Cells	0	-1.44565e-05	47417.5	0.499658	0.835422	1	0	0.0684932
1785	Rab6	Tracheal Tip Cells	0.123083	-0.0695923	39151	0.41255	0.0105582	0.166074	38.4615	50.2055
1786	Patsas	Tracheal Tip Cells	0	-0.000252796	47352.5	0.498973	0.715988	1	0	0.205479
1787	CG6712	Tracheal Tip Cells	0.138677	0.0178472	50324	0.530285	0.345716	1	43.0769	38.4932
1788	Pkd2	Tracheal Tip Cells	0	-0.00025626	47255	0.497945	0.605602	1	0	0.410959
1789	Fam92	Tracheal Tip Cells	0	-0.00201675	46832.5	0.493493	0.355263	1	0	1.30137
1790	CG6388	Tracheal Tip Cells	0.0377881	0.00475576	45513	0.479589	0.400694	1	12.3077	17.8082
1791	eRF3	Tracheal Tip Cells	0.106835	-0.0437559	41844	0.440927	0.074768	0.492802	33.8462	43.9726
1792	Oatp33Eb	Tracheal Tip Cells	0	-0.00202464	47027.5	0.495548	0.445543	1	0	0.890411
1793	CR17024	Tracheal Tip Cells	0	0	47450	0.5	1	1	0	0
1794	Ref2	Tracheal Tip Cells	0	-0.000915221	47320	0.49863	0.673909	1	0	0.273973
1795	t-cup	Tracheal Tip Cells	0	-0.000939729	47320	0.49863	0.673909	1	0	0.273973
1796	CG5418	Tracheal Tip Cells	0	-0.00197629	47190	0.49726	0.550496	1	0	0.547945
1797	CG5421	Tracheal Tip Cells	0	0	47450	0.5	1	1	0	0
1798	Oatp33Ea	Tracheal Tip Cells	0.00558825	-0.000801291	47208	0.49745	0.776109	1	1.53846	2.05479
1799	CG5435	Tracheal Tip Cells	0	-0.000750661	47352.5	0.498973	0.715988	1	0	0.205479
1800	CG5446	Tracheal Tip Cells	0.0667329	-0.0290269	41523	0.437545	0.0447062	0.367582	21.5385	35.3425
1801	pdm2	Tracheal Tip Cells	0.01665	-0.000662817	47036	0.495638	0.788964	1	6.15385	7.12329
1802	CG6153	Tracheal Tip Cells	0.0122674	-0.00382941	45391	0.478303	0.23222	0.934684	4.61538	9.17808
1803	PICK1	Tracheal Tip Cells	0	-0.00256361	46832.5	0.493493	0.355263	1	0	1.30137
1804	spict	Tracheal Tip Cells	0.0990581	0.060341	56765	0.598156	0.000111856	0.00558497	35.3846	18.9726
1805	CG6180	Tracheal Tip Cells	0.0165822	0.00966821	48547	0.51156	0.35628	1	6.15385	3.9726
1806	kek1	Tracheal Tip Cells	0.0270548	0.0117766	47418	0.499663	0.98057	1	4.61538	4.86301
1807	CG15483	Tracheal Tip Cells	0	0	47450	0.5	1	1	0	0
1808	CG5787	Tracheal Tip Cells	0.072511	-0.00397453	45437	0.478788	0.467881	1	23.0769	28.9041
1809	CG15484	Tracheal Tip Cells	0.00499196	0.00317388	47411	0.499589	0.959814	1	1.53846	1.64384
1810	CG5776	Tracheal Tip Cells	0.0056574	0.000593281	46701	0.492107	0.471738	1	1.53846	3.15068
1811	CG17036	Tracheal Tip Cells	0	-0.000537357	47255	0.497945	0.605602	1	0	0.410959
1812	CG5781	Tracheal Tip Cells	0	0	47450	0.5	1	1	0	0
1813	IFT43	Tracheal Tip Cells	0.0103392	-0.0104746	43920	0.462803	0.0718298	0.480164	4.61538	12.3288
1814	CCT4	Tracheal Tip Cells	0.165134	-0.0131431	46801	0.493161	0.840262	1	50.7692	47.6712
1815	Nepl7	Tracheal Tip Cells	0	0	47450	0.5	1	1	0	0
1816	ACXB	Tracheal Tip Cells	0	0	47450	0.5	1	1	0	0
1817	ACXA	Tracheal Tip Cells	0	0	47450	0.5	1	1	0	0
1818	ACXE	Tracheal Tip Cells	0	0	47450	0.5	1	1	0	0
1819	CG16800	Tracheal Tip Cells	0	0	47450	0.5	1	1	0	0
1820	Vha68-3	Tracheal Tip Cells	0	-4.63028e-05	47417.5	0.499658	0.835422	1	0	0.0684932
1821	Tor	Tracheal Tip Cells	0.0206431	0.0013468	45484	0.479283	0.320679	1	7.69231	12.4658
1822	Ttc30	Tracheal Tip Cells	0.00372624	0.00269427	47921	0.504963	0.30731	1	1.53846	0.547945
1823	A16	Tracheal Tip Cells	0.0242381	-0.0327644	40374	0.425437	0.00817991	0.141682	10.7692	26.5753
1824	CG9934	Tracheal Tip Cells	0.0289937	-0.0222813	41829	0.440769	0.0289063	0.288499	10.7692	23.8356
1825	Yip1d1	Tracheal Tip Cells	0.0710476	0.00949997	48243	0.508356	0.772319	1	26.1538	27.7397
1826	CG5122	Tracheal Tip Cells	0	0	47450	0.5	1	1	0	0
1827	Pk34A	Tracheal Tip Cells	0	-0.000395068	47417.5	0.499658	0.835422	1	0	0.0684932
1828	kmg	Tracheal Tip Cells	0	-0.000218123	47417.5	0.499658	0.835422	1	0	0.0684932
1829	Sirt1	Tracheal Tip Cells	0.119993	-0.0284508	44105	0.464752	0.288808	1	36.9231	44.2466
1830	CG5439	Tracheal Tip Cells	0.0182388	-0.0149215	42699	0.449937	0.0413389	0.350704	7.69231	18.4932
1831	Alg7	Tracheal Tip Cells	0.0116242	0.00363757	47030	0.495574	0.762604	1	4.61538	5.68493
1832	Rsph1	Tracheal Tip Cells	0.0112887	0.00976132	49073	0.517102	0.0206785	0.233646	4.61538	1.23288
1833	Edem2	Tracheal Tip Cells	0.110804	0.0667324	56087	0.591012	0.0005743	0.0219351	35.3846	21.1644
1834	Pect	Tracheal Tip Cells	0.0793489	-0.0192626	44675.5	0.470764	0.34371	1	27.6923	34.1781
1835	snRNA:U2:34ABb	Tracheal Tip Cells	0	0	47450	0.5	1	1	0	0
1836	mRF1	Tracheal Tip Cells	0.0096556	-0.00432559	45491.5	0.479362	0.206949	0.8727	3.07692	7.32877
1837	CG16812	Tracheal Tip Cells	0.0184798	-0.0462779	38640	0.407165	0.000992461	0.0338554	7.69231	26.7123
1838	CG16813	Tracheal Tip Cells	0	-0.000613406	47255	0.497945	0.605602	1	0	0.410959
1839	CG16815	Tracheal Tip Cells	0.00461331	0.00439746	48020	0.506006	0.130555	0.67335	1.53846	0.342466
1840	Prosalpha6T	Tracheal Tip Cells	0	0	47450	0.5	1	1	0	0
1841	CG5867	Tracheal Tip Cells	0	-3.96055e-05	47417.5	0.499658	0.835422	1	0	0.0684932
1842	CG5945	Tracheal Tip Cells	0	0	47450	0.5	1	1	0	0
1843	snRNA:U5:34A	Tracheal Tip Cells	0	0	47450	0.5	1	1	0	0
1844	CG16820	Tracheal Tip Cells	0	-0.00120103	47287.5	0.498288	0.637659	1	0	0.342466
1845	Naa20B	Tracheal Tip Cells	0	0	47450	0.5	1	1	0	0
1846	Uvrag	Tracheal Tip Cells	0.0113718	-0.0143673	42983	0.452929	0.0328949	0.312118	4.61538	14.3836
1847	CG31729	Tracheal Tip Cells	0.0506387	0.0309076	51655.5	0.544315	0.0255537	0.268374	18.4615	10.6164
1848	CG16825	Tracheal Tip Cells	0	0	47450	0.5	1	1	0	0
1849	CG16826	Tracheal Tip Cells	0	0	47450	0.5	1	1	0	0
1850	CG6523	Tracheal Tip Cells	0.228536	0.0332074	52511.5	0.553335	0.123707	0.652866	64.6154	52.3973
1851	Tap42	Tracheal Tip Cells	0	-0.0092075	44882.5	0.472945	0.0543503	0.411309	0	5.41096
1852	CG31855	Tracheal Tip Cells	0.064284	-0.0553124	39783.5	0.419215	0.0124115	0.176299	24.6154	40.2055
1853	CG6565	Tracheal Tip Cells	0.0137828	-0.0119544	43222	0.455448	0.0405298	0.34609	4.61538	13.9041
1854	beta'COP	Tracheal Tip Cells	0.109166	-0.0457842	41734	0.439768	0.0706031	0.476058	33.8462	44.863
1855	CG9302	Tracheal Tip Cells	0.139514	0.0378854	52430.5	0.552482	0.0979823	0.567839	43.0769	36.7808
1856	Bdp1	Tracheal Tip Cells	0.012105	-0.00557459	44332	0.467144	0.101381	0.577304	4.61538	11.5068
1857	ND-B22	Tracheal Tip Cells	0.111524	-0.0587763	40298.5	0.424642	0.026338	0.272603	33.8462	48.5616
1858	Nnp-1	Tracheal Tip Cells	0.0736199	-0.0453733	41847.5	0.440964	0.0637727	0.449856	27.6923	38.0137
1859	CG9377	Tracheal Tip Cells	0	0	47450	0.5	1	1	0	0
1860	CG9395	Tracheal Tip Cells	0	-0.000662395	47352.5	0.498973	0.715988	1	0	0.205479
1861	Drep4	Tracheal Tip Cells	0.0171843	0.00315729	45743	0.482013	0.305286	1	4.61538	8.49315
1862	CG31848	Tracheal Tip Cells	0	0	47450	0.5	1	1	0	0
1863	CG31730	Tracheal Tip Cells	0	0	47450	0.5	1	1	0	0
1864	Mabi	Tracheal Tip Cells	0	-0.00065675	47352.5	0.498973	0.715988	1	0	0.205479
1865	CG15480	Tracheal Tip Cells	0.0224356	0.00155596	48181	0.507703	0.613933	1	7.69231	6.09589
1866	Ski6	Tracheal Tip Cells	0.0474602	-0.0168893	43745	0.460959	0.164233	0.767694	16.9231	25.9589
1867	CG9426	Tracheal Tip Cells	0.0338486	0.0152179	47075	0.496048	0.840254	1	9.23077	10.6849
1868	kek4	Tracheal Tip Cells	0	-0.000316215	47417.5	0.499658	0.835422	1	0	0.0684932
1869	snRNA:U2:34ABa	Tracheal Tip Cells	0	0	47450	0.5	1	1	0	0
1870	CG15482	Tracheal Tip Cells	0	-8.63022e-05	47385	0.499315	0.767078	1	0	0.136986
1871	CG16972	Tracheal Tip Cells	0.0211647	0.00649936	47219	0.497566	0.891029	1	7.69231	8.56164
1872	CG16974	Tracheal Tip Cells	0.22183	0.127152	62405.5	0.657592	4.73642463488235e-07	4.83791944848697e-05	56.9231	34.4521
1873	Mgat3	Tracheal Tip Cells	0.0180259	0.0115171	48168.5	0.507571	0.58123	1	6.15385	4.86301
1874	Sfmbt	Tracheal Tip Cells	0.0110605	-0.00467283	45671	0.481254	0.28706	1	4.61538	8.56164
1875	DnaJ-H	Tracheal Tip Cells	0.00277778	-0.0201353	41729	0.439715	0.00509193	0.10343	1.53846	13.6986
1876	CG16978	Tracheal Tip Cells	0	0	47450	0.5	1	1	0	0
1877	CG9928	Tracheal Tip Cells	0	0	47450	0.5	1	1	0	0
1878	CG7099	Tracheal Tip Cells	0.0225011	0.0166836	48929	0.515585	0.259022	0.986987	7.69231	4.86301
1879	CG7110	Tracheal Tip Cells	0.0283191	0.000865906	46158	0.486386	0.539744	1	10.7692	14.3151
1880	CG16848	Tracheal Tip Cells	0	-0.000188911	47320	0.49863	0.673909	1	0	0.273973
1881	Tehao	Tracheal Tip Cells	0	0	47450	0.5	1	1	0	0
1882	CG16852	Tracheal Tip Cells	0	0	47450	0.5	1	1	0	0
1883	CG16853	Tracheal Tip Cells	0	0	47450	0.5	1	1	0	0
1884	ics	Tracheal Tip Cells	0.0757618	-0.0605228	39004	0.411001	0.00660779	0.121517	24.6154	42.3973
1885	CG9254	Tracheal Tip Cells	0.0041512	0.00272889	47985	0.505638	0.18879	0.825898	1.53846	0.410959
1886	B4	Tracheal Tip Cells	0.0274272	-0.0142601	43857.5	0.462144	0.113939	0.621561	9.23077	17.3288
1887	CG9263	Tracheal Tip Cells	0	-0.000183423	47320	0.49863	0.673909	1	0	0.273973
1888	CG15638	Tracheal Tip Cells	0	-0.000395837	47222.5	0.497603	0.576761	1	0	0.479452
1889	Hsp60D	Tracheal Tip Cells	0	0	47450	0.5	1	1	0	0
1890	Hacd2	Tracheal Tip Cells	0.0770611	0.0431286	53676.5	0.565611	0.00630943	0.117972	27.6923	16.6438
1891	CG16956	Tracheal Tip Cells	0	0	47450	0.5	1	1	0	0
1892	Vm34Ca	Tracheal Tip Cells	0	0	47450	0.5	1	1	0	0
1893	CG10859	Tracheal Tip Cells	0	-0.000402116	47385	0.499315	0.767078	1	0	0.136986
1894	CG16957	Tracheal Tip Cells	0	0	47450	0.5	1	1	0	0
1895	RpL24	Tracheal Tip Cells	1.27421	0.0680273	59081	0.622561	0.000814124	0.0290055	100	99.9315
1896	Ing5	Tracheal Tip Cells	0.0256796	-0.0222211	41799.5	0.440458	0.0234578	0.254043	9.23077	21.9863
1897	CG18507	Tracheal Tip Cells	0.0666425	-0.0958488	36408.5	0.383651	0.000312997	0.0133528	18.4615	40.3425
1898	Gpo3	Tracheal Tip Cells	0	0	47450	0.5	1	1	0	0
1899	nur	Tracheal Tip Cells	0.2944	-0.154127	37114	0.391085	0.00245342	0.0625605	50.7692	67.9452
1900	TM9SF4	Tracheal Tip Cells	0.204139	0.115603	63652	0.670727	5.46971594612432e-08	6.69665565321727e-06	60	34.7945
1901	asRNA:CR31845	Tracheal Tip Cells	0	0	47450	0.5	1	1	0	0
1902	p38b	Tracheal Tip Cells	0.0479395	-0.0185111	42378	0.446554	0.0631976	0.448454	15.3846	27.9452
1903	Eato	Tracheal Tip Cells	0.174716	0.11999	64483	0.679484	1.074546077955e-10	2.40093889293069e-08	53.8462	23.6301
1904	CG16863	Tracheal Tip Cells	0.00427512	0.000506646	46671	0.491791	0.45875	1	1.53846	3.21918
1905	Sec71	Tracheal Tip Cells	0.0183086	0.00412824	46959	0.494826	0.77733	1	7.69231	9.17808
1906	CAH1	Tracheal Tip Cells	0.00534388	0.00333008	47633	0.501928	0.778838	1	1.53846	1.16438
1907	CG16865	Tracheal Tip Cells	0.0116784	-0.00616994	44902	0.473151	0.158319	0.749855	4.61538	10.2055
1908	Sos	Tracheal Tip Cells	0.0174386	-0.00368564	44971.5	0.473883	0.199666	0.855372	6.15385	11.8493
1909	Orc5	Tracheal Tip Cells	0.00407553	-0.00741404	45501	0.479463	0.155991	0.742527	1.53846	5.68493
1910	RpII33	Tracheal Tip Cells	0.0421216	-0.0222451	42575.5	0.448635	0.0700022	0.474333	15.3846	26.7808
1911	CenG1A	Tracheal Tip Cells	0.0228401	-0.0295454	41743	0.439863	0.0177891	0.215319	7.69231	20.137
1912	CG7916	Tracheal Tip Cells	0	-0.000483003	47255	0.497945	0.605602	1	0	0.410959
1913	CG7953	Tracheal Tip Cells	0	-0.000889786	47352.5	0.498973	0.715988	1	0	0.205479
1914	CG7968	Tracheal Tip Cells	0	0	47450	0.5	1	1	0	0
1915	Ance	Tracheal Tip Cells	0.119787	-0.0604758	40283.5	0.424484	0.024003	0.25769	30.7692	45.8219
1916	Ance-2	Tracheal Tip Cells	0	-0.00219197	46962.5	0.494863	0.412148	1	0	1.0274
1917	Acyp	Tracheal Tip Cells	0	0	47450	0.5	1	1	0	0
1918	Vajk3	Tracheal Tip Cells	0	-0.000662893	47320	0.49863	0.673909	1	0	0.273973
1919	Vajk1	Tracheal Tip Cells	0.00309157	0.00101281	48016	0.505964	0.133279	0.678156	1.53846	0.342466
1920	Smg5	Tracheal Tip Cells	0.0311853	-0.00805788	44747.5	0.471523	0.252033	0.971005	12.3077	18.9041
1921	CG8997	Tracheal Tip Cells	0	-5.97986e-05	47385	0.499315	0.767078	1	0	0.136986
1922	CG33306	Tracheal Tip Cells	0	-0.00244102	47125	0.496575	0.504018	1	0	0.684932
1923	CG33307	Tracheal Tip Cells	0	-0.000428878	47417.5	0.499658	0.835422	1	0	0.0684932
1924	Arpc1	Tracheal Tip Cells	0.0612673	-0.0174587	43267	0.455922	0.139023	0.696461	20	30.8219
1925	tam	Tracheal Tip Cells	0	-0.00632947	45890	0.483562	0.137758	0.692666	0	3.28767
1926	CG16888	Tracheal Tip Cells	0.003604	0.000224998	47214	0.497513	0.781528	1	1.53846	2.05479
1927	Adat1	Tracheal Tip Cells	0	-0.00547881	46020	0.484932	0.155875	0.742212	0	3.0137
1928	CG16890	Tracheal Tip Cells	0.00400709	-0.0145864	43379	0.457102	0.0233541	0.253518	1.53846	10.2055
1929	CG9014	Tracheal Tip Cells	0	0	47450	0.5	1	1	0	0
1930	DIP-kappa	Tracheal Tip Cells	0	-0.000144685	47352.5	0.498973	0.715988	1	0	0.205479
1931	NimB1	Tracheal Tip Cells	0	-0.00320716	47027.5	0.495548	0.445543	1	0	0.890411
1932	NimB5	Tracheal Tip Cells	0	-0.000197984	47417.5	0.499658	0.835422	1	0	0.0684932
1933	Cyp28a5	Tracheal Tip Cells	0	-0.00320692	46767.5	0.492808	0.330761	1	0	1.43836
1934	NimC2	Tracheal Tip Cells	0	0	47450	0.5	1	1	0	0
1935	bgm	Tracheal Tip Cells	0.0166669	0.000698761	47322.5	0.498656	0.931782	1	6.15385	6.50685
1936	nAChRalpha5	Tracheal Tip Cells	0.01047	0.00730879	48966	0.515975	0.0430082	0.359575	4.61538	1.43836
1937	CG31769	Tracheal Tip Cells	0	-0.000360466	47352.5	0.498973	0.715988	1	0	0.205479
1938	CG15293	Tracheal Tip Cells	0	0	47450	0.5	1	1	0	0
1939	CG18095	Tracheal Tip Cells	0	-0.00326594	46605	0.491096	0.278308	1	0	1.78082
1940	lncRNA:CR31840	Tracheal Tip Cells	0	-5.18543e-05	47417.5	0.499658	0.835422	1	0	0.0684932
1941	NimC3	Tracheal Tip Cells	0	-0.00263374	47027.5	0.495548	0.445543	1	0	0.890411
1942	tRNA:Gln-CTG-4-1	Tracheal Tip Cells	0	0	47450	0.5	1	1	0	0
1943	rk	Tracheal Tip Cells	0	-0.00223515	47027.5	0.495548	0.445543	1	0	0.890411
1944	He	Tracheal Tip Cells	0	0	47450	0.5	1	1	0	0
1945	NimB4	Tracheal Tip Cells	0	-0.00649377	46605	0.491096	0.278308	1	0	1.78082
1946	NimB2	Tracheal Tip Cells	0	-0.00183577	47060	0.49589	0.463787	1	0	0.821918
1947	CG32971	Tracheal Tip Cells	0	-0.00169067	47125	0.496575	0.504018	1	0	0.684932
1948	CG33090	Tracheal Tip Cells	0.00534388	-0.0136331	43734	0.460843	0.0321786	0.307589	1.53846	9.45205
1949	CG15286	Tracheal Tip Cells	0	0	47450	0.5	1	1	0	0
1950	Rab14	Tracheal Tip Cells	0.0916731	-0.0117414	44517.5	0.469099	0.327135	1	27.6923	36.7123
1951	Pgant35A	Tracheal Tip Cells	0.0818816	0.032466	51758	0.545395	0.0954391	0.559886	29.2308	23.2877
1952	CG15283	Tracheal Tip Cells	0	-8.92097e-05	47385	0.499315	0.767078	1	0	0.136986
1953	Cpr35B	Tracheal Tip Cells	0	-0.00147755	46962.5	0.494863	0.412148	1	0	1.0274
1954	elB	Tracheal Tip Cells	0.0660449	-0.106153	37471	0.394847	0.00108245	0.0360544	21.5385	39.726
1955	ppk	Tracheal Tip Cells	0	-0.000685757	47320	0.49863	0.673909	1	0	0.273973
1956	mTTF	Tracheal Tip Cells	0.0102415	-0.00909487	45057	0.474784	0.177299	0.799902	4.61538	9.79452
1957	noc	Tracheal Tip Cells	0.248296	-0.0784249	41687.5	0.439278	0.0838307	0.521088	61.5385	56.7808
1958	tRNA:Pro-AGG-1-1	Tracheal Tip Cells	0	0	47450	0.5	1	1	0	0
1959	tRNA:Pro-AGG-1-2	Tracheal Tip Cells	0	0	47450	0.5	1	1	0	0
1960	tRNA:Pro-AGG-1-4	Tracheal Tip Cells	0	0	47450	0.5	1	1	0	0
1961	CG15282	Tracheal Tip Cells	0.0514241	-0.0363795	43063	0.453772	0.0847909	0.524805	13.8462	23.0137
1962	tRNA:Pro-AGG-1-3	Tracheal Tip Cells	0	0	47450	0.5	1	1	0	0
1963	CG3473	Tracheal Tip Cells	0	0	47450	0.5	1	1	0	0
1964	tRNA:Gly-GCC-2-1	Tracheal Tip Cells	0	0	47450	0.5	1	1	0	0
1965	tRNA:Gly-GCC-1-7	Tracheal Tip Cells	0	0	47450	0.5	1	1	0	0
1966	tRNA:Gly-GCC-1-6	Tracheal Tip Cells	0	0	47450	0.5	1	1	0	0
1967	tRNA:Gly-GCC-1-5	Tracheal Tip Cells	0	0	47450	0.5	1	1	0	0
1968	CG31835	Tracheal Tip Cells	0	0	47450	0.5	1	1	0	0
1969	CG4691	Tracheal Tip Cells	0	0	47450	0.5	1	1	0	0
1970	CSN1a	Tracheal Tip Cells	0	0	47450	0.5	1	1	0	0
1971	CG4701	Tracheal Tip Cells	0	0	47450	0.5	1	1	0	0
1972	CG3491	Tracheal Tip Cells	0	0	47450	0.5	1	1	0	0
1973	ProtB	Tracheal Tip Cells	0	0	47450	0.5	1	1	0	0
1974	ProtA	Tracheal Tip Cells	0	0	47450	0.5	1	1	0	0
1975	CG15278	Tracheal Tip Cells	0	0	47450	0.5	1	1	0	0
1976	CG4480	Tracheal Tip Cells	0	0	47450	0.5	1	1	0	0
1977	CG15279	Tracheal Tip Cells	0	-0.00112922	47287.5	0.498288	0.637659	1	0	0.342466
1978	CG18420	Tracheal Tip Cells	0	0	47450	0.5	1	1	0	0
1979	CG4650	Tracheal Tip Cells	0	-0.00329598	46930	0.494521	0.396801	1	0	1.09589
1980	CG31775	Tracheal Tip Cells	0	0	47450	0.5	1	1	0	0
1981	DCTN5-p25	Tracheal Tip Cells	0.0237609	0.00305975	46185	0.48667	0.497304	1	7.69231	10.8219
1982	NC2beta	Tracheal Tip Cells	0.0537476	-0.0239728	41717	0.439589	0.0430368	0.359646	16.9231	31.1644
1983	GABA-B-R1	Tracheal Tip Cells	0	-0.00252097	46897.5	0.494178	0.382247	1	0	1.16438
1984	CG33310	Tracheal Tip Cells	0	-0.00110051	47190	0.49726	0.550496	1	0	0.547945
1985	yellow-c	Tracheal Tip Cells	0.0826269	0.0224083	49487	0.521465	0.364741	1	20	16.3699
1986	Su(H)	Tracheal Tip Cells	0.0450524	0.00027473	45640	0.480927	0.458757	1	15.3846	20.5479
1987	CG15270	Tracheal Tip Cells	0	-0.0017804	47060	0.49589	0.463787	1	0	0.821918
1988	CG15269	Tracheal Tip Cells	0	-0.00110323	47320	0.49863	0.673909	1	0	0.273973
1989	stc	Tracheal Tip Cells	0.0612464	0.0244741	50115	0.528082	0.276493	1	23.0769	20.3425
1990	dao	Tracheal Tip Cells	0.0201633	0.0129547	48832	0.514563	0.300449	1	7.69231	5.06849
1991	ZnT35C	Tracheal Tip Cells	0	-0.00401843	46702.5	0.492123	0.308403	1	0	1.57534
1992	CG4168	Tracheal Tip Cells	0	-0.000116082	47385	0.499315	0.767078	1	0	0.136986
1993	tRNA:Leu-TAA-3-1	Tracheal Tip Cells	0	0	47450	0.5	1	1	0	0
1994	vig	Tracheal Tip Cells	0.241566	-0.0897321	37478	0.394921	0.00341529	0.0789758	63.0769	66.3014
1995	TfIIS	Tracheal Tip Cells	0.122707	0.0120083	50185	0.52882	0.365773	1	41.5385	37.4658
1996	ck	Tracheal Tip Cells	0.0670874	-0.0366756	42994.5	0.453051	0.130629	0.673492	24.6154	35
1997	CIAPIN1	Tracheal Tip Cells	0.0296909	-0.0415829	39223	0.413309	0.00284544	0.06977	10.7692	28.9726
1998	CG31832	Tracheal Tip Cells	0	-0.000275845	47352.5	0.498973	0.715988	1	0	0.205479
1999	CG15263	Tracheal Tip Cells	0	0	47450	0.5	1	1	0	0
[truncated: 14,384 more rows]
