# Supplementary material for: Organogenetic transcriptomes of the Drosophila embryo at single cell resolution
Source: Development. 2024 Jan 19;151(2):dev202097. doi: 10.1242/dev.202097 (PMC10820837; doi:10.1242/dev.202097)
Supplement: Table S8. GSEA results for different trachea sub-populations (early tracheal cells, intermediate tracheal cells, late tracheal cells, and tracheal tip cells) relative to all other tracheal cells. [file develop-151-202097-TableS8.xlsx]

## Sheet: Early_Tr
pathway	pval	padj	log2err	ES	NES	size	leadingEdge
mRNA splicing, via spliceosome (GO:0000398)	8.2625e-14	5.967e-11	0.954542	0.658764	2.26337	174	c("sqd", "Pep", "SC35", "SNRPG", "Hel25E", "B52", "SmB", "spen", "Imp", "tsu", "Ref1", "Phf5a", "SmE", "SmD2", "SmF", "x16", "Rsf1", "SmD3", "Rm62", "SmD1", "lark", "Sf3b6", "CG1677", "SF2", "CG9344", "Rbp1-like", "hoip", "Bin1", "mago", "REG", "CG10418", "LSm3", "ubl", "Caper", "RnpS1", "rin", "ncm", "Ars2", "Sf3b2", "CG3335", "Prp8", "CG6610", "CG30122", "CG42724", "Srp54", "Prp19", "l(1)10Bb",…
mRNA processing (GO:0006397)	1.09486e-13	5.967e-11	0.954542	0.650886	2.23499	175	c("sqd", "Pep", "SNRPG", "Hel25E", "B52", "SmB", "spen", "Imp", "tsu", "Ref1", "Phf5a", "SmE", "SmD2", "SmF", "x16", "SmD3", "Rm62", "SmD1", "lark", "Sf3b6", "CG1677", "SF2", "CG9344", "Rbp1-like", "hoip", "Bin1", "mago", "REG", "CG10418", "LSm3", "ubl", "Caper", "RnpS1", "rin", "ncm", "Ars2", "Sf3b2", "Prp8", "CG6610", "CG30122", "CG42724", "Srp54", "spt4", "Prp19", "l(1)10Bb", "Dim1", "nonA", "…
RNA splicing, via transesterification reactions with bulged adenosine as nucleophile (GO:0000377)	1.15469e-12	4.19536e-10	0.91012	0.649582	2.20951	166	c("sqd", "Pep", "SNRPG", "Hel25E", "B52", "SmB", "spen", "Imp", "tsu", "Ref1", "Phf5a", "SmE", "SmD2", "SmF", "x16", "SmD3", "Rm62", "SmD1", "lark", "Sf3b6", "CG1677", "SF2", "CG9344", "Rbp1-like", "hoip", "Bin1", "mago", "REG", "CG10418", "LSm3", "ubl", "Caper", "RnpS1", "rin", "ncm", "Ars2", "Sf3b2", "Prp8", "CG6610", "CG30122", "CG42724", "Srp54", "Prp19", "l(1)10Bb", "Dim1", "nonA", "LSm7", "…
chromatin remodeling (GO:0006338)	3.18741e-08	4.96325e-06	0.719513	0.732074	2.17552	61	c("HmgD", "HmgZ", "Su(var)205", "Chrac-16", "Nlp", "Nph", "Mapmodulin", "Hel25E", "Dsp1", "CtBP", "kis", "Act5C", "tna", "Bap55", "Top1", "Iswi", "Psc", "Mi-2", "Caf1-55", "dom", "tou", "E(bx)", "Chrac-14", "Snr1")
regulation of mitotic cell cycle (GO:0007346)	4.40518e-07	5.33516e-05	0.674963	0.680628	2.03818	74	c("Wdr62", "Dl", "N", "Ran", "SkpA", "14-3-3epsilon", "stg", "CycB", "ptc", "CycB3", "Cdk1", "knrl", "endos", "Rcc1", "Aos1", "pzg", "CycA", "Caf1-55", "Pp4-19C", "ago", "Cks30A", "Pitslre", "nej", "Rca1", "Smr", "Egfr", "Klp3A", "mad2", "slmb", "CycE", "crol", "Mtor")
regulation of mRNA splicing, via spliceosome (GO:0048024)	3.32395e-07	4.52888e-05	0.674963	0.670265	2.02845	77	c("sqd", "Pep", "SC35", "Hel25E", "B52", "Hrb27C", "tsu", "Hrb87F", "x16", "Rsf1", "Rm62", "lark", "HnRNP-K", "SF2", "Rbp1-like", "Hrb98DE", "CG10418", "Caper", "salm", "RnpS1", "CG3335", "dom", "Srp54", "CG2926", "Prp19", "Saf-B", "Sxl", "U2af50", "U2af38", "snf", "Rox8", "snRNP-U1-C", "Ythdc1", "Sf3a1", "snRNP-U1-70K", "Rbp1", "CG1646", "qkr58E-3", "crn", "nito", "Spf45", "hfp", "CG14641", "l(3…
tracheal outgrowth, open tracheal system (GO:0007426)	1.19843e-05	0.000622042	0.593325	0.846224	2.02703	21	c("robo2", "grh", "pnt", "lolal", "rib", "sty", "stumps", "btl", "mew")
transcription from RNA polymerase II promoter (GO:0006366)	7.4008e-07	8.06687e-05	0.659444	0.655547	2.00761	81	c("Trf2", "skd", "RpII18", "TfIIA-S", "Taf10b", "Rpb10", "Rpb11", "Rpb7", "spt4", "Rpb12", "RpII140", "MED11", "Cdk12", "Taf10", "Su(Tpl)", "e(y)1", "TfIIFalpha", "Taf13", "Spt5", "MED19", "RpII15", "Rpb8", "Nelf-E", "TfIIA-L", "TfIIS", "TfIIFbeta", "polybromo", "caz", "Dref", "PCID2", "Taf12", "MED18", "Pcf11", "RpII33", "Trf", "Spt6", "RpII215", "MED15", "MED31", "Taf11", "NC2beta", "Gas41", "d…
cytoskeleton-dependent cytokinesis (GO:0061640)	1.16215e-05	0.000622042	0.593325	0.680957	2.0038	60	c("tsr", "alphaTub84D", "borr", "cv-c", "CycB", "CycB3", "aurB", "Act5C", "rho", "Sep1", "Bap55", "Sep2", "Incenp", "feo", "scra", "Syx1A", "pav", "Caf1-55", "Det", "Mink", "dup", "tum", "pnut", "sti", "CG17493", "Rok", "Sep5", "pbl", "Act42A")
regulation of alternative mRNA splicing, via spliceosome (GO:0000381)	6.91981e-06	0.000471412	0.610527	0.658831	1.98119	72	c("sqd", "SC35", "Hel25E", "B52", "tsu", "Hrb87F", "x16", "Rsf1", "Rm62", "lark", "HnRNP-K", "SF2", "Rbp1-like", "Hrb98DE", "CG10418", "Caper", "salm", "RnpS1", "CG3335", "dom", "Srp54", "CG2926", "Prp19", "Saf-B", "Sxl", "U2af50", "U2af38", "snf", "Rox8", "snRNP-U1-C", "Ythdc1", "Sf3a1", "snRNP-U1-70K", "Rbp1", "CG1646", "qkr58E-3", "crn", "nito", "Spf45", "hfp", "CG14641", "l(3)72Ab", "CG17454"…
regulation of multicellular organismal development (GO:2000026)	2.81638e-05	0.00119315	0.57561	0.731965	1.97117	38	c("robo2", "Dl", "aop", "N", "ft", "Ubx", "ptc", "sty", "lark", "sbb", "Top1", "tkv", "salm", "crb", "Hs6st", "dlp")
Notch signaling pathway (GO:0007219)	2.84605e-05	0.00119315	0.57561	0.681117	1.96603	54	c("Brd", "Tom", "Dl", "BobA", "E(spl)mgamma-HLH", "E(spl)m4-BFM", "bib", "kuz", "Ocho", "pyd", "E(spl)m7-HLH", "CG13465", "E(spl)malpha-BFM", "sno", "cno", "e(y)1", "E(spl)m8-HLH")
RNA processing (GO:0006396)	3.98952e-05	0.00154449	0.557332	0.764921	1.9615	30	c("SNRPG", "B52", "tsu", "x16", "Rbp1-like", "mago", "RnpS1", "spt4", "LSm7", "U2af50", "U2af38", "snf", "CG7483", "Acn", "Spt5", "Rbp1", "BCAS2", "tra", "su(f)", "l(3)72Ab", "Psi", "Smu1")
mitotic cytokinesis (GO:0000281)	1.05476e-05	0.000622042	0.593325	0.669077	1.95969	58	c("tsr", "alphaTub84D", "borr", "CycB", "CycB3", "aurB", "Act5C", "rho", "Sep1", "Bap55", "Sep2", "Incenp", "feo", "scra", "Syx1A", "pav", "Caf1-55", "Det", "Mink", "dup", "tum", "pnut", "sti", "CG17493", "Rok", "Sep5", "pbl", "Act42A")
nucleosome organization (GO:0034728)	5.02733e-05	0.00176767	0.557332	0.721466	1.9429	38	c("Df31", "Chrac-16", "His4r", "Bap55", "Iswi", "Mi-2", "Caf1-55", "dom", "Caf1-180", "E(bx)", "Chrac-14", "Snr1", "MrgBP", "Act87E", "polybromo", "Nurf-38", "pont", "YL-1", "MRG15", "Spt6", "rept", "NC2beta", "Gas41", "dre4", "Nap1", "Ino80")
mitotic sister chromatid segregation (GO:0000070)	5.83349e-05	0.00198703	0.557332	0.672145	1.94013	54	c("borr", "CycB", "aurB", "Eb1", "Slbp", "corto", "bel", "Yeti", "Nipped-B", "Pp1-87B", "CycA", "Top2", "Nnf1a", "Mink", "prod", "ncd", "glu", "Rok", "barr", "Spc25", "Su(var)2-HP2", "Mtor", "Rpn10", "Kmn1", "dmt", "ball", "pim", "pds5", "ph-p", "Klp67A", "Ndc80", "luna")
wing disc pattern formation (GO:0035222)	4.39262e-05	0.00159599	0.557332	0.649586	1.93017	63	c("nmo", "Dl", "N", "E(spl)mgamma-HLH", "pnt", "spen", "14-3-3epsilon", "skd", "ptc", "CG1943", "sbb", "mts", "ds", "peb", "tkv", "bi", "dom", "sno", "dlp", "Su(Tpl)", "gbb", "Egfr", "shn", "CG8149")
regulation of gene expression (GO:0010468)	3.44368e-10	9.38403e-08	0.814036	0.534491	1.93006	291	c("HmgD", "nmo", "HmgZ", "Su(var)205", "aop", "N", "SC35", "ft", "B52", "pnt", "spen", "HDAC1", "Dsp1", "Ubx", "x16", "Rsf1", "cg", "E2f1", "fus", "rib", "Cdk1", "rho", "corto", "chn", "bel", "SF2", "Nipped-B", "Ibf2", "jigr1", "Rbp1-like", "pzg", "peb", "hoip", "Iswi", "Bap60", "mago", "ovo", "tkv", "Dp", "apt", "gro", "M1BP", "salm", "rin", "bi", "Myc", "dom", "Srp54", "Art1", "east", "Pitslre"…
chromosome condensation (GO:0030261)	9.95434e-05	0.00278211	0.538434	0.723974	1.92836	35	c("baf", "SkpA", "HDAC1", "aurB", "Slbp", "corto", "Yeti", "Nipped-B", "Pp1-87B", "Top1", "Incenp", "Mi-2", "Top2", "mod(mdg4)", "Mink", "prod", "glu", "barr", "SMC2", "Mcm5", "MBD-like", "PR-Set7", "Su(var)2-HP2")
mitotic spindle organization (GO:0007052)	0.000111135	0.00295458	0.538434	0.668709	1.92043	51	c("smt3", "Wdr62", "cv-c", "aurB", "Eb1", "Non2", "PCNA", "feo", "TER94", "pav", "Det", "Non3", "Chro", "ncd", "Ns1", "BuGZ", "sub", "Rok", "Klp3A", "Mtor", "CG9286", "ball", "msd5", "pont", "aurA", "Klp67A", "Klp61F", "mars", "asp", "Mob4", "msps")
regulation of RNA splicing (GO:0043484)	6.16087e-05	0.00203495	0.538434	0.819751	1.90365	18	c("sqd", "Pep", "B52", "Hrb27C", "fus", "Hrb98DE", "Sxl", "TBPH", "snRNP-U1-70K")
sensory organ development (GO:0007423)	1.16802e-05	0.000622042	0.593325	0.59307	1.90088	103	c("Brd", "Tom", "Dl", "BobA", "N", "dap", "hth", "E(spl)m4-BFM", "CtBP", "skd", "Eb1", "Ocho", "pyd", "chn", "Amun", "CG13465", "Gug", "neur", "scra", "salm", "aos", "ctp", "trx", "E(spl)malpha-BFM", "Hs6st", "edl", "sgg", "Egfr", "rdx", "noc", "Traf4", "l(2)gl", "CkIIalpha")
protein localization to nucleus (GO:0034504)	0.000125584	0.0031834	0.518848	0.722284	1.89592	33	c("smt3", "Ran", "hth", "lwr", "Ntf-2", "Lam", "Nxt1", "Nup62")
protein import into nucleus (GO:0006606)	0.00020845	0.00463694	0.518848	0.709237	1.88911	35	c("smt3", "Ran", "hth", "lwr", "Ntf-2", "Pen", "Rcc1", "Nxt1", "Nup62", "Hsp83")
negative regulation of smoothened signaling pathway (GO:0045879)	0.000380507	0.00679923	0.498493	0.796129	1.88813	19	c("HDAC1", "ptc", "sbb", "Gug", "Gprk2", "CkIalpha", "gro", "PPP4R2r", "Pp4-19C", "UbcE2M", "sgg", "rdx", "slmb", "swm")
negative regulation of multicellular organismal process (GO:0051241)	0.00016268	0.0036942	0.518848	0.700681	1.88692	38	c("Dl", "aop", "N", "ft", "sty", "lark", "chn", "trsn", "tkv", "salm", "Abd-B", "crb", "Dad", "shn")
microtubule cytoskeleton organization involved in mitosis (GO:1902850)	0.000132277	0.00327687	0.518848	0.695284	1.88333	39	c("smt3", "Wdr62", "baz", "cv-c", "aurB", "Eb1", "PCNA", "feo", "pav", "Det", "Chro", "Mink", "ncd", "jar", "sub", "Klp3A", "Arl2", "CG9286", "ball", "aurA", "Klp67A", "Klp61F", "mars", "asp")
negative regulation of Wnt signaling pathway (GO:0030178)	0.000154267	0.00362783	0.518848	0.713906	1.8828	34	c("nmo", "aop", "SkpA", "nkd", "CtBP", "Roc1a", "CkIalpha", "TER94", "gro", "pav", "tum", "nej", "sgg", "pbl", "slmb", "crol", "RanBP3", "Coop")
epidermal growth factor receptor signaling pathway (GO:0007173)	0.000377537	0.00679923	0.498493	0.747423	1.88235	27	c("pnt", "spen", "tsu", "cv-c", "fus", "rho", "mago", "S", "dod", "E(spl)m8-HLH", "Egfr", "spi")
negative regulation of gene expression (GO:0010629)	9.94853e-07	9.85809e-05	0.643552	0.551565	1.87545	163	c("sqd", "Su(var)205", "aop", "N", "ft", "HDAC1", "Dsp1", "CtBP", "zld", "kis", "lolal", "fs(1)h", "Ssb-c31a", "rho", "knrl", "CG8677", "Hrb98DE", "Gug", "Iswi", "Bin1", "Mi-2", "ovo", "tkv", "gro", "salm", "Not1", "Unr", "dom", "kra", "east", "E2f2", "Sxl", "TBPH", "edl", "gw", "pan", "E(spl)m8-HLH", "Smr", "Egfr", "noc", "spi", "Ote", "Rga", "SMC1", "tra", "CG32767", "MBD-like", "brat", "crol",…
post-embryonic appendage morphogenesis (GO:0035120)	5.33449e-06	0.00038764	0.610527	0.57294	1.87522	125	c("CG43658", "nmo", "Dl", "N", "ft", "psq", "hth", "pnt", "Ubx", "kis", "cg", "ptc", "rho", "sbb", "mew", "ds", "Gug", "MYPT-75D", "cv-2", "tkv", "neur", "Stat92E", "bi", "S", "CSN8", "aos", "ctp", "jumu", "pan", "Egfr", "spi", "Dad", "shn", "mor", "crol", "D", "e(y)3", "polybromo", "Drak", "fog", "RasGAP1")
transcription, DNA-templated (GO:0006351)	7.40924e-05	0.00234246	0.538434	0.622795	1.87476	71	c("spen", "Trf2", "RpII18", "Iswi", "Rpb10", "Rpb11", "Caf1-55", "Myc", "Rpb7", "Rpb12", "E(bx)", "RpII140", "MED11", "e(y)1", "MED19", "RpII15", "Rga", "Rpb8", "lds", "TfIIA-L", "TfIIFbeta", "e(y)3", "l(2)37Cg", "CG5641", "lgs", "Dref", "Nurf-38", "su(Hw)", "MED18", "RpII33", "Trf", "Spt6", "RpII215", "MED15", "NC2beta", "csul", "MED8", "NC2alpha", "MED4")
regulation of cell cycle (GO:0051726)	2.68581e-05	0.00119315	0.57561	0.59749	1.87136	91	c("Wdr62", "N", "Ran", "dap", "CG2865", "stg", "CycB", "E2f1", "ptc", "CycB3", "Cdk1", "endos", "Rcc1", "Aos1", "Sep2", "CycA", "Dp", "mnb", "COX5A", "Caf1-55", "Pp4-19C", "Cks30A", "Pitslre", "Smr", "Egfr", "l(2)gl", "Sep5", "mad2", "trbl", "CycE", "Mtor", "Kmn1", "CSN5", "Dref", "ci", "Eaf6", "Mnn1", "Nup44A")
regulation of cell cycle process (GO:0010564)	0.000255271	0.00535086	0.498493	0.729213	1.86993	30	c("14-3-3epsilon", "cindr", "CycB", "CycB3", "aurB", "knrl", "endos", "CycA", "scra", "ago", "east", "tum", "nej", "Rca1", "sti", "CG17493", "Klp3A", "slmb", "CycE", "Mtor")
mRNA cis splicing, via spliceosome (GO:0045292)	0.00013656	0.00330778	0.518848	0.843821	1.86872	15	c("SC35", "B52", "x16", "Rsf1", "lark", "SF2", "Rbp1-like", "CG3335", "snRNP-U1-C", "Rbp1", "CG1646")
ERBB signaling pathway (GO:0038127)	0.000236955	0.00516563	0.518848	0.749116	1.86615	26	c("pnt", "spen", "tsu", "cv-c", "fus", "rho", "mago", "S", "dod", "E(spl)m8-HLH", "Egfr", "spi")
rRNA processing (GO:0006364)	0.000390288	0.00686151	0.498493	0.663281	1.86383	47	c("CG13096", "CG9344", "NHP2", "Nop60B", "CG6712", "hoip", "RpS28b", "RpLP0-like", "CG1542", "nop5", "eIF6", "Rbm13", "CG3817", "CG8545", "Nnp-1", "Ip259", "CG4866", "l(3)07882", "CG8064", "CG9799", "bys", "CG1789", "RIOK2", "mRpL1", "CG13185", "CG9107", "wcd", "CG6686")
ribosome biogenesis (GO:0042254)	0.000421871	0.00702539	0.498493	0.643359	1.84763	51	c("Ran", "Nop60B", "CG6712", "RpL34a", "RpLP0-like", "CG1542", "l(2)k09848", "nop5", "Nopp140", "Surf6", "mbm", "Ns1", "eIF6", "CG3594", "CG11563", "CG7006", "Nnp-1", "CG12288", "CG4866", "l(3)07882", "CG9246", "CG9799", "bys", "CG1789", "CG13185", "smid", "CG10286", "CG9107", "wcd", "RpL35A", "Zfrp8")
mitotic cell cycle phase transition (GO:0044772)	0.000365697	0.00675609	0.498493	0.755212	1.84415	24	c("stg", "cv-c", "CycB", "E2f1", "Cdk1", "vih", "E2f2", "Rca1", "Cdk2", "sub", "Egfr", "spi", "CycE")
mitotic nuclear division (GO:0140014)	0.000320175	0.00612264	0.498493	0.659295	1.84402	44	c("borr", "aurB", "Non2", "bel", "CycA", "Top2", "Det", "Non3", "vih", "ncd", "Ns1", "glu", "BuGZ", "barr", "Rpn10", "CG9286", "ball", "msd5", "pim", "pont", "aurA", "ph-p", "Klp67A", "Klp61F", "luna", "Mob4", "chb", "Cap-G", "Cap-D2", "nudE")
regulation of macromolecule metabolic process (GO:0060255)	8.81806e-05	0.00259775	0.538434	0.597173	1.83935	83	c("nmo", "sqd", "SC35", "B52", "Hrb27C", "Hrb87F", "x16", "Rsf1", "Cdk1", "corto", "bel", "SF2", "Ibf2", "jigr1", "Rbp1-like", "pzg", "Hrb98DE", "apt", "Srp54", "Pitslre", "E(bx)", "Ski6", "TBPH", "Cdk2", "Rrp46", "nclb", "Rbp1", "bsk", "Cp190", "Rrp47")
regulation of neuroblast proliferation (GO:1902692)	0.00024996	0.00534229	0.498493	0.66618	1.83758	43	c("N", "E(spl)mgamma-HLH", "pnt", "HDAC1", "zld", "polo", "mts", "UQCR-14", "COX7C", "Bap60", "MED22", "COX5A", "bun", "MED11", "Snr1", "l(2)gl", "COX4", "brat", "E(spl)mdelta-HLH", "mor")
nuclear-transcribed mRNA catabolic process, nonsense-mediated decay (GO:0000184)	0.000117143	0.00304014	0.538434	0.865608	1.8374	13	c("sqd", "tsu", "Upf3", "Smg5")
positive regulation of macromolecule metabolic process (GO:0010604)	0.000435943	0.00702539	0.498493	0.6496	1.82691	45	c("aop", "N", "pnt", "E2f1", "rho", "Nipped-B", "Bap60", "mago", "Dp", "rin", "pan", "CG7483", "Egfr", "bsk", "CG4936", "swm", "nito", "Dref", "pont", "CG4849", "Nup98-96", "MRG15", "comm", "FoxK", "CG6686")
RNA splicing (GO:0008380)	0.00130075	0.0152223	0.45506	0.762183	1.82572	21	c("B52", "tsu", "x16", "Rbp1-like", "mago", "RnpS1", "U2af50", "U2af38", "snf", "CG7483", "Acn", "Rbp1", "tra", "l(3)72Ab", "fl(2)d", "Smu1")
positive regulation of transcription from RNA polymerase II promoter (GO:0045944)	3.44911e-06	0.000289195	0.627257	0.528006	1.82447	183	c("akirin", "N", "grh", "hth", "pnt", "vvl", "CtBP", "Trf2", "zld", "lolal", "fs(1)h", "Ssb-c31a", "CG8312", "E2f1", "TfIIA-S", "arm", "chn", "Nipped-B", "Tet", "trh", "CG8677", "Iswi", "ovo", "Ncoa6", "apt", "Abd-B", "CG2199", "trx", "spt4", "tou", "nej", "EloC", "sno", "Cdk12", "Su(Tpl)", "e(y)1", "pan", "TfIIFalpha", "l(1)sc", "Spt5", "MED19", "Nup50", "shn", "CG32767", "Ssdp", "Nelf-E", "e(y)…
ATP-dependent chromatin remodeling (GO:0043044)	0.000511204	0.00773906	0.477271	0.731977	1.82346	26	c("CtBP", "kis", "Bap55", "Iswi", "Mi-2", "dom", "tou", "Snr1", "MrgBP", "Act87E", "mor", "polybromo", "pont", "YL-1", "MRG15", "rept", "Gas41", "brm", "Ino80")
imaginal disc-derived leg morphogenesis (GO:0007480)	0.000453511	0.00716416	0.498493	0.648016	1.82246	45	c("CG43658", "Dl", "tsr", "N", "hth", "Ubx", "skd", "ds", "Gug")
regulation of neurogenesis (GO:0050767)	0.000521436	0.0077788	0.477271	0.689804	1.81924	34	c("Dl", "aop", "N", "E(spl)mgamma-HLH", "hth", "pnt", "HDAC1", "Rcc1", "E(spl)m7-HLH", "Myc", "aos", "E(spl)m8-HLH", "l(1)sc", "spi", "E(spl)m5-HLH", "brat", "E(spl)mdelta-HLH")
negative regulation of canonical Wnt signaling pathway (GO:0090090)	0.000737511	0.0098035	0.477271	0.69666	1.81631	32	c("nmo", "SkpA", "nkd", "CtBP", "Roc1a", "CkIalpha", "TER94", "gro", "pav", "tum", "nej", "sgg", "pbl", "slmb", "RanBP3", "Coop")
imaginal disc-derived appendage morphogenesis (GO:0035114)	1.30721e-05	0.000647661	0.593325	0.554205	1.81546	128	c("CG43658", "nmo", "Dl", "N", "ft", "psq", "hth", "pnt", "Ubx", "kis", "cg", "ptc", "rho", "sbb", "mew", "ds", "Gug", "MYPT-75D", "cv-2", "tkv", "neur", "Stat92E", "bi", "S", "CSN8", "aos", "ctp", "jumu", "pan", "Egfr", "spi", "Dad", "shn", "mor", "crol", "e(y)3", "polybromo", "Drak", "fog", "RasGAP1")
regulation of transcription initiation from RNA polymerase II promoter (GO:0060260)	0.000431303	0.00702539	0.498493	0.819573	1.81502	15	c("SC35", "B52", "Ssb-c31a", "x16", "Rsf1", "SF2", "Rbp1-like", "Srp54", "Rbp1")
wing disc morphogenesis (GO:0007472)	4.1092e-05	0.00154449	0.557332	0.562132	1.8147	110	c("nmo", "Dl", "N", "ft", "psq", "hth", "pnt", "kis", "cg", "ptc", "rho", "arm", "sbb", "mew", "ds", "MYPT-75D", "cv-2", "tkv", "neur", "Stat92E", "bi", "S", "CSN8", "aos", "ctp", "jumu", "pan", "Egfr", "spi", "Dad", "shn")
compound eye photoreceptor fate commitment (GO:0001752)	0.000660777	0.00900308	0.477271	0.689838	1.81075	33	c("Dl", "aop", "N", "grh", "hth", "pnt", "mts", "sca", "rin", "nej", "Hsp83", "Egfr", "noc", "sina")
protein-DNA complex assembly (GO:0065004)	0.000542375	0.0077788	0.477271	0.815225	1.80539	15	c("Df31", "His4r", "Iswi", "Caf1-55", "Caf1-180")
ventral cord development (GO:0007419)	0.000534828	0.0077788	0.477271	0.616171	1.80284	57	c("robo2", "Dl", "N", "grh", "dap", "E2f1", "kuz", "Rcc1", "Psc", "neur", "Prp8", "Galphai", "Surf6", "ago", "glu", "sti", "gbb", "l(1)sc", "mira")
cell fate determination involved in pattern specification (GO:0060582)	0.00175538	0.0189442	0.45506	0.759835	1.80205	19	c("Brd", "Tom", "BobA", "N", "CtBP", "CG13465", "neur")
sensory organ precursor cell fate determination (GO:0016360)	0.00175538	0.0189442	0.45506	0.759835	1.80205	19	c("Brd", "Tom", "BobA", "N", "CtBP", "CG13465", "neur")
positive regulation of cell proliferation (GO:0008284)	0.000847909	0.0110026	0.477271	0.625576	1.79656	51	c("Dl", "N", "hth", "pnt", "stg", "CycB", "CycB3", "btl", "CG17059", "CycA", "Stat92E", "Caf1-55", "bun", "crb", "Cdk2", "Egfr", "spi", "vito", "CycE")
negative regulation of cell fate specification (GO:0009996)	0.000316517	0.00612264	0.498493	0.827523	1.79569	14	c("Dl", "aop", "N", "sty", "chn", "salm", "aos", "bun")
proteasomal protein catabolic process (GO:0010498)	0.000404964	0.00700653	0.498493	0.602697	1.79272	65	c("Sem1", "Prosbeta2", "Pomp", "Rpt1", "wech", "Rpn11", "Rpt6", "Rpn1", "Rpn9", "Rpn2", "stx", "Rpn13", "Rpt3", "Rpn7", "Rpn5", "rdx", "Prosalpha4", "Prosbeta6", "sina", "Rpn12", "CG40045", "Rpn3", "brat", "Prosbeta4", "Uch-L5", "Rpn10", "Rpt2", "Fsn", "Prosbeta1", "Prosalpha3", "Prosalpha2", "Rpt5", "Rpn8", "Prosbeta7", "Prosalpha7")
wing disc dorsal/ventral pattern formation (GO:0048190)	0.000561348	0.00786604	0.477271	0.652536	1.79146	42	c("nmo", "Dl", "N", "E(spl)mgamma-HLH", "pnt", "14-3-3epsilon", "skd", "CG1943", "sbb", "mts", "peb", "sno", "dlp", "Su(Tpl)")
genital disc development (GO:0035215)	0.000942431	0.0116733	0.477271	0.791332	1.79081	16	c("pnt", "ptc", "rho", "btl", "tkv", "Abd-B", "S", "aos", "Egfr", "spi")
dorsal/ventral pattern formation, imaginal disc (GO:0007450)	0.000779327	0.0102345	0.477271	0.636374	1.78971	45	c("nmo", "Dl", "N", "E(spl)mgamma-HLH", "pnt", "14-3-3epsilon", "skd", "CG1943", "sbb", "mts", "peb", "sno", "dlp", "Su(Tpl)")
regulation of transcription from RNA polymerase II promoter (GO:0006357)	1.4029e-08	3.05832e-06	0.74774	0.484678	1.78821	376	c("akirin", "aop", "l(3)neo38", "N", "grh", "E(spl)mgamma-HLH", "psq", "hth", "pnt", "vvl", "HDAC1", "Dsp1", "Ubx", "CtBP", "Trf2", "zld", "skd", "kis", "lolal", "CG8312", "E2f1", "rib", "sty", "TfIIA-S", "arm", "chn", "sbb", "Tet", "trh", "E(spl)m7-HLH", "CG8677", "Bap55", "jigr1", "peb", "Iswi", "Bap60", "Psc", "Mi-2", "cv-2", "ovo", "MED22", "tkv", "Dp", "Ncoa6", "apt", "gro", "Caf1-55", "bi",…
spindle assembly (GO:0051225)	0.00118877	0.0142391	0.45506	0.667176	1.78347	36	c("Eb1", "Non2", "mts", "Pp1-87B", "wdb", "Det", "Non3", "wac", "Cks30A", "ncd", "Ns1", "BuGZ", "pbl", "Mtor", "grp", "CG18190", "CG9286", "msd5", "pont", "Klp67A", "Klp61F", "Pp2A-29B", "Mob4")
negative regulation of cellular macromolecule biosynthetic process (GO:2000113)	8.59822e-05	0.00259775	0.538434	0.543683	1.7748	123	c("sqd", "Su(var)205", "aop", "HDAC1", "geminin", "Dsp1", "CtBP", "zld", "kis", "lolal", "fs(1)h", "Ssb-c31a", "knrl", "CG8677", "Gug", "Iswi", "Bin1", "Mi-2", "ovo", "gro", "salm", "Not1", "Unr", "kra", "E2f2", "Sxl", "edl", "pan", "Smr", "Ote", "Rga", "tra", "CG32767", "MBD-like", "brat", "crol", "Rcd-1", "e(y)3")
sensory organ boundary specification (GO:0008052)	0.00202913	0.0210643	0.431708	0.743658	1.77084	20	c("Brd", "Tom", "BobA", "N", "CtBP", "CG13465", "neur")
assembly of actomyosin apparatus involved in cytokinesis (GO:0000912)	0.00132671	0.0152223	0.45506	0.781782	1.7692	16	c("tsr", "cv-c", "polo", "scra", "pav", "Det", "pnut", "sti", "pbl")
imaginal disc-derived wing morphogenesis (GO:0007476)	1.0612e-05	0.000622042	0.593325	0.505419	1.75865	194	c("nmo", "Dl", "N", "ft", "psq", "hth", "pnt", "spen", "cv-c", "Btk29A", "zld", "heph", "bib", "kis", "cg", "ptc", "rho", "arm", "corto", "sbb", "mew", "dpy", "ds", "Gug", "Gprk2", "MYPT-75D", "cv-2", "tkv", "neur", "salm", "sca", "Stat92E", "bi", "Myc", "S", "CSN8", "aos", "ctp", "d", "EloC", "jumu", "sno", "Snr1", "Hs6st", "dlp", "gbb", "pan", "E(spl)m8-HLH", "sgg", "Egfr", "Rok", "spi", "Dad",…
regulation of transcription, DNA-templated (GO:0006355)	2.37264e-08	4.31029e-06	0.733762	0.476524	1.75838	383	c("HmgD", "HmgZ", "Su(var)205", "aop", "l(3)neo38", "N", "grh", "psq", "hth", "pnt", "spen", "HDAC1", "Dsp1", "Ubx", "CtBP", "Trf2", "zld", "skd", "kis", "lolal", "fs(1)h", "Ssb-c31a", "cg", "E2f1", "rib", "arm", "knrl", "chn", "Nipped-B", "trh", "CG8677", "Bap55", "jigr1", "peb", "Gug", "Iswi", "Bap60", "Bin1", "Mi-2", "ovo", "MED22", "tkv", "Dp", "gro", "M1BP", "salm", "bi", "Myc", "trx", "Art1…
transcription initiation from RNA polymerase II promoter (GO:0006367)	0.000956127	0.0117099	0.477271	0.63634	1.75527	43	c("Trf2", "skd", "TfIIA-S", "Taf10b", "M1BP", "Rpb7", "Taf10", "e(y)1", "TfIIFalpha", "Taf13", "RpII15", "TfIIA-L", "TfIIFbeta", "caz", "Taf12", "Trf", "MED31", "Taf11", "Gas41", "MED4", "Taf7", "Arc42", "Tbp", "MED6")
DNA packaging (GO:0006323)	0.00174754	0.0189442	0.45506	0.704076	1.75395	26	c("baf", "SkpA", "HDAC1", "aurB", "Nipped-B", "Pp1-87B", "Top1", "Mi-2", "Top2", "Caf1-55", "glu", "barr", "SMC2", "Mcm5", "MBD-like", "PR-Set7")
compound eye photoreceptor cell differentiation (GO:0001751)	0.00181355	0.0193801	0.45506	0.608275	1.74687	51	c("Dl", "aop", "N", "hth", "klar", "salm", "rin", "S", "bun", "nej", "crb", "Egfr", "noc")
histone modification (GO:0016570)	0.000493021	0.00767704	0.477271	0.56533	1.74127	83	c("borr", "HDAC1", "aurB", "Bap55", "JIL-1", "Incenp", "Caf1-55", "dom", "trx", "Art1", "nej", "Chrac-14", "MrgBP", "Sirt1", "PR-Set7", "DMAP1", "Act87E", "e(y)2", "l(1)G0020", "Hmt4-20", "ball", "pont", "YL-1", "Eaf6", "MRG15", "lid", "Hcf", "rept", "NC2beta", "Gas41", "MTA1-like", "wds", "Sgf29", "Kdm4A", "ash1", "CG14220", "Ada3", "bur", "JHDM2", "HDAC4", "Ing3", "Naa20A", "E(z)", "Bre1", "Pti…
positive regulation of transcription, DNA-templated (GO:0045893)	4.28818e-06	0.000333865	0.610527	0.488959	1.73876	240	c("akirin", "Su(var)205", "N", "grh", "hth", "pnt", "vvl", "CtBP", "Trf2", "zld", "lolal", "CG8312", "E2f1", "TfIIA-S", "arm", "chn", "Nipped-B", "Tet", "tna", "trh", "CG8677", "Bap55", "JIL-1", "Iswi", "Bap60", "ovo", "Ncoa6", "apt", "Myc", "Abd-B", "CG2199", "trx", "spt4", "tou", "nej", "sno", "Cdk12", "Snr1", "e(y)1", "pan", "TfIIFalpha", "nclb", "l(1)sc", "Spt5", "MED19", "Nup50", "shn", "CG3…
gonad development (GO:0008406)	0.00164445	0.0182903	0.45506	0.659157	1.73841	34	c("robo2", "aop", "tsr", "wb", "SmB", "Hrb87F", "ptc", "rib", "salm", "Abd-B", "nclb", "Egfr")
primary branching, open tracheal system (GO:0007428)	0.000994474	0.0120442	0.45506	0.800843	1.7378	14	c("grh", "pnt", "rib", "stumps", "btl", "apt", "Mkp3", "dmt")
peripheral nervous system development (GO:0007422)	0.000700763	0.00943002	0.477271	0.581651	1.73567	67	c("Dl", "N", "hth", "pnt", "spen", "vvl", "stg", "ptc", "SmD3", "rho", "chn", "hoip", "CycA", "neur", "Gli", "pav", "bun", "glu", "E(spl)m8-HLH", "l(1)sc", "Egfr", "spi", "barr", "pbl", "shn")
positive regulation of cell cycle (GO:0045787)	0.00228534	0.0226456	0.431708	0.709833	1.73334	24	c("Dl", "SkpA", "stg", "CycB", "CycB3", "pzg", "CycA", "COX5A", "Cks30A", "CycE", "crol", "CG16903", "CSN5")
actomyosin contractile ring assembly (GO:0000915)	0.003989	0.0319706	0.407018	0.75283	1.73271	17	c("tsr", "polo", "scra", "pav", "Det", "pnut", "sti", "pbl")
R3/R4 cell differentiation (GO:0048056)	0.00215162	0.0219184	0.431708	0.765559	1.73249	16	c("Dl", "aop", "N", "grh", "pnt", "nej")
leg disc morphogenesis (GO:0007478)	0.00222987	0.0224339	0.431708	0.633112	1.73229	40	c("CG43658", "Dl", "N", "hth", "Ubx", "ds", "Gug")
epithelial cell migration (GO:0010631)	0.00224339	0.0224339	0.431708	0.667908	1.72697	31	c("pnt", "cv-c", "rib", "stumps", "knrl", "btl", "mew", "apt", "salm")
R3/R4 cell fate commitment (GO:0007464)	0.00237824	0.0231454	0.431708	0.779162	1.72552	15	c("Dl", "aop", "N", "grh", "pnt", "nej")
negative regulation of nucleic acid-templated transcription (GO:1903507)	0.000438281	0.00702539	0.498493	0.550889	1.7254	91	c("Su(var)205", "aop", "HDAC1", "Dsp1", "CtBP", "zld", "kis", "lolal", "fs(1)h", "Ssb-c31a", "knrl", "CG8677", "Gug", "Iswi", "Bin1", "Mi-2", "ovo", "gro", "salm", "E2f2", "edl", "pan", "Smr", "Ote", "CG32767", "MBD-like", "crol", "e(y)3", "h", "su(Hw)", "Kr", "emc", "ph-p", "pho", "pum", "NC2beta", "Ino80", "sd", "CoRest", "NC2alpha", "stwl")
regulation of histone methylation (GO:0031060)	0.00248263	0.0239475	0.431708	0.762002	1.72444	16	c("Su(var)205", "HDAC1", "Yeti", "pzg", "Jarid2")
protein import (GO:0017038)	0.00282541	0.0270149	0.431708	0.682107	1.723	28	c("smt3", "Ran", "lwr", "Ntf-2", "Nxt1", "Nup62", "Nup50", "Nup98-96", "CG10286", "Nup107", "Nup154", "Fs(2)Ket", "Nup93-1", "Nup358")
epithelial cell migration, open tracheal system (GO:0007427)	0.0032917	0.0287036	0.431708	0.671204	1.72118	30	c("pnt", "cv-c", "rib", "stumps", "knrl", "btl", "mew", "apt", "salm")
peptidyl-lysine modification (GO:0018205)	0.00354495	0.0299535	0.431708	0.814643	1.71911	11	c("smt3", "lwr", "Aos1", "Uba2")
negative regulation of neurogenesis (GO:0050768)	0.00231189	0.0227024	0.431708	0.648936	1.71145	34	c("Dl", "N", "polo", "mts", "UQCR-14", "COX7C", "Bap60", "MED22", "COX5A", "aos", "MED11", "Snr1", "l(2)gl", "COX4", "brat", "mor")
DNA-templated transcription, initiation (GO:0006352)	0.00188578	0.0199563	0.45506	0.619257	1.70815	43	c("Trf2", "skd", "TfIIA-S", "Taf10b", "Rpb7", "Taf10", "e(y)1", "TfIIFalpha", "Taf13", "RpII15", "TfIIA-L", "TfIIFbeta", "caz", "Taf12", "Trf", "MED31", "Taf11", "Gas41", "MED4", "Taf7", "Arc42", "Tbp", "Taf2", "Taf8", "Tif-IA", "Mat1")
proximal/distal pattern formation, imaginal disc (GO:0007449)	0.00415925	0.0330918	0.407018	0.809293	1.70782	11	c("N", "hth", "rho", "Egfr")
eye development (GO:0001654)	0.000262857	0.00540593	0.498493	0.529883	1.7076	111	c("nmo", "Dl", "aop", "tsr", "N", "E(spl)mgamma-HLH", "hth", "spen", "cindr", "skd", "chn", "Amun", "E(spl)m7-HLH", "ds", "peb", "Gug", "neur", "sca", "Stat92E", "aos", "trx", "nej", "jumu", "cno", "dlp", "E(spl)m8-HLH", "Egfr", "rdx", "Traf4", "CkIIalpha", "Vps28", "E(spl)m5-HLH", "ena", "E(spl)mdelta-HLH")
regulation of cell differentiation (GO:0045595)	0.0032446	0.0286988	0.431708	0.632412	1.70307	38	c("aop", "N", "pnt", "Tctp", "Nedd8", "tkv", "aos", "tum", "pan", "sgg", "Egfr", "SMC2")
sister chromatid segregation (GO:0000819)	0.00735629	0.0503071	0.407018	0.710396	1.70167	21	c("borr", "aurB", "bel", "CycA", "Top2", "glu", "barr", "Rpn10", "ball", "pim", "ph-p", "Klp67A", "luna", "chb", "Cap-G", "Cap-D2")
rRNA metabolic process (GO:0016072)	0.00465567	0.0362477	0.407018	0.663141	1.7005	30	c("Nop60B", "CG6712", "RpLP0-like", "CG1542", "nop5", "Ski6", "Rrp46", "Nnp-1", "CG4866", "l(3)07882", "brat", "CG9799", "bys", "CG1789", "CG13185", "CG9107", "wcd", "Mtr3")
mitotic chromosome condensation (GO:0007076)	0.00332855	0.0287946	0.431708	0.750941	1.69941	16	c("aurB", "Slbp", "corto", "Yeti", "Nipped-B", "Top2", "Mink", "prod", "glu", "barr", "Su(var)2-HP2")
imaginal disc pattern formation (GO:0007447)	0.00391518	0.0319154	0.407018	0.672594	1.69897	28	c("N", "ft", "spen", "ds", "tkv", "dom", "gbb", "Egfr", "Dad", "nito", "lgs")
gland development (GO:0048732)	0.00587478	0.0427553	0.407018	0.637367	1.69768	35	c("N", "kuz", "SmD3", "rib", "rho", "Pen", "trh", "mew", "Abd-B", "prod", "RpS21", "Egfr")
regulation of mRNA processing (GO:0050684)	0.00299926	0.0279418	0.431708	0.700953	1.69756	23	c("Pep", "SC35", "B52", "Hrb27C", "x16", "Rsf1", "SF2", "Rbp1-like", "Srp54", "Saf-B", "Sxl", "Rbp1")
generation of neurons (GO:0048699)	0.00306539	0.0281535	0.431708	0.656049	1.69631	31	c("robo2", "aop", "N", "E(spl)mgamma-HLH", "pnt", "SmD3", "Rcc1", "E(spl)m7-HLH", "E(spl)m8-HLH", "l(1)sc", "E(spl)m5-HLH", "brat", "E(spl)mdelta-HLH")
neuroblast fate commitment (GO:0014017)	0.00893533	0.0562978	0.38073	0.714589	1.69475	19	c("N", "spen", "nkd", "kuz", "l(1)sc", "mira", "brat", "CycE")
actomyosin contractile ring organization (GO:0044837)	0.00395196	0.0319154	0.407018	0.764666	1.69342	15	c("tsr", "polo", "scra", "pav", "Det", "pnut", "sti", "pbl")
chromatin assembly (GO:0031497)	0.00728259	0.0503071	0.407018	0.735451	1.69271	17	c("Df31", "Su(var)205", "His4r", "Iswi", "Caf1-55", "Caf1-180")
syncytial blastoderm mitotic cell cycle (GO:0035186)	0.00757608	0.0510406	0.407018	0.732236	1.68531	17	c("smt3", "CycB", "CycB3", "CycA", "Psc", "Cks30A", "SAK")
mRNA export from nucleus (GO:0006406)	0.00436336	0.0344642	0.407018	0.675346	1.68238	26	c("sqd", "Hel25E", "tsu", "Nxt1", "mago", "CG18178", "e(y)2", "CG10466", "PCID2", "thoc6", "thoc7", "Nup107", "tex", "Nup93-1", "nxf2", "Hpr1")
mRNA-containing ribonucleoprotein complex export from nucleus (GO:0071427)	0.00598882	0.0432306	0.407018	0.706279	1.68183	20	c("sqd", "Hel25E", "tsu", "mago", "CG18178", "e(y)2", "CG10466", "PCID2", "thoc7", "Nup107", "tex")
regulation of canonical Wnt signaling pathway (GO:0060828)	0.00297031	0.0279107	0.431708	0.57056	1.67925	59	c("nmo", "spen", "SkpA", "nkd", "CtBP", "skd", "mts", "Roc1a", "Pp1-87B", "CkIalpha", "TER94", "gro", "pav", "gish", "tum", "nej", "dlp", "sgg", "pbl", "Ssdp", "slmb", "dco", "nito", "RanBP3", "pont", "Coop")
cell cycle G2/M phase transition (GO:0044839)	0.00730956	0.0503071	0.407018	0.817644	1.67778	10	c("stg", "CycB", "Cdk1", "Cdk2", "Egfr", "spi")
histone acetylation (GO:0016573)	0.0036442	0.030322	0.431708	0.581373	1.67677	53	c("Bap55", "Taf10b", "Caf1-55", "dom", "trx", "nej", "Chrac-14", "e(y)1", "MrgBP", "DMAP1", "Act87E", "l(1)G0020", "Taf12", "pont", "YL-1", "Eaf6", "MRG15", "Hcf", "rept", "NC2beta", "Gas41", "wds", "Sgf29", "Ada3", "Mes4", "HDAC4", "Ing3", "Naa20A")
R8 cell differentiation (GO:0045465)	0.00738453	0.0503071	0.407018	0.817028	1.67651	10	c("Dl", "N", "salm", "sca", "h", "emc")
negative regulation of transcription, DNA-templated (GO:0045892)	7.52167e-05	0.00234246	0.538434	0.487642	1.67543	174	c("Su(var)205", "aop", "N", "E(spl)mgamma-HLH", "HDAC1", "Dsp1", "Ubx", "CtBP", "zld", "kis", "lolal", "fs(1)h", "Ssb-c31a", "E2f1", "arm", "knrl", "chn", "sbb", "E(spl)m7-HLH", "CG8677", "Gug", "Iswi", "Bin1", "Psc", "Mi-2", "ovo", "gro", "salm", "Caf1-55", "bi", "CG2199", "spt4", "E2f2", "edl", "pan", "Smr", "Spt5", "Ote", "shn", "CG32767", "MBD-like", "E(spl)mdelta-HLH", "Nelf-E", "CG9246", "m…
regulation of mitotic nuclear division (GO:0007088)	0.00540686	0.0406447	0.407018	0.658449	1.67373	29	c("14-3-3epsilon", "fzy", "CycB", "CycB3", "knrl", "endos", "CycA", "ago", "ncd", "nej", "Rca1", "Klp3A", "mad2", "trbl", "slmb", "CycE", "Mtor", "BubR1")
regulation of nuclear division (GO:0051783)	0.00709105	0.0498661	0.407018	0.702541	1.67293	20	c("14-3-3epsilon", "CycB", "CycB3", "knrl", "endos", "CycA", "ago", "nej", "Rca1", "Klp3A", "slmb", "CycE")
lateral inhibition (GO:0046331)	0.00860581	0.0548557	0.38073	0.726726	1.67263	17	c("Dl", "N", "bib", "sca", "CkIIalpha")
DNA metabolic process (GO:0006259)	0.00342104	0.0293617	0.431708	0.57247	1.6711	56	c("Su(var)205", "RPA3", "PCNA", "Top1", "JIL-1", "Top2", "CkIalpha", "Caf1-55", "dup", "Snr1", "SMC5", "Mcm6", "DNaseII", "MBD-like", "Spf45", "Dref", "RpA-70", "pds5", "Gnf1", "Rif1", "pita", "pho", "Nap1", "Ino80", "Mcm2", "stwl", "Nse1", "Marcal1", "Fen1")
positive regulation of neurogenesis (GO:0050769)	0.0107076	0.065569	0.38073	0.703977	1.66958	19	c("N", "E(spl)mgamma-HLH", "pnt", "zld", "mnb", "Myc", "bun", "spi")
regulation of neural precursor cell proliferation (GO:2000177)	0.00296278	0.0279107	0.431708	0.78616	1.66876	13	c("N", "E(spl)mgamma-HLH", "pnt", "HDAC1", "brat", "E(spl)mdelta-HLH")
imaginal disc-derived leg segmentation (GO:0036011)	0.00480639	0.0371558	0.407018	0.717123	1.66533	18	c("Dl", "tsr", "N", "skd", "ovo")
regulation of neuron differentiation (GO:0045664)	0.00763268	0.0510406	0.407018	0.786238	1.65917	11	c("hth", "pnt", "HDAC1", "neur", "mnb")
segmentation (GO:0035282)	0.00786106	0.0516166	0.38073	0.636046	1.65828	32	c("hth", "vvl", "HDAC1", "kis", "Gug", "rump", "Stat92E", "bun", "Egfr", "brat", "Cdk4", "D", "ci", "h", "Kr", "dome")
transcription elongation from RNA polymerase II promoter (GO:0006368)	0.00703818	0.0498157	0.407018	0.748296	1.65717	15	c("spt4", "Cdk12", "TfIIFalpha", "Spt5", "RpII15", "Nelf-E", "TfIIS", "TfIIFbeta", "polybromo", "PCID2", "dre4")
cell cycle comprising mitosis without cytokinesis (GO:0033301)	0.00532801	0.0403301	0.407018	0.713592	1.65712	18	c("smt3", "CycB", "CycB3", "CycA", "Psc", "Cks30A", "SAK")
stem cell fate determination (GO:0048867)	0.0114349	0.0696316	0.38073	0.691343	1.65603	21	c("N", "grh", "spen", "kuz", "l(1)sc", "mira", "brat", "CycE")
nucleosome assembly (GO:0006334)	0.00353622	0.0299535	0.431708	0.779703	1.65505	13	c("Df31", "His4r", "Iswi", "Caf1-55", "Caf1-180", "XNP", "CG8223")
regulation of smoothened signaling pathway (GO:0008589)	0.00519732	0.0396159	0.407018	0.627262	1.65429	34	c("HDAC1", "ptc", "sbb", "mts", "Nedd8", "Gug", "Gprk2", "CkIalpha", "wdb", "gro", "PPP4R2r", "Ubr3", "Pp4-19C", "UbcE2M", "dlp", "sgg", "rdx", "CkIIalpha", "slmb", "swm", "mRNA-cap", "Su(fu)", "ttv", "ihog")
regulation of cell proliferation (GO:0042127)	0.000642524	0.0088652	0.477271	0.506464	1.65285	120	c("Dl", "N", "grh", "ft", "pnt", "stg", "Btk29A", "CycB", "E2f1", "CycB3", "Lam", "btl", "CG17059", "CycA", "Stat92E", "Caf1-55", "bun", "RpS21", "Ns1", "Hsp83", "Snr1", "crb", "Cdk2", "pan", "Egfr", "spi", "l(2)gl", "CG5033", "Mkp3", "shn", "brat", "slmb", "vito", "Atu", "CycE", "dlg1", "Bgb", "hfp", "Dref", "Nurf-38", "Mlf", "pont", "Mnn1", "Kr", "dome", "Ptp61F")
compound eye development (GO:0048749)	0.00015643	0.00362783	0.518848	0.488831	1.65022	156	c("nmo", "Dl", "aop", "tsr", "N", "E(spl)mgamma-HLH", "hth", "spen", "Hrb87F", "cindr", "skd", "sty", "arm", "pyd", "Amun", "klar", "Lam", "E(spl)m7-HLH", "Hrb98DE", "peb", "tkv", "neur", "sca", "Stat92E", "bi", "CSN8", "nej", "jumu", "cno", "crb", "dlp", "E(spl)m8-HLH", "Egfr", "CkIIalpha", "Vps28", "E(spl)m5-HLH", "ena", "shn")
R8 cell fate commitment (GO:0007460)	0.0124311	0.0736409	0.38073	0.803981	1.64974	10	c("Dl", "N", "sca", "h", "emc")
oocyte anterior/posterior axis specification (GO:0007314)	0.0136614	0.0787878	0.38073	0.692579	1.64255	19	c("sqd", "Dl", "N", "baz", "tsu", "Egfr", "l(2)gl")
eye-antennal disc morphogenesis (GO:0007455)	0.0077629	0.0515949	0.407018	0.667555	1.64111	25	c("Dl", "N", "pnt", "ptc", "Stat92E", "aos", "Rca1", "Egfr")
negative regulation of developmental process (GO:0051093)	0.0115479	0.069929	0.38073	0.712661	1.64026	17	c("aop", "lark", "tkv", "Abd-B", "aos", "Dad", "shn", "dj-1beta")
nuclear-transcribed mRNA catabolic process (GO:0000956)	0.00729092	0.0503071	0.407018	0.613177	1.63912	36	c("sqd", "tsu", "RpLP0-like", "Not1", "CG2091", "Rpb7", "Ski6", "Rrp46")
establishment of protein localization to organelle (GO:0072594)	0.00802609	0.0517659	0.38073	0.644666	1.6387	29	c("smt3", "Ran", "lwr", "Ntf-2", "Nxt1", "Nup62")
positive regulation of gene expression (GO:0010628)	0.000421129	0.00702539	0.498493	0.488163	1.63733	147	c("Su(var)205", "aop", "N", "pnt", "Hrb27C", "Ubx", "zld", "lolal", "E2f1", "rho", "arm", "Nipped-B", "Bap55", "Hrb98DE", "hoip", "Iswi", "Bap60", "mago", "ovo", "Dp", "rin", "Myc", "trx", "Snr1", "pan", "CG7483", "l(1)sc", "Egfr", "tyf", "bsk", "CG32767", "e(y)2", "mor", "Bap111", "CG4936", "swm", "D", "e(y)3", "nito", "CG5641", "Dref", "nsl1", "lig", "pont", "CG4849", "Nup98-96", "MRG15", "atms…
mitotic spindle assembly checkpoint (GO:0007094)	0.014842	0.0817059	0.38073	0.797699	1.63685	10	c("alphaTub84B", "Bub3", "Chro", "BuGZ", "mad2", "Mtor", "BubR1")
mitotic spindle checkpoint (GO:0071174)	0.014842	0.0817059	0.38073	0.797699	1.63685	10	c("alphaTub84B", "Bub3", "Chro", "BuGZ", "mad2", "Mtor", "BubR1")
spindle assembly checkpoint (GO:0071173)	0.014842	0.0817059	0.38073	0.797699	1.63685	10	c("alphaTub84B", "Bub3", "Chro", "BuGZ", "mad2", "Mtor", "BubR1")
regulation of cell fate specification (GO:0042659)	0.0119941	0.0718328	0.38073	0.774983	1.63542	11	c("hth", "Ubx", "salm", "aos", "bun")
oogenesis (GO:0048477)	0.00028986	0.00585087	0.498493	0.484298	1.63284	153	c("sqd", "Dl", "N", "dap", "HDAC1", "Btk29A", "kuz", "ptc", "aurB", "SmD3", "stumps", "arm", "bel", "mts", "endos", "Pp1-87B", "Top1", "Hrb98DE", "JIL-1", "mago", "ovo", "Dp", "mod(mdg4)", "Stat92E", "sesB", "dom", "S", "CSN8", "ctp", "kra", "E2f2", "Tm1", "Hsp83", "Sxl", "snf", "Dcp-1", "crb", "jar", "sgg", "mira", "Egfr", "snRNP-U1-70K", "Ote", "BEAF-32", "Prat")
establishment of mitotic spindle localization (GO:0040001)	0.0120994	0.0720675	0.38073	0.647772	1.63138	27	c("Ran", "baz", "cv-c", "Eb1", "Mink", "ctp", "cno", "jar", "l(2)gl", "Arl2", "dlg1", "CG9286", "asp", "msps", "chb", "mud", "nudE")
ncRNA processing (GO:0034470)	0.0117494	0.0707558	0.38073	0.608288	1.62591	37	c("Nop60B", "CG6712", "RpLP0-like", "CG1542", "Ars2", "nop5", "Nnp-1", "CG4866", "l(3)07882", "CG9799", "bys", "CG1789", "Cbp20", "CG13185", "CG9107", "wcd")
negative regulation of macromolecule metabolic process (GO:0010605)	0.0054506	0.0406928	0.407018	0.589356	1.62567	43	c("N", "ft", "HDAC1", "rho", "tkv", "dom", "east", "E(spl)m8-HLH", "Egfr", "noc", "spi", "SMC1", "brat", "Fsn", "YL-1", "Kr")
morphogenesis of a polarized epithelium (GO:0001738)	0.00552279	0.0409513	0.407018	0.588994	1.62467	43	c("nmo", "Tom", "Dl", "tsr", "ft", "baz", "ds", "d", "Rok", "l(2)gl", "bsk", "fj", "sdt", "dlg1", "Dlish")
imaginal disc-derived wing vein specification (GO:0007474)	0.00588376	0.0427553	0.407018	0.587855	1.62153	43	c("nmo", "Dl", "N", "rho", "corto", "Gprk2", "cv-2", "aos", "EloC", "Snr1", "gbb", "Egfr", "Mkp3", "fj", "mor")
regulation of protein metabolic process (GO:0051246)	0.00928598	0.0581708	0.38073	0.716509	1.62149	16	c("fzy", "Nedd8", "ago", "sgg", "mira", "rdx", "slmb")
spliceosomal snRNP assembly (GO:0000387)	0.0180196	0.0939779	0.352488	0.789438	1.6199	10	c("SmE", "SmD2", "SmD3", "SmD1", "Prp8", "CG7102", "CG14641")
regulation of cellular macromolecule biosynthetic process (GO:2000112)	0.000562891	0.00786604	0.477271	0.479175	1.61682	154	c("HmgD", "HmgZ", "Su(var)205", "spen", "HDAC1", "Dsp1", "Ubx", "cg", "rib", "chn", "Nipped-B", "peb", "Iswi", "ovo", "peng", "gro", "M1BP", "salm", "bi", "glo", "Myc", "Art1", "woc", "sno", "nonA", "edl", "pan", "Sap30", "row", "Rga", "Sirt1", "Ssdp", "brat", "CycE", "CG4936", "Mtor", "CG31365", "D", "Dref", "ci", "Mlf")
female gamete generation (GO:0007292)	0.000504518	0.00773906	0.477271	0.482395	1.61573	146	c("sqd", "Dl", "N", "dap", "HDAC1", "Btk29A", "kuz", "ptc", "SmD3", "stumps", "arm", "bel", "mts", "ppan", "endos", "Pp1-87B", "Top1", "Hrb98DE", "JIL-1", "mago", "ovo", "Dp", "mod(mdg4)", "Stat92E", "sesB", "dom", "S", "CSN8", "ctp", "kra", "E2f2", "Tm1", "Hsp83", "Sxl", "snf", "Dcp-1", "crb", "jar", "sgg", "mira", "Egfr", "snRNP-U1-70K", "Ote", "BEAF-32", "Prat")
histone exchange (GO:0043486)	0.0130706	0.0763871	0.38073	0.677856	1.61415	20	c("Bap55", "dom", "Chrac-14", "MrgBP", "Act87E", "CG8223", "HipHop", "pont", "YL-1", "MRG15", "rept", "Gas41")
central nervous system development (GO:0007417)	0.00138466	0.0157217	0.45506	0.496764	1.6133	118	c("robo2", "Dl", "N", "grh", "dap", "hth", "vvl", "E2f1", "kuz", "SmD3", "rib", "rho", "Lam", "Rcc1", "Psc", "neur", "apt", "Prp8", "Galphai", "Surf6", "ago", "TBPH", "glu", "sti", "gbb", "l(1)sc", "mira", "Egfr", "noc")
regulation of nucleic acid-templated transcription (GO:1903506)	0.000931921	0.0116733	0.477271	0.483302	1.61173	142	c("HmgD", "HmgZ", "Su(var)205", "spen", "HDAC1", "Dsp1", "Ubx", "cg", "rib", "chn", "Nipped-B", "peb", "Iswi", "ovo", "gro", "M1BP", "salm", "bi", "Myc", "Art1", "woc", "sno", "nonA", "edl", "pan", "Sap30", "row", "Rga", "Sirt1", "Ssdp", "CG4936", "Mtor", "CG31365", "D", "Dref", "ci", "Mlf")
salivary gland boundary specification (GO:0007432)	0.014812	0.0817059	0.38073	0.759527	1.60801	12	c("robo2", "hth", "rho", "mew", "unc-5", "spi")
regulation of imaginal disc growth (GO:0045570)	0.00947749	0.0590312	0.38073	0.620768	1.60509	31	c("ft", "Ubx", "sbb", "tkv", "rin", "Myc", "d", "crb", "Hs6st", "dlp", "vito", "Capr", "lig")
DNA-templated transcription, elongation (GO:0006354)	0.00792045	0.0516166	0.38073	0.739598	1.6049	14	c("spt4", "Cdk12", "TfIIFalpha", "Spt5", "Nelf-E", "TfIIS", "TfIIFbeta", "polybromo", "PCID2", "dre4")
negative regulation of signal transduction (GO:0009968)	0.00148831	0.0167244	0.45506	0.493645	1.6036	115	c("Tom", "pnt", "SkpA", "HDAC1", "nkd", "lwr", "ptc", "sty", "sbb", "mts", "Roc1a", "btl", "Pli", "Gug", "Gprk2", "CkIalpha", "wdb", "gro", "Myc", "PPP4R2r", "Pp4-19C", "bun", "UbcE2M", "crb", "Smr", "sgg", "Egfr", "rdx", "l(2)gl", "trbl", "slmb", "crol", "swm")
regulation of histone modification (GO:0031056)	0.0139946	0.0796463	0.38073	0.723538	1.60234	15	c("Su(var)205", "HDAC1", "pzg", "Gug", "Sirt1", "upSET", "atms")
imaginal disc-derived wing vein morphogenesis (GO:0008586)	0.00606487	0.0434915	0.407018	0.583148	1.60096	42	c("Dl", "spen", "cv-c", "heph", "rho", "Gug", "salm", "d", "Snr1", "gbb", "Egfr", "shn", "mor", "px", "emc", "step", "brm", "Socs36E", "tay", "Su(H)", "hyx", "Mad")
maternal determination of anterior/posterior axis, embryo (GO:0008358)	0.0182984	0.0940816	0.352488	0.665855	1.59498	21	c("sqd", "Dl", "N", "baz", "tsu", "Egfr", "l(2)gl")
internal peptidyl-lysine acetylation (GO:0018393)	0.0076178	0.0510406	0.407018	0.578077	1.59456	43	c("Bap55", "Caf1-55", "dom", "trx", "nej", "Chrac-14", "MrgBP", "DMAP1", "Act87E", "l(1)G0020", "pont", "YL-1", "Eaf6", "MRG15", "Hcf", "rept", "NC2beta", "Gas41", "wds", "Sgf29", "Ada3", "HDAC4", "Ing3", "Naa20A")
compound eye cone cell differentiation (GO:0042675)	0.0203081	0.102481	0.352488	0.754721	1.59266	11	c("Dl", "N", "Egfr", "emc", "ave")
positive regulation of nucleic acid-templated transcription (GO:1903508)	0.00324675	0.0286988	0.431708	0.504573	1.59195	94	c("Su(var)205", "N", "pnt", "zld", "lolal", "E2f1", "arm", "Nipped-B", "Bap55", "Iswi", "Bap60", "ovo", "Myc", "trx", "Snr1", "pan", "l(1)sc", "CG32767", "e(y)2", "mor", "Bap111", "D", "e(y)3", "CG5641", "Dref", "nsl1", "lig", "atms", "lid", "Hcf")
positive regulation of cellular process (GO:0048522)	0.00311807	0.0281535	0.431708	0.529341	1.59172	73	c("Dl", "N", "pnt", "stg", "CycB", "CycB3", "btl", "CG17059", "CycA", "pico", "COX5A", "Stat92E", "Caf1-55", "Myc", "bun", "crb", "Cdk2", "Egfr", "spi", "dco", "Cdk4", "vito", "CycE", "Mtor", "S6k", "CSN5")
ectoderm development (GO:0007398)	0.0173652	0.0914402	0.352488	0.667855	1.59033	20	c("Dl", "N", "bib", "peb", "neur", "Gbeta13F", "E(spl)m8-HLH", "shn", "fog")
positive regulation of proteasomal ubiquitin-dependent protein catabolic process (GO:0032436)	0.0197623	0.100658	0.352488	0.663639	1.58967	21	c("SkpA", "Roc1a", "Pomp", "CkIalpha", "TER94", "sgg", "trbl", "slmb", "dco")
proteasome-mediated ubiquitin-dependent protein catabolic process (GO:0043161)	0.00202244	0.0210643	0.431708	0.489262	1.58894	118	c("fzy", "Sem1", "Ppa", "Prosbeta2", "Roc1a", "Pomp", "TER94", "Rpt1", "wech", "Ubr3", "Rpn11", "Rpt6", "Rpn1", "vih", "ago", "Cks30A", "Rpn9", "Rpn2", "Rpn13", "Rca1", "Rpt3", "Rpn7", "Rpn5", "rdx", "Prosalpha4", "Fbl6", "Prosbeta6", "sina", "Rpn12", "CG40045", "Rpn3", "brat", "Prosbeta4", "slmb", "Uch-L5", "Rpn10", "Rpt2", "Cdc27", "Fsn", "Prosbeta1", "Prosalpha3", "Prosalpha2", "Rpt5", "Rpn8",…
nucleosome mobilization (GO:0042766)	0.0280135	0.121124	0.352488	0.773286	1.58675	10	c("Chrac-16", "Iswi", "Mi-2", "Caf1-55", "E(bx)", "Chrac-14", "Nurf-38", "NC2beta", "Ino80")
maturation of LSU-rRNA (GO:0000470)	0.0212241	0.103741	0.352488	0.668366	1.58512	19	c("CG13096", "NHP2", "CG6712", "hoip", "Non3", "eIF6", "Rbm13", "CG3817", "CG8545", "Ip259", "CG5033", "CG8939", "mRpL1")
regulation of nervous system development (GO:0051960)	0.0140294	0.0796463	0.38073	0.648774	1.58424	24	c("aop", "N", "E(spl)mgamma-HLH", "pnt", "Rcc1", "E(spl)m7-HLH", "E(spl)m8-HLH", "l(1)sc", "E(spl)m5-HLH", "brat", "E(spl)mdelta-HLH")
positive regulation of DNA-templated transcription, elongation (GO:0032786)	0.0131049	0.0763871	0.38073	0.682138	1.58408	18	c("fs(1)h", "trx", "spt4", "EloC", "Cdk12", "Su(Tpl)", "Spt5", "Atu", "TfIIFbeta", "Spt6", "dre4", "hyx")
cellular response to transforming growth factor beta stimulus (GO:0071560)	0.0103811	0.064292	0.38073	0.729801	1.58364	14	c("smt3", "lwr", "tkv", "l(2)gl", "shn", "Med", "brk", "Mad", "sax")
regulation of transcription elongation from RNA polymerase II promoter (GO:0034243)	0.0218178	0.105695	0.352488	0.666207	1.58	19	c("fs(1)h", "trx", "EloC", "Cdk12", "Su(Tpl)", "Nelf-E", "Atu", "TfIIFbeta", "TH1", "Spt6", "dre4", "hyx")
chemical homeostasis (GO:0048878)	0.0182558	0.0940816	0.352488	0.663172	1.57918	20	c("smt3", "ptc", "endos", "Myc")
negative regulation of response to stimulus (GO:0048585)	0.02269	0.107831	0.352488	0.657538	1.57506	21	c("HDAC1", "sty", "Lam", "btl", "ago", "Csp", "Egfr", "Rok")
DNA replication (GO:0006260)	0.0149318	0.0817871	0.38073	0.695822	1.57467	16	c("RPA3", "PCNA", "Top1", "dup", "Mcm6", "Dref", "RpA-70", "Gnf1", "pita", "Mcm2")
G1/S transition of mitotic cell cycle (GO:0000082)	0.0258598	0.115997	0.352488	0.746154	1.57458	11	c("E2f1", "Cdk1", "E2f2", "Rca1", "Cdk2", "CycE")
cell cycle G1/S phase transition (GO:0044843)	0.0258598	0.115997	0.352488	0.746154	1.57458	11	c("E2f1", "Cdk1", "E2f2", "Rca1", "Cdk2", "CycE")
regulation of proteasomal ubiquitin-dependent protein catabolic process (GO:0032434)	0.0134755	0.0781291	0.38073	0.631988	1.57437	26	c("SkpA", "Roc1a", "Pomp", "CkIalpha", "TER94", "crb", "sgg", "trbl", "slmb", "dco", "CSN5")
formation of animal organ boundary (GO:0010160)	0.0168766	0.0897339	0.352488	0.710513	1.57349	15	c("robo2", "hth", "rho", "mew", "unc-5", "spi")
neuroblast fate determination (GO:0007400)	0.0150803	0.0821878	0.38073	0.694281	1.57118	16	c("N", "spen", "kuz", "l(1)sc", "mira", "brat", "CycE", "Kr")
regulation of establishment of planar polarity (GO:0090175)	0.0267364	0.117987	0.352488	0.743964	1.56996	11	c("aop", "baz", "ds", "gish")
regulation of plasma membrane bounded cell projection assembly (GO:0120032)	0.0171806	0.0909073	0.352488	0.708727	1.56954	15	c("tsr", "N", "Tm1", "ena")
compound eye morphogenesis (GO:0001745)	0.00357653	0.0299878	0.431708	0.484746	1.56549	105	c("Dl", "aop", "tsr", "N", "Hrb87F", "cindr", "sty", "arm", "pyd", "klar", "Lam", "ec", "Hrb98DE", "tkv", "salm", "bi", "S", "CSN8", "bun", "nej", "cno", "crb")
nervous system development (GO:0007399)	0.000536892	0.0077788	0.477271	0.453378	1.56544	182	c("Dl", "N", "grh", "hth", "pnt", "spen", "Imp", "baz", "vvl", "stg", "bib", "kuz", "ptc", "SmD3", "rib", "rho", "arm", "chn", "Lam", "Rcc1", "Pp1-87B", "Prosap", "hoip", "CycA", "neur", "apt", "mnb", "gro", "pav", "sca", "Stat92E", "Myc", "S", "bun", "tou", "nej", "crb", "TBPH", "glu", "E(spl)m8-HLH", "l(1)sc", "XNP", "Egfr", "spi", "barr", "l(2)gl")
pole plasm oskar mRNA localization (GO:0045451)	0.0246027	0.112676	0.352488	0.620853	1.56359	27	c("sqd", "Hrb27C", "tsu", "SmD3", "mago", "rump", "glo", "Tm1", "CG7483")
regulation of stem cell proliferation (GO:0072091)	0.0224114	0.107142	0.352488	0.655727	1.56146	20	c("N", "E(spl)mgamma-HLH", "pnt", "HDAC1", "pan", "brat", "E(spl)mdelta-HLH")
mRNA transport (GO:0051028)	0.01813	0.0940816	0.352488	0.614221	1.56131	29	c("sqd", "Hel25E", "tsu", "Slbp", "mago", "ncd", "CG18178", "e(y)2", "CG10466", "PCID2", "thoc7", "Nup107", "tex")
positive regulation of Ras protein signal transduction (GO:0046579)	0.0157117	0.0847808	0.352488	0.603394	1.56017	31	c("CG43658", "smt3", "14-3-3epsilon", "Pp1-87B", "RhoGEF4")
negative regulation of transcription from RNA polymerase II promoter (GO:0000122)	0.00326482	0.0286988	0.431708	0.479432	1.55743	115	c("aop", "N", "E(spl)mgamma-HLH", "HDAC1", "Dsp1", "Ubx", "CtBP", "kis", "E2f1", "arm", "chn", "sbb", "E(spl)m7-HLH", "Psc", "Mi-2", "ovo", "gro", "Caf1-55", "bi", "CG2199", "spt4", "E2f2", "Smr", "Spt5", "shn", "CG32767", "MBD-like", "E(spl)mdelta-HLH", "Nelf-E", "CG9246", "mip40", "dlg1", "D", "polybromo", "h", "HP1b", "Coop", "TH1", "Kr", "emc", "lin-52")
lymph gland development (GO:0048542)	0.0162005	0.0865616	0.352488	0.577502	1.5552	38	c("N", "lolal", "E2f1", "kuz", "SmD3", "Pen", "Stat92E", "prod", "RpS21", "CG8149", "CTPsyn")
haltere development (GO:0007482)	0.0320075	0.132655	0.321776	0.736106	1.55338	11	c("hth", "Ubx", "Syx1A", "aos", "trx", "Egfr")
negative regulation of translation (GO:0017148)	0.0140106	0.0796463	0.38073	0.550336	1.54774	45	c("sqd", "Hrb27C", "heph", "apt", "Not1", "Unr", "Ars2", "kra", "me31B", "Sxl", "gw", "Rga", "tra", "brat", "Rcd-1", "Cbp20", "Not3")
mitotic cell cycle, embryonic (GO:0045448)	0.0206003	0.103476	0.352488	0.633745	1.54754	24	c("smt3", "borr", "CycB", "CycB3", "CycA", "Psc", "Cks30A", "SAK", "MCPH1")
histone lysine methylation (GO:0034968)	0.0179363	0.0939779	0.352488	0.598433	1.54734	31	c("Ncoa6", "trx", "nej", "BEAF-32", "Hmt4-20", "Dpy-30L1", "Mnn1", "vig2", "Hcf", "Wdr82", "wds", "egg", "ash1", "Smyd5", "Set1", "Lpt", "E(z)", "Ptip", "ash2", "G9a", "Utx")
regulation of epithelial cell migration (GO:0010632)	0.0404779	0.158708	0.321776	0.753944	1.54707	10	c("robo2", "ptc")
DNA endoreduplication (GO:0042023)	0.0211336	0.103741	0.352488	0.698078	1.54596	15	c("SkpA", "Btk29A", "E2f1", "Myc", "dup", "ago", "Caf1-180", "E2f2", "Mcm5", "Dref")
leg disc development (GO:0035218)	0.0410866	0.160518	0.321776	0.753398	1.54595	10	c("N", "Dsp1", "d", "noc", "lgs")
anterior/posterior axis specification (GO:0009948)	0.0145825	0.0817059	0.38073	0.560154	1.54512	43	c("sqd", "Dl", "N", "psq", "baz", "tsu", "sty", "rump", "Hsp83", "mira", "Egfr", "l(2)gl")
ubiquitin-dependent protein catabolic process (GO:0006511)	0.00463813	0.0362477	0.407018	0.47928	1.54453	111	c("SkpA", "Sem1", "Prosbeta2", "Roc1a", "Pomp", "TER94", "Rpt1", "wech", "Rpn11", "Rpt6", "Rpn1", "Rpn9", "Rpn2", "Rpn13", "Rpt3", "Rpn7", "Rpn5", "rdx", "Prosalpha4", "Prosbeta6", "Vps28", "sina", "Rpn12", "CG40045", "Rpn3", "brat", "Prosbeta4", "Uch-L5", "Rpn10", "Rpt2", "Fsn", "Prosbeta1", "Prosalpha3", "Prosalpha2", "Rpt5", "Rpn8", "Uba1", "Vps25", "Prosbeta7", "Prosalpha7", "Cul4")
negative regulation of neural precursor cell proliferation (GO:2000178)	0.0209451	0.103741	0.352488	0.610301	1.54161	28	c("polo", "mts", "UQCR-14", "COX7C", "Bap60", "MED22", "COX5A", "MED11", "Snr1", "l(2)gl", "COX4", "brat", "mor")
negative regulation of neuroblast proliferation (GO:0007406)	0.0209451	0.103741	0.352488	0.610301	1.54161	28	c("polo", "mts", "UQCR-14", "COX7C", "Bap60", "MED22", "COX5A", "MED11", "Snr1", "l(2)gl", "COX4", "brat", "mor")
negative regulation of Ras protein signal transduction (GO:0046580)	0.020921	0.103741	0.352488	0.660969	1.53492	18	c("aop", "Lk6", "cv-c", "sty")
RNA metabolic process (GO:0016070)	0.0308933	0.129018	0.352488	0.640517	1.53428	21	c("SNRPG", "Tet", "PCNA", "LSm7", "Ythdc1", "CG2021")
positive regulation of mitotic cell cycle phase transition (GO:1901992)	0.041404	0.16118	0.321776	0.725411	1.53081	11	c("N", "stg", "vih", "sgg", "CycE", "ci", "Psf2", "Su(H)", "CycD")
regulation of cell development (GO:0060284)	0.0193458	0.0989998	0.352488	0.614248	1.53017	26	c("aop", "N", "E(spl)mgamma-HLH", "pnt", "Rcc1", "E(spl)m7-HLH", "E(spl)m8-HLH", "l(1)sc", "E(spl)m5-HLH", "brat", "E(spl)mdelta-HLH")
positive regulation of proteasomal protein catabolic process (GO:1901800)	0.0211434	0.103741	0.352488	0.631509	1.52938	23	c("SkpA", "Roc1a", "Pomp", "CkIalpha", "TER94", "sgg", "trbl", "slmb", "dco")
smoothened signaling pathway (GO:0007224)	0.0243989	0.112676	0.352488	0.626084	1.52883	24	c("ptc", "Roc1a", "Gprk2", "pav", "pxb", "nej", "Sxl", "dlp")
respiratory electron transport chain (GO:0022904)	0.0154312	0.0836814	0.38073	0.542599	1.52181	46	c("HDAC1", "cype", "ND-MLRQ", "UQCR-Q", "UQCR-14", "COX7C", "COX5B", "UQCR-11", "COX5A", "ND-13B", "ND-15", "levy", "COX4", "ND-ASHI")
nuclear import (GO:0051170)	0.0229836	0.108451	0.352488	0.598655	1.52174	29	c("smt3", "Ran", "lwr", "Ntf-2", "Nxt1", "Nup62")
mRNA metabolic process (GO:0016071)	0.0264442	0.117172	0.352488	0.62307	1.52147	24	c("Not1", "spt4", "gw", "Spt5", "Rga", "BCAS2", "Rcd-1", "su(f)", "Not3", "Psi", "Pcf11", "tra2")
establishment of spindle localization (GO:0051293)	0.0214829	0.104537	0.352488	0.700072	1.51913	14	c("baz", "Eb1", "Mink", "Galphai", "jar", "l(2)gl", "dlg1", "aurA")
establishment of epithelial cell polarity (GO:0090162)	0.0281274	0.121124	0.352488	0.684773	1.51649	15	c("ft", "mts", "ds", "yrt", "sgg", "l(2)gl", "fj", "slmb", "Dlish")
positive regulation of transcription initiation from RNA polymerase II promoter (GO:0060261)	0.0458632	0.177273	0.321776	0.716095	1.51606	12	c("Ssb-c31a", "Rpt1", "Rpt6", "Rpt3", "Rpt2", "Nup98-96", "Rpt5", "Rpt4", "Tbp", "Taf2")
establishment of spindle orientation (GO:0051294)	0.0252262	0.115048	0.352488	0.616346	1.51522	25	c("Ran", "cv-c", "Galphai", "ctp", "cno", "l(2)gl", "Arl2", "dlg1", "CG9286", "aurA", "asp", "msps", "mud", "nudE")
eye morphogenesis (GO:0048592)	0.00795558	0.0516166	0.38073	0.486426	1.51498	88	c("tsr", "N", "Hrb87F", "cindr", "ptc", "sty", "arm", "pyd", "klar", "Lam", "ec", "ds", "Hrb98DE", "tkv", "bi", "Fas2", "CSN8", "nej", "crb", "Egfr", "rdx")
establishment of planar polarity (GO:0001736)	0.0325802	0.133378	0.321776	0.538956	1.51448	47	c("nmo", "Tom", "Dl", "tsr", "ft", "baz", "ds")
DNA-templated transcriptional preinitiation complex assembly (GO:0070897)	0.0221011	0.106124	0.352488	0.69759	1.51374	14	c("Trf2", "TfIIA-S", "M1BP", "Taf12", "Trf", "Taf11", "Taf7", "TAF1B", "Tbp", "MED6", "Taf2")
negative regulation of small GTPase mediated signal transduction (GO:0051058)	0.034764	0.140344	0.321776	0.657251	1.51273	17	c("aop", "Lk6", "sty", "RapGAP1")
positive regulation of neural precursor cell proliferation (GO:2000179)	0.0489005	0.184434	0.321776	0.714325	1.51231	12	c("N", "E(spl)mgamma-HLH", "zld", "bun")
positive regulation of neuroblast proliferation (GO:0002052)	0.0489005	0.184434	0.321776	0.714325	1.51231	12	c("N", "E(spl)mgamma-HLH", "zld", "bun")
glial cell differentiation (GO:0010001)	0.034764	0.140344	0.321776	0.656894	1.5119	17	c("N", "sty", "stumps", "salm", "dup", "fog", "rau")
positive regulation of transcription elongation from RNA polymerase II promoter (GO:0032968)	0.0293437	0.124454	0.352488	0.682538	1.51154	15	c("fs(1)h", "trx", "EloC", "Cdk12", "Su(Tpl)", "Atu", "TfIIFbeta", "Spt6", "dre4", "hyx")
anatomical structure homeostasis (GO:0060249)	0.0264276	0.117172	0.352488	0.666723	1.50882	16	c("Su(var)205", "N", "JIL-1", "Ote", "Mtor", "RpA-70", "Rif1", "Nap1")
meiosis I (GO:0007127)	0.0296584	0.125301	0.352488	0.617418	1.50767	24	c("fzy", "Lam", "mod(mdg4)", "Det", "Cks30A", "east", "Klp3A", "pbl", "Klp67A", "Nup107", "Rae1")
regulation of RNA metabolic process (GO:0051252)	0.0273235	0.11913	0.352488	0.665392	1.50581	16	c("sqd", "Hrb27C", "Hrb87F", "fus", "Hrb98DE", "TBPH", "snRNP-U1-70K")
lipid homeostasis (GO:0055088)	0.0360952	0.144646	0.321776	0.632352	1.50579	20	c("smt3", "ptc", "Myc")
positive regulation of small GTPase mediated signal transduction (GO:0051057)	0.0257373	0.115997	0.352488	0.648136	1.50512	18	c("smt3", "14-3-3epsilon", "Pp1-87B")
adherens junction organization (GO:0034332)	0.0399543	0.157221	0.321776	0.622517	1.5051	22	c("baz", "Rap1", "cindr", "crb", "Magi", "Traf4")
gliogenesis (GO:0042063)	0.0351278	0.141289	0.321776	0.576093	1.50198	32	c("Dl", "N", "kuz", "btl", "gish", "dup", "nej", "unc-5", "XNP", "crn", "CSN5")
protein catabolic process (GO:0030163)	0.0272676	0.11913	0.352488	0.619841	1.50112	23	c("fzy", "Prosbeta2", "Prosalpha4", "Prosbeta6", "sina", "Prosbeta4", "Prosbeta1", "Prosalpha3", "Prosalpha2", "Prosbeta7", "Prosalpha7", "Prosbeta3", "phyl", "Prosalpha6")
RNA export from nucleus (GO:0006405)	0.0368139	0.146449	0.321776	0.575426	1.50023	32	c("sqd", "Hel25E", "tsu", "SF2", "mago", "Nup62", "CG18178", "e(y)2", "CG10466", "PCID2", "thoc7", "Nup98-96", "Nup107", "tex", "Nup154", "Rae1")
stem cell differentiation (GO:0048863)	0.0365468	0.145919	0.321776	0.650813	1.49791	17	c("Dl", "N", "rho", "S", "Egfr", "spi", "brat")
chromosome organization (GO:0051276)	0.0326356	0.133378	0.321776	0.561813	1.49643	35	c("Su(var)205", "Yeti", "Nipped-B", "pzg", "JIL-1", "Mi-2", "Top2", "glo", "Chro", "glu", "XNP", "mad2", "Su(var)2-HP2", "BubR1", "MRG15", "lid", "asp", "Nup154", "Rae1", "Cap-G", "eff")
R7 cell differentiation (GO:0045466)	0.0282251	0.121124	0.352488	0.566973	1.49529	34	c("aop", "N", "pnt", "mts", "salm", "S", "nej", "Hsp83", "Egfr", "sina", "E(spl)mdelta-HLH")
Malpighian tubule morphogenesis (GO:0007443)	0.0463822	0.178645	0.287857	0.560517	1.49298	35	c("N", "pnt", "cv-c", "rib", "rho", "trh", "S", "crb", "l(1)sc", "Egfr", "spi", "barr", "Dad", "pbl", "shn", "crn", "pim", "Kr")
nuclear export (GO:0051168)	0.0343567	0.139734	0.321776	0.61115	1.49236	24	c("sqd", "Ran", "SF2", "Nup62", "U2af50", "edl", "emb")
establishment of mitotic spindle orientation (GO:0000132)	0.0456408	0.177041	0.321776	0.628966	1.49168	19	c("Ran", "cv-c", "ctp", "cno", "l(2)gl", "Arl2", "dlg1", "CG9286", "asp", "msps", "mud", "nudE")
proteasomal ubiquitin-independent protein catabolic process (GO:0010499)	0.0304469	0.128136	0.352488	0.687132	1.49105	14	c("Prosbeta2", "stx", "Prosalpha4", "Prosbeta6", "Prosbeta4", "Prosbeta1", "Prosalpha3", "Prosalpha2", "Prosbeta7", "Prosalpha7", "Prosbeta3", "Prosalpha6")
regulation of Ras protein signal transduction (GO:0046578)	0.0227534	0.107831	0.352488	0.513436	1.49081	55	c("smt3", "aop", "Lk6", "14-3-3epsilon", "sty", "Pp1-87B")
regulation of cell-cell adhesion (GO:0022407)	0.030756	0.128939	0.352488	0.686854	1.49045	14	c("robo2", "Rap1", "tkv", "wech", "Ten-a")
histone H3 acetylation (GO:0043966)	0.0485462	0.184374	0.321776	0.622	1.48993	21	c("Taf10b", "trx", "nej", "e(y)1", "Taf12", "Eaf6", "lid", "Hcf", "brm", "Sgf29", "Ada3", "Mes4")
branching involved in open tracheal system development (GO:0060446)	0.0239431	0.111638	0.352488	0.511692	1.48575	55	c("grh", "pnt", "baz", "rib", "sty", "stumps", "arm", "pyd", "Lam", "btl", "apt", "ago")
border follicle cell migration (GO:0007298)	0.0125628	0.0740184	0.38073	0.45679	1.47521	105	c("Dl", "aop", "tsr", "N", "Hrb27C", "baz", "cindr", "kis", "kuz", "btl", "apt", "Gli", "Stat92E", "GMF", "jar", "Egfr", "spi", "bsk", "ena", "slmb")
regulation of G1/S transition of mitotic cell cycle (GO:2000045)	0.0503018	0.18777	0.287857	0.635054	1.47474	18	c("N", "dap", "REG", "E2f2", "Egfr", "mor", "CycE", "ci", "Psf2", "brm", "Rae1", "Su(H)", "CycD", "Mad")
histone H3-K4 methylation (GO:0051568)	0.0515873	0.191116	0.282013	0.6191	1.47424	20	c("Ncoa6", "trx", "nej", "Dpy-30L1", "Mnn1", "Hcf", "Wdr82", "wds", "ash1", "Set1", "Lpt", "Ptip", "ash2", "Utx")
positive regulation of cell-cell adhesion (GO:0022409)	0.0566802	0.201242	0.271289	0.718398	1.47413	10	c("robo2", "Rap1", "peb", "Ten-a")
Malpighian tubule development (GO:0072002)	0.0321962	0.132931	0.321776	0.524984	1.4724	46	c("N", "hth", "baz", "Ubx", "cv-c", "rib", "trh", "tkv", "crb", "l(1)sc", "Egfr", "barr", "Dad", "pbl", "shn", "crn", "pim", "Doc1", "Kr")
chorion-containing eggshell formation (GO:0007304)	0.0565657	0.201242	0.271289	0.695463	1.47238	12	c("tkv", "dup", "bun", "fs(2)ltoPP43", "slmb", "polybromo", "chif", "Fs(2)Ket", "sax")
negative regulation of gene silencing (GO:0060969)	0.0565657	0.201242	0.271289	0.694904	1.4712	12	c("Ubx", "JIL-1", "e(y)2", "e(y)3", "polybromo", "su(Hw)", "FRG1")
positive regulation of growth (GO:0045927)	0.0500928	0.187633	0.276501	0.551838	1.46986	35	c("14-3-3epsilon", "Nipped-B", "pico", "tkv", "mnb", "Myc", "bun", "d", "dco", "Cdk4", "vito", "wap", "S6k", "Hcf", "srl")
regulation of hemocyte differentiation (GO:0045610)	0.0569106	0.201404	0.271289	0.663604	1.46961	15	c("aop", "N", "pnt", "pan", "sgg", "Egfr")
regulation of chromatin silencing (GO:0031935)	0.0517241	0.191116	0.276501	0.5899	1.46952	26	c("l(3)neo38", "psq", "Ibf2", "JIL-1", "Ibf1", "Cp190", "e(y)2", "crol", "e(y)3", "polybromo", "Naa40", "su(Hw)", "BubR1", "vig2", "FRG1")
retinal cell programmed cell death (GO:0046666)	0.0565657	0.201242	0.271289	0.693762	1.46878	12	c("Dl", "N", "arm", "ec", "S")
regulation of epidermal growth factor receptor signaling pathway (GO:0042058)	0.0258491	0.115997	0.352488	0.522225	1.46868	45	c("geminin", "sty", "rho", "Gug", "S", "Fas2", "aos", "edl", "spi", "Vps28", "dlg1", "rau", "Ptpmeg", "Fak", "Ptp61F", "Vps25", "pum", "brm", "holn1", "Socs36E", "tay")
male germ-line stem cell population maintenance (GO:0036098)	0.0668016	0.223384	0.248911	0.715125	1.46741	10	c("His2Av", "bel", "dom", "nclb", "ball", "Nup98-96", "lid")
anterior/posterior pattern specification, imaginal disc (GO:0007448)	0.0538922	0.195808	0.276501	0.647934	1.4663	16	c("ptc", "tkv", "bi", "Abd-B", "Dad", "shn", "ci", "Mad", "sax", "dpp", "Ptip")
double-strand break repair via homologous recombination (GO:0000724)	0.0670732	0.223577	0.248911	0.660431	1.46258	15	c("RPA3", "Sem1", "Nipped-B", "Caf1-180", "Hus1-like", "RpA-70", "Psf2", "Nup107", "Rad60", "Nse1")
glial cell migration (GO:0008347)	0.0383926	0.151623	0.321776	0.594036	1.46037	25	c("Dl", "N", "kuz", "btl", "gish", "nej", "unc-5", "XNP", "crn", "CSN5")
telomere maintenance (GO:0000723)	0.0666667	0.223384	0.248911	0.689691	1.46016	12	c("Su(var)205", "JIL-1", "woc", "RpA-70", "Rif1", "CG3436", "Nap1")
leg disc pattern formation (GO:0035223)	0.0839844	0.261551	0.216543	0.690131	1.45636	11	c("hth", "rho", "Egfr", "lgs")
compound eye retinal cell programmed cell death (GO:0046667)	0.0708502	0.23417	0.24134	0.70904	1.45492	10	c("Dl", "N", "arm", "ec", "S")
meiosis II (GO:0007135)	0.0520909	0.191821	0.321776	0.685003	1.45403	13	c("fzy", "polo", "Det", "pbl")
positive regulation of MAPK cascade (GO:0043410)	0.0535714	0.195294	0.276501	0.612641	1.45296	19	c("smt3", "btl", "M1BP", "Egfr", "Cdc37")
positive regulation of chromatin silencing (GO:0031937)	0.0598802	0.208529	0.261664	0.641571	1.4519	16	c("Su(var)205", "Ibf2", "Ibf1", "Cp190", "BubR1", "HP1c", "wde", "CoRest", "egg", "JHDM2", "scny", "Su(var)3-3", "Panx")
gastrulation (GO:0007369)	0.0618762	0.212761	0.257206	0.640176	1.44874	16	c("CG13427", "stg", "stumps", "Gbeta13F", "Egfr")
mitochondrial ATP synthesis coupled electron transport (GO:0042775)	0.0482625	0.183938	0.287857	0.515081	1.44859	45	c("cype", "ND-MLRQ", "UQCR-Q", "UQCR-14", "COX7C", "COX5B", "UQCR-11", "COX5A", "ND-13B", "ND-15", "levy", "COX4", "ND-ASHI")
negative regulation of cell differentiation (GO:0045596)	0.0787879	0.252585	0.227987	0.683701	1.44748	12	c("aop", "Stat92E", "aos", "nito", "lid")
cell morphogenesis (GO:0000902)	0.0491159	0.184608	0.287857	0.514875	1.44405	46	c("tsr", "ft", "cv-c", "arm", "ds", "CkIalpha", "Arpc4")
negative regulation of response to external stimulus (GO:0032102)	0.0787879	0.252585	0.227987	0.681885	1.44363	12	c("Dsp1", "Pli", "Stat92E")
open tracheal system development (GO:0007424)	0.010604	0.0653017	0.38073	0.436569	1.44043	131	c("robo2", "Dl", "N", "grh", "dap", "pnt", "baz", "vvl", "pio", "Ubx", "stg", "cv-c", "Btk29A", "lolal", "rib", "sty", "stumps", "rho", "arm", "knrl", "pyd", "trh", "btl", "mew", "dpy", "peb", "tkv", "apt", "salm", "Stat92E", "Abd-B", "S")
protein polymerization (GO:0051258)	0.0917969	0.273442	0.206588	0.682506	1.44027	11	c("tsr", "msps", "Sas-4")
negative regulation of stem cell proliferation (GO:2000647)	0.0654206	0.222014	0.24134	0.552235	1.43977	32	c("polo", "mts", "UQCR-14", "COX7C", "Bap60", "MED22", "COX5A", "MED11", "Snr1", "l(2)gl", "COX4", "brat", "mor")
regulation of protein localization (GO:0032880)	0.0603622	0.208872	0.261664	0.617936	1.43499	18	c("Ran", "ft", "Cdk1", "Galphai", "cno", "crb", "gw", "jar")
positive regulation of stem cell proliferation (GO:2000648)	0.0772358	0.249074	0.231127	0.647758	1.43452	15	c("N", "E(spl)mgamma-HLH", "zld", "bun")
positive regulation of protein serine/threonine kinase activity (GO:0071902)	0.0772358	0.249074	0.231127	0.646391	1.43149	15	c("smt3", "Cks30A", "CG16903", "CycC", "step", "CycK", "CycY", "raptor", "CycT")
regulation of stem cell differentiation (GO:2000736)	0.0626223	0.213976	0.252961	0.595982	1.4276	21	c("Tctp", "Nedd8", "Stat92E", "aos", "tum", "SMC2", "nito", "lid", "Cka", "APC10", "Pdcd4")
establishment of apical/basal cell polarity (GO:0035089)	0.0969697	0.28482	0.204295	0.673078	1.42499	12	c("ft", "baz", "ds", "yrt", "fj")
positive regulation of MAP kinase activity (GO:0043406)	0.0969697	0.28482	0.204295	0.67278	1.42436	12	c("smt3", "btl", "step", "Tao")
nucleic acid-templated transcription (GO:0097659)	0.0626223	0.213976	0.252961	0.594291	1.42356	21	c("spen", "Iswi", "Caf1-55", "E(bx)", "Rga", "e(y)3", "CG5641", "lgs", "Nurf-38", "su(Hw)")
histoblast morphogenesis (GO:0007488)	0.105469	0.294018	0.191892	0.674391	1.42314	11	c("dap", "stg", "tkv", "Cks30A", "Dad", "lgs")
wing disc anterior/posterior pattern formation (GO:0048100)	0.103239	0.292835	0.197822	0.692251	1.42047	10	c("ptc", "tkv", "bi", "shn", "ci")
RNA polymerase II transcriptional preinitiation complex assembly (GO:0051123)	0.103239	0.292835	0.197822	0.6921	1.42016	10	c("TfIIA-S", "M1BP", "Taf12", "Taf11", "Taf7", "Tbp", "MED6", "Taf2")
photoreceptor cell differentiation (GO:0046530)	0.0704225	0.234026	0.24134	0.610961	1.41879	18	c("pnt", "arm", "CSN8", "edl", "sdt", "emc", "ave")
regulation of cyclin-dependent protein serine/threonine kinase activity (GO:0000079)	0.0793651	0.25293	0.224966	0.596033	1.41357	19	c("dap", "CycB", "CycB3", "CycA", "Cks30A", "CycE", "CG16903", "CG9286")
cellular protein modification process (GO:0006464)	0.00490947	0.0376854	0.407018	0.397524	1.41292	232	c("smt3", "nmo", "ft", "Lk6", "stg", "Btk29A", "lwr", "aurB", "Cdk1", "polo", "mts", "btl", "Pp1-87B", "ds", "JIL-1", "Gprk2", "tkv", "CkIalpha", "wdb", "ubl", "mnb", "gish", "PPP4R2r", "Pp4-19C", "Cks30A", "Pitslre", "UbcE2M", "Cdk12", "Cdk2", "sti", "sgg", "Egfr", "Rok", "CkIIalpha", "Mkp3", "SAK", "bsk", "slpr", "fj", "dco", "Cdk4", "wnd", "grp", "Drak", "S6k", "Dref", "BubR1", "Ptpmeg", "ball…
protein autophosphorylation (GO:0046777)	0.0743494	0.242637	0.224966	0.535602	1.41255	34	c("nmo", "Lk6", "Btk29A", "JIL-1", "SAK", "slpr", "dco", "Dref")
protein modification by small protein conjugation (GO:0032446)	0.0239662	0.111638	0.352488	0.471317	1.41139	74	c("smt3", "lwr", "Roc1a", "Aos1", "Nedd8", "Ubi-p63E", "Uba2", "Ubr3", "Prp19", "UbcE2M", "rdx", "Usp14")
positive regulation of epidermal growth factor receptor signaling pathway (GO:0045742)	0.11336	0.306121	0.188204	0.687123	1.40995	10	c("rho", "spi", "rau", "brm", "holn1")
mitotic metaphase plate congression (GO:0007080)	0.0914634	0.273442	0.2114	0.635098	1.40648	15	c("polo", "Pp1-87B", "Nnf1a", "dup", "Spc25", "Kmn1", "Nup44A", "Ndc80", "chb", "nudE", "Cenp-C", "Mis12", "Nuf2")
compound eye photoreceptor development (GO:0042051)	0.061144	0.210908	0.257206	0.491715	1.40572	50	c("aop", "tsr", "N", "grh", "pnt", "klar", "S", "crb")
RNA modification (GO:0009451)	0.0918164	0.273442	0.208955	0.620521	1.40426	16	c("Tet", "Nop60B", "CG8545", "CG8939", "Nsun5", "Mettl3", "Mettl14", "Nsun2", "CG4045")
protein modification by small protein removal (GO:0070646)	0.0708955	0.23417	0.231127	0.52506	1.40357	36	c("smt3", "Rpn11", "CSN8", "Usp14", "Uch-L5", "eIF3f1", "CSN5")
regulation of apoptotic process (GO:0042981)	0.0241694	0.112105	0.352488	0.434531	1.40332	105	c("Su(var)205", "ft", "SkpA", "E2f1", "ptc", "btl", "Sep1", "TER94", "Myc", "Ubr3", "Det", "aos", "bun", "E2f2", "pnut", "gbb", "Egfr", "rdx", "Traf4", "spi", "PDCD-5", "Sirt1", "slmb", "dco", "vito", "CycE")
positive regulation of JAK-STAT cascade (GO:0046427)	0.11336	0.306121	0.188204	0.683634	1.40279	10	c("Imp", "CG8108", "Cdk2", "Cdk4", "CycE", "BRWD3")
positive regulation of STAT cascade (GO:1904894)	0.11336	0.306121	0.188204	0.683634	1.40279	10	c("Imp", "CG8108", "Cdk2", "Cdk4", "CycE", "BRWD3")
spermatogenesis (GO:0007283)	0.0245517	0.112676	0.352488	0.46618	1.40256	75	c("SmB", "Hrb27C", "Imp", "polo", "bel", "Lam", "Iswi", "Mi-2", "scra", "Prp8", "ctp", "jar", "Sf3a1", "Egfr", "snRNP-U1-70K", "U2A", "mad2", "lds", "mip40", "wnd", "Mtor", "CSN5", "l(3)72Ab")
nucleotide-excision repair (GO:0006289)	0.107071	0.297722	0.193813	0.661808	1.40113	12	c("RPA3", "PCNA", "Hus1-like", "RpII15", "Mnn1", "RpA-70")
regulation of protein serine/threonine kinase activity (GO:0071900)	0.0938124	0.277868	0.206588	0.618352	1.39935	16	c("dap", "CycB", "CycB3", "CycA", "trbl", "CycE", "CG9286")
regulation of cyclin-dependent protein kinase activity (GO:1904029)	0.11336	0.306121	0.188204	0.681684	1.39879	10	c("dap", "CycB", "CycB3", "CycA", "CycE", "CG9286")
gene expression (GO:0010467)	0.0160002	0.0859122	0.352488	0.41887	1.3947	140	c("sqd", "SNRPG", "Hel25E", "spen", "tsu", "CG13096", "RpS5b", "RpL24-like", "NHP2", "hoip", "Iswi", "RpS20", "mago", "RpL34a", "RpS23", "RpLP0-like", "Caf1-55", "E(bx)", "LSm7", "Rga", "CG18178", "e(y)2", "mRpS14", "CG10466", "e(y)3", "mRpL23", "CG5641", "lgs", "mRpS16", "PCID2", "Nurf-38", "su(Hw)", "CG1789", "mRpL55", "mRpS10", "mRpL1", "mRpS18C", "thoc7", "RpS27", "mRpL30", "mRpS18A", "Nup107…
apical protein localization (GO:0045176)	0.0938124	0.277868	0.206588	0.616098	1.39425	16	c("baz", "pyd", "crb", "Gbeta13F", "l(2)gl", "sdt")
tripartite regional subdivision (GO:0007351)	0.0873016	0.268053	0.213928	0.587723	1.39387	19	c("psq", "sty", "rump", "Hsp83", "mira", "RasGAP1", "MED31", "pum", "dos", "Sry-delta", "drk", "Ras85D", "stau")
negative regulation of cellular response to insulin stimulus (GO:1900077)	0.0885312	0.26955	0.213928	0.600193	1.39379	18	c("SkpA", "mts", "Roc1a", "wdb", "sgg", "trbl", "slmb", "Ptp61F", "srl", "Pp2A-29B")
negative regulation of insulin receptor signaling pathway (GO:0046627)	0.0885312	0.26955	0.213928	0.600193	1.39379	18	c("SkpA", "mts", "Roc1a", "wdb", "sgg", "trbl", "slmb", "Ptp61F", "srl", "Pp2A-29B")
actin polymerization or depolymerization (GO:0008154)	0.113131	0.306121	0.188204	0.658134	1.39335	12	c("tsr", "gek")
metaphase plate congression (GO:0051310)	0.0829876	0.261435	0.224966	0.65542	1.39124	13	c("Pp1-87B", "Incenp", "Top2", "Nnf1a", "Chro", "Spc25", "Kmn1", "Ndc80", "nudE", "Cenp-C", "Mis12", "Nuf2")
epithelium development (GO:0060429)	0.0598456	0.208529	0.257206	0.472493	1.39062	59	c("robo2", "baz", "14-3-3epsilon", "E2f1", "polo", "corto", "ppan", "Sep2", "pico", "blot", "Idgf6", "Caf1-180", "E2f2", "jumu", "Egfr", "barr", "l(2)gl", "Sep5", "sdt", "dlg1", "grp", "Drak")
blastoderm segmentation (GO:0007350)	0.0740741	0.242465	0.231127	0.573073	1.38786	23	c("HDAC1", "kis", "Stat92E", "Egfr", "Cdk4", "D", "ci", "h", "Kr", "dome")
regulation of morphogenesis of an epithelium (GO:1905330)	0.0991736	0.285775	0.204295	0.639426	1.38753	14	c("aop", "baz", "ds", "gish")
mRNA 3'-end processing (GO:0031124)	0.0905433	0.273203	0.2114	0.597318	1.38711	18	c("Slbp", "Fip1", "Pcf11", "hyx", "CstF64", "Clp", "Trf4-1", "Cpsf73", "Pabp2", "Rrp6")
histone methylation (GO:0016571)	0.0912698	0.273442	0.208955	0.584855	1.38707	19	c("Caf1-55", "trx", "Art1", "Fib", "PR-Set7", "Hmt4-20", "csul", "ash1", "Smyd5", "E(z)", "Ptip")
haltere disc development (GO:0035216)	0.125506	0.325718	0.17822	0.675833	1.38678	10	c("Ubx", "Syx1A", "aos", "trx", "Egfr", "Socs36E", "wds")
oenocyte differentiation (GO:0001742)	0.12753	0.327627	0.176694	0.673527	1.38205	10	c("hth", "pnt", "rho", "salm", "Egfr", "spi", "crn", "exd")
protein phosphorylation (GO:0006468)	0.021977	0.105995	0.352488	0.410952	1.38131	151	c("nmo", "Lk6", "borr", "Btk29A", "aurB", "Cdk1", "polo", "btl", "JIL-1", "Incenp", "Gprk2", "tkv", "CkIalpha", "mnb", "gish", "Cks30A", "Pitslre", "Cdk12", "Cdk2", "sti", "sgg", "Egfr", "Rok", "CkIIalpha", "SAK", "bsk", "slpr", "fj", "dco", "Cdk4", "wnd", "grp", "Drak", "S6k", "Dref", "BubR1", "Ptpmeg", "ball", "Fak", "SRPK")
male gamete generation (GO:0048232)	0.0656371	0.222014	0.245042	0.468747	1.3796	59	c("SmB", "Hrb27C", "Imp", "bel", "Lam", "Iswi", "Mi-2", "Prp8", "ctp", "jar", "Sf3a1", "snRNP-U1-70K", "U2A", "lds", "mip40", "wnd")
imaginal disc-derived appendage development (GO:0048737)	0.125	0.325718	0.175204	0.653135	1.37829	11	c("Ubx", "Syx1A", "aos", "trx", "Egfr", "Socs36E", "wds")
regulation of intracellular protein transport (GO:0033157)	0.131579	0.335881	0.173748	0.67046	1.37576	10	c("crb", "emb", "sgg", "dco", "Mtor", "Ttd14", "wls")
recombinational repair (GO:0000725)	0.115152	0.307876	0.186433	0.649432	1.37493	12	c("RPA3", "Sem1", "Caf1-180", "Hus1-like", "RpA-70", "Nup107", "Rad60", "Nse1")
transforming growth factor beta receptor signaling pathway (GO:0007179)	0.125253	0.325718	0.17822	0.646578	1.36888	12	c("tkv", "l(2)gl", "shn", "Med", "brk", "Mad", "sax", "dpp")
ribosomal large subunit biogenesis (GO:0042273)	0.084453	0.262261	0.213928	0.488475	1.36625	44	c("CG13096", "ppan", "RpL24-like", "NHP2", "CG6712", "hoip", "RpLP0-like", "CG1542", "l(2)k09848", "CG11583", "Non3", "Surf6", "Ns1", "eIF6", "Rbm13", "CG3817", "CG11563", "CG7006", "CG8545", "Ip259", "CG1785", "CG9246")
mRNA catabolic process (GO:0006402)	0.0985915	0.285775	0.202072	0.587904	1.36525	18	c("RpLP0-like", "Not1", "gw", "Rga", "Rcd-1", "Not3", "DCP2")
larval somatic muscle development (GO:0007526)	0.08577	0.264107	0.213928	0.563285	1.36416	23	c("akirin", "skd", "chn", "Gug", "Stat92E", "crp", "nsl1", "EloB", "lid")
regulation of gene silencing (GO:0060968)	0.117764	0.313847	0.183024	0.60261	1.36373	16	c("l(3)neo38", "psq", "Ubx", "crol")
embryonic axis specification (GO:0000578)	0.0838207	0.261551	0.216543	0.553851	1.36158	25	c("psq", "lwr", "sty", "rump", "Hsp83", "mira", "Egfr", "RasGAP1", "MED31", "pum", "dos", "loco", "Sry-delta", "drk", "Ras85D", "dpp", "stau")
brain development (GO:0007420)	0.102079	0.291274	0.191892	0.530719	1.36093	30	c("hth", "vvl", "rho", "Nipped-B", "Prosap", "Egfr", "noc", "brat", "D", "exd", "asp", "Apc2", "shg")
negative regulation of G1/S transition of mitotic cell cycle (GO:2000134)	0.134766	0.340034	0.168238	0.643759	1.3585	11	c("B52", "dap", "E2f2", "Egfr", "mor")
asymmetric stem cell division (GO:0098722)	0.102079	0.291274	0.191892	0.52949	1.35778	30	c("baz", "Cdk1", "mts", "CycA", "Galphai", "Gbeta13F", "jar", "mira", "l(2)gl")
macromolecule modification (GO:0043412)	0.134766	0.340034	0.168238	0.642135	1.35507	11	c("Tet", "pzg", "E(var)3-9", "CG30020", "CG6254", "CG4707")
protein export from nucleus (GO:0006611)	0.147773	0.354786	0.16318	0.660257	1.35482	10	c("Ran", "emb", "RanBP3", "RanGAP")
neuroblast division (GO:0055057)	0.10397	0.292835	0.190023	0.527955	1.35384	30	c("baz", "Cdk1", "mts", "CycA", "Galphai", "Gbeta13F", "jar", "mira", "l(2)gl")
asymmetric neuroblast division (GO:0055059)	0.10397	0.292835	0.190023	0.527158	1.3518	30	c("baz", "Cdk1", "mts", "CycA", "Galphai", "Gbeta13F", "jar", "mira", "l(2)gl", "brat")
regulation of R7 cell differentiation (GO:0045676)	0.149798	0.357285	0.161979	0.657594	1.34936	10	c("aop", "sina", "RasGAP1", "alph", "Socs36E", "eff")
RNA methylation (GO:0001510)	0.0955166	0.282149	0.202072	0.556487	1.34769	23	c("Fib", "CG11837", "CG8545", "CG3527", "CG8939", "nito", "Nsun5", "fl(2)d", "Mettl3", "Mettl14", "Nsun2", "CG4045", "CG14544", "CG6379", "vir", "CG18528", "CG11447", "CG11109")
anterior/posterior axis specification, embryo (GO:0008595)	0.0839844	0.261551	0.216543	0.551769	1.34736	24	c("psq", "sty", "rump", "Hsp83", "mira", "RasGAP1", "Kr", "MED31", "pum", "sax", "dos", "Sry-delta", "drk", "Ras85D", "dpp", "stau")
negative regulation of stress-activated MAPK cascade (GO:0032873)	0.115079	0.307876	0.184706	0.568101	1.34733	19	c("N", "SkpA", "peb", "Mnn1", "Ptp61F", "PSR", "alph")
salivary gland development (GO:0007431)	0.0798479	0.253006	0.21925	0.453114	1.34715	62	c("robo2", "hth", "Btk29A", "lolal", "rib", "rho", "trh", "btl", "mew", "Abd-B", "crb", "unc-5", "pan", "Egfr", "spi")
imaginal disc development (GO:0007444)	0.0516605	0.191116	0.271289	0.424174	1.34253	97	c("N", "ft", "14-3-3epsilon", "Dsp1", "CtBP", "E2f1", "pyd", "Amun", "ppan", "btl", "Nop60B", "Sep2", "pico", "tkv", "Idgf6", "Abd-B", "aos", "ctp", "Caf1-180", "d", "E2f2", "jar", "Egfr", "noc", "Sep5", "Dad")
regulation of nucleobase-containing compound metabolic process (GO:0019219)	0.165992	0.380908	0.153159	0.65363	1.34123	10	c("sqd", "Hrb27C", "Hrb87F", "Hrb98DE", "TBPH", "CG3226")
positive regulation of DNA metabolic process (GO:0051054)	0.165992	0.380908	0.153159	0.653376	1.3407	10	c("Su(var)205", "Tet", "ovo", "chif", "wde", "CoRest", "egg")
imaginal disc morphogenesis (GO:0007560)	0.0907258	0.273203	0.2114	0.464084	1.33957	54	c("N", "dap", "pnt", "stg", "ptc", "arm", "tkv", "Stat92E", "bi", "aos", "Cks30A", "Rca1", "jar", "Egfr", "l(2)gl", "Dad")
mitotic spindle assembly (GO:0090307)	0.0984252	0.285775	0.199915	0.554041	1.33954	22	c("Non2", "pav", "Det", "Non3", "ncd", "Ns1", "BuGZ", "CG9286", "msd5", "pont", "Klp61F", "Mob4", "chb")
BMP signaling pathway (GO:0030509)	0.165992	0.380908	0.153159	0.652643	1.3392	10	c("tkv", "gbb", "Dad", "Med", "Mad", "sax", "dpp")
embryonic organ development (GO:0048568)	0.103718	0.292835	0.193813	0.55882	1.33859	21	c("robo2", "N", "polo", "jumu")
SCF-dependent proteasomal ubiquitin-dependent protein catabolic process (GO:0031146)	0.104563	0.293746	0.190023	0.530755	1.33668	27	c("Ppa", "Roc1a", "ago", "Rca1", "Fbl6", "slmb", "Fsn")
JNK cascade (GO:0007254)	0.0974659	0.28482	0.199915	0.543588	1.33635	25	c("aop", "Btk29A", "pyd", "cno", "bsk", "slpr")
adherens junction assembly (GO:0034333)	0.126482	0.327472	0.175204	0.580613	1.33634	17	c("baz", "Rap1", "cindr", "arm", "pyd", "crb", "sdt")
respiratory system development (GO:0060541)	0.0549451	0.198312	0.261664	0.418436	1.33546	100	c("Dl", "N", "grh", "dap", "pnt", "pio", "Ubx", "stg", "cv-c", "Btk29A", "rib", "sty", "stumps", "rho", "knrl", "pyd", "trh", "btl", "mew", "dpy", "peb", "tkv", "apt", "salm", "Stat92E", "Abd-B", "ago", "crb", "Hs6st", "Egfr", "noc", "spi", "barr")
positive regulation of gene expression, epigenetic (GO:0045815)	0.145709	0.353823	0.16318	0.588279	1.3313	16	c("tna", "JIL-1", "e(y)2", "e(y)3", "polybromo", "su(Hw)", "FRG1", "pho", "ash1", "Ada3")
cellular protein complex assembly (GO:0043623)	0.104962	0.294018	0.190023	0.485403	1.32871	41	c("Sep1", "Sep2", "Pomp", "tkv", "CSN8", "Rpn9", "Hsp83", "Rpn13", "pnut", "Spc105R", "Sep5", "eIF4H1", "Rpn10")
stress-activated MAPK cascade (GO:0051403)	0.105263	0.294018	0.191892	0.539846	1.32715	25	c("aop", "Btk29A", "pyd", "cno", "bsk", "slpr")
negative regulation of JNK cascade (GO:0046329)	0.121331	0.320219	0.17822	0.553179	1.32508	21	c("N", "SkpA", "peb", "sgg", "bsk", "Mnn1", "Ptp61F", "PSR", "alph")
regulation of imaginal disc-derived wing size (GO:0044719)	0.147705	0.354786	0.161979	0.584599	1.32297	16	c("Btk29A", "zld", "bib", "dpy", "Myc", "fj", "CycE")
regulation of organ growth (GO:0046620)	0.115242	0.307876	0.17822	0.500661	1.32041	34	c("ft", "Ubx", "kis", "sbb", "tkv", "Myc", "crb", "Hs6st", "dlp")
wing disc development (GO:0035220)	0.0792453	0.25293	0.21925	0.430689	1.31898	81	c("N", "ft", "spen", "CtBP", "arm", "pyd", "Amun", "Nop60B", "ds", "bi", "dom", "aos", "ctp", "d", "gbb", "sgg", "Egfr", "noc")
regulation of mitotic cell cycle phase transition (GO:1901990)	0.120079	0.317684	0.179782	0.545187	1.31813	22	c("fzy", "CycA", "REG", "vih", "ago", "Cdk2", "Sap30", "CycE", "BubR1", "Rae1", "Spindly", "Prp38")
regulation of immune response (GO:0050776)	0.155602	0.366319	0.160801	0.619258	1.31448	13	c("akirin", "Lam", "mor")
hemopoiesis (GO:0030097)	0.122807	0.323332	0.176694	0.541265	1.31083	23	c("N", "Stat92E", "dom", "E(bx)", "nej", "ytr", "cact")
wing and notum subfield formation (GO:0035309)	0.177734	0.394052	0.144631	0.620621	1.30968	11	c("rho", "salm", "sgg", "Egfr")
protein methylation (GO:0006479)	0.142857	0.349135	0.164406	0.552122	1.30944	19	c("Caf1-55", "trx", "Art1", "PR-Set7", "Hmt4-20", "csul", "ash1", "E(z)", "Ptip")
apposition of dorsal and ventral imaginal disc-derived wing surfaces (GO:0007475)	0.146881	0.354362	0.16318	0.563624	1.30886	18	c("Dl", "pio", "mew", "dpy", "peng")
positive regulation of protein secretion (GO:0050714)	0.181641	0.399976	0.142901	0.619405	1.30711	11	c("tsr", "wls")
anterior/posterior pattern specification (GO:0009952)	0.124521	0.325718	0.173748	0.524595	1.30684	26	c("N", "Ubx", "ptc", "pcs", "rump", "tkv", "Egfr", "Dad")
regulation of lamellocyte differentiation (GO:0035203)	0.194332	0.41862	0.140406	0.636028	1.30511	10	c("N", "lwr", "neur", "CSN5")
regulation of Wnt signaling pathway (GO:0030111)	0.161826	0.376098	0.157403	0.612811	1.30079	13	c("nkd", "Prosap", "dlp", "pan", "dco", "crol", "lgs", "wls")
rRNA catabolic process (GO:0016075)	0.200405	0.429158	0.138022	0.633353	1.29962	10	c("Ski6", "Rrp46", "Rrp4", "Mtr3", "Rrp40", "Dis3", "Trf4-1", "Rrp45")
chaeta morphogenesis (GO:0008407)	0.141221	0.348741	0.161979	0.511105	1.2992	29	c("Dl", "N", "spen", "sca", "ctp", "sgg")
positive regulation of neuromuscular junction development (GO:1904398)	0.133333	0.337984	0.166934	0.514118	1.29866	28	c("nmo", "tkv", "mnb", "gbb", "dlg1", "caz", "Med", "Sdc", "Mad", "sax")
positive regulation of synaptic growth at neuromuscular junction (GO:0045887)	0.133333	0.337984	0.166934	0.514118	1.29866	28	c("nmo", "tkv", "mnb", "gbb", "dlg1", "caz", "Med", "Sdc", "Mad", "sax")
imaginal disc-derived wing margin morphogenesis (GO:0008587)	0.11332	0.306121	0.186433	0.460419	1.29379	47	c("Dl", "N", "pio", "heph", "arm", "mew", "dpy", "peng", "sca", "sno", "Snr1", "Hs6st", "dlp", "E(spl)m8-HLH", "sgg")
transmembrane receptor protein serine/threonine kinase signaling pathway (GO:0007178)	0.156746	0.367426	0.156312	0.542757	1.29245	20	c("tkv", "bun", "gbb", "l(2)gl", "shn", "Med", "brk", "Mad", "sax")
exocrine system development (GO:0035272)	0.156746	0.367426	0.156312	0.5427	1.29231	20	c("rib", "rho", "trh", "mew", "Abd-B", "Egfr", "dmt", "h")
establishment of epithelial cell apical/basal polarity (GO:0045198)	0.208502	0.437052	0.135002	0.627815	1.28825	10	c("ft", "ds", "yrt", "fj")
polarized epithelial cell differentiation (GO:0030859)	0.208502	0.437052	0.135002	0.627815	1.28825	10	c("ft", "ds", "yrt", "fj")
negative regulation of ERBB signaling pathway (GO:1901185)	0.146947	0.354362	0.158514	0.505076	1.28387	29	c("geminin", "sty", "Gug", "Fas2", "aos", "Vps28", "Ptpmeg", "Fak", "Ptp61F", "Vps25", "pum", "Socs36E", "tay")
nuclear-transcribed mRNA catabolic process, deadenylation-dependent decay (GO:0000288)	0.177866	0.394052	0.145516	0.556546	1.28095	17	c("Not1", "CG2091", "Not3", "DCP2", "Rrp4", "pum", "Rrp40", "Pabp2", "Rrp45", "LSm1", "DCP1", "Pop2", "PAN2", "Rrp42", "Patr-1", "twin")
cilium assembly (GO:0060271)	0.168651	0.384432	0.15017	0.539212	1.27882	19	c("Sep1", "Sep2", "ctp", "pnut", "Sep5", "Bug22", "asl")
regulation of mitotic sister chromatid separation (GO:0010965)	0.226562	0.462298	0.126254	0.602741	1.27194	11	c("cv-c", "vih", "sub", "Mtor", "BubR1", "Spindly")
negative regulation of cellular process (GO:0048523)	0.129771	0.332043	0.169571	0.427339	1.27112	65	c("aop", "ft", "dap", "Ubx", "Lam", "mnb", "aos", "ago", "Hsp83", "Snr1", "l(2)gl", "shn", "brat", "slmb", "dlg1")
cilium organization (GO:0044782)	0.178571	0.39433	0.145516	0.534866	1.26851	19	c("Sep1", "Sep2", "ctp", "pnut", "Sep5", "Bug22")
neuron maturation (GO:0042551)	0.142056	0.348741	0.159647	0.482805	1.26731	33	c("Imp", "SkpA", "kis", "Dcp-1", "Vps28", "SMC1", "slmb")
neuron remodeling (GO:0016322)	0.142056	0.348741	0.159647	0.482805	1.26731	33	c("Imp", "SkpA", "kis", "Dcp-1", "Vps28", "SMC1", "slmb")
dorsal closure (GO:0007391)	0.0848708	0.26281	0.208955	0.400315	1.26702	97	c("aop", "N", "Rap1", "cv-c", "Btk29A", "lwr", "rib", "rho", "arm", "pyd", "peb", "tkv", "jumu", "cno", "crb", "yrt", "gbb", "jar", "Egfr", "Rok", "Traf4", "spi", "l(2)gl", "bsk", "slpr", "ena", "shn")
regulation of JNK cascade (GO:0046328)	0.14425	0.351749	0.161979	0.458926	1.2659	43	c("N", "SkpA", "pyd", "peb", "cno", "XNP", "rdx", "Traf4", "slpr", "Mnn1", "Ptp61F", "Cka", "PSR", "alph")
negative regulation of epidermal growth factor receptor signaling pathway (GO:0042059)	0.160681	0.374235	0.15017	0.493458	1.26538	30	c("geminin", "sty", "Gug", "Fas2", "aos", "Vps28", "Ptpmeg", "Fak", "Ptp61F", "Vps25", "pum", "Socs36E", "tay")
regulation of JAK-STAT cascade (GO:0046425)	0.159004	0.371122	0.152145	0.50755	1.26438	26	c("Imp", "CG8108", "pzg", "peb", "apt", "E(bx)", "Cdk2", "Cdk4", "CycE", "dlg1", "lig", "BRWD3", "Ptp61F")
nuclear-transcribed mRNA catabolic process, exonucleolytic (GO:0000291)	0.232794	0.469898	0.126876	0.615331	1.26264	10	c("Rpb7", "Ski6", "Rrp46", "Rrp4", "Mtr3", "Rrp40", "Rrp45")
positive regulation of antimicrobial peptide biosynthetic process (GO:0002807)	0.236842	0.475429	0.12564	0.613259	1.25839	10	c("vvl", "Ntf-2", "cact")
negative regulation of mitotic cell cycle phase transition (GO:1901991)	0.242188	0.480441	0.121543	0.596075	1.25788	11	c("dap", "CycA", "E2f2", "Egfr", "mor")
plasma membrane bounded cell projection assembly (GO:0120031)	0.14684	0.354362	0.156312	0.476911	1.25777	34	c("tsr", "Rap1", "btl", "Sep1", "Sep2", "ctp", "pnut", "Sep5", "ena", "Bug22")
nucleocytoplasmic transport (GO:0006913)	0.19917	0.427353	0.140406	0.592106	1.25684	13	c("Mapmodulin", "Ntf-2", "Nxt1", "U2af50", "edl", "emb")
positive regulation of developmental process (GO:0051094)	0.183236	0.401058	0.142057	0.518716	1.25622	23	c("hth", "Ubx", "pico", "tkv", "Myc", "gbb")
R7 cell development (GO:0045467)	0.214876	0.445275	0.134273	0.578623	1.25559	14	c("aop", "pnt", "S")
regulation of filopodium assembly (GO:0051489)	0.175573	0.393774	0.143759	0.493378	1.25413	29	c("N", "baz", "kra", "ena", "Mipp1", "HSPC300", "par-6", "Lar")
regulation of protein kinase activity (GO:0045859)	0.20332	0.431899	0.138805	0.590625	1.2537	13	c("dap", "l(2)gl", "CG9286", "chif", "par-6")
regulation of phosphorylation (GO:0042325)	0.207469	0.436971	0.137251	0.589728	1.2518	13	c("N", "rho", "Pli", "edl", "Egfr", "Rok", "Dad", "CycE")
regulation of G2/M transition of mitotic cell cycle (GO:0010389)	0.246964	0.485028	0.122679	0.609451	1.25057	10	c("stg", "Cdk2", "Sap30", "Prp38")
histone deacetylation (GO:0016575)	0.242424	0.480441	0.123842	0.590188	1.2495	12	c("HDAC1", "Sirt1", "MRG15", "MTA1-like", "CG14220", "HDAC4", "CG1620", "Brms1")
protein deacetylation (GO:0006476)	0.242424	0.480441	0.123842	0.590188	1.2495	12	c("HDAC1", "Sirt1", "MRG15", "MTA1-like", "CG14220", "HDAC4", "CG1620", "Brms1")
heterochromatin organization involved in chromatin silencing (GO:0070868)	0.187135	0.407139	0.140406	0.515791	1.24913	23	c("Lam", "CG8677", "Chrac-14", "snf", "XNP", "crol", "upSET", "fl(2)d", "Odj", "Gas41", "MTA1-like")
meiosis I cytokinesis (GO:0007110)	0.227642	0.462635	0.128789	0.563035	1.24689	15	c("Lam", "Det", "Klp3A", "pbl", "Klp67A", "Nup107")
eye-antennal disc development (GO:0035214)	0.158879	0.371122	0.15017	0.478231	1.24683	32	c("N", "pnt", "ptc", "Stat92E", "aos", "Rca1", "Egfr", "noc", "Dad", "vito")
regulation of Rho protein signal transduction (GO:0035023)	0.209486	0.438272	0.132846	0.541668	1.2467	17	c("CG43658", "cv-c", "RhoGEF4")
heterophilic cell-cell adhesion via plasma membrane cell adhesion molecules (GO:0007157)	0.244444	0.481816	0.123257	0.588565	1.24606	12	c("N", "ft", "mew", "ds")
imaginal disc-derived leg joint morphogenesis (GO:0016348)	0.248988	0.487339	0.122108	0.606703	1.24493	10	c("N", "ovo", "fj")
regulation of gene expression, epigenetic (GO:0040029)	0.23374	0.470936	0.126876	0.56152	1.24354	15	c("Unr", "Sxl", "Spt5", "Hmt4-20", "egg", "Mettl3", "ocm", "CTCF", "dpn")
larval lymph gland hemopoiesis (GO:0035167)	0.182857	0.401035	0.140406	0.491621	1.24183	28	c("N", "lolal", "E2f1", "Stat92E", "CG8149", "CTPsyn")
embryonic hemopoiesis (GO:0035162)	0.19685	0.423209	0.137251	0.512094	1.23812	22	c("N", "Rap1", "Zfrp8", "shg", "chb", "Pvr", "Pvf1", "if")
cellular respiration (GO:0045333)	0.21627	0.447313	0.130777	0.516727	1.23046	20	c("HDAC1", "UQCR-14", "UQCR-11", "Sirup", "levy")
double-strand break repair (GO:0006302)	0.202729	0.431899	0.134273	0.507738	1.22963	23	c("Tctp", "RPA3", "Sem1", "Nipped-B", "Caf1-180", "Hus1-like")
positive regulation of sequence-specific DNA binding transcription factor activity (GO:0051091)	0.24187	0.480441	0.124434	0.554984	1.22906	15	c("TfIIA-S", "Aos1", "Uba2", "CkIIalpha", "srl")
digestive tract development (GO:0048565)	0.17658	0.394052	0.141225	0.46359	1.22264	34	c("wb", "Ubx", "cv-c", "Lam", "mew", "Abd-B", "Egfr", "bsk", "shn")
epithelial structure maintenance (GO:0010669)	0.243902	0.481816	0.123842	0.55116	1.22059	15	c("tsr", "cv-c", "rho", "mew", "peb", "Egfr", "Mkp3")
ecdysone receptor-mediated signaling pathway (GO:0035076)	0.261719	0.502242	0.116234	0.577846	1.21941	11	c("pzg", "Iswi", "E(bx)", "Nurf-38", "csul", "DENR", "Lpt", "G9a")
positive regulation of apoptotic process (GO:0043065)	0.182156	0.400303	0.138805	0.461799	1.21791	34	c("N", "ft", "Sep1", "TER94", "aos", "pnut", "rdx", "Traf4", "PDCD-5", "CycE")
morphogenesis of embryonic epithelium (GO:0016331)	0.142596	0.349135	0.157403	0.378763	1.21227	102	c("aop", "N", "kuk", "Rap1", "cv-c", "Btk29A", "lwr", "rib", "rho", "arm", "pyd", "peb", "tkv", "jumu", "cno", "crb", "yrt", "gbb", "jar", "Egfr", "Rok", "Traf4", "spi", "l(2)gl", "bsk", "slpr", "ena", "shn")
regulation of cell division (GO:0051302)	0.228346	0.462635	0.126254	0.500187	1.20933	22	c("cindr", "aurB", "pico", "scra", "tum", "jumu", "sti", "CG17493", "dco", "Mtor")
terminal region determination (GO:0007362)	0.260163	0.501816	0.119348	0.546039	1.20925	15	c("pnt", "fs(1)h", "peb", "fog")
regulation of stress-activated MAPK cascade (GO:0032872)	0.287449	0.527148	0.112379	0.588228	1.20702	10	c("pyd", "cno", "XNP", "alph")
positive regulation of Rho protein signal transduction (GO:0035025)	0.287449	0.527148	0.112379	0.588064	1.20669	10	c("CG43658", "RhoGEF4")
negative regulation of protein modification process (GO:0031400)	0.26626	0.50701	0.117766	0.544073	1.2049	15	c("dap", "CG8312", "mts", "endos", "wdb", "dco", "CG13994", "Ssrp")
ribonucleoprotein complex assembly (GO:0022618)	0.15342	0.362256	0.152145	0.389175	1.20456	84	c("SmE", "SmD2", "SmD3", "SmD1", "RpS5b", "ppan", "RpL24-like", "CG6712", "LSm3", "RpS28b", "RpLP0-like", "eIF1", "CG11583", "Non3", "me31B", "Prp19", "eIF6", "CG7102", "RpL38", "eIF4H1", "tra", "CG1785", "CG9667", "crn", "hfp", "CG14641", "CG7564", "l(3)72Ab", "SRPK", "CG13185", "MCTS1", "RpS27", "eIF3a", "CG9107")
regulation of defense response (GO:0031347)	0.266529	0.50701	0.118815	0.555088	1.20452	14	c("akirin", "Rm62", "me31B", "CG10333", "mor")
cellular response to DNA damage stimulus (GO:0006974)	0.206759	0.436759	0.134273	0.42797	1.2026	47	c("14-3-3epsilon", "CkIalpha", "Dp", "Caf1-55", "Chrac-14", "Snr1", "SMC5", "PR-Set7", "grp", "Spf45", "CG9286", "Mnn1", "RpA-70", "pds5", "Uba1", "Ino80", "Nse1", "Marcal1", "PhKgamma", "Fen1")
muscle cell fate commitment (GO:0042693)	0.259336	0.501816	0.120985	0.566494	1.20248	13	c("N", "Ubx", "pcs", "Egfr")
nucleus organization (GO:0006997)	0.230469	0.466069	0.125033	0.490061	1.19668	24	c("kuk", "klar", "Lam", "jumu", "jar", "sle", "vito", "Nup44A", "LBR", "Dd", "Nup93-1", "Nup205", "Nup133", "Ndc1")
organelle assembly (GO:0070925)	0.165746	0.380908	0.145516	0.385575	1.19612	85	c("Eb1", "mts", "Sep1", "Pp1-87B", "Sep2", "LSm3", "wdb", "Det", "wac", "ctp", "me31B", "Cks30A", "pnut", "Atg8a", "Spc105R", "Sep5", "pbl", "Bug22", "Mtor", "grp", "CG18190")
mesoderm development (GO:0007498)	0.212724	0.442403	0.132147	0.416453	1.19599	51	c("Dl", "wb", "N", "stg", "bib", "stumps", "pcs", "neur", "Abd-B", "Gbeta13F", "E(spl)m8-HLH")
histone H4 acetylation (GO:0043967)	0.257485	0.500283	0.118815	0.528233	1.19541	16	c("nej", "DMAP1", "MRG15", "Hcf", "dgt1", "Ada3", "Gcn5", "CG12316", "Atac2")
gene silencing by miRNA (GO:0035195)	0.284848	0.526001	0.112843	0.563028	1.192	12	c("Ars2", "me31B", "gw", "Cbp20", "DCP2", "CG17168", "NiPp1")
olfactory learning (GO:0008355)	0.227969	0.462635	0.124434	0.476698	1.18752	26	c("Pp1-87B", "mnb", "gish", "Fas2", "mbm", "sgg", "Egfr", "spi")
negative regulation of cell proliferation (GO:0008285)	0.2167	0.447354	0.130777	0.422147	1.18624	47	c("ft", "lwr", "Lam", "pxb", "dom", "ago", "Hsp83", "Snr1", "l(2)gl", "shn", "brat", "slmb", "dlg1", "hfp", "CSN5", "Mnn1", "Ptp61F", "Vps25")
periodic partitioning (GO:0007365)	0.213084	0.442403	0.127505	0.451649	1.18553	33	c("nkd", "arm", "dlp", "pan", "sgg", "Egfr", "rdx", "lgs", "gsb", "ci", "h")
modification-dependent protein catabolic process (GO:0019941)	0.222004	0.454858	0.128143	0.420723	1.17999	46	c("SkpA", "Nedd8", "Ubi-p63E", "TER94", "Rpn9", "Rpn13", "sina", "Rpn12", "CG40045", "Rpn3")
cellular macromolecule biosynthetic process (GO:0034645)	0.169118	0.384432	0.143759	0.356516	1.17924	134	c("spen", "CG13096", "RPA3", "RpS5b", "RpL24-like", "NHP2", "PCNA", "Top1", "hoip", "Iswi", "RpS20", "RpL34a", "RpS23", "RpLP0-like", "Caf1-55", "dup", "E(bx)", "Mcm6", "Rga", "mRpS14", "e(y)3", "mRpL23", "CG5641", "lgs", "Dref", "mRpS16", "Nurf-38", "su(Hw)", "CG1789", "mRpL55", "mRpS10", "mRpL1", "RpA-70", "mRpS18C", "CG4849", "RpS27", "mRpL30", "Gnf1", "mRpS18A", "eEF1delta", "pita", "mRpL13",…
positive regulation of canonical Wnt signaling pathway (GO:0090263)	0.236641	0.475429	0.121543	0.463723	1.17875	29	c("spen", "CtBP", "skd", "mts", "Pp1-87B", "gish", "nej", "dlp", "Ssdp", "dco", "nito", "pont", "ttv")
ribosomal subunit export from nucleus (GO:0000054)	0.309717	0.556163	0.107554	0.573863	1.17755	10	c("Ran", "eIF6", "emb", "CG9286")
regulation of kinase activity (GO:0043549)	0.311741	0.556577	0.10714	0.572773	1.17531	10	c("dap", "btl", "Egfr", "CG9286")
regulation of lamellipodium assembly (GO:0010591)	0.278656	0.517615	0.112843	0.510109	1.17406	17	c("tsr", "Tm1", "ena", "HSPC300", "par-6")
RNA phosphodiester bond hydrolysis (GO:0090501)	0.311741	0.556577	0.10714	0.571444	1.17258	10	c("NHP2", "su(f)", "Pcf11", "Trax", "Dcr-2", "Rpp30")
positive regulation of cellular amide metabolic process (GO:0034250)	0.265594	0.507	0.11725	0.504521	1.17161	18	c("Hrb27C", "vvl", "Ntf-2", "Hrb98DE", "hoip", "tyf")
heterochromatin organization (GO:0070828)	0.238185	0.477246	0.120433	0.456853	1.17152	30	c("Su(var)205", "CG8677", "snf", "XNP", "Su(var)2-HP2", "crol", "upSET", "fl(2)d", "vig2", "Odj", "Gas41", "Arp6", "stwl", "MTA1-like")
positive regulation of multicellular organismal process (GO:0051240)	0.220077	0.451776	0.127505	0.416335	1.17088	45	c("hth", "Ubx", "kis", "Tctp", "peb", "tkv", "Myc", "gbb")
defense response to bacterium (GO:0042742)	0.211786	0.441445	0.126876	0.376052	1.16658	85	c("BobA", "akirin", "cathD", "CG13465", "Nxt1", "Gprk2", "Ars2", "CSN8", "CG13551", "Vap33", "Pcmt", "CG14722", "Traf4", "tyf", "PDCD-5", "bsk", "CG3527", "CG13994")
phosphorylation (GO:0016310)	0.148897	0.356698	0.154191	0.3425	1.16458	163	c("nmo", "Lk6", "Btk29A", "aurB", "Cdk1", "polo", "btl", "JIL-1", "Gprk2", "tkv", "CkIalpha", "mnb", "gish", "Cks30A", "Pitslre", "Cdk12", "Cdk2", "sti", "sgg", "Egfr", "Rok", "CkIIalpha", "SAK", "bsk", "slpr", "dnk", "fj", "dco", "Cdk4", "wnd", "grp", "Drak", "S6k", "Dref", "BubR1", "ball", "Fak")
post-embryonic animal organ development (GO:0048569)	0.246729	0.485028	0.11725	0.445798	1.16227	32	c("akirin", "skd", "chn", "klar", "Gug", "Stat92E")
negative regulation of hippo signaling (GO:0035331)	0.281746	0.521596	0.112379	0.485969	1.15722	20	c("mts", "ds", "mnb", "d", "wap", "Dlish", "Cka", "Pp2A-29B", "Mob4", "Ack")
regulation of photoreceptor cell differentiation (GO:0046532)	0.277778	0.517569	0.113313	0.487744	1.15675	19	c("aop", "sty", "neur", "sina")
segment polarity determination (GO:0007367)	0.26087	0.501816	0.114267	0.44976	1.15333	30	c("nkd", "arm", "dlp", "pan", "sgg", "Egfr", "rdx", "lgs", "gsb", "ci")
regulation of ERBB signaling pathway (GO:1901184)	0.32996	0.573775	0.103576	0.561946	1.15309	10	c("rho", "S", "edl", "dlg1")
proteolysis involved in cellular protein catabolic process (GO:0051603)	0.258555	0.501468	0.11524	0.457504	1.1522	27	c("Prosbeta2", "Nedd8", "Ubi-p63E", "Prosalpha4", "Prosbeta6", "sina", "Prosbeta4", "Prosbeta1", "Prosalpha3", "Prosalpha2", "Prosbeta7", "Prosalpha7", "RpL40", "RpS27A", "Prosbeta3", "phyl", "Prosalpha6")
regulation of hippo signaling (GO:0035330)	0.263551	0.503984	0.112843	0.438882	1.15202	33	c("ft", "mts", "ds", "mnb", "d", "crb", "wap", "Dlish", "Cka", "Pp2A-29B", "Mob4", "Tao", "Ack")
regulation of axonogenesis (GO:0050770)	0.278752	0.517615	0.111918	0.466539	1.14693	25	c("HDAC1", "CG34401", "kuz", "Rok", "pbl")
positive regulation of hippo signaling (GO:0035332)	0.318182	0.562799	0.10714	0.528113	1.14598	14	c("ft", "ds", "crb")
regulation of neuromuscular junction development (GO:1904396)	0.272031	0.512173	0.112379	0.459831	1.1455	26	c("kis", "tkv", "Fas2", "TBPH", "Dad", "brat", "HSPC300", "pum")
spermatid development (GO:0007286)	0.318182	0.562799	0.10714	0.52763	1.14494	14	c("heph", "Ack", "Pex2", "Dlc90F", "Bruce")
positive regulation of developmental growth (GO:0048639)	0.254826	0.496888	0.11725	0.388855	1.14446	59	c("nmo", "kis", "Tctp", "pico", "tkv", "mnb", "Myc", "gbb", "dlg1", "caz", "S6k")
chaeta development (GO:0022416)	0.261036	0.501816	0.11524	0.388834	1.14419	60	c("Dl", "N", "CtBP", "skd", "pyd", "Amun", "sca", "ctp", "Hs6st", "sgg", "CkIIalpha")
torso signaling pathway (GO:0008293)	0.277559	0.517569	0.112843	0.473174	1.14402	22	c("pnt", "sty", "peb", "Hsp83", "fog", "RasGAP1")
positive regulation of synapse assembly (GO:0051965)	0.276636	0.517209	0.109684	0.438544	1.14336	32	c("nmo", "tkv", "mnb", "gbb", "dlg1", "caz")
DNA repair (GO:0006281)	0.271825	0.512173	0.114751	0.403163	1.1408	48	c("Tctp", "RPA3", "Nipped-B", "PCNA", "CkIalpha", "Caf1-55", "Snr1", "Hus1-like", "SMC5", "Rrp1", "Spf45", "Mnn1", "RpA-70", "pds5", "Ino80", "CG6171", "Nse1", "Marcal1", "Fen1")
regulation of insulin receptor signaling pathway (GO:0046626)	0.274809	0.515563	0.111463	0.448434	1.13989	29	c("SkpA", "mts", "Roc1a", "wdb", "sgg", "trbl", "slmb", "Ptp61F", "srl", "step", "Pp2A-29B")
actin filament organization (GO:0007015)	0.26938	0.51154	0.113787	0.389207	1.13877	57	c("Dl", "tsr", "N", "cindr", "mew", "pico", "Tm1", "Dcp-1", "jar")
imaginal disc-derived male genitalia development (GO:0007485)	0.291667	0.530712	0.110122	0.479752	1.1378	19	c("N", "Btk29A", "Fas2", "bsk", "slpr")
regulation of chromatin organization (GO:1902275)	0.329876	0.573775	0.105125	0.535673	1.13705	13	c("l(3)neo38", "psq", "mod(mdg4)", "crol", "Ssrp", "atms", "vig2", "dre4")
positive regulation of Wnt signaling pathway (GO:0030177)	0.276438	0.517209	0.10925	0.426087	1.13492	35	c("spen", "CtBP", "skd", "mts", "Pp1-87B", "gish", "nej", "dlp", "Ssdp", "dco", "nito", "lgs", "pont")
cell morphogenesis involved in differentiation (GO:0000904)	0.301587	0.545562	0.107972	0.476368	1.13435	20	c("grh", "ft", "mew", "ds", "Fas2", "crb", "sgg", "ena")
female gonad development (GO:0008585)	0.346154	0.590466	0.100633	0.552544	1.1338	10	c("tsr", "Hrb87F", "Nup107")
negative regulation of cell cycle G1/S phase transition (GO:1902807)	0.346154	0.590466	0.100633	0.552098	1.13288	10	c("dap", "E2f2", "Egfr", "mor", "brm", "Mad")
RNA polyadenylation (GO:0043631)	0.330579	0.573775	0.104733	0.521791	1.13227	14	c("Fip1", "Pcf11", "Clp", "Trf4-1", "Cpsf73", "Pabp2", "Rrp6", "Cpsf100", "sbr")
zygotic determination of anterior/posterior axis, embryo (GO:0007354)	0.301811	0.545562	0.10882	0.487413	1.13189	18	c("pnt", "fs(1)h", "peb", "fog", "Kr")
negative regulation of cellular amide metabolic process (GO:0034249)	0.28972	0.529856	0.10673	0.430733	1.13063	33	c("sqd", "Not1", "Unr", "kra", "Sxl", "Rga", "tra", "brat", "Rcd-1", "Not3")
protein dephosphorylation (GO:0006470)	0.27112	0.512173	0.114267	0.387077	1.12992	56	c("stg", "mts", "janA", "Pp1-87B", "wdb", "PPP4R2r", "Pp4-19C", "Mkp3", "Ptpmeg", "mRNA-cap", "CG10417", "Ptp61F", "Dd", "alph", "Pp2A-29B", "Lar")
actomyosin contractile ring contraction (GO:0000916)	0.345703	0.590466	0.09855	0.535051	1.1291	11	c("feo", "pav", "ghi", "vib")
contractile ring contraction (GO:0036213)	0.345703	0.590466	0.09855	0.535051	1.1291	11	c("feo", "pav", "ghi", "vib")
snRNA 3'-end processing (GO:0034472)	0.333333	0.577636	0.103197	0.509521	1.12838	15	c("Ski6", "Rrp46", "Rrp4", "CycC", "Mtr3", "Rrp40", "Rrp45", "IntS14", "Cdk8", "Rrp42", "IntS4", "omd")
positive regulation of programmed cell death (GO:0043068)	0.293893	0.533017	0.10714	0.443593	1.12758	29	c("ft", "Sep1", "aos", "pnut", "rdx", "Traf4", "PDCD-5", "CycE")
intracellular mRNA localization (GO:0008298)	0.338843	0.583438	0.103197	0.518029	1.1241	14	c("sqd", "rump", "mira", "PCID2")
peptidyl-serine modification (GO:0018209)	0.3125	0.556577	0.104733	0.459693	1.12252	24	c("Lk6", "JIL-1", "CkIalpha", "gish", "dco", "ball", "SRPK", "aurA")
peptidyl-serine phosphorylation (GO:0018105)	0.3125	0.556577	0.104733	0.459693	1.12252	24	c("Lk6", "JIL-1", "CkIalpha", "gish", "dco", "ball", "SRPK", "aurA")
protein depolymerization (GO:0051261)	0.375758	0.618843	0.0956031	0.529682	1.1214	12	c("tsr", "Klp67A")
photoreceptor cell development (GO:0042461)	0.322835	0.565739	0.103197	0.459237	1.11033	22	c("pnt", "baz", "peb", "CSN8", "edl", "yrt", "sdt")
neuroblast differentiation (GO:0014016)	0.349802	0.595757	0.09855	0.482022	1.10942	17	c("N", "arm", "brat", "D")
cellular response to ionizing radiation (GO:0071479)	0.359375	0.605439	0.0962406	0.525274	1.10847	11	c("Tctp", "Stat92E", "Chrac-14")
asymmetric protein localization (GO:0008105)	0.319109	0.562799	0.100279	0.416144	1.10843	35	c("baz", "pyd", "Galphai", "crb", "Gbeta13F", "jar", "mira", "Traf4", "l(2)gl", "sdt", "dlg1")
production of miRNAs involved in gene silencing by miRNA (GO:0035196)	0.359375	0.605439	0.0962406	0.525121	1.10815	11	c("Ars2", "Cbp20", "CG17168", "NiPp1", "Dcr-2")
somatic muscle development (GO:0007525)	0.292135	0.530712	0.106323	0.372152	1.10593	61	c("akirin", "hth", "Ubx", "skd", "chn", "Gug", "salm", "pav", "Stat92E", "tum", "crp", "E(spl)mdelta-HLH", "S6k", "nsl1", "sing", "EloB", "exd", "CG13366", "lid")
striated muscle tissue development (GO:0014706)	0.359375	0.605439	0.0962406	0.524048	1.10588	11	c("N", "kuz")
embryonic development via the syncytial blastoderm (GO:0001700)	0.24408	0.481816	0.116234	0.330138	1.10382	144	c("aop", "N", "CtBP", "Rap1", "cv-c", "Btk29A", "lwr", "CycB", "lolal", "rib", "rho", "arm", "pyd", "chn", "peb", "tkv", "jumu", "cno", "crb", "yrt", "gw", "gbb", "jar", "Egfr", "Rok", "Traf4", "spi", "barr", "l(2)gl", "bsk", "slpr", "ena", "shn")
associative learning (GO:0008306)	0.327138	0.572359	0.0988903	0.425315	1.09972	31	c("Pp1-87B", "mnb", "gish", "Fas2", "mbm", "sgg", "Egfr", "spi")
dendrite morphogenesis (GO:0048813)	0.285199	0.526001	0.105521	0.339689	1.09703	105	c("smt3", "vvl", "HDAC1", "fs(1)h", "chn", "Bap55", "Prosap", "TER94", "dom", "Toll-6", "tum", "Tm1", "Snr1", "E(spl)m8-HLH", "BuGZ", "ena", "shn", "SMC1", "D", "S6k", "Dref", "ci")
morphogenesis of an epithelium (GO:0002009)	0.305668	0.550708	0.108394	0.381381	1.09456	52	c("N", "kuk", "baz", "blot", "Toll-6", "cno", "jar", "Egfr", "Rok", "barr", "l(2)gl", "Dad", "sdt", "dlg1", "Drak", "fog")
nonassociative learning (GO:0046958)	0.400415	0.637157	0.0934449	0.515566	1.09438	13	c("Btk29A", "me31B", "sgg")
response to gamma radiation (GO:0010332)	0.378543	0.619265	0.095288	0.532234	1.09213	10	c("Tctp", "Caf1-180", "Chrac-14")
mRNA polyadenylation (GO:0006378)	0.376016	0.618843	0.0959207	0.492542	1.09078	15	c("Fip1", "Pcf11", "Clp", "Trf4-1", "Cpsf73", "Pabp2", "Rrp6", "Cpsf100", "sbr")
regulation of organ morphogenesis (GO:2000027)	0.337786	0.582574	0.09855	0.428602	1.08948	29	c("aop", "baz", "ds", "gish", "sina", "Dref", "Mlf")
regulation of pole plasm oskar mRNA localization (GO:0007317)	0.377246	0.618843	0.0946646	0.481224	1.08903	16	c("tsu", "klar", "mago", "TER94", "Syx1A", "mira")
neuroblast development (GO:0014019)	0.380081	0.619265	0.095288	0.491684	1.08888	15	c("N", "arm", "brat", "D")
stem cell development (GO:0048864)	0.380081	0.619265	0.095288	0.491684	1.08888	15	c("N", "arm", "brat", "D")
asymmetric protein localization involved in cell fate determination (GO:0045167)	0.373518	0.618843	0.0946646	0.473019	1.0887	17	c("baz", "Galphai", "jar", "mira", "Traf4", "l(2)gl", "dlg1", "aurA")
positive regulation of cellular component biogenesis (GO:0044089)	0.381238	0.619298	0.0940503	0.480213	1.08674	16	c("Lam", "Bap60", "Stat92E", "nclb")
regulation of translation (GO:0006417)	0.318702	0.562799	0.10208	0.364055	1.08635	67	c("sqd", "Hrb27C", "Hrb98DE", "hoip", "peng", "Not1", "Unr", "glo", "kra", "Sxl", "eIF3d1", "tyf", "Rga", "tra", "brat", "eIF3b", "Rcd-1")
regulation of wound healing (GO:0061041)	0.406639	0.642372	0.0925529	0.511775	1.08633	13	c("grh", "Egfr", "Rok")
regulation of neuron apoptotic process (GO:0043523)	0.383234	0.621614	0.0937465	0.47882	1.08359	16	c("N", "TER94", "TBPH")
embryonic hindgut morphogenesis (GO:0048619)	0.35316	0.598669	0.0943564	0.418883	1.08308	31	c("cv-c", "rib", "trh", "crb", "Egfr", "barr", "Dad", "pbl", "shn", "crn", "pim", "Kr")
activation of MAPK activity (GO:0000187)	0.392713	0.63322	0.0931455	0.527608	1.08263	10	c("btl", "slpr", "step", "bnl")
renal tubule morphogenesis (GO:0061333)	0.351711	0.597142	0.0959207	0.429204	1.08093	27	c("cv-c", "rib", "trh", "crb", "Egfr", "barr", "Dad", "pbl", "shn", "crn", "pim", "Kr")
zonula adherens assembly (GO:0045186)	0.396761	0.636088	0.0925529	0.524777	1.07682	10	c("baz", "arm", "crb", "sdt", "par-6", "shg")
eye photoreceptor cell differentiation (GO:0001754)	0.351145	0.597111	0.0962406	0.423248	1.07587	29	c("aop", "salm", "S", "bun", "yrt", "Egfr", "CSN5", "ave", "ihog")
positive regulation of transmembrane receptor protein serine/threonine kinase signaling pathway (GO:0090100)	0.39876	0.636142	0.0934449	0.495686	1.07562	14	c("hth", "gbb", "Ote", "ttv")
transmembrane receptor protein tyrosine kinase signaling pathway (GO:0007169)	0.334608	0.578008	0.0992333	0.357491	1.07068	69	c("pnt", "Btk29A", "sty", "stumps", "btl", "Ilp4", "peb", "Myc", "Hsp83")
positive regulation of protein catabolic process (GO:0045732)	0.378968	0.619265	0.0940503	0.450574	1.0686	19	c("CkIalpha", "vih", "sgg", "SAK", "dco", "CSN5", "Fsn", "Cul4", "Apc2")
establishment of imaginal disc-derived wing hair orientation (GO:0001737)	0.363992	0.610947	0.0956031	0.444673	1.06516	21	c("tsr", "ft", "ds", "Rok", "fj", "dco")
positive regulation of ERK1 and ERK2 cascade (GO:0070374)	0.43361	0.667563	0.0888945	0.501081	1.06363	13	c("btl", "M1BP", "Egfr", "Cdc37")
chromatin organization involved in negative regulation of transcription (GO:0097549)	0.37182	0.618754	0.0943564	0.442901	1.06092	21	c("CG8677", "snf", "XNP", "crol", "upSET", "fl(2)d", "Odj", "Gas41", "MTA1-like")
posttranscriptional regulation of gene expression (GO:0010608)	0.40625	0.642372	0.0891647	0.502192	1.05976	11	c("hoip", "peng", "glo", "brat")
establishment or maintenance of epithelial cell apical/basal polarity (GO:0045197)	0.376181	0.618843	0.0916795	0.413236	1.05967	30	c("ft", "baz", "rib", "ds", "yrt", "l(2)gl", "fj", "sdt", "dlg1")
short-term memory (GO:0007614)	0.396825	0.636088	0.0913924	0.445963	1.05766	19	c("kis", "Nipped-B", "Fas2", "cer")
basal protein localization (GO:0045175)	0.422222	0.656522	0.0888945	0.498972	1.05638	12	c("baz", "jar", "l(2)gl", "dlg1")
cellular protein metabolic process (GO:0044267)	0.330241	0.573775	0.0982123	0.323842	1.05588	119	c("smt3", "lwr", "CG13096", "kuz", "RpS5b", "RpL24-like", "NHP2", "hoip", "RpS20", "RpL34a", "ubl", "RpS23", "RpLP0-like")
striated muscle cell development (GO:0055002)	0.416996	0.652382	0.0883594	0.458323	1.05487	17	c("aop", "pnt", "sty")
positive regulation of neuron maturation (GO:0014042)	0.441909	0.672638	0.0878313	0.494392	1.04943	13	c("Roc1a", "ctp", "bsk", "slmb")
positive regulation of neuron remodeling (GO:1904801)	0.441909	0.672638	0.0878313	0.494392	1.04943	13	c("Roc1a", "ctp", "bsk", "slmb")
negative regulation of organ growth (GO:0046621)	0.418972	0.653537	0.0880945	0.455908	1.04932	17	c("ft", "rin", "crb", "Capr", "lig", "Tao")
sensory perception (GO:0007600)	0.413255	0.648332	0.0880945	0.425286	1.04552	25	c("Obp99a", "CG34401", "CG32278", "CG14442", "CG5516")
positive regulation of imaginal disc growth (GO:0045572)	0.419922	0.653878	0.0873098	0.495414	1.04545	11	c("Myc", "d", "vito", "ssp", "Pi3K92E")
positive regulation of cellular biosynthetic process (GO:0031328)	0.419103	0.653537	0.0873098	0.430976	1.04373	23	c("Hrb27C", "vvl", "Ntf-2", "Hrb98DE", "hoip")
protein polyubiquitination (GO:0000209)	0.373333	0.618843	0.0925529	0.350984	1.04291	63	c("Pli", "neur", "wech", "Ubr3", "vih", "rdx", "CG40045", "brat", "slmb", "CG11777", "Ubc2", "CG4080", "Uba1", "APC10", "Pex2", "eff", "elgi", "CG2924", "pall", "CG14322", "gcl", "CG7656", "Ube3a", "Cul3", "Mkrn1", "Bruce", "mib1")
negative regulation of cell communication (GO:0010648)	0.425101	0.657249	0.0886261	0.507985	1.04237	10	c("sty", "btl", "Egfr")
negative regulation of signaling (GO:0023057)	0.425101	0.657249	0.0886261	0.507985	1.04237	10	c("sty", "btl", "Egfr")
heart development (GO:0007507)	0.364326	0.610947	0.0937465	0.349851	1.04224	66	c("robo2", "pnt", "Ubx", "kuz", "stumps", "arm", "polo", "tkv", "apt", "Abd-B", "jumu", "pan", "sgg")
maturation of SSU-rRNA (GO:0030490)	0.39777	0.636142	0.0875697	0.393664	1.03822	34	c("CG9344", "hoip", "RpS28b", "l(3)07882", "CG8064", "l(1)G0020", "l(3)72Dn", "RIOK2", "l(2)34Fd", "CG3071", "CG1671", "CG2260", "CG14543", "Tsr1", "CG7728", "mRpS11", "CG12325", "CG4338", "Sas10")
negative regulation of intracellular signal transduction (GO:1902532)	0.401152	0.637398	0.0888945	0.369501	1.03348	44	c("mts", "RapGAP1", "ds", "wdb", "mnb", "d", "Mkp3", "trbl", "slmb", "wap", "Dlish", "Ptp61F", "Cka", "alph", "Pp2A-29B", "Mob4", "Ack")
germline stem cell asymmetric division (GO:0098728)	0.448692	0.676885	0.0852885	0.44497	1.03332	18	c("aurB", "Ote", "mad2", "Mtor", "wcd", "asp", "eff", "egg", "chico")
neuron projection morphogenesis (GO:0048812)	0.370301	0.618113	0.0922597	0.314462	1.03011	128	c("smt3", "fax", "tsr", "vvl", "fs(1)h", "rho", "chn", "Prosap", "CG7154", "TER94", "CG1463", "dom", "tum", "Tm1", "crb", "E(spl)m8-HLH", "BuGZ", "bsk", "ena", "shn", "SMC1")
embryonic heart tube development (GO:0035050)	0.436759	0.670517	0.0857844	0.446618	1.02793	17	c("robo2", "polo", "jumu")
negative regulation of immune response (GO:0050777)	0.440711	0.672638	0.0852885	0.44506	1.02435	17	c("Lam", "Nxt1", "E(bx)")
midgut development (GO:0007494)	0.44246	0.672638	0.0852885	0.42891	1.02135	20	c("Ubx", "cv-c", "mew", "Abd-B", "shn", "emc", "FoxK", "cnn", "dib")
axonogenesis (GO:0007409)	0.409836	0.645551	0.0847985	0.296711	1.01943	174	c("robo2", "fax", "tsr", "N", "spen", "Hrb27C", "14-3-3epsilon", "Frl", "kis", "kuz", "ptc", "rho", "sbb", "mew", "Pp1-87B", "Psc")
RNA catabolic process (GO:0006401)	0.456693	0.685668	0.0831291	0.420705	1.01717	22	c("Not1", "gw", "Rga", "Rcd-1", "Not3", "Fen1", "Dis3")
female germ-line stem cell population maintenance (GO:0036099)	0.448141	0.676885	0.0838361	0.423578	1.01463	21	c("N", "Nedd8", "Hrb98DE", "gbb", "CSN5", "ball")
regulation of compound eye retinal cell programmed cell death (GO:0046669)	0.458586	0.686619	0.0843144	0.479104	1.01432	12	c("ec", "Egfr", "spi", "Drice")
protein ubiquitination (GO:0016567)	0.40824	0.643967	0.08654	0.314169	1.01422	110	c("Roc1a", "Nedd8", "Ubi-p63E", "Pli", "neur", "wech", "Ubr3", "vih", "Prp19", "rdx", "Usp14", "CG40045", "brat", "slmb", "CG11777", "Ubc2", "CG4080", "Uba1", "Cul4", "CG2218", "Slip1", "Pex2", "Nse1", "eff", "RpL40", "elgi", "Roc2", "bon", "RpS27A", "pall", "Bre1", "CG14322", "Cul5", "gcl", "pic", "CG7656", "Ube3a", "Cul3", "Mkrn1", "Hakai", "Bruce", "mib1", "KLHL18", "hyd", "CG8974", "CG46338",…
regulation of protein ubiquitination (GO:0031396)	0.463415	0.692388	0.0840746	0.457872	1.014	15	c("Nedd8", "Atg8a", "CkIIalpha")
maintenance of epithelial integrity, open tracheal system (GO:0035160)	0.458586	0.686619	0.0843144	0.47888	1.01385	12	c("cv-c", "rho", "mew", "peb", "Egfr", "Mkp3")
regulation of protein phosphorylation (GO:0001932)	0.435514	0.669549	0.0828962	0.385977	1.01315	33	c("dap", "CG8312", "mts", "wdb", "gbb", "Rok", "dco", "CycE", "CG9286", "Ssrp")
protein deubiquitination (GO:0016579)	0.438931	0.672638	0.0835991	0.398301	1.01246	29	c("Rpn11", "Usp14", "e(y)2", "Uch-L5", "eIF3f1", "CG4968", "Usp39", "bur", "Usp5", "scny", "Usp10", "CG3781", "puf")
dephosphorylation (GO:0016311)	0.423954	0.657249	0.0852885	0.339864	1.01045	62	c("stg", "ptc", "mts", "Pp1-87B", "wdb", "PPP4R2r", "Pp4-19C", "Mkp3", "Mipp1", "Ptpmeg", "mRNA-cap", "CG10417", "Dd", "alph", "Pp2A-29B")
regulation of Toll signaling pathway (GO:0008592)	0.479253	0.705927	0.0833634	0.472473	1.0029	13	c("lwr", "Pli", "Gprk2")
protein autoubiquitination (GO:0051865)	0.477733	0.70464	0.0822055	0.488735	1.00287	10	c("Ubr3", "rdx", "KLHL18", "CG32850")
rhabdomere development (GO:0042052)	0.465887	0.694688	0.0815265	0.407883	1.00273	25	c("tsr", "grh", "crb")
positive regulation of translation (GO:0045727)	0.475285	0.701979	0.0791317	0.395005	0.994801	27	c("Hrb27C", "lark", "Hrb98DE", "hoip", "Rpb7", "tyf", "CG4866")
pole cell migration (GO:0007280)	0.493902	0.717805	0.0806388	0.447571	0.991185	15	c("14-3-3epsilon", "Abd-B", "pum", "shg")
defense response to Gram-negative bacterium (GO:0050829)	0.489237	0.714837	0.0791317	0.345527	0.986287	49	c("akirin", "cathD", "Nxt1", "Ars2", "Vap33", "CG14722", "Traf4", "PDCD-5", "CG13994")
regulation of neuron remodeling (GO:1904799)	0.497006	0.720394	0.0793435	0.435466	0.985474	16	c("Roc1a", "Fas2", "ctp", "bsk", "slmb")
negative regulation of apoptotic process (GO:0043066)	0.466539	0.69471	0.08042	0.330555	0.985084	68	c("pnt", "SkpA", "btl", "Ubr3", "Det", "bun", "E2f2", "TBPH", "Egfr", "spi", "slmb", "dco", "vito")
gland morphogenesis (GO:0022612)	0.48855	0.714791	0.077884	0.358555	0.981488	41	c("Btk29A", "lolal", "rib", "trh", "btl", "mew", "crb", "pan", "fog", "gsb", "h")
regulation of TORC1 signaling (GO:1903432)	0.500975	0.722797	0.0776799	0.397369	0.976887	25	c("E2f1", "Cdk4", "ci", "Nup44A", "CycD", "wcy", "CG14184", "Pi3K92E", "Pten", "Akt1", "Rbf", "smo")
regulation of circadian sleep/wake cycle, sleep (GO:0045187)	0.5	0.722797	0.0808589	0.44922	0.97479	14	c("trsn", "Hsp83", "inc")
positive regulation of response to wounding (GO:1903036)	0.506986	0.725066	0.0782955	0.430678	0.97464	16	c("Imp", "Egfr", "Rok")
mitochondrial respiratory chain complex assembly (GO:0033108)	0.525391	0.740848	0.0753094	0.398663	0.973494	24	c("UQCR-14", "Sirup", "CG14483", "CG3262", "CG12895", "ND-B12")
epidermis development (GO:0008544)	0.520747	0.735251	0.078921	0.458204	0.972613	13	c("ovo", "cno", "Rok", "l(2)gl")
positive regulation of TORC1 signaling (GO:1904263)	0.503968	0.722797	0.0782955	0.410018	0.972414	19	c("E2f1", "Cdk4", "ci", "Nup44A", "CycD", "wcy", "CG14184", "Pi3K92E", "Akt1", "smo")
regulation of protein polymerization (GO:0032271)	0.502066	0.722797	0.0806388	0.448072	0.972299	14	c("Btk29A", "GMF")
salivary gland morphogenesis (GO:0007435)	0.509128	0.725066	0.078921	0.336561	0.970693	53	c("Btk29A", "lolal", "rib", "rho", "trh", "btl", "mew", "crb", "pan")
germarium-derived female germ-line cyst encapsulation (GO:0030708)	0.49697	0.720394	0.0799859	0.458179	0.97002	12	c("N", "slmb", "ph-p", "shg", "Mettl3")
ribosomal small subunit biogenesis (GO:0042274)	0.493458	0.717805	0.0762797	0.371927	0.969678	32	c("RpS5b", "CG9344", "hoip", "RpS28b", "Surf6", "mbm", "CG3594", "CG12288", "l(3)07882", "CG8064", "RIOK2", "RpS27", "CG9107", "Zfrp8")
positive regulation of protein phosphorylation (GO:0001934)	0.509542	0.725066	0.0756946	0.353901	0.968751	41	c("Lk6", "Tctp", "btl", "gbb", "Egfr", "CG16903", "chif", "CycC", "CycK", "Pvr", "Pvf1", "raptor", "CycT", "drk", "Ras85D", "dpp")
regulation of synaptic growth at neuromuscular junction (GO:0008582)	0.515094	0.731403	0.0745501	0.315674	0.966749	81	c("nmo", "SkpA", "kis", "tkv", "mnb", "Fas2", "TBPH", "gbb", "sgg", "Dad", "ena", "brat", "dlg1", "caz", "Fsn", "Fak")
dorsal/ventral axis specification (GO:0009950)	0.503717	0.722797	0.0749279	0.364897	0.962351	34	c("N", "tsu", "lwr", "Egfr", "CkIIalpha", "D", "CSN5", "cact")
heart morphogenesis (GO:0003007)	0.526423	0.741345	0.0772747	0.433522	0.960073	15	c("kuz", "arm", "ci", "mam")
regulation of programmed cell death (GO:0043067)	0.532417	0.744973	0.0749279	0.3421	0.959475	46	c("Su(var)205", "ptc", "Myc", "gbb", "Sirt1", "Dref", "Drice", "Aatf", "Uba1", "Vps25")
regulation of cytoskeleton organization (GO:0051493)	0.531429	0.744973	0.0734381	0.379455	0.9585	28	c("pav", "tum", "TBPH", "sti", "jar", "sgg", "Rok", "ena", "Cp190")
long-term memory (GO:0007616)	0.518887	0.734007	0.0768737	0.330091	0.958451	55	c("N", "CG1910", "arm", "neur", "Stat92E", "pxb", "kra", "cer", "bsk", "wnd")
negative regulation of JAK-STAT cascade (GO:0046426)	0.519192	0.734007	0.0776799	0.451342	0.955546	12	c("pzg", "peb", "apt", "E(bx)", "lig", "Ptp61F", "Socs36E")
negative regulation of STAT cascade (GO:1904893)	0.519192	0.734007	0.0776799	0.451342	0.955546	12	c("pzg", "peb", "apt", "E(bx)", "lig", "Ptp61F", "Socs36E")
actin nucleation (GO:0045010)	0.529297	0.74443	0.0749279	0.451544	0.952877	11	c("Arpc4", "Arpc1")
cytoplasmic translational initiation (GO:0002183)	0.533203	0.745117	0.0745501	0.450475	0.950621	11	c("eIF1", "eIF4H1", "MCTS1", "eIF3a", "DENR")
MAPK cascade (GO:0000165)	0.531496	0.744973	0.0751182	0.392549	0.94909	22	c("aop", "bsk", "slpr")
N-glycan processing (GO:0006491)	0.532389	0.744973	0.0764767	0.462465	0.948962	10	c("CG3655", "Oga")
imaginal disc-derived wing hair organization (GO:0035317)	0.536862	0.748501	0.0725352	0.35454	0.947658	37	c("tsr", "ft", "spen", "ds", "Gli", "Rok", "fj", "dco")
regulation of cell maturation (GO:1903429)	0.54065	0.749757	0.0758887	0.426698	0.94496	15	c("tsu", "mago", "TER94", "Syx1A", "mira")
regulation of intracellular mRNA localization (GO:1904580)	0.54065	0.749757	0.0758887	0.426698	0.94496	15	c("tsu", "mago", "TER94", "Syx1A", "mira")
regulation of oocyte development (GO:0060281)	0.54065	0.749757	0.0758887	0.426698	0.94496	15	c("tsu", "mago", "TER94", "Syx1A", "mira")
cortical actin cytoskeleton organization (GO:0030866)	0.548204	0.757342	0.0714786	0.367857	0.943303	30	c("cv-c", "Arpc4", "Galphai", "crb", "Rok", "l(2)gl")
antennal development (GO:0007469)	0.546875	0.756464	0.0732559	0.446844	0.94296	11	c("Dl", "Egfr")
regulation of muscle organ development (GO:0048634)	0.539394	0.749757	0.0756946	0.443604	0.939164	12	c("Ubx", "tkv", "gbb", "Dad")
RNA transport (GO:0050658)	0.575985	0.778043	0.0686326	0.34195	0.935624	40	c("sqd", "Slbp", "SF2", "Nup62", "ncd")
imaginal disc-derived genitalia morphogenesis (GO:0048805)	0.567194	0.773769	0.0720033	0.405829	0.934055	17	c("N", "Fas2", "bsk", "slpr")
positive regulation of TOR signaling (GO:0032008)	0.551181	0.758744	0.0732559	0.385748	0.932646	22	c("E2f1", "Cdk4", "ci", "Nup44A", "CycD", "wcy", "CG14977", "CG14184", "Pi3K92E", "Akt1", "smo")
regulation of dendrite development (GO:0050773)	0.574144	0.778043	0.0694481	0.369048	0.929431	27	c("vvl", "cv-c", "TBPH")
imaginal disc-derived male genitalia morphogenesis (GO:0048803)	0.566866	0.773769	0.0725352	0.410317	0.928562	16	c("N", "Fas2", "bsk", "slpr")
male genitalia morphogenesis (GO:0048808)	0.566866	0.773769	0.0725352	0.410317	0.928562	16	c("N", "Fas2", "bsk", "slpr")
female germ-line cyst encapsulation (GO:0048139)	0.570539	0.776256	0.0741759	0.437362	0.928373	13	c("N", "Egfr", "slmb", "ph-p", "shg", "Mettl3")
peptidyl-tyrosine modification (GO:0018212)	0.560729	0.769766	0.0738053	0.45141	0.926278	10	c("Btk29A", "Ptpmeg", "Ptp61F", "Ack")
positive regulation of Notch signaling pathway (GO:0045747)	0.563197	0.772182	0.0692836	0.351106	0.92598	34	c("N", "pzg", "neur", "dom", "E(bx)", "e(r)", "eIF3f1", "Nurf-38")
cellular response to oxygen-containing compound (GO:1901701)	0.551308	0.758744	0.0743625	0.398434	0.925255	18	c("Stat92E", "Sirup", "bsk", "Crtc", "CG7970", "raptor", "CG14977", "CG14184")
protein ubiquitination involved in ubiquitin-dependent protein catabolic process (GO:0042787)	0.566802	0.773769	0.0732559	0.450519	0.924449	10	c("Roc1a", "rdx", "Roc2", "Cul3", "CG8974")
regulation of synapse assembly (GO:0051963)	0.591078	0.787622	0.0668966	0.355299	0.918677	31	c("kis", "tkv", "Fas2", "TBPH", "Dad", "brat")
mitochondrial electron transport, NADH to ubiquinone (GO:0006120)	0.576998	0.778043	0.0704501	0.37896	0.917761	23	c("ND-MLRQ", "ND-13B", "ND-15", "ND-ASHI", "ND-PDSW", "ND-B12", "ND-B18", "ND-B14", "ND-19", "ND-B15", "ND-13A", "ND-B17")
positive regulation of innate immune response (GO:0045089)	0.576998	0.778043	0.0704501	0.378686	0.917097	23	c("akirin", "PDCD-5", "DMAP1", "CG13994", "Nsun5")
intracellular protein transport (GO:0006886)	0.640074	0.82028	0.0629395	0.281237	0.916968	119	c("smt3", "Ran", "hth", "lwr", "Ntf-2", "Nxt1", "Syx1A", "Nup62")
regulation of cellular amide metabolic process (GO:0034248)	0.576846	0.778043	0.0716527	0.404871	0.916237	16	c("Gprk2", "peng", "glo", "brat", "Spt6")
neuron projection development (GO:0031175)	0.588785	0.785527	0.0673624	0.350573	0.914005	32	c("smt3", "Prosap", "CG7154", "CG1463")
synapse assembly (GO:0007416)	0.577465	0.778043	0.0720033	0.39309	0.912845	18	c("baz", "Prosap", "nej", "TBPH")
female germ-line stem cell asymmetric division (GO:0048132)	0.579268	0.778828	0.0723571	0.41209	0.912611	15	c("aurB", "Ote", "wcd", "asp", "eff", "egg")
dosage compensation (GO:0007549)	0.579477	0.778828	0.0718276	0.392064	0.910464	18	c("Unr", "Sxl", "Spt5", "Mettl3", "ocm", "Dcr-2", "dpn")
photoreceptor cell morphogenesis (GO:0008594)	0.605809	0.799433	0.0711327	0.427355	0.907133	13	c("baz", "peb", "crb")
small GTPase mediated signal transduction (GO:0007264)	0.595238	0.791976	0.0697793	0.380887	0.90699	20	c("pnt", "rin", "cno", "RasGAP1", "RhoU")
R7 cell fate commitment (GO:0007465)	0.586826	0.783935	0.0707899	0.400278	0.905843	16	c("mts", "Hsp83", "sina", "dos", "phyl", "drk", "Ras85D")
dendrite guidance (GO:0070983)	0.596457	0.791976	0.0692836	0.373951	0.904125	22	c("HDAC1", "Bap55", "dom", "Toll-6", "Snr1")
regulation of cell size (GO:0008361)	0.618661	0.809724	0.0689567	0.312046	0.899987	53	c("stg", "Tctp", "Nipped-B", "pico", "Myc", "pbl", "trbl", "S6k")
cell morphogenesis involved in neuron differentiation (GO:0048667)	0.667917	0.826382	0.0614364	0.276674	0.898533	118	c("fax", "tsr", "baz", "vvl", "fs(1)h", "rho", "chn", "peb", "TER94", "dom", "Fas2", "tum", "Tm1", "E(spl)m8-HLH", "BuGZ", "ena", "shn", "SMC1")
sensory perception of smell (GO:0007608)	0.597561	0.792386	0.0707899	0.405583	0.8982	15	c("Obp99a", "mew")
dorsal/ventral pattern formation (GO:0009953)	0.620561	0.809724	0.0647943	0.341473	0.896329	33	c("sqd", "N", "lolal", "tkv")
response to light stimulus (GO:0009416)	0.607724	0.80099	0.0699459	0.403285	0.89311	15	c("14-3-3epsilon", "mts", "nonA", "dco")
negative regulation of protein phosphorylation (GO:0001933)	0.621032	0.809724	0.067676	0.376085	0.891939	19	c("CG8312", "mts", "wdb", "l(2)gl", "Mkp3", "dco", "Ssrp")
glycoprotein metabolic process (GO:0009100)	0.60202	0.795396	0.0701132	0.421269	0.891878	12	c("CG3655", "LManII")
neuromuscular synaptic transmission (GO:0007274)	0.619666	0.809724	0.0645031	0.334754	0.891644	35	c("cv-c", "tkv", "Syx1A", "apt", "Ten-a", "TBPH", "gbb")
autophagy of mitochondrion (GO:0000422)	0.623016	0.809724	0.0675189	0.375817	0.891304	19	c("CG5676", "Atg8a", "Atg4a")
negative regulation of developmental growth (GO:0048640)	0.637081	0.819856	0.0661326	0.311063	0.889269	50	c("ft", "SkpA", "btl", "crb", "TBPH", "sgg", "Dad", "ena", "Fsn", "dj-1beta", "Fak", "Mob4", "Tao", "RASSF8", "Rae1")
positive regulation of catabolic process (GO:0009896)	0.624506	0.809724	0.0672065	0.385124	0.886402	17	c("CkIalpha", "sgg", "SAK", "dco", "Fsn", "Cul4", "Apc2")
positive regulation of protein metabolic process (GO:0051247)	0.624506	0.809724	0.0672065	0.385124	0.886402	17	c("CkIalpha", "sgg", "SAK", "dco", "Fsn", "Cul4", "Apc2")
positive regulation of intracellular signal transduction (GO:1902533)	0.660269	0.824902	0.063079	0.316796	0.886066	44	c("ft", "btl", "ds", "Gprk2", "crb", "Egfr")
mitochondrion disassembly (GO:0061726)	0.626482	0.811004	0.0670513	0.384301	0.884507	17	c("CG5676", "Atg8a", "Atg4a")
regulation of actin polymerization or depolymerization (GO:0008064)	0.623742	0.809724	0.0681513	0.380688	0.884045	18	c("Btk29A", "GMF", "ena", "HSPC300")
negative regulation of programmed cell death (GO:0043069)	0.656189	0.824902	0.0645031	0.302693	0.883592	56	c("SkpA", "btl", "Ubr3", "Det", "bun", "E2f2", "Egfr", "spi", "slmb", "dco", "vito")
intracellular steroid hormone receptor signaling pathway (GO:0030518)	0.628631	0.811857	0.0692836	0.415685	0.88236	13	c("pzg", "Iswi", "E(bx)", "Nurf-38", "csul", "DENR", "Lpt", "G9a")
regulation of axon extension (GO:0030516)	0.621951	0.809724	0.0687943	0.398117	0.881666	15	c("kuz", "btl", "Lar")
sensory perception of chemical stimulus (GO:0007606)	0.628458	0.811857	0.0668966	0.383011	0.881538	17	c("Obp99a", "mew")
head involution (GO:0008258)	0.648699	0.82028	0.0623861	0.333711	0.880104	34	c("cv-c", "Btk29A", "rib", "pyd", "peb", "yrt", "barr", "ena")
meiosis II cytokinesis (GO:0007111)	0.636719	0.819856	0.0656814	0.416845	0.879653	11	c("Det", "pbl", "ghi", "vib")
mitochondrial gene expression (GO:0140053)	0.689013	0.835882	0.0596037	0.288094	0.879248	79	c("mRpL27", "mRpL36", "mRpS14", "mRpL23", "mRpS16", "mRpL55", "mRpS10", "mRpL1", "mRpS18C", "mRpL30", "mRpS18A", "mRpL13", "mRpL4", "mRpS33", "mRpS24", "mRpL39", "mRpL15", "mRpL22", "mRpS17", "mRpL9", "mRpS11", "mRpL16", "mRpL42", "mRpL41", "mRpS21", "mRpS7", "mRpL51", "mRpS6", "mRpL24", "mRpL14", "mRpL46", "mRpS22", "mRpL38", "mRpS28", "mRpL43", "mRpL37", "mRpS35", "mRpL50", "mRpL17", "mRpS34", …
covalent chromatin modification (GO:0016569)	0.612121	0.805812	0.0692836	0.414304	0.877131	12	c("pzg", "MBD-like", "Bre1", "E(var)3-9", "CG30020", "CG6254", "CG4707")
negative regulation of phosphorylation (GO:0042326)	0.638672	0.82028	0.0655321	0.415517	0.876852	11	c("CG8312", "mts", "wdb", "dco", "Ssrp")
positive regulation of organ growth (GO:0046622)	0.644841	0.82028	0.0658312	0.368152	0.873123	19	c("kis", "Myc", "d", "vito", "S6k")
cofactor biosynthetic process (GO:0051188)	0.643154	0.82028	0.0681513	0.410538	0.871436	13	c("cin", "CG3262", "MagR", "CIAPIN1", "IscU", "galla-2", "CG13623", "ABCB7")
regulation of hemocyte proliferation (GO:0035206)	0.666031	0.825908	0.0623861	0.342354	0.870241	29	c("lwr", "E2f1", "pxb", "dom", "CG5033", "Atu", "Bgb", "CSN5", "Nurf-38", "Kr")
cortical cytoskeleton organization (GO:0030865)	0.652174	0.822766	0.0629395	0.33843	0.867842	30	c("cv-c", "scra", "Arpc4", "Galphai", "l(2)gl")
negative regulation of cell size (GO:0045792)	0.645228	0.82028	0.0679923	0.407864	0.865758	13	c("stg", "pbl")
posttranscriptional gene silencing by RNA (GO:0035194)	0.659449	0.824902	0.0643583	0.357808	0.865095	22	c("Rm62", "bel", "trsn", "Ars2", "me31B", "gw")
positive regulation of immune response (GO:0050778)	0.684211	0.835882	0.0621124	0.351774	0.864796	25	c("akirin", "PDCD-5", "DMAP1", "CG13994", "Nsun5")
response to ionizing radiation (GO:0010212)	0.639676	0.82028	0.0672065	0.419289	0.860366	10	c("Caf1-180", "Mnn1", "Drice", "hpo", "spn-A", "sav")
calcium-dependent cell-cell adhesion via plasma membrane cell adhesion molecules (GO:0016339)	0.651452	0.822766	0.0675189	0.404944	0.85956	13	c("ft", "ds")
positive regulation of multicellular organism growth (GO:0040018)	0.640719	0.82028	0.0664364	0.377831	0.855045	16	c("Tctp", "Myc", "S6k", "step")
protein localization to cell periphery (GO:1990778)	0.687008	0.835882	0.0623861	0.353265	0.85411	22	c("arm", "pyd", "mira", "l(2)gl")
Rho protein signal transduction (GO:0007266)	0.687008	0.835882	0.0623861	0.352403	0.852027	22	c("cv-c", "tum", "Rok", "RhoU", "RhoGAP19D")
sensory perception of pain (GO:0019233)	0.684932	0.835882	0.062249	0.355459	0.851459	21	c("CG34401", "CG32278", "CG14442", "CG5516")
circulatory system development (GO:0072359)	0.69084	0.835882	0.0606404	0.310996	0.851303	41	c("pnt", "Ubx", "stumps", "arm", "tkv", "apt", "Abd-B", "pan", "sgg", "CG3226")
vesicle docking (GO:0048278)	0.643725	0.82028	0.0668966	0.414661	0.850869	10	c("Syx1A", "Syx7", "p115")
regulation of MAPK cascade (GO:0043408)	0.674603	0.82806	0.0636424	0.355647	0.846888	20	c("btl", "gbb", "Egfr", "Mkp3", "trbl")
regulation of ERK1 and ERK2 cascade (GO:0070372)	0.66996	0.826943	0.0637845	0.367467	0.84576	17	c("btl", "M1BP", "Egfr", "Cdc37", "Ptp61F", "alph")
cell projection assembly (GO:0030031)	0.665289	0.825908	0.0662842	0.389129	0.844394	14	c("Arpc4", "Egfr", "shg", "Pvr", "Pvf1", "Sra-1")
regulation of cellular protein metabolic process (GO:0032268)	0.647773	0.82028	0.0665892	0.410242	0.841802	10	c("peng", "glo", "brat")
establishment or maintenance of apical/basal cell polarity (GO:0035088)	0.717349	0.853614	0.0598603	0.341474	0.839475	25	c("baz", "rib", "crb", "yrt", "Egfr", "l(2)gl", "sdt", "dlg1")
establishment of synaptic vesicle localization (GO:0097480)	0.668687	0.826382	0.0649408	0.396479	0.839394	12	c("sesB", "Cdk5", "DCTN1-p150", "AP-2alpha", "htt", "nonC")
RNA interference (GO:0016246)	0.698413	0.838631	0.0619763	0.353072	0.837361	19	c("Rm62", "bel", "trsn", "Ars2")
positive regulation of protein ubiquitination (GO:0031398)	0.673554	0.827704	0.0656814	0.38521	0.835891	14	c("sgg", "Fbl6", "trbl")
Ras protein signal transduction (GO:0007265)	0.75	0.874332	0.0564118	0.280196	0.835824	64	c("pnt", "Rap1", "cv-c", "rin", "tum", "cno", "Rok")
terminal branching, open tracheal system (GO:0007430)	0.709552	0.848024	0.0603786	0.344975	0.835455	23	c("sty", "Lam", "btl", "noc")
regulation of protein catabolic process (GO:0042176)	0.698413	0.838631	0.0619763	0.351952	0.834704	19	c("CkIalpha", "sgg", "SAK", "dco", "Fsn", "Cul4", "Apc2")
plasma membrane organization (GO:0007009)	0.698413	0.838631	0.0619763	0.350048	0.833554	20	c("grh", "scra")
positive regulation of cellular protein metabolic process (GO:0032270)	0.687747	0.835882	0.0625237	0.362018	0.83322	17	c("Hrb27C", "Hrb98DE", "hoip", "vih", "tyf", "CSN5")
ribosomal large subunit assembly (GO:0000027)	0.710317	0.848024	0.0611693	0.347844	0.828305	20	c("ppan", "RpL24-like", "CG6712", "RpLP0-like", "CG11583", "Non3")
germarium-derived female germ-line cyst formation (GO:0030727)	0.696281	0.838631	0.0640704	0.380378	0.825406	14	c("Cdk1", "slmb", "CSN5", "nsl1", "Pdcd4", "CSN1b", "CSN7", "alien")
epithelial cell morphogenesis (GO:0003382)	0.698603	0.838631	0.062249	0.36406	0.82388	16	c("grh", "crb", "sgg", "ena", "fog")
ncRNA 3'-end processing (GO:0043628)	0.668016	0.826382	0.0650878	0.40097	0.822776	10	c("CycC", "Cpsf73", "IntS14", "Cdk8", "IntS4", "omd", "Nbr", "IntS1")
canonical Wnt signaling pathway (GO:0060070)	0.715447	0.852281	0.0619763	0.369878	0.819128	15	c("arm", "Pp1-87B", "pan", "lgs")
coenzyme biosynthetic process (GO:0009108)	0.684848	0.835882	0.0637845	0.385389	0.815914	12	c("CG13551", "cin", "Dpck", "Dhpr", "Sam-S")
Notch receptor processing (GO:0007220)	0.721545	0.855539	0.0615707	0.367648	0.81419	15	c("kuz", "Psn", "pen-2")
organelle transport along microtubule (GO:0072384)	0.688259	0.835882	0.0636424	0.39567	0.811901	10	c("klar", "jar", "nudE")
organelle membrane fusion (GO:0090174)	0.722334	0.855539	0.0610364	0.348806	0.810008	18	c("TER94", "Syx1A")
regulation of cell morphogenesis involved in differentiation (GO:0010769)	0.764486	0.880737	0.0549074	0.309956	0.80811	32	c("vvl", "cv-c", "Rok", "pbl")
protein complex disassembly (GO:0043241)	0.726358	0.85871	0.0607719	0.34748	0.806928	18	c("Pp1-87B", "TER94", "Vps28", "Vps25")
regulation of innate immune response (GO:0045088)	0.779727	0.885139	0.0559429	0.29166	0.804512	43	c("akirin", "Nxt1", "E(bx)", "PDCD-5", "DMAP1", "CG13994", "mor")
mitochondrial translation (GO:0032543)	0.829588	0.916161	0.0512184	0.261317	0.804129	82	c("mRpL27", "mRpL36", "mRpS14", "mRpL23", "mRpS16", "mRpL55", "mRpS10", "mRpL1", "mRpS18C", "mRpL30", "mRpS18A", "mRpL13", "mRpL4", "mRpS33", "mRpS24", "mRpL39", "mRpL15", "mRpL22", "CG6094", "mRpS17", "mRpL9", "mRpS11", "mRpL16", "mRpL42", "mRpL41", "mRpS21", "mRpS7", "mRpL51", "mRpS6", "mRpL24", "mRpL14", "mRpL46", "mRpS22", "mRpL38", "mRpS28", "mRpL43", "mRpL37", "mRpS35", "mRpL50", "mRpL17", …
regulation of cellular localization (GO:0060341)	0.694949	0.838631	0.063079	0.379241	0.802899	12	c("klar", "east", "gbb", "Mtor", "aurA", "par-6", "Nup358")
mRNA splice site selection (GO:0006376)	0.704453	0.843307	0.0625237	0.389531	0.799304	10	c("snRNP-U1-C", "CG1646", "CG9667", "hfp", "CG7564", "Slu7", "CG3198")
regulation of proteolysis (GO:0030162)	0.766082	0.880737	0.0567672	0.329473	0.797913	23	c("fzy", "Nedd8", "CSN8", "ago", "sgg", "mira", "rdx", "slmb")
positive regulation of signal transduction (GO:0009967)	0.834915	0.920125	0.0515309	0.262424	0.79727	78	c("N", "mts", "pzg", "Prosap", "neur", "wdb", "Ubr3", "dom", "E(bx)", "dlp", "CkIIalpha", "dco", "e(r)", "eIF3f1", "lgs", "rau", "Nurf-38", "mRNA-cap", "ttv", "Ehbp1", "step", "wls")
larval midgut cell programmed cell death (GO:0035096)	0.776908	0.883034	0.0562941	0.332789	0.797156	21	c("Ubi-p63E", "TER94", "Atg8a", "BRWD3", "Uba1")
peptide biosynthetic process (GO:0043043)	0.85316	0.925748	0.0495902	0.255373	0.795364	88	c("CG13096", "RpS5b", "RpL24-like", "NHP2", "hoip", "RpS20", "RpL34a", "RpS23", "RpLP0-like", "mRpS14", "mRpL23", "mRpS16", "CG1789", "mRpL55", "mRpS10", "mRpL1", "mRpS18C", "RpS27", "mRpL30", "mRpS18A", "mRpL13", "mRpL4", "mRpS33", "mRpS24", "mRpL39", "RpL40", "mRpL15", "mRpL22")
tRNA modification (GO:0006400)	0.754527	0.875862	0.0589694	0.34144	0.792902	18	c("l(1)G0020", "Nsun2", "CG4045", "CG9752", "CG14544", "CG15014", "CG18528", "CG6550", "CG10189")
regulation of cell communication (GO:0010646)	0.736515	0.867893	0.0615707	0.372878	0.791496	13	c("Gli", "Rpt6", "pum", "p120ctn", "Atg1", "mr", "Mer")
maturation of 5.8S rRNA from tricistronic rRNA transcript (SSU-rRNA, 5.8S rRNA, LSU-rRNA) (GO:0000466)	0.718623	0.854198	0.0615707	0.384935	0.789873	10	c("RpS21", "CG8939", "Rrp4", "Rrp40", "Rrp45", "CG5645", "Rrp42")
cellular response to ecdysone (GO:0071390)	0.756917	0.876099	0.0579755	0.342033	0.787223	17	c("pzg", "Iswi", "E(bx)", "Nurf-38", "Nup98-96", "csul", "DENR", "Lpt", "G9a", "Utx")
eye photoreceptor cell development (GO:0042462)	0.754132	0.875862	0.0602484	0.362452	0.786507	14	c("klar", "crb", "yrt")
production of small RNA involved in gene silencing by RNA (GO:0070918)	0.722672	0.855539	0.0613026	0.382341	0.78455	10	c("Cbp20", "CG17168", "NiPp1", "r2d2", "Dcr-2")
cellular response to peptide hormone stimulus (GO:0071375)	0.754132	0.875862	0.0602484	0.361016	0.783389	14	c("Myc", "nclb", "Sirt1", "srl", "Pvr", "Rab10", "Thor", "tgo")
response to insulin (GO:0032868)	0.754132	0.875862	0.0602484	0.361016	0.783389	14	c("Myc", "nclb", "Sirt1", "srl", "Pvr", "Rab10", "Thor", "tgo")
iron-sulfur cluster assembly (GO:0016226)	0.739394	0.869406	0.0601186	0.368447	0.780046	12	c("CG3262", "MagR", "CIAPIN1", "IscU", "galla-2", "CG13623", "ABCB7")
metallo-sulfur cluster assembly (GO:0031163)	0.739394	0.869406	0.0601186	0.368447	0.780046	12	c("CG3262", "MagR", "CIAPIN1", "IscU", "galla-2", "CG13623", "ABCB7")
negative regulation of cellular response to growth factor stimulus (GO:0090288)	0.764463	0.880737	0.0596037	0.357619	0.77602	14	c("sty", "Ptp61F", "Dd", "sax")
regulation of translational initiation (GO:0006446)	0.734375	0.866974	0.0588438	0.366553	0.773524	11	c("Rpb7", "eIF3d1", "eIF3b", "MCTS1", "eIF3a", "CG8963", "Thor", "DENR")
germ-band shortening (GO:0007390)	0.790744	0.890404	0.0567672	0.331035	0.768739	18	c("peb", "yrt", "Egfr", "ena")
positive regulation of kinase activity (GO:0033674)	0.768595	0.880737	0.0593488	0.353714	0.767545	14	c("btl", "Egfr", "chif")
positive regulation of smoothened signaling pathway (GO:0045880)	0.772727	0.881407	0.0590955	0.352279	0.764431	14	c("mts", "wdb", "Ubr3", "dlp", "CkIIalpha", "mRNA-cap", "ttv")
negative regulation of Notch signaling pathway (GO:0045746)	0.837302	0.920125	0.0534572	0.268919	0.760938	48	c("Tom", "Myc", "bun", "crb", "Smr", "l(2)gl")
dosage compensation by hyperactivation of X chromosome (GO:0009047)	0.746094	0.871091	0.0580984	0.358928	0.757433	11	c("Unr", "Dcr-2", "mle", "Su(var)3-7", "dop", "msl-1", "msl-2")
habituation (GO:0046959)	0.744939	0.871091	0.0598603	0.368947	0.757066	10	c("me31B", "sgg", "wcy", "G9a")
gastrulation involving germ band extension (GO:0010004)	0.773859	0.881407	0.0592219	0.356055	0.755785	13	c("baz", "fog", "Ptp61F", "shg")
negative regulation of cellular protein metabolic process (GO:0032269)	0.853107	0.925748	0.0501934	0.279023	0.751404	38	c("sqd", "Not1", "Unr", "kra", "Sxl", "Rga", "tra", "brat", "Rcd-1")
neuromuscular junction development (GO:0007528)	0.83619	0.920125	0.0516356	0.296665	0.749373	28	c("unc-13", "Fas2", "dlp", "TBPH", "gbb", "Vap33", "cin", "nsl1", "Smu1")
tRNA methylation (GO:0030488)	0.757085	0.876099	0.0590955	0.364352	0.747637	10	c("Nsun2", "CG4045", "CG14544", "CG18528", "CG6388", "CG3368", "CG12975")
positive regulation of cellular catabolic process (GO:0031331)	0.796443	0.894535	0.0555947	0.32381	0.74528	17	c("vih", "Dcp-1", "bsk", "nero", "S6k", "CSN5")
ovarian fusome organization (GO:0030723)	0.769231	0.880737	0.0583453	0.361524	0.741835	10	c("Btk29A", "nclb", "asp", "chb")
positive regulation of cell size (GO:0045793)	0.852552	0.925748	0.0503964	0.288426	0.739617	30	c("Tctp", "Nipped-B", "Myc", "trbl", "S6k", "Nup44A")
flight behavior (GO:0007629)	0.771484	0.881407	0.05653	0.350403	0.739444	11	c("Eb1", "Gem3")
male courtship behavior, veined wing generated song production (GO:0045433)	0.769231	0.880737	0.0583453	0.360156	0.739027	10	c("corto", "nonA", "tra")
male courtship behavior, veined wing vibration (GO:0016545)	0.769231	0.880737	0.0583453	0.360156	0.739027	10	c("corto", "nonA", "tra")
response to sterol (GO:0036314)	0.785859	0.889497	0.0572461	0.348937	0.738742	12	c("Trf2", "su(Hw)", "Nup98-96", "ph-p")
positive regulation of phosphorylation (GO:0042327)	0.844488	0.923454	0.0526973	0.304074	0.735178	22	c("rho", "btl", "Egfr", "srl", "Ets97D", "Pvr", "raptor")
epithelial tube morphogenesis (GO:0060562)	0.785425	0.889497	0.0573667	0.356228	0.730968	10	c("arm", "trh", "jar")
organonitrogen compound catabolic process (GO:1901565)	0.793939	0.893079	0.0567672	0.34483	0.730047	12	c("fzy", "Psa")
salivary gland cell autophagic cell death (GO:0035071)	0.859316	0.929813	0.0502948	0.289472	0.729021	27	c("Trf2", "bel", "ctp", "l(2)gl")
response to ketone (GO:1901654)	0.821577	0.914634	0.0564118	0.342407	0.726816	13	c("Trf2", "su(Hw)", "Nup98-96", "ph-p")
peptidyl-tyrosine phosphorylation (GO:0018108)	0.821577	0.914634	0.0564118	0.341843	0.725619	13	c("Btk29A", "Ptpmeg", "Ptp61F", "Ack")
positive regulation of filopodium assembly (GO:0051491)	0.84127	0.922519	0.0532386	0.303896	0.723655	20	c("kra", "ena", "Mipp1", "HSPC300", "par-6", "Lar", "Arpc1", "CG15456", "Sra-1")
ubiquitin-dependent protein catabolic process via the multivesicular body sorting pathway (GO:0043162)	0.796875	0.894535	0.0550211	0.341355	0.72035	11	c("Vps28", "Vps25", "lsn", "Vps20", "shrb", "Vps2", "Vps4", "Vps36")
synaptic vesicle localization (GO:0097479)	0.823171	0.914634	0.0553643	0.325011	0.719767	15	c("sesB", "Cdk5", "DCTN1-p150", "AP-2alpha", "htt", "nonC")
hemocyte migration (GO:0035099)	0.851107	0.925748	0.0533478	0.308296	0.715935	18	c("Rap1", "shg", "chb", "Pvr", "Pvf1", "if", "Ras85D")
spliceosomal complex assembly (GO:0000245)	0.814453	0.909584	0.0540088	0.336018	0.709088	11	c("tra", "crn", "hfp", "CG7564", "SRPK", "tra2", "CG3198", "Sf3b1")
cellular response to oxidative stress (GO:0034599)	0.834331	0.920125	0.0538979	0.312671	0.707585	16	c("Sirup", "sesB", "Prx2540-1", "bsk")
regulation of glial cell proliferation (GO:0060251)	0.817814	0.912402	0.0554793	0.34273	0.703269	10	c("ago", "slmb", "RIOK2", "hpo", "yki", "Mer")
negative regulation of defense response (GO:0031348)	0.837398	0.920125	0.0545681	0.315137	0.6979	15	c("Nxt1", "E(bx)", "sax", "MED6", "krz", "scny", "puf")
positive regulation of transferase activity (GO:0051347)	0.828283	0.916161	0.054794	0.329235	0.697031	12	c("btl", "Egfr", "smid", "Pvr")
regulation of terminal button organization (GO:2000331)	0.852295	0.925748	0.052913	0.302697	0.685014	16	c("Ten-a", "TBPH", "wnd", "S6k")
synaptic vesicle transport (GO:0048489)	0.86157	0.929813	0.0540088	0.314687	0.682859	14	c("sesB", "Git", "Cdk5", "DCTN1-p150", "AP-2alpha", "htt", "nonC")
regulation of actin filament-based process (GO:0032970)	0.869565	0.933819	0.0515309	0.291441	0.67078	17	c("sti", "jar", "Rok", "ena", "step")
inner mitochondrial membrane organization (GO:0007007)	0.860324	0.929813	0.0531298	0.320656	0.657974	10	c("CG6878", "QIL1", "CG14270", "CG3776")
cellular response to insulin stimulus (GO:0032869)	0.939509	0.975307	0.0459538	0.256462	0.657651	30	c("Ilp4", "Myc", "nclb", "Sirt1", "S6k", "srl", "Pi3K21B", "Pvr", "Rab10", "raptor", "Thor", "chico", "tgo", "Sik3", "Pi3K92E")
protein import into mitochondrial matrix (GO:0030150)	0.882231	0.941853	0.052913	0.301757	0.654801	14	c("CG6878", "CG12379", "Tim17b", "Tim23", "Tom20", "ttm50", "CG8531", "blp")
positive regulation of protein polymerization (GO:0032273)	0.892216	0.947662	0.0508054	0.289101	0.654245	16	c("Jupiter", "Lam", "dco", "RhoU", "Ssrp", "Nup98-96")
regulation of mitochondrion organization (GO:0010821)	0.870707	0.934125	0.0524828	0.308012	0.652099	12	c("ago", "Drp1", "CG6878", "QIL1")
negative regulation of innate immune response (GO:0045824)	0.890496	0.946966	0.0524828	0.299913	0.6508	14	c("Nxt1", "E(bx)", "sax", "MED6", "scny", "puf")
positive regulation of stress-activated MAPK cascade (GO:0032874)	0.939335	0.975307	0.0475434	0.270463	0.647862	21	c("rdx", "Traf4", "slpr", "Dhx15", "Mnn1", "Cka")
ecdysone-mediated induction of salivary gland cell autophagic cell death (GO:0035072)	0.894628	0.947662	0.0522693	0.298063	0.646785	14	c("bel", "l(2)gl", "BRWD3", "rept")
induction of programmed cell death by ecdysone (GO:0035078)	0.894628	0.947662	0.0522693	0.298063	0.646785	14	c("bel", "l(2)gl", "BRWD3", "rept")
regulation of neuromuscular synaptic transmission (GO:1900073)	0.884615	0.943474	0.0518458	0.311329	0.638836	10	c("Dcp-1", "Csp", "wgn")
positive regulation of plasma membrane bounded cell projection assembly (GO:0120034)	0.94152	0.976458	0.0472587	0.263456	0.638034	23	c("kra", "ena", "Mipp1", "HSPC300", "par-6", "Lar", "Arpc1", "CG15456", "Sra-1")
regulation of actin cytoskeleton organization (GO:0032956)	0.948276	0.978337	0.0461379	0.254777	0.634684	26	c("Gbeta13F", "sti", "jar", "Rok", "ena", "fog", "step")
lysosome organization (GO:0007040)	0.90081	0.953284	0.0510114	0.303948	0.623691	10	c("TER94", "Rab14", "dor", "or", "Mitf", "rb", "Vps11", "spin", "cm", "g")
protein complex assembly (GO:0006461)	0.904858	0.95664	0.0508054	0.299559	0.614685	10	c("CG7483", "HSPC300", "zip")
autophagosome maturation (GO:0097352)	0.917355	0.963312	0.0511148	0.280889	0.609518	14	c("TER94", "Vps28", "Vps25")
response to reactive oxygen species (GO:0000302)	0.90625	0.957183	0.049094	0.282906	0.597008	11	c("Sirup", "bsk", "CG7970", "Rpi")
positive regulation of cell growth (GO:0030307)	0.973832	0.992962	0.0438002	0.223109	0.585637	33	c("Myc", "bun", "dco", "Cdk4", "vito", "S6k", "srl")
positive regulation of JNK cascade (GO:0046330)	0.948413	0.978337	0.0477342	0.244429	0.579698	19	c("rdx", "Traf4", "slpr", "Mnn1", "Cka")
dorsal closure, elongation of leading edge cells (GO:0007394)	0.92915	0.971962	0.0495902	0.281081	0.576769	10	c("cno", "slpr")
heparan sulfate proteoglycan biosynthetic process (GO:0015012)	0.933594	0.971962	0.0477342	0.270249	0.570297	11	c("Hs6st", "ttv")
heparan sulfate proteoglycan metabolic process (GO:0030201)	0.933594	0.971962	0.0477342	0.270249	0.570297	11	c("Hs6st", "ttv")
phagocytosis, engulfment (GO:0006911)	0.948133	0.978337	0.0497903	0.261394	0.554852	13	c("NimC4", "bsk", "RhoU")
mitochondrial transport (GO:0006839)	0.992579	0.997153	0.0425878	0.203188	0.541208	35	c("COX5B", "sesB", "Tom7", "Tim9a", "CG6878")
initiation of dorsal closure (GO:0007392)	0.977778	0.995208	0.0471642	0.236708	0.50114	12	c("cno", "slpr", "zip")
imaginal disc fusion (GO:0046528)	0.981891	0.995208	0.0467883	0.215579	0.500625	18	c("Traf4", "bsk", "slpr", "Mnn1", "alph")
imaginal disc fusion, thorax closure (GO:0046529)	0.981891	0.995208	0.0467883	0.215579	0.500625	18	c("Traf4", "bsk", "slpr", "Mnn1", "alph")
sterol biosynthetic process (GO:0016126)	0.97166	0.992962	0.0475434	0.241315	0.49517	10	c("woc", "LBR", "dib")
establishment of protein localization to vacuole (GO:0072666)	0.97166	0.992962	0.0475434	0.240708	0.493924	10	c("Vps28", "Vps25", "lsn", "Vti1b", "Vti1a")
NADH dehydrogenase complex assembly (GO:0010257)	0.972656	0.992962	0.045862	0.230053	0.485473	11	c("CG3262", "ND-B12", "sicily", "CG5569")
mitochondrial respiratory chain complex I assembly (GO:0032981)	0.972656	0.992962	0.045862	0.230053	0.485473	11	c("CG3262", "ND-B12", "sicily", "CG5569")
mitochondrial respiratory chain complex I biogenesis (GO:0097031)	0.972656	0.992962	0.045862	0.230053	0.485473	11	c("CG3262", "ND-B12", "sicily", "CG5569")
proteoglycan biosynthetic process (GO:0030166)	0.981818	0.995208	0.0469759	0.229228	0.485303	12	c("Hs6st", "ttv")
lipid phosphorylation (GO:0046834)	0.973684	0.992962	0.0474483	0.236232	0.48474	10	c("Socs36E", "Pi3K21B", "Pi3K92E", "fwd", "Socs16D", "Socs44A", "PIP4K", "Pi3K68D", "Mulk", "rdgA")
phosphatidylinositol metabolic process (GO:0046488)	0.992172	0.997153	0.0450443	0.199368	0.477563	21	c("Vap33", "CG6707", "Socs36E", "Pi3K21B", "PGAP3", "CG7956", "Pi3K92E", "Pten")
regulation of cellular catabolic process (GO:0031329)	0.996219	0.998969	0.0432769	0.182308	0.467497	30	c("Myc", "Atg8a", "Acn", "Atg4a", "Rae1", "Gyf", "raptor")
mitochondrial respiratory chain complex IV assembly (GO:0033617)	0.987854	0.996079	0.0467883	0.227648	0.467126	10	c("CG14483", "l(3)87Df", "CG13018", "CG7382", "CG11562", "CG17996", "bsf", "CG9065", "CG34242")
mitochondrial respiratory chain complex IV biogenesis (GO:0097034)	0.987854	0.996079	0.0467883	0.227648	0.467126	10	c("CG14483", "l(3)87Df", "CG13018", "CG7382", "CG11562", "CG17996", "bsf", "CG9065", "CG34242")
mitochondrion distribution (GO:0048311)	0.987854	0.996079	0.0467883	0.21967	0.450756	10	c("Drp1", "ttv", "milt", "Rim2", "EndoG", "larp", "sfl", "Pink1", "Dhc64C", "Khc")
respiratory chain complex IV assembly (GO:0008535)	0.989627	0.996944	0.04783	0.209091	0.44383	13	c("CG14483", "l(3)87Df", "CG13018", "CG3803", "CG7382", "CG11562", "CG17996", "bsf", "CG9065", "CG34242", "CG5037", "Scox", "COX6B")
regulation of GTPase activity (GO:0043087)	1	1	0.0453152	0.152631	0.431889	48	c("CG9135", "RhoGAP18B", "pbl", "RhoGAP19D", "sky", "CG8243", "RanGAP", "CG5745", "CG16896", "RhoGAP93B")
negative regulation of transmembrane receptor protein serine/threonine kinase signaling pathway (GO:0090101)	0.993902	0.997563	0.0466948	0.187285	0.414758	15	c("Dad", "Dd", "brk", "sax", "Ube3a", "MAN1")

## Sheet: Interm_Tr
pathway	pval	padj	log2err	ES	NES	size	leadingEdge
regulation of tube size, open tracheal system (GO:0035151)	2.28802e-13	2.62436e-10	0.932595	0.848269	2.05489	46	c("Gasp", "serp", "verm", "Nrg", "Lac", "vari", "Fas2", "Atpalpha", "kni", "pck", "obst-A", "Rho1", "nrv2", "cold", "ttk", "cora", "sinu", "pasi2", "sqh", "Nrx-IV", "crim", "pasi1", "sano", "bark", "kune", "Mcr", "Chc", "crok", "mmy", "kkv", "zip", "knk")
regulation of tube size (GO:0035150)	1.27978e-09	4.89303e-07	0.788187	0.889226	2.01923	23	c("Gasp", "Nrg", "Lac", "vari", "kni", "pck", "obst-A", "Rho1", "nrv2", "cold", "ttk", "cora", "sinu", "Nrx-IV", "crim", "crok", "mmy", "knk", "Sec24CD")
establishment of blood-brain barrier (GO:0060856)	2.92722e-06	0.000373058	0.627257	0.877467	1.87116	16	c("Nrg", "pck", "nrv2", "cold", "cora", "sinu", "pasi2", "Nrx-IV", "pasi1", "kune", "Cont", "Galphai")
septate junction assembly (GO:0019991)	5.82334e-07	0.000133587	0.659444	0.795206	1.87039	33	c("Nrg", "Lac", "vari", "Atpalpha", "pck", "nrv2", "cold", "cora", "sinu", "pasi2", "Nrx-IV", "crim", "pasi1", "kune", "Mcr", "crok", "Cont", "Tsf2", "Galphai", "bou")
regulation of tube length, open tracheal system (GO:0035159)	5.28724e-07	0.000133587	0.659444	0.786887	1.857	35	c("serp", "verm", "vari", "Fas2", "Atpalpha", "Rho1", "nrv2", "pasi2", "sqh", "pasi1", "deltaCOP", "sano", "bark", "kune", "Mcr", "Chc", "kkv", "zip", "knk", "gammaCOP", "Sec24CD", "dsh", "wus")
establishment of glial blood-brain barrier (GO:0060857)	4.61061e-06	0.000528837	0.610527	0.873282	1.85344	15	c("Nrg", "pck", "nrv2", "cora", "sinu", "pasi2", "Nrx-IV", "pasi1", "kune", "Cont", "Galphai")
apical junction assembly (GO:0043297)	1.67574e-06	0.000240259	0.643552	0.739092	1.78003	43	c("Nrg", "Lac", "vari", "Atpalpha", "pck", "nrv2", "cold", "cora", "arm", "sinu", "pasi2", "Nrx-IV", "crim", "pasi1", "kune", "Mcr", "crok", "Cont", "Tsf2", "Galphai", "bou")
cell-cell junction assembly (GO:0007043)	1.41867e-06	0.000240259	0.643552	0.728015	1.77068	47	c("Nrg", "Lac", "vari", "Atpalpha", "pck", "nrv2", "cold", "cora", "arm", "sinu", "pasi2", "Nrx-IV", "crim", "pasi1", "bark", "kune", "Mcr", "crok", "Cont", "Tsf2", "Galphai", "p120ctn", "bou", "kirre", "Src64B")
negative regulation of cellular catabolic process (GO:0031330)	0.000215852	0.00884224	0.518848	0.78352	1.75283	20	c("Sec61alpha", "Sec61beta", "Sec61gamma", "CG12384", "BI-1", "InR", "Rheb", "Ras85D", "Akt1", "sesB")
heart process (GO:0003015)	0.000530952	0.0164595	0.477271	0.843008	1.72481	12	c("Ggamma1", "cora", "sinu", "Nrx-IV", "SERCA", "wupA", "spi")
glial cell development (GO:0021782)	0.0001609	0.00802404	0.518848	0.742323	1.72206	28	c("Nrg", "pck", "nrv2", "cora", "sinu", "pasi2", "Nrx-IV", "pasi1", "kune", "Cont", "Sdc", "Galphai")
regulation of tube diameter (GO:0035296)	0.000298823	0.0110564	0.498493	0.810541	1.72028	15	c("Fas2", "Atpalpha", "rib", "nrv2", "deltaCOP", "EcR", "kkv", "knk", "gammaCOP", "Sec24CD")
nuclear migration (GO:0007097)	0.000421414	0.0142165	0.498493	0.804354	1.70715	15	c("Lam", "Msp300", "tacc", "msn", "Lis-1", "AGO2", "ens", "koi", "Khc")
chitin-based cuticle development (GO:0040003)	5.14758e-05	0.0034731	0.557332	0.713994	1.70169	40	c("Gasp", "exp", "obst-A", "Cht5", "Sar1", "ttk", "Lam", "cora", "dsx-c73A", "Sec23", "EcR", "mmy", "kkv", "mgl", "knk", "gammaCOP", "Sec24CD", "Cpr51A", "Akt1", "Cht7", "puc")
regulation of translation (GO:0006417)	1.65912e-06	0.000240259	0.643552	0.670498	1.67982	69	c("pAbp", "Rbfox1", "Hrb27C", "Dp1", "AGO1", "kra", "Hrb98DE", "brat", "CG7414", "eIF4G1", "eIF3j", "pum", "sqd", "Sxl", "Paip2", "eIF3b", "CG4612", "Rack1", "Lis-1", "Unr", "eIF3d1", "Rheb", "glo", "eIF4EHP", "eIF3a", "EndoU", "bru2", "msi", "mxt", "bol", "CG8963", "twin")
RNA interference (GO:0016246)	0.000742689	0.0212966	0.477271	0.739644	1.67848	22	c("Hsc70-3", "Hsc70-4", "AGO1", "vig", "Rm62", "AGO2", "Tis11", "hdc", "Ars2")
nucleus localization (GO:0051647)	0.00154593	0.0347682	0.45506	0.781456	1.66642	16	c("Bsg", "Lam", "Msp300", "tacc", "msn", "Lis-1", "ens", "koi", "Khc")
head involution (GO:0008258)	0.000312332	0.0111952	0.498493	0.706853	1.66523	34	c("chrb", "Sec61alpha", "rib", "emc", "scyl", "Rac1", "EcR", "Mcr", "peb", "pum", "hid", "zip", "wal", "Rac2")
embryonic development via the syncytial blastoderm (GO:0001700)	8.04182e-10	4.61198e-07	0.801216	0.645097	1.66405	150	c("chrb", "Sec61alpha", "Myo10A", "Atpalpha", "rib", "Ggamma1", "Rho1", "emc", "chic", "Hsc70-4", "lolal", "cora", "arm", "sinu", "Inx3", "Nrx-IV", "scyl", "CtBP", "Rac1", "ed", "cdi", "Rab11", "Vha13", "EcR", "Mcr", "mmy", "bic", "Cdc42", "peb", "pum", "hid", "Eip63E", "Sema1b", "rhea", "msn", "zip", "wal", "InR", "Hmgs", "alph", "ems", "Rac2", "Pkn", "bsk", "spi", "AGO2", "FER", "mys", "Rala", …
photoreceptor cell axon guidance (GO:0072499)	0.0014182	0.033435	0.45506	0.736522	1.66337	21	c("Nrg", "Fas2", "hts", "beta-Spec", "Moe", "peb", "jbug", "Cam", "Lis-1", "Abi")
positive regulation of cellular protein metabolic process (GO:0032270)	0.00116818	0.0292642	0.45506	0.760654	1.66297	18	c("pAbp", "Hrb27C", "Dp1", "Hrb98DE", "pum", "CG4612", "vih", "Rheb", "mxt")
regulation of tube diameter, open tracheal system (GO:0035158)	0.00317141	0.0559631	0.431708	0.822689	1.66048	11	c("Fas2", "Atpalpha", "nrv2", "deltaCOP", "kkv", "knk", "gammaCOP", "Sec24CD", "garz", "rtv")
positive regulation of cellular amide metabolic process (GO:0034250)	0.00122912	0.0299958	0.45506	0.759357	1.66014	18	c("pAbp", "Hrb27C", "Dp1", "Hrb98DE", "pum", "CG4612", "vvl", "Rheb", "mxt")
positive regulation of response to wounding (GO:1903036)	0.00169118	0.0365997	0.45506	0.777984	1.65901	16	c("Rho1", "chic", "Imp", "Rac1", "Cdc42", "Rac2", "Pkn", "Akt1", "Cad96Ca", "Mtl")
posttranscriptional gene silencing by RNA (GO:0035194)	0.0014857	0.0340819	0.45506	0.727309	1.65011	24	c("Hsc70-3", "Hsc70-4", "AGO1", "vig", "Rm62", "AGO2", "Tis11", "hdc", "CG6701", "Ars2", "DCP2", "me31B")
positive regulation of cellular biosynthetic process (GO:0031328)	0.00110203	0.0287279	0.45506	0.717	1.63871	25	c("pAbp", "Hrb27C", "Dp1", "Hrb98DE", "pum", "CG4612", "Rack1", "vvl", "Rheb", "mxt", "CG1764")
regulation of developmental growth (GO:0048638)	0.000124153	0.00712015	0.518848	0.666814	1.63779	55	c("Gasp", "Fas2", "Hr4", "obst-A", "dally", "brat", "wbl", "Cdc42", "pum", "atl", "hid", "InR", "Ras85D", "Rab8", "Akt1", "pip", "CaMKII", "Myc", "pico")
actin filament bundle assembly (GO:0051017)	0.00355554	0.0611714	0.431708	0.752888	1.63261	17	c("hts", "Rho1", "ctp", "Rac1", "ed", "sn", "Rac2", "FER", "Src64B", "Mtl", "Fim", "IRSp53", "Src42A", "Actn")
embryo development ending in birth or egg hatching (GO:0009792)	0.000195166	0.00839853	0.518848	0.667456	1.62193	48	c("Atpalpha", "Hsc70-4", "lolal", "cora", "CtBP", "cdi", "Vha13", "wbl", "bic", "Eip63E", "Sema1b", "InR", "Hmgs", "ems", "lark", "SelG", "Deaf1", "Mo25", "Myc", "drk", "vib")
ER to Golgi vesicle-mediated transport (GO:0006888)	0.000168243	0.00802933	0.518848	0.659489	1.61898	54	c("ergic53", "Sar1", "KdelR", "CHOp24", "Rab1", "eca", "deltaCOP", "Sec23", "beta'COP", "epsilonCOP", "Sec13", "loj", "CG13887", "bai", "Sec22", "gammaCOP", "p24-1", "betaCOP", "alphaCOP", "ArfGAP3", "Sec31", "CG17883")
cuticle pattern formation (GO:0035017)	0.002189	0.0448353	0.431708	0.693949	1.61446	29	c("CrebA", "Sar1", "arm", "Sec23", "SrpRbeta", "gus", "sn", "Sec13", "fz2", "zip")
positive regulation of macromolecule biosynthetic process (GO:0010557)	0.0030393	0.05447	0.431708	0.72104	1.61305	20	c("pAbp", "Hrb27C", "Dp1", "Hrb98DE", "pum", "CG4612", "Rack1", "Rheb", "mxt")
chitin-based larval cuticle pattern formation (GO:0035293)	0.00255205	0.0487867	0.431708	0.736895	1.61103	18	c("CrebA", "Sar1", "arm", "Sec23", "SrpRbeta", "Sec13", "fz2", "pan", "ck", "lgs")
actin filament bundle organization (GO:0061572)	0.00475039	0.0716934	0.407018	0.741682	1.60831	17	c("hts", "Rho1", "ctp", "Rac1", "sn", "Rac2", "FER", "Khc", "Mtl", "Fim", "IRSp53", "Src42A", "Actn")
response to endoplasmic reticulum stress (GO:0034976)	0.00243082	0.0472567	0.431708	0.685727	1.6032	31	c("Hsc70-3", "Pdi", "ERp60", "Xbp1", "eIF2beta", "bark", "CG9005", "shep", "Cat", "Ufm1", "Der-1", "meigo", "cnc", "Cbs", "Mekk1")
negative regulation of autophagy (GO:0010507)	0.0042066	0.0679573	0.407018	0.709755	1.60292	21	c("Sec61alpha", "Sec61beta", "Sec61gamma", "CG12384", "BI-1", "InR", "Rheb", "Ras85D", "sesB")
chitin-based embryonic cuticle biosynthetic process (GO:0008362)	0.0030012	0.05447	0.431708	0.732895	1.60229	18	c("Gasp", "obst-A", "cora", "EcR", "mmy", "kkv", "knk", "gammaCOP", "Akt1", "puc")
regulation of embryonic development (GO:0045995)	0.00284735	0.052676	0.431708	0.680727	1.59757	32	c("how", "Gbeta13F", "Ggamma1", "Rho1", "ttk", "eIF4E1", "tyn", "msn", "neo", "lark", "SelG", "tsl", "Top1", "Tl", "mey", "Rap1", "cta", "RhoGEF2")
regulation of actin cytoskeleton organization (GO:0032956)	0.00357322	0.0611714	0.431708	0.68831	1.59676	28	c("Gbeta13F", "Ggamma1", "Rho1", "Moe", "sqh", "ed", "Cdc42", "cpb", "Crk", "dsh", "Abi", "ena", "shi", "cta", "RhoGEF2")
nuclear export (GO:0051168)	0.00241448	0.0472567	0.431708	0.696428	1.5917	25	c("Moe", "edl", "sqd", "SF2", "emb", "U2af50")
axon development (GO:0061564)	9.38116e-05	0.00566326	0.538434	0.643418	1.59079	59	c("Nrg", "ckn", "Fas2", "Fas3", "lola", "Hsc70-4", "dally", "beta-Spec", "Rab5", "Rac1", "mmy", "Cdc42", "mfas", "betaTub60D", "Arp3", "ben", "mas", "ems", "Trim9", "Dlic", "Khc", "Ptp99A", "fax", "tutl", "ena")
striated muscle cell development (GO:0055002)	0.00508446	0.0735432	0.407018	0.712856	1.5786	19	c("Rac1", "Mlc2", "tmod", "sd", "zip", "up", "LanB1", "wupA", "Mhc", "sty", "wap")
myofibril assembly (GO:0030239)	0.00438095	0.0697909	0.407018	0.670889	1.57448	32	c("how", "hts", "Bsg", "Mlc2", "tmod", "Dg", "rhea", "zip", "up", "wupA", "mys", "Mhc", "cher", "mask", "Mical", "tw", "bt", "sls", "Actn")
oenocyte differentiation (GO:0001742)	0.00760883	0.0940661	0.407018	0.795646	1.5744	10	c("how", "exd", "spi", "abd-A")
morphogenesis of embryonic epithelium (GO:0016331)	1.92441e-05	0.00155746	0.57561	0.616756	1.57113	105	c("Lac", "Sec61alpha", "Myo10A", "rib", "Ggamma1", "Rho1", "emc", "chic", "cora", "arm", "sinu", "Inx3", "Nrx-IV", "Inx2", "Rac1", "ed", "Rab11", "Mcr", "mmy", "kkv", "Cdc42", "peb", "msn", "zip", "knk", "alph", "Rac2", "Pkn", "bsk", "spi", "FER", "mys", "Rala", "Ras85D", "dsh", "Src64B", "Mad", "Cka", "Mtl", "puc", "Traf4", "ena", "hep", "scrib", "Rap1", "RhoGEF2", "Src42A")
energy coupled proton transmembrane transport, against electrochemical gradient (GO:0015988)	0.00725081	0.0934458	0.407018	0.736247	1.57001	16	c("Atpalpha", "Vha16-1", "Vha13", "Vha36-1", "Vha55", "VhaAC45", "VhaAC39-1", "ND-20", "Vha26", "Vha68-2", "VhaSFD", "VhaPPA1-1")
dorsal closure (GO:0007391)	2.03678e-05	0.00155746	0.57561	0.617053	1.56918	100	c("Sec61alpha", "Myo10A", "alpha-Cat", "rib", "Ggamma1", "Rho1", "emc", "chic", "cora", "arm", "sinu", "Inx3", "Nrx-IV", "Rab5", "Rac1", "ed", "Rab11", "Mcr", "mmy", "Cdc42", "peb", "msn", "zip", "alph", "Rac2", "Pkn", "bsk", "spi", "FER", "mys", "Rala", "Ras85D", "dsh", "Src64B", "Mad", "Cka", "Mtl", "puc", "Traf4", "ena", "Sac1", "hep", "scrib", "Rap1", "Src42A")
positive regulation of axon guidance (GO:1902669)	0.00751922	0.0940661	0.407018	0.746666	1.56805	14	c("chic", "Rac1", "mmy", "S6k", "Rheb", "Vang", "dsh", "pk")
anterograde trans-synaptic signaling (GO:0098916)	0.00666298	0.089911	0.407018	0.665884	1.56621	33	c("pAbp", "Atpalpha", "cpo", "Chc", "pum", "alphaSnap", "sesB", "CaMKII", "Galphas", "Sap47", "Ent2", "scramb2", "shi", "scrib", "Acsl", "Rop")
muscle contraction (GO:0006936)	0.00935054	0.107202	0.38073	0.790337	1.5639	10	c("Chd64", "Tm1", "Mlc1", "zip", "up", "wupA", "Mhc", "bt")
positive regulation of wound healing (GO:0090303)	0.0120956	0.124623	0.38073	0.764143	1.56345	12	c("Rho1", "Rac1", "Cdc42", "Rac2", "Pkn", "Cad96Ca", "Mtl")
positive regulation of transport (GO:0051050)	0.0169383	0.143151	0.352488	0.773971	1.56214	11	c("Arf79F", "Moe", "Chc", "wdp")
larval chitin-based cuticle development (GO:0008363)	0.00829371	0.0992275	0.38073	0.691	1.56056	21	c("CrebA", "Sar1", "arm", "Sec23", "SrpRbeta", "Sec13", "fz2")
axon choice point recognition (GO:0016198)	0.00654428	0.0893605	0.407018	0.686876	1.55974	23	c("lola", "kra", "beta-Spec", "alpha-Spec", "Rac1", "eIF2beta", "ab", "Trim9", "drl", "Galphaq", "tutl", "Sac1", "PlexA", "sli", "comm")
sarcomere organization (GO:0045214)	0.00569828	0.0806904	0.407018	0.67485	1.55896	27	c("how", "hts", "Bsg", "Dg", "rhea", "zip", "up", "wupA", "mys", "Mhc", "cher", "mask", "Mical", "tw", "bt", "sls", "Actn")
response to ecdysone (GO:0035075)	0.0125365	0.126135	0.38073	0.718742	1.55856	17	c("Eip75B", "Blimp-1", "EcR", "Trf2")
translational elongation (GO:0006414)	0.00884511	0.102478	0.38073	0.729013	1.55459	16	c("eEF2", "eEF1alpha1", "eEF1gamma", "Rack1", "eEF1delta")
ATP hydrolysis coupled cation transmembrane transport (GO:0099132)	0.00762698	0.0940661	0.407018	0.730264	1.5499	15	c("Atpalpha", "Vha16-1", "Vha13", "Vha36-1", "Vha55", "VhaAC45", "VhaAC39-1", "Vha26", "Vha68-2", "VhaSFD", "VhaPPA1-1")
ATP hydrolysis coupled proton transport (GO:0015991)	0.00762698	0.0940661	0.407018	0.730264	1.5499	15	c("Atpalpha", "Vha16-1", "Vha13", "Vha36-1", "Vha55", "VhaAC45", "VhaAC39-1", "Vha26", "Vha68-2", "VhaSFD", "VhaPPA1-1")
axon midline choice point recognition (GO:0016199)	0.00682863	0.0910749	0.407018	0.68119	1.54583	22	c("lola", "kra", "beta-Spec", "alpha-Spec", "Rac1", "eIF2beta", "Trim9", "drl", "Galphaq", "tutl", "Sac1", "PlexA", "sli", "comm")
Golgi vesicle transport (GO:0048193)	0.000197699	0.00839853	0.518848	0.610423	1.54388	86	c("Arf79F", "ergic53", "Sar1", "KdelR", "CHOp24", "Rab1", "ct", "eca", "deltaCOP", "Sec23", "Rab11", "beta'COP", "Rab6", "epsilonCOP", "CG11857", "loj", "zetaCOP", "CG13887", "alphaSnap", "bai", "Sec22", "gammaCOP", "p24-1", "Rab8", "betaCOP", "sau", "alphaCOP", "ArfGAP3", "Sec31", "CG17883")
trachea development (GO:0060438)	0.00874761	0.102383	0.38073	0.696926	1.54332	19	c("verm", "Atpalpha", "exp", "kkv", "wdp", "sima", "Ccm3", "Ras85D")
neuron projection fasciculation (GO:0106030)	0.0100244	0.111631	0.38073	0.723508	1.54285	16	c("Fas2", "Fas3", "Hsc70-4", "Rac1", "mmy", "Arp3", "mas")
photoreceptor cell development (GO:0042461)	0.0083116	0.0992275	0.38073	0.679245	1.54241	23	c("Bsg", "Moe", "EcR", "edl", "peb", "ben", "msn", "Ras85D")
initiation of dorsal closure (GO:0007392)	0.0168994	0.143151	0.352488	0.752913	1.54047	12	c("Rho1", "Rac1", "Rab11", "zip", "Rac2", "FER", "Mtl")
actomyosin structure organization (GO:0031032)	0.00466699	0.0716934	0.407018	0.649068	1.54009	38	c("how", "hts", "Bsg", "cora", "Mlc2", "tmod", "Tm1", "Dg", "rhea", "zip", "up", "wupA", "mys", "Mhc", "cher", "mask", "Mical", "tw", "bt")
regulation of cellular component organization (GO:0051128)	0.000516578	0.0164587	0.477271	0.619465	1.53799	62	c("Act57B", "eIF4E1", "beta-Spec", "pix", "par-1", "Rab5", "alpha-Spec", "Rac1", "Rab11", "Pdk1", "bic", "mgl", "Paip2", "ArfGAP1", "Nost", "Rala", "mxt", "Khc", "Rab4", "cnc", "TER94", "Snap29", "Thor", "CG9328", "Pka-C1", "BicD", "Sra-1", "scrib", "Synd")
epithelial fluid transport (GO:0042045)	0.0103614	0.113186	0.38073	0.720825	1.53713	16	c("pck", "crim", "bark", "Vha13", "Chc", "kkv", "Hr78", "knk", "Vha26", "wus", "colt")
liquid clearance, open tracheal system (GO:0035002)	0.0103614	0.113186	0.38073	0.720825	1.53713	16	c("pck", "crim", "bark", "Vha13", "Chc", "kkv", "Hr78", "knk", "Vha26", "wus", "colt")
lumen formation, open tracheal system (GO:0035149)	0.0070987	0.0925251	0.407018	0.671104	1.53382	25	c("rib", "Rho1", "Moe", "Syb", "Sec23", "kkv", "rhea", "knk", "gammaCOP", "Sec24CD", "CCT3", "Mtp", "Vha68-2", "Sac1", "garz", "wat", "btsz", "Membrin", "shot", "wkd")
branch fusion, open tracheal system (GO:0035147)	0.0122776	0.124623	0.38073	0.684321	1.53091	20	c("ttk", "arm", "trn", "ed", "dnd", "gammaCOP", "hdc", "esg")
tube fusion (GO:0035146)	0.0122776	0.124623	0.38073	0.684321	1.53091	20	c("ttk", "arm", "trn", "ed", "dnd", "gammaCOP", "hdc", "esg")
cellular metal ion homeostasis (GO:0006875)	0.0151127	0.139792	0.38073	0.726516	1.52573	14	c("Atpalpha", "nrv2", "nrv1", "SERCA", "up", "PMCA", "anne", "SPoCk")
Golgi organization (GO:0007030)	0.00062763	0.0184588	0.477271	0.608817	1.52279	68	c("stg", "ergic53", "CHOp24", "Rab1", "eca", "Sec23", "atl", "loj", "bai", "hppy", "Sec24CD", "p24-1", "Grasp65", "CG8230", "Abi", "sau", "eIF3m", "Cad96Ca", "TER94", "Ost48", "fwd", "Snap29", "GM130", "Pkc98E", "mEFTu1", "garz", "SCAR", "CG31650", "Arl1")
brain development (GO:0007420)	0.00943975	0.107202	0.38073	0.648512	1.52196	32	c("cib", "noc", "chic", "brat", "exd", "tgo", "Lis-1", "ems", "vvl", "Dmtn", "Nipped-B")
plasma membrane bounded cell projection organization (GO:0120036)	0.0161258	0.142623	0.352488	0.722764	1.51785	14	c("Manf", "M6", "Rac1", "Cdc42", "stai", "CG14995")
regulation of neuron remodeling (GO:1904799)	0.0147417	0.139512	0.38073	0.711768	1.51781	16	c("Fas2", "Arf79F", "ctp", "EcR", "InR", "bsk", "hdc", "Cul1", "Mical")
respiratory system development (GO:0060541)	0.000131155	0.00716356	0.518848	0.595383	1.51669	105	c("serp", "verm", "Lac", "vari", "stg", "rib", "kni", "pck", "noc", "Rho1", "nrv2", "sinu", "ct", "Rac1", "mmy", "elB", "kkv", "peb", "wdp", "sima", "hid", "Hr78", "knk", "wal", "InR", "ems", "gammaCOP", "Rac2", "Mipp1", "spi", "Ras85D", "mbf1", "esg", "Src64B", "Akt1")
mitotic cytokinesis (GO:0000281)	0.000986141	0.0263047	0.45506	0.614292	1.51655	58	c("Act5C", "Act42A", "Rho1", "chic", "Act57B", "Rab1", "sqh", "alphaSnap", "CG17493", "zip", "shrb", "gammaCOP", "Pkn", "Sep1", "Sep2", "pnut", "sau")
cellular response to heat (GO:0034605)	0.0157015	0.141808	0.352488	0.671395	1.51629	21	c("Hsc70-3", "Hsc70-4", "Gp93", "Sec13", "Hsp60A")
endosome transport via multivesicular body sorting pathway (GO:0032509)	0.0129987	0.128148	0.38073	0.683483	1.51355	19	c("AnxB9", "Rab5", "Rab7", "shrb", "Chmp1", "Vps24", "CG30423", "kst", "Vps60")
axonal fasciculation (GO:0007413)	0.0158551	0.142077	0.352488	0.676125	1.51257	20	c("Fas2", "Fas3", "Hsc70-4", "Rac1", "mmy", "Arp3")
motor neuron axon guidance (GO:0008045)	0.00142835	0.033435	0.45506	0.620157	1.51167	50	c("Nrg", "Fas2", "Rho1", "grn", "haf", "dally", "trn", "Rac1", "Sdc", "Cdc42", "fz2", "Wnt4", "vvl", "NT1", "dsh", "Ptp99A", "cher", "zfh1", "for", "Ten-m", "PlexA")
cytoskeleton organization (GO:0007010)	0.00502738	0.0735432	0.407018	0.63336	1.50951	40	c("Act5C", "Act42A", "alpha-Cat", "rib", "Act57B", "Moe", "Msp300", "Cdc42", "Dg", "Arp3", "rhea", "Arp1", "ena", "Synd", "Arp2", "Ank", "Psn", "Actn", "CG14995")
regulation of multicellular organism growth (GO:0040014)	0.00976741	0.109835	0.38073	0.640631	1.50922	34	c("Gasp", "obst-A", "dally", "wbl", "InR", "S6k", "Ras85D", "Akt1", "tsl", "Desat1", "pip", "Myc", "p38b")
positive regulation of canonical Wnt signaling pathway (GO:0090263)	0.00512943	0.0735432	0.407018	0.647002	1.50879	30	c("dally", "mts", "Pp1-87B", "CtBP", "Diap1", "Hipk", "Pp1alpha-96A", "Tnks", "flw", "gish", "apolpp")
ion transport (GO:0006811)	0.033007	0.197646	0.321776	0.747276	1.50826	11	c("Atpalpha", "nrv2", "porin", "nrv1", "MFS3")
endoplasmic reticulum organization (GO:0007029)	0.0136527	0.130497	0.38073	0.680749	1.5075	19	c("Rtnl1", "ergic53", "Sar1", "Sec23", "atl", "Sec24CD", "jagn", "TER94", "Sec31", "Arl1", "wol")
negative regulation of translation (GO:0017148)	0.00488297	0.0727372	0.407018	0.621919	1.50303	45	c("Rbfox1", "Hrb27C", "AGO1", "kra", "brat", "pum", "sqd", "Sxl", "Paip2", "Unr", "AGO2", "eIF4EHP", "bru2", "msi", "twin", "Ars2", "DCP2", "Thor", "CG13928", "bru3", "me31B", "elav")
open tracheal system development (GO:0007424)	2.0266e-05	0.00155746	0.57561	0.584822	1.50239	139	c("serp", "verm", "Lac", "vari", "stg", "rib", "kni", "pck", "noc", "Rho1", "nrv2", "ttk", "lolal", "arm", "sinu", "ct", "crim", "Rac1", "bark", "Vha13", "Chc", "mmy", "elB", "Sdc", "kkv", "Cdc42", "peb", "hid", "LanA", "Hr78", "knk", "wal", "InR", "ems", "gammaCOP", "Rac2", "vvl", "Mipp1", "spi", "mys", "Ras85D", "Mhc", "mbf1", "Vha26", "esg", "Src64B", "Akt1", "sgl", "wus", "Mad")
regulation of wound healing (GO:0061041)	0.0175975	0.143151	0.352488	0.721455	1.50142	13	c("Rho1", "Rac1", "Cdc42", "Rac2", "Pkn", "Cad96Ca", "Mtl")
cytoplasmic translational initiation (GO:0002183)	0.0350807	0.202199	0.321776	0.743767	1.50118	11	c("eIF4H1", "eIF4E1", "eIF2beta", "eIF4B", "eIF2gamma", "eIF3a", "eIF3m", "eIF1")
canonical Wnt signaling pathway (GO:0060070)	0.0221932	0.171998	0.352488	0.691797	1.50013	17	c("arm", "Pp1-87B", "Pp1alpha-96A", "fz2", "dsh", "flw", "pan", "otk", "lgs")
Ras protein signal transduction (GO:0007265)	0.00165559	0.0365184	0.45506	0.599936	1.49537	66	c("Arf79F", "aru", "Rho1", "Rab1", "Rab5", "Rac1", "Rab7", "Rab11", "CRMP", "Rab6", "Cdc42", "Rab2", "RhoGDI", "Rac2", "Rala", "Ras85D", "rin", "Rab8", "Rab4", "Ras64B", "Mtl", "drk", "Rab14", "RhoGAPp190", "PlexA", "Rap1", "cta")
pole plasm oskar mRNA localization (GO:0045451)	0.0155343	0.141808	0.38073	0.641915	1.49341	29	c("Hrb27C", "chic", "par-1", "lost", "Rab6", "Chc", "Tm1", "sqd", "Pat1", "glo", "rump", "Khc", "cnc")
instar larval development (GO:0002168)	0.00387133	0.0643539	0.431708	0.614518	1.49329	48	c("chic", "CrebA", "Sar1", "eIF4A", "trn", "deltaCOP", "Sec23", "SrpRbeta", "Sec13", "Eip63E", "gammaCOP", "wech", "Ras85D", "Top1", "scrib", "egl", "bs", "Alh")
positive regulation of chemotaxis (GO:0050921)	0.020331	0.159724	0.352488	0.717089	1.49234	13	c("Rac1", "mmy", "S6k", "Rheb", "Vang", "dsh", "pk")
chemical synaptic transmission (GO:0007268)	0.00227245	0.0457282	0.431708	0.592693	1.48766	70	c("pAbp", "Atpalpha", "Manf", "beta-Spec", "cpo", "alpha-Spec", "Chc", "Cdc42", "Dys", "pum", "alphaSnap", "Scamp", "SERCA", "sesB", "CaMKII", "P32", "Galphas", "Sap47", "svp", "Ent2", "Ten-m", "scramb2", "shi", "scrib", "Acsl", "wrd", "cv-c", "Rop", "TBPH", "Nsf2", "Cadps", "dlg1")
cytoskeleton-dependent cytokinesis (GO:0061640)	0.00272871	0.0513088	0.431708	0.600956	1.48657	60	c("Act5C", "Act42A", "Rho1", "chic", "Act57B", "Rab1", "sqh", "alphaSnap", "CG17493", "zip", "shrb", "gammaCOP", "Pkn", "Sep1", "Sep2", "pnut", "sau")
negative regulation of cellular amide metabolic process (GO:0034249)	0.01736	0.143151	0.352488	0.631751	1.48593	33	c("Rbfox1", "AGO1", "kra", "brat", "pum", "sqd", "Sxl", "Paip2", "Unr", "eIF4EHP", "bru2", "msi", "twin", "Spn42Da", "CG13928", "bru3")
protein transport (GO:0015031)	0.000337294	0.0117235	0.498493	0.58238	1.48357	108	c("Myo10A", "Arf79F", "Sar1", "CHOp24", "Rab1", "Rab5", "eca", "Rab7", "Rab11", "beta'COP", "Rab6", "bic", "Arf51F", "loj", "Rab2", "Arf102F", "alphaSnap", "bai", "Scamp", "Arp3", "dnd", "Lis-1", "Chmp1", "p24-1", "emb", "Evi5", "Rab8", "Rab4", "sau", "CG5447", "alphaCOP", "Vps24", "Sec31", "Rab14")
regulation of embryonic cell shape (GO:0016476)	0.0175459	0.143151	0.352488	0.641727	1.48245	27	c("Rho1", "ttk", "tyn", "Rac1", "Rab11", "msn", "Rac2", "neo", "FER", "Mtl", "mey", "Rap1", "cta", "RhoGEF2")
positive regulation of translation (GO:0045727)	0.00839151	0.0992275	0.38073	0.634597	1.47986	30	c("pAbp", "Hrb27C", "Dp1", "Hrb98DE", "pum", "CG4612", "lark", "Rheb", "mxt", "bol", "P32")
positive regulation of organ growth (GO:0046622)	0.0188961	0.150513	0.352488	0.667813	1.47885	19	c("Hipk", "Pdk1", "InR", "S6k", "Akt1", "Desat1", "Myc")
oocyte dorsal/ventral axis specification (GO:0007310)	0.0169383	0.143151	0.352488	0.651089	1.47752	22	c("CkIIbeta", "CkIIalpha", "wbl", "cic", "sel", "bai", "glo", "Khc", "cnc")
regulation of endocytosis (GO:0030100)	0.0184327	0.14889	0.352488	0.636606	1.47682	28	c("Arf79F", "Moe", "Rab5", "Chc", "mgl", "wdp", "ArfGAP1", "Rab4", "Snap29", "BicD", "scrib", "Synd")
enzyme linked receptor protein signaling pathway (GO:0007167)	0.0188961	0.150513	0.352488	0.666876	1.47677	19	c("ckn", "exp", "Gp150", "sel", "FER", "Src64B", "Wsck", "mask", "Shc", "sty", "Src42A", "reb")
positive regulation of endocytosis (GO:0045807)	0.0330897	0.197646	0.321776	0.702408	1.4751	14	c("Arf79F", "Moe", "Chc", "wdp", "Cortactin")
cell junction maintenance (GO:0034331)	0.0370794	0.208684	0.321776	0.720621	1.4744	12	c("Rho1", "Rac1", "Rab11", "bark", "p120ctn", "Rac2")
photoreceptor cell differentiation (GO:0046530)	0.0253301	0.18866	0.352488	0.658868	1.47397	20	c("emc", "arm", "edl", "osa", "Ras85D", "Khc", "svp")
Wnt signaling pathway (GO:0016055)	0.0170113	0.143151	0.352488	0.644788	1.47367	25	c("arm", "CkIalpha", "fz2", "osa", "Wnt4", "dsh", "drl", "Galphao", "pan", "otk", "lgs", "Wnt5")
regulation of translational initiation (GO:0006446)	0.0251147	0.188278	0.352488	0.70622	1.46972	13	c("eIF3j", "eIF3b", "eIF3d1", "eIF3a", "mxt", "bol", "CG8963", "Thor")
axon guidance (GO:0007411)	1.1613e-05	0.00111001	0.593325	0.562767	1.46783	192	c("Nrg", "ckn", "Fas2", "sm", "Fas3", "Hrb27C", "hts", "lola", "Rho1", "grn", "chic", "haf", "Hsc70-4", "dally", "beta-Spec", "Moe", "trn", "Toll-7", "Pp1-87B", "14-3-3epsilon", "Rac1", "brat", "CkIIalpha", "Rab6", "Sdc", "Cdc42", "peb", "jbug", "Cam", "LanA", "betaTub60D", "ab", "fz2", "Dg", "Wnt4", "msn", "InR", "Lis-1", "vvl", "NT1", "bsk", "FER", "mys", "Trim9", "sbb", "dsh", "Src64B", "meigo…
actin cytoskeleton reorganization (GO:0031532)	0.0198419	0.156956	0.352488	0.646372	1.46682	22	c("Rho1", "Rac1", "Rab11", "Cdc42", "Dg", "Rac2", "Pkn", "nuf", "Mtl", "RhoGEF2", "trio", "Actn", "parvin")
regulation of cellular protein metabolic process (GO:0032268)	0.0300341	0.192414	0.352488	0.740567	1.46541	10	c("brat", "CG7414", "eIF4G1", "glo", "EndoU", "msi", "bol", "Sra-1")
salivary gland morphogenesis (GO:0007435)	0.00453324	0.0712277	0.407018	0.596994	1.46333	53	c("rib", "Rho1", "chic", "CrebA", "lolal", "cora", "trn", "Rac1", "deltaCOP", "LanB2", "fz2", "Wnt4", "zip", "gammaCOP", "Rac2", "dsh", "Src64B", "drl", "Mtl")
response to sterol (GO:0036314)	0.0271648	0.192334	0.352488	0.703104	1.46323	13	c("Eip75B", "EcR", "Trf2", "su(Hw)", "Trl")
negative regulation of cellular protein metabolic process (GO:0032269)	0.0148977	0.139512	0.38073	0.616477	1.46275	38	c("Spn43Aa", "Rbfox1", "AGO1", "kra", "brat", "pum", "sqd", "Sxl", "Paip2", "Unr", "eIF4EHP", "bru2", "msi", "twin", "CG13928", "bru3")
positive regulation of cellular component organization (GO:0051130)	0.0279955	0.192414	0.287857	0.689165	1.46267	15	c("Arf79F", "Moe", "Chc", "Cals", "wdp", "mys", "ena")
germarium-derived female germ-line cyst formation (GO:0030727)	0.0297685	0.192414	0.276501	0.668974	1.46254	18	c("AGO1", "alpha-Spec", "Inx2", "Lis-1", "Pdcd4")
wound healing (GO:0042060)	0.0107637	0.115194	0.38073	0.606766	1.46134	43	c("Rho1", "chic", "Cht5", "cold", "sqh", "ed", "sn", "Cdc42", "zip", "bsk", "glo", "Eb1", "EMC3", "Cad96Ca", "Cht7", "puc", "kst")
homophilic cell adhesion via plasma membrane adhesion molecules (GO:0007156)	0.0290635	0.192414	0.276501	0.645807	1.4585	21	c("Lac", "Fas2", "Fas3", "ed", "kirre", "rst", "Fas1", "fw")
protein localization to plasma membrane (GO:0072659)	0.0246285	0.187078	0.352488	0.631226	1.45819	27	c("Arf79F", "Sar1", "arm", "Sec23", "Cdc42", "Sec24CD", "Rab8", "sau", "CG5447", "TM9SF4", "shi")
non-sensory hair organization (GO:0035316)	0.0301399	0.192414	0.271289	0.645182	1.45709	21	c("Rho1", "sqh", "sn", "Nost", "zip", "mwh", "dsh", "fw", "vri", "ck")
oogenesis (GO:0048477)	5.02327e-05	0.0034731	0.557332	0.561334	1.45573	163	c("pAbp", "Rbfox1", "hts", "Eip75B", "ctp", "eIF4A", "dally", "kra", "mts", "lin-28", "arm", "ct", "Pp1-87B", "Rab5", "M6", "Hrb98DE", "yps", "brat", "eff", "Rab11", "EcR", "Cdc42", "Tm1", "pum", "sqd", "Sxl", "sima", "Rack1", "tgo", "msn", "InR", "Lis-1", "Pcyt1", "S6k", "shrb", "cact", "Dlic", "Past1", "BEAF-32", "da", "dsh", "Src64B", "Akt1", "sesB", "Abi", "pip", "Top1", "endos", "twin")
second-messenger-mediated signaling (GO:0019932)	0.0298851	0.192414	0.282013	0.719981	1.45317	11	c("Cam", "CG17493", "CG17272", "TpnC73F", "Galphai", "Galphao", "SPoCk", "TpnC47D")
positive regulation of cellular response to insulin stimulus (GO:1900078)	0.0310345	0.192414	0.276501	0.71992	1.45305	11	c("CycG", "ImpL2", "lin-28", "DENR", "Lst8")
positive regulation of insulin receptor signaling pathway (GO:0046628)	0.0310345	0.192414	0.276501	0.71992	1.45305	11	c("CycG", "ImpL2", "lin-28", "DENR", "Lst8")
positive regulation of neuron maturation (GO:0014042)	0.0295455	0.192414	0.282013	0.697357	1.45127	13	c("Arf79F", "ctp", "EcR", "InR", "bsk", "Cul1")
positive regulation of neuron remodeling (GO:1904801)	0.0295455	0.192414	0.282013	0.697357	1.45127	13	c("Arf79F", "ctp", "EcR", "InR", "bsk", "Cul1")
positive regulation of multicellular organismal process (GO:0051240)	0.0106863	0.115194	0.38073	0.596877	1.44952	49	c("Sar1", "Sec23", "Hipk", "EcR", "Pdk1", "peb", "InR", "S6k", "Sec24CD", "abd-A", "Akt1", "tsl", "Desat1", "Myc", "mld", "p38b", "Usp2")
regulation of autophagy (GO:0010506)	0.00472312	0.0716934	0.407018	0.581697	1.44828	65	c("Sec61alpha", "Sec61beta", "Sec61gamma", "Toll-7", "CG12384", "Atg8a", "EcR", "BI-1", "Atg13", "sima", "InR", "S6k", "bsk", "Rheb", "Ras85D", "sesB", "DOR", "Desat1", "Myc")
dsRNA transport (GO:0033227)	0.0322928	0.19702	0.261664	0.640715	1.447	21	c("Vha16-1", "Rab7", "Chc", "Sap-r", "AGO2", "VhaSFD", "Srp72", "Arl1", "AP-2mu", "CG5382", "CG8671", "lt")
branching involved in open tracheal system development (GO:0060446)	0.0065008	0.0893605	0.407018	0.588419	1.44626	56	c("rib", "noc", "ttk", "Lam", "arm", "trn", "ed", "Vha13", "Cdc42", "rhea", "dnd", "gammaCOP", "VhaAC39-1", "CCT3", "Rheb", "Ras85D", "Vha26", "hdc", "esg", "sgl", "VhaPPA1-1", "sty", "bs", "Mkp3", "par-6", "Nsf2", "put", "TSG101", "form3", "pyd", "shot", "Vha100-1", "aPKC", "apt")
ERAD pathway (GO:0036503)	0.0283702	0.192414	0.352488	0.623305	1.44596	28	c("Hsc70-3", "Sec13", "CG8974", "Sgt", "Der-1", "Rpt3", "TER94", "Ubc7", "Rpt4", "Rpt2", "Rpt5", "tw", "Rpt1", "CG4603", "Rpt6", "sip3")
zygotic determination of anterior/posterior axis, embryo (GO:0007354)	0.0327869	0.197646	0.261664	0.652907	1.44584	19	c("kni", "bowl", "cic", "peb", "knk", "tsl")
positive regulation of axon extension (GO:0045773)	0.0332569	0.197646	0.266351	0.7063	1.4451	12	c("chic", "Rac1", "atl", "Vang", "dsh", "pk")
cellular response to virus (GO:0098586)	0.0303738	0.192414	0.282013	0.729766	1.44404	10	c("Sec61alpha", "AGO2", "RNASEK", "DIP1", "TER94")
positive regulation of filopodium assembly (GO:0051491)	0.0347826	0.202199	0.252961	0.645479	1.44401	20	c("chic", "kra", "Rac1", "Cdc42", "Arp3", "Mipp1", "Abi", "ena", "hep", "Sra-1", "SCAR", "par-6", "shot", "aPKC")
spindle assembly (GO:0051225)	0.0172686	0.143151	0.352488	0.6082	1.44311	38	c("mts", "Pp1-87B", "Diap1", "Non1", "Lis-1", "Mob4", "Eb1", "BuGZ", "sau", "Non2", "wdb", "Pp2A-29B")
Rab protein signal transduction (GO:0032482)	0.0267606	0.191924	0.352488	0.634838	1.44157	23	c("Rab1", "Rab5", "Rab7", "Rab11", "Rab6", "Rab2", "Rab8", "Rab4", "Rab14")
female germ-line stem cell asymmetric division (GO:0048132)	0.0347144	0.202199	0.257206	0.678292	1.4396	15	c("eIF4A", "dally", "eff", "InR", "shrb", "twin", "pelo")
female gamete generation (GO:0007292)	0.000144116	0.00751369	0.518848	0.556795	1.43941	155	c("pAbp", "Rbfox1", "hts", "Eip75B", "ctp", "eIF4A", "kra", "mts", "lin-28", "arm", "ct", "Pp1-87B", "Rab5", "M6", "Hrb98DE", "yps", "brat", "Rab11", "EcR", "Pdk1", "Cdc42", "Tm1", "pum", "sqd", "Sxl", "sima", "Rack1", "tgo", "msn", "Lis-1", "Pcyt1", "S6k", "cact", "Dlic", "Past1", "BEAF-32", "da", "dsh", "Src64B", "Akt1", "sesB", "Abi", "pip", "Top1", "endos", "twin")
flight behavior (GO:0007629)	0.0366972	0.208684	0.252961	0.703267	1.4389	12	c("ben", "SERCA", "Eb1", "Galphaq", "Sema2a", "tutl", "Plc21C")
positive regulation of cellular component movement (GO:0051272)	0.0383747	0.209209	0.245042	0.684497	1.43749	14	c("Rac1", "mmy", "S6k", "Rheb", "Vang", "dsh", "pk")
cell elongation involved in imaginal disc-derived wing morphogenesis (GO:0090254)	0.0350467	0.202199	0.261664	0.726308	1.4372	10	c("Rho1", "arm", "sqh", "pan", "RhoGEF2")
germline stem cell asymmetric division (GO:0098728)	0.0374862	0.209209	0.245042	0.657175	1.43674	18	c("eIF4A", "dally", "eff", "InR", "shrb", "twin", "pelo")
regulation of secretion by cell (GO:1903530)	0.0390805	0.210272	0.245042	0.711437	1.43593	11	c("Dys", "sel", "nemy", "Rab8", "Snap29")
regulation of mRNA splicing, via spliceosome (GO:0048024)	0.00380087	0.0641118	0.431708	0.569081	1.43534	81	c("how", "ps", "Rbfox1", "Hrb27C", "eIF4A", "Hrb98DE", "Pep", "mbl", "Rm62", "Rbp1-like", "sqd", "Sxl", "qkr58E-3", "lark", "SF2", "U2af50", "bru2", "dl", "Srp54", "Psi", "fl(2)d", "Rsf1", "CG14641", "bru3", "Rox8", "SC35", "snRNP-U1-70K", "Spf45", "Rbp1", "hfp", "Doa", "dom")
regulation of cell growth (GO:0001558)	0.0149607	0.139512	0.38073	0.594879	1.43457	44	c("eIF4E1", "pix", "Pdk1", "spidey", "cic", "Paip2", "sima", "InR", "S6k", "Rheb", "Ras85D", "Akt1", "bun", "Mnt", "Myc", "Thor", "CG9328")
apoptotic process (GO:0006915)	0.0155808	0.141808	0.38073	0.594145	1.4328	44	c("chrb", "CG12384", "scyl", "mbl", "Diap1", "hid", "qkr58E-3", "hppy", "Hsp60A", "abd-A", "pnut", "mats")
dorsal/ventral pattern formation (GO:0009953)	0.017305	0.143151	0.352488	0.603176	1.43017	37	c("pAbp", "CrebA", "lolal", "eca", "wbl", "sqd", "bai", "cact", "dl", "pip", "Tl", "Pkc98E", "fng", "wol", "Myd88", "CalpA", "put")
multivesicular body sorting pathway (GO:0071985)	0.0380739	0.209209	0.245042	0.673098	1.42857	15	c("AnxB9", "Rab5", "shrb", "Chmp1", "Vps24", "kst", "Vps60")
positive regulation of protein catabolic process (GO:0045732)	0.0393443	0.210272	0.237794	0.644514	1.42725	19	c("Oda", "CkIalpha", "gus", "vih")
neuron differentiation (GO:0030182)	0.0266525	0.191924	0.287857	0.61499	1.42667	28	c("chinmo", "emc", "Manf", "arm", "brat", "osa", "Wnt4", "bsk", "unk", "da", "svp", "hep", "sli", "Wnt5", "put")
cortical actin cytoskeleton organization (GO:0030866)	0.0175084	0.143151	0.352488	0.611474	1.42594	30	c("Rho1", "Moe", "Rac1", "Rab11", "Cdc42", "Galphai", "mtm", "Abi", "Arpc2", "Galphao", "Sra-1", "SCAR", "shi", "cv-c")
terminal branching, open tracheal system (GO:0007430)	0.030205	0.192414	0.271289	0.627882	1.42578	23	c("noc", "Lam", "Vha13", "rhea", "VhaAC39-1", "CCT3", "Rheb", "Vha26", "hdc", "VhaPPA1-1", "sty", "bs", "par-6", "Nsf2", "TSG101", "Vha100-1", "aPKC")
hemocyte migration (GO:0035099)	0.0385888	0.209209	0.24134	0.651743	1.42487	18	c("Rho1", "Rac1", "sn", "Cdc42", "Rac2", "mys", "Ras85D", "Mtl", "Rap1")
regulation of RNA splicing (GO:0043484)	0.0404372	0.214729	0.234393	0.643116	1.42416	19	c("Hrb27C", "Hrb98DE", "Pep", "sqd", "Sxl", "Psi", "snRNP-U1-70K", "TBPH")
positive regulation of growth (GO:0045927)	0.0261403	0.190974	0.352488	0.599946	1.42353	38	c("CycG", "eIF4E1", "14-3-3epsilon", "tai", "InR", "S6k", "Rheb", "Ras85D", "Akt1", "bun", "Myc", "pico", "Nipped-B", "wap", "mnb", "yki", "PIP4K")
adherens junction maintenance (GO:0034334)	0.0443925	0.227314	0.231127	0.718706	1.42216	10	c("Rho1", "Rac1", "Rab11", "p120ctn", "Rac2", "shi", "rl")
positive regulation of Wnt signaling pathway (GO:0030177)	0.023069	0.176401	0.352488	0.601028	1.42129	36	c("dally", "mts", "Pp1-87B", "CtBP", "Diap1", "Hipk", "Pp1alpha-96A", "Dyrk2", "Tnks", "flw", "gish", "apolpp")
autophagic cell death (GO:0048102)	0.0418964	0.221452	0.231127	0.649766	1.42054	18	c("ctp", "EcR", "Cam", "BI-1", "hid", "Trf2", "hdc", "Idh3b", "drpr", "CG14995")
response to alcohol (GO:0097305)	0.0269397	0.191924	0.287857	0.621329	1.42006	25	c("aru", "Eip75B", "EcR", "Pdk1", "Clic", "Trf2", "Cat", "Jwa", "Pkc98E", "su(Hw)", "whd", "Trl", "Pka-R1", "homer")
plasma membrane bounded cell projection assembly (GO:0120031)	0.023069	0.176401	0.352488	0.600389	1.41978	36	c("Myo10A", "ctp", "Rac1", "sn", "dnd", "Rac2", "Sep1", "mys", "Sep2", "pnut", "Abi", "Mtl", "CG10874", "SH3PX1", "ena", "IRSp53", "Rap1")
clathrin-dependent endocytosis (GO:0072583)	0.0394146	0.210272	0.321776	0.604854	1.41951	32	c("Arf79F", "lqf", "Rab5", "Rab11", "Clc", "Arf51F", "Arf102F", "lqfR", "fwe", "BicD", "shi", "Synd", "Arl1")
neuron development (GO:0048666)	0.0288098	0.192414	0.352488	0.595533	1.41907	39	c("Fas2", "chinmo", "Manf", "M6", "Rac1", "Cdc42", "edl", "bsk", "Ras85D", "dl", "Tollo", "hep", "stai")
Rho protein signal transduction (GO:0007266)	0.0386266	0.209209	0.237794	0.625172	1.41871	22	c("aru", "Rho1", "Rac1", "Cdc42", "RhoGDI", "Rac2", "Mtl", "RhoGAPp190", "cta", "cv-c")
synaptic vesicle endocytosis (GO:0048488)	0.0319489	0.195965	0.261664	0.609679	1.41841	29	c("Arf79F", "lqf", "Rab5", "Rab11", "Arf51F", "Arf102F", "lqfR", "fwe", "BicD", "shi", "Synd", "Arl1", "EndoA")
cortical cytoskeleton organization (GO:0030865)	0.0309829	0.192414	0.266351	0.608159	1.41821	30	c("Rho1", "Moe", "Rac1", "Rab11", "Cdc42", "Galphai", "mtm", "Abi", "Arpc2", "Galphao", "Sra-1", "SCAR", "shi", "cv-c")
regulation of hemocyte proliferation (GO:0035206)	0.0275716	0.192414	0.282013	0.604126	1.4178	32	c("cpo", "Cyt-b5", "EcR", "mfas", "fz2", "Wnt4", "Cat", "Ras85D", "Akt1", "dl", "Bgb", "Sin3A", "Nurf-38", "sls", "dom", "DCTN3-p24", "foxo", "lwr", "Sod2")
renal tubule morphogenesis (GO:0061333)	0.0287846	0.192414	0.276501	0.610311	1.41582	28	c("rib", "ct", "EcR", "kkv", "zip", "wal")
peptide metabolic process (GO:0006518)	0.0319489	0.195965	0.261664	0.608175	1.41491	29	c("eEF1gamma", "Spp", "GstD1", "twr", "Spase25", "GstE11", "SppL", "SP1029", "GstS1", "GstE12", "GstT4", "CG32473", "Psn", "GstO2", "svr")
aminoglycan biosynthetic process (GO:0006023)	0.0481651	0.233722	0.21925	0.691272	1.41435	12	c("exp", "kkv", "knk", "sgl", "rtv", "CG3038", "reb")
regulation of actin filament-based process (GO:0032970)	0.0437158	0.227314	0.224966	0.637811	1.41241	19	c("Rho1", "Moe", "sqh", "ed", "Cdc42", "Crk", "Abi", "ena", "shi")
cell morphogenesis involved in neuron differentiation (GO:0048667)	0.000884713	0.0241611	0.477271	0.551586	1.41154	126	c("Nrg", "ckn", "Fas2", "lola", "Rho1", "dally", "Bsg", "beta-Spec", "ct", "Rab5", "Rac1", "EcR", "Cdc42", "Tm1", "peb", "pum", "hid", "mfas", "betaTub60D", "ab", "ben", "msn", "Lis-1", "S6k", "shrb", "ems", "vvl", "Trim9", "Ras85D", "Dlic", "BuGZ", "Mtp", "Khc", "cnc", "CG6701", "TER94", "fax", "robl", "cwo", "ena", "GlyRS", "Mical", "SCAR", "ara", "Nrt")
gland morphogenesis (GO:0022612)	0.0161647	0.142623	0.352488	0.589868	1.40999	41	c("rib", "Rho1", "CrebA", "lolal", "cora", "Rac1", "LanB2", "fz2", "Wnt4", "zip", "Rac2", "dsh", "Src64B", "drl", "Mtl", "pan", "shi", "Src42A")
regulation of nucleobase-containing compound metabolic process (GO:0019219)	0.0493119	0.233722	0.216543	0.688487	1.40866	12	c("Hrb27C", "fne", "Hrb98DE", "sqd", "msi", "TBPH", "Rb97D", "tra2", "Rbp6")
regulation of protein serine/threonine kinase activity (GO:0071900)	0.045505	0.229931	0.222056	0.64856	1.40637	17	c("CycG", "Rho1", "Rac1", "CG30291")
histoblast morphogenesis (GO:0007488)	0.0516055	0.242588	0.2114	0.686965	1.40554	12	c("stg", "chic", "EcR", "esg", "Mad")
RNA transport (GO:0050658)	0.0220592	0.171998	0.352488	0.586522	1.40515	42	c("Vha16-1", "Moe", "Rab7", "Chc", "sqd", "Sap-r", "AGO2", "SF2", "Dlic", "VhaSFD", "Srp72", "BicD", "Arl1", "egl", "AP-2mu", "Arc1", "CG5382", "CG8671")
embryonic hindgut morphogenesis (GO:0048619)	0.0307203	0.192414	0.266351	0.597406	1.40515	33	c("rib", "ct", "EcR", "bowl", "kkv", "zip", "wal")
regulation of alternative mRNA splicing, via spliceosome (GO:0000381)	0.00778268	0.0949653	0.407018	0.557305	1.40486	76	c("how", "ps", "Rbfox1", "eIF4A", "Hrb98DE", "mbl", "Rm62", "Rbp1-like", "sqd", "Sxl", "qkr58E-3", "lark", "SF2", "U2af50", "bru2", "dl", "Srp54", "Psi", "fl(2)d", "Rsf1", "CG14641", "bru3", "Rox8", "SC35", "snRNP-U1-70K", "Spf45", "Rbp1", "hfp", "Doa", "dom")
cellular calcium ion homeostasis (GO:0006874)	0.0556818	0.253441	0.202072	0.674827	1.40438	13	c("SERCA", "up", "PMCA", "sesB", "SelG", "CG1840", "anne", "SPoCk", "Stim")
imaginal disc morphogenesis (GO:0007560)	0.0133035	0.129314	0.38073	0.567483	1.40377	60	c("Nrg", "stg", "chic", "ImpE2", "dally", "arm", "ImpE1", "EcR", "gus", "zip", "Pkn", "Ras85D", "Grasp65", "wge", "fzr", "Mad", "bi", "puc")
positive regulation of catabolic process (GO:0009896)	0.0488346	0.233722	0.213928	0.645794	1.40038	17	c("Oda", "CkIalpha", "gus")
positive regulation of protein metabolic process (GO:0051247)	0.0488346	0.233722	0.213928	0.645794	1.40038	17	c("Oda", "CkIalpha", "gus")
stress-activated MAPK cascade (GO:0051403)	0.037594	0.209209	0.24134	0.609409	1.40029	26	c("Rac1", "Cdc42", "hppy", "msn", "Rac2", "bsk", "Src64B", "Cka", "Mtl", "puc", "Mekk1", "hep", "Src42A", "Pak", "Jra", "Btk29A", "Mkk4", "pyd")
Arp2/3 complex-mediated actin nucleation (GO:0034314)	0.0619159	0.267677	0.193813	0.707615	1.40021	10	c("Arp3", "Arpc2", "Arpc5", "Arpc3A", "SCAR", "Arp2")
retrograde vesicle-mediated transport, Golgi to ER (GO:0006890)	0.0521739	0.244259	0.204295	0.625384	1.39906	20	c("deltaCOP", "beta'COP", "Rab6", "CG11857", "zetaCOP", "Sec22", "sau", "alphaCOP", "ArfGAP3", "Slh", "Syx18", "CG7011", "Cog7")
intracellular protein transport (GO:0006886)	0.00212954	0.0444105	0.431708	0.545865	1.3986	128	c("Myo10A", "Arf79F", "Sar1", "CHOp24", "Rab1", "Rab5", "eca", "Rab7", "Rab11", "beta'COP", "Rab6", "Arf51F", "Sec13", "loj", "Rab2", "exd", "Arf102F", "alphaSnap", "bai", "Arp3", "dnd", "Lis-1", "p24-1", "Ras85D", "emb", "Evi5", "Rab8", "Rab4", "alphaCOP", "Sec31", "Rab14", "Tnpo")
neuron projection development (GO:0031175)	0.0349576	0.202199	0.248911	0.594552	1.39844	33	c("Rho1", "Manf", "M6", "Rac1", "sn", "Cdc42", "msn", "p120ctn", "mas", "Mob4", "bsk", "Pura", "stai", "GckIII", "Appl", "CG14883")
protein targeting to membrane (GO:0006612)	0.0492721	0.233722	0.213928	0.658743	1.39811	15	c("Sec61alpha", "cora", "Sec63", "Sgt", "app", "CG5447", "CG1407", "Dnz1", "CG1598", "boca")
JNK cascade (GO:0007254)	0.0386681	0.209209	0.237794	0.608345	1.39785	26	c("Rac1", "Cdc42", "hppy", "msn", "Rac2", "bsk", "Src64B", "Cka", "Mtl", "drk", "puc", "hep", "Src42A", "Pak", "Jra", "Btk29A", "Mkk4", "pyd")
regulation of nuclear division (GO:0051783)	0.0491803	0.233722	0.2114	0.631209	1.39779	19	c("CycG", "kni", "14-3-3epsilon", "fzr", "endos")
positive regulation of cell size (GO:0045793)	0.0371156	0.208684	0.24134	0.594606	1.39545	32	c("Pdk1", "hppy", "InR", "S6k", "Rheb", "Ras85D", "LTV1", "Akt1", "Desat1", "Myc", "Nipped-B", "p38b", "Mekk1", "MAPk-Ak2", "btsz", "Lst8")
associative learning (GO:0008306)	0.0371156	0.208684	0.24134	0.594536	1.39529	32	c("14-3-3zeta", "Fas2", "Pp1-87B", "spi", "drl", "gish", "drk", "Adf1", "Sap47", "Ent2", "Pka-C1", "shi", "Psn", "mnb", "S6kII", "sgg", "Krn", "Pka-R1", "Fmr1")
sensory perception of mechanical stimulus (GO:0050954)	0.0442287	0.227314	0.222056	0.614386	1.39513	23	c("Atpalpha", "nrv2", "ct", "Rac1", "Cdc42", "Cam", "Eb1", "ck", "rdgA", "mri")
ubiquitin-dependent ERAD pathway (GO:0030433)	0.044181	0.227314	0.222056	0.610105	1.39441	25	c("Hsc70-3", "Sec13", "Sgt", "Der-1", "Rpt3", "TER94", "Ubc7", "Rpt4", "Rpt2", "Rpt5", "Rpt1", "CG4603", "Rpt6", "sip3")
transport along microtubule (GO:0010970)	0.0503919	0.237858	0.2114	0.656501	1.39335	15	c("Vap33", "Lis-1", "Mob4", "gammaCOP", "Dlic", "Khc", "Sac1", "stai")
cellular response to decreased oxygen levels (GO:0036294)	0.0452586	0.229698	0.21925	0.609167	1.39226	25	c("Hr4", "CG2918", "sima", "tgo", "msi", "Tom40", "CHES-1-like", "l(2)37Cc", "SH3PX1", "eIF1", "Mrtf", "Ptp61F")
cellular response to hypoxia (GO:0071456)	0.0452586	0.229698	0.21925	0.609167	1.39226	25	c("Hr4", "CG2918", "sima", "tgo", "msi", "Tom40", "CHES-1-like", "l(2)37Cc", "SH3PX1", "eIF1", "Mrtf", "Ptp61F")
wing disc development (GO:0035220)	0.00626554	0.0876411	0.407018	0.550549	1.39169	84	c("noc", "ctp", "dally", "arm", "CHOp24", "Rab5", "eca", "CtBP", "Nop60B", "bowl", "gus", "elB", "CG2767", "sd", "Rack1", "Snx3", "cpb", "Pkn", "Ras85D", "Grasp65", "cpa", "esg", "dsh", "sxc")
muscle organ development (GO:0007517)	0.04371	0.227314	0.222056	0.599792	1.39142	28	c("how", "ed", "mbl", "Dys", "atl", "up", "wupA", "mys", "Mhc", "tw", "sls", "wap", "ewg")
calcium-mediated signaling (GO:0019722)	0.0561927	0.254755	0.202072	0.679747	1.39077	12	c("Cam", "CG17493", "CG17272", "TpnC73F", "Galphai", "Galphao", "SPoCk", "TpnC47D")
positive regulation of plasma membrane bounded cell projection assembly (GO:0120034)	0.0474649	0.233722	0.213928	0.612178	1.39012	23	c("chic", "kra", "Rac1", "Cdc42", "Arp3", "Mipp1", "Abi", "ena", "hep", "Sra-1", "SCAR", "par-6", "shot", "aPKC")
dorsal closure, elongation of leading edge cells (GO:0007394)	0.0700935	0.285114	0.181383	0.702211	1.38952	10	c("Rac1", "Rab11", "Rac2", "FER", "Mtl")
male gamete generation (GO:0048232)	0.0118989	0.124623	0.38073	0.558247	1.38774	63	c("pAbp", "Hrb27C", "ctp", "Lam", "Tudor-SN", "Imp", "Inx2", "Diap1", "Pdk1", "Arf51F", "Lis-1", "bol", "mei-P26", "Psi", "fwd", "eIF4G2")
peptide transport (GO:0015833)	0.0620767	0.267677	0.190023	0.660148	1.38635	14	c("bic", "Scamp", "Chmp1", "emb", "Vps24")
regulation of dendrite morphogenesis (GO:0048814)	0.04371	0.227314	0.222056	0.597547	1.38621	28	c("Sar1", "babos", "Rab1", "Rac1", "Sec23", "Lis-1", "vvl", "Dlic", "tutl", "dar1", "GM130", "wts", "cv-c")
positive regulation of cell growth (GO:0030307)	0.038176	0.209209	0.237794	0.587394	1.38621	35	c("eIF4E1", "Rac1", "InR", "S6k", "Rheb", "Ras85D", "Vang", "dsh", "Akt1", "bun", "pk", "Myc", "dar1")
imaginal disc development (GO:0007444)	0.00399836	0.065516	0.407018	0.544183	1.3853	99	c("Nrg", "Fkbp14", "chinmo", "noc", "ctp", "dally", "CHOp24", "Rab5", "eca", "CtBP", "14-3-3epsilon", "Nop60B", "bowl", "elB", "CG2767", "sd", "Rack1", "Snx3", "cpb", "wge", "cpa", "esg", "Sep2", "sxc")
axo-dendritic transport (GO:0008088)	0.0537514	0.2486	0.204295	0.652659	1.3852	15	c("Vap33", "Lis-1", "Mob4", "Dlic", "Khc", "pk", "Sac1", "stai")
response to ketone (GO:1901654)	0.0654628	0.274036	0.184706	0.658703	1.38332	14	c("Eip75B", "EcR", "Trf2", "su(Hw)", "Trl", "Vps35")
plasma membrane bounded cell projection morphogenesis (GO:0120039)	0.0601093	0.264158	0.190023	0.623958	1.38173	19	c("Rho1", "Rac1", "sn", "Cdc42", "msn", "Mob4", "bsk", "Pura", "GckIII", "Appl", "CG14883")
circulatory system development (GO:0072359)	0.0298814	0.192414	0.352488	0.57672	1.38167	42	c("grn", "Act57B", "arm", "LanA", "betaTub60D", "Tina-1", "wupA", "abd-A", "Ras85D", "dl", "Mad", "Tl", "zfh1", "svp", "Galphao", "pan")
regulation of filopodium assembly (GO:0051489)	0.0489883	0.233722	0.208955	0.593503	1.38078	29	c("Rho1", "chic", "kra", "Rac1", "Cdc42", "Arp3", "cpb", "Mipp1", "cpa", "Abi", "CaMKII", "ena", "hep", "Sra-1", "SCAR", "Arp2")
neuron projection extension (GO:1990138)	0.0460385	0.230595	0.216543	0.596381	1.37769	27	c("Nrg", "Rab5", "Rac1", "tai", "Cdc42", "fz2", "bsk", "hdc", "dsh")
olfactory learning (GO:0008355)	0.0460385	0.230595	0.216543	0.596375	1.37768	27	c("14-3-3zeta", "Fas2", "Pp1-87B", "spi", "drl", "gish", "drk", "Adf1", "Pka-C1", "shi", "mnb", "sgg", "Krn", "Pka-R1", "Fmr1")
vesicle-mediated transport (GO:0016192)	0.000490493	0.0160742	0.477271	0.528767	1.37677	186	c("Arf79F", "Cirl", "Rho1", "lqf", "Hsc70-4", "CHOp24", "Rab1", "ct", "Rab5", "eca", "Gdi", "Syb", "Rab7", "Rab11", "Rab6", "Chc", "Arf51F", "Cdc42", "loj", "Rab2", "Arf102F", "alphaSnap", "bai", "Sec22", "Snx3", "rudhira", "Pcyt1", "Chmp1", "mtm", "p24-1", "nuf", "Past1", "Rab8", "wus", "Rab4", "AP-1sigma", "gish", "Ubc6", "Galphaq", "alphaCOP", "Mtl", "Vps24", "Snap29", "Rab14", "kst", "fwe", "…
cellular divalent inorganic cation homeostasis (GO:0072503)	0.0738636	0.296322	0.173748	0.661499	1.37665	13	c("Catsup", "SERCA", "up", "PMCA", "anne", "SPoCk", "Stim", "ZnT63C")
cellular protein localization (GO:0034613)	0.00174131	0.0369867	0.45506	0.537646	1.37633	123	c("Myo10A", "Arf79F", "Rho1", "Sar1", "CHOp24", "Rab1", "Rab5", "eca", "Sec23", "Rab7", "Rab11", "beta'COP", "Rab6", "Arf51F", "loj", "Atg13", "Rab2", "Arf102F", "alphaSnap", "bai", "Arp3", "dnd", "TM9SF2", "Lis-1", "Sec24CD", "p24-1", "Sep1", "Evi5", "Rab8", "Sep2", "pnut", "Rab4", "alphaCOP", "Sec31", "Rab14")
segment polarity determination (GO:0007367)	0.0490928	0.233722	0.208955	0.588307	1.37543	31	c("dally", "AGO1", "arm", "fz2", "rdx", "AGO2", "dsh", "sgl")
cell morphogenesis (GO:0000902)	0.0257998	0.190918	0.287857	0.567392	1.37448	46	c("chic", "Sar1", "arm", "Rac1", "CkIalpha", "Arp3", "Rac2", "cpb", "Sec24CD", "cpa", "betaCOP", "Abi", "Arpc2", "alphaCOP", "Mtl", "Arpc5", "CG9175", "garz", "Sra-1", "SCAR", "scrib", "Arp2", "cv-c", "Slh", "capt", "qsm", "Mob2", "Syx5")
regulation of synapse assembly (GO:0051963)	0.0487288	0.233722	0.208955	0.584015	1.37365	33	c("Fas2", "Rac1", "brat", "Cals", "Cdc42", "pum", "atl", "Rab8", "CaMKII")
positive regulation of protein polymerization (GO:0032273)	0.0599334	0.264158	0.191892	0.633392	1.37348	17	c("chinmo", "Lam", "Rack1", "Jupiter", "Mtl", "IRSp53", "shi", "svr")
protein N-linked glycosylation (GO:0006487)	0.0630435	0.268593	0.184706	0.613458	1.37238	20	c("Ostgamma", "Stt3B", "CG33303", "crc", "meigo", "OstDelta", "Ost48", "CG33774", "wol", "Dad1")
cellular protein complex assembly (GO:0043623)	0.0269151	0.191924	0.282013	0.56949	1.37156	43	c("eIF4H1", "eIF4B", "Clc", "Srp54k", "CG41520", "Sep1", "Sep2", "Tom20", "pnut", "Rpn6", "Rpn10", "Srp19", "PI31", "Pfdn6", "Atxn7", "Rpn13")
vesicle-mediated transport in synapse (GO:0099003)	0.0356021	0.204178	0.245042	0.575136	1.37074	40	c("Arf79F", "lqf", "Rab5", "Rab11", "Arf51F", "Arf102F", "sesB", "Khc", "lqfR", "fwe", "BicD", "shi", "Synd", "Arl1", "Rop", "EndoA")
intra-Golgi vesicle-mediated transport (GO:0006891)	0.0624327	0.268203	0.184706	0.606928	1.37069	21	c("beta'COP", "Rab6", "epsilonCOP", "alphaSnap", "gammaCOP", "betaCOP", "sau", "alphaCOP", "Nsf2", "Membrin", "Cog7", "Golgin84")
synaptic vesicle recycling (GO:0036465)	0.0530223	0.247106	0.199915	0.583342	1.36902	32	c("Arf79F", "lqf", "Rab5", "Rab11", "Arf51F", "Arf102F", "lqfR", "fwe", "BicD", "shi", "Synd", "Arl1")
axonogenesis (GO:0007409)	0.000838873	0.023468	0.477271	0.525597	1.3678	182	c("Nrg", "ckn", "sm", "Fas3", "Hrb27C", "hts", "lola", "Rho1", "chic", "Hsc70-4", "dally", "beta-Spec", "Toll-7", "Pp1-87B", "Rab5", "14-3-3epsilon", "Rac1", "tai", "brat", "CkIIalpha", "Rab6", "Sdc", "Cdc42", "mfas", "LanA", "betaTub60D", "fz2", "Dg", "ben", "msn", "InR", "ems", "NT1", "bsk", "FER", "mys", "Trim9", "sbb", "Dlic", "hdc", "dsh", "Src64B", "meigo", "Khc", "drl", "Abi", "AP-1sigma",…
epidermis development (GO:0008544)	0.0778781	0.302801	0.168238	0.650801	1.36672	14	c("EcR", "sn", "dsh", "puc")
regulation of organ morphogenesis (GO:2000027)	0.0553781	0.253062	0.195789	0.587305	1.36636	29	c("ttk", "par-1", "eff", "Akap200", "hid", "sd", "tgo", "Mlf", "Vang", "gish", "fwd")
nucleocytoplasmic transport (GO:0006913)	0.0840909	0.316237	0.161979	0.656451	1.36614	13	c("chinmo", "edl", "emb", "U2af50")
posttranscriptional regulation of gene expression (GO:0010608)	0.0804598	0.309689	0.166934	0.676305	1.36502	11	c("brat", "CG7414", "eIF4G1", "glo", "EndoU", "msi", "bol", "Sra-1")
nucleus organization (GO:0006997)	0.0595238	0.264158	0.190023	0.600747	1.36297	24	c("Lam", "Msp300", "Sec13", "koi", "LamC")
regulation of synapse organization (GO:0050807)	0.0572034	0.257303	0.191892	0.579208	1.36235	33	c("Act57B", "beta-Spec", "alpha-Spec", "Rac1", "Rab11", "S6k", "ND-20", "p38b", "Thor", "Ten-m", "Sod1", "Sra-1", "drpr", "TBPH", "S6kII", "Atg1", "Fmr1", "Atx2")
regulation of mRNA processing (GO:0050684)	0.0636462	0.268593	0.183024	0.599373	1.36104	23	c("Hrb27C", "fne", "Pep", "Rbp1-like", "Sxl", "SF2", "Srp54", "Psi", "Rsf1", "SC35", "Rbp1", "CG9915", "B52", "SRPK", "swm")
midgut development (GO:0007494)	0.0742734	0.296835	0.168238	0.601797	1.35911	21	c("emc", "Gp93", "LanB2", "abd-A", "mys")
regulation of organelle organization (GO:0033043)	0.0727674	0.293888	0.172324	0.620955	1.35756	18	c("Rho1", "Sar1", "Sec23", "CG9175", "stai")
protein localization to membrane (GO:0072657)	0.0566239	0.255699	0.193813	0.581856	1.35687	30	c("Sar1", "arm", "Sec23", "Cdc42", "TM9SF2", "Sec24CD", "Rab8", "TM9SF4", "shi", "scrib", "Arl1", "dlg1", "TM9SF3", "aPKC", "Arl5")
protein localization to cell periphery (GO:1990778)	0.0701187	0.285114	0.173748	0.596456	1.35442	23	c("Sar1", "arm", "Sec23", "Cdc42", "Sec24CD", "Rab8", "TM9SF4", "shi")
adult chitin-containing cuticle pigmentation (GO:0048085)	0.0772676	0.302366	0.168238	0.638095	1.35428	15	c("dally", "sinu", "kkv", "osa", "Duox")
regulation of synaptic growth at neuromuscular junction (GO:0008582)	0.0119897	0.124623	0.38073	0.535305	1.35289	85	c("Fas2", "beta-Spec", "alpha-Spec", "brat", "Rab11", "Sdc", "Cdc42", "pum", "atl", "LanA", "Arp3", "Mob4", "cpb", "Rheb", "Rab8", "Src64B", "Akt1", "SkpA", "Liprin-gamma", "dbo", "Mad", "CaMKII", "Galphao", "ena", "Synd", "simj", "Src42A", "Acsl", "trio", "Arp2", "mnb", "TBPH", "ewg", "Nsf2", "Cip4", "Mob2", "dlg1", "Pak", "sgg")
protein complex subunit organization (GO:0071822)	0.0754505	0.299452	0.170932	0.633489	1.35088	16	c("Cam", "Lis-1", "Mhc", "HIP-R", "Plod")
regulation of neuromuscular junction development (GO:1904396)	0.0588865	0.262813	0.190023	0.584655	1.3506	27	c("Fas2", "brat", "Cdc42", "pum", "atl", "Rab8", "CaMKII", "drpr", "TBPH", "Nsf2", "Cip4")
regulation of protein kinase B signaling (GO:0051896)	0.0946262	0.333958	0.154191	0.68199	1.3495	10	c("CycG", "mts", "Pdk1", "wdb")
positive regulation of axonogenesis (GO:0050772)	0.0754505	0.299452	0.170932	0.632364	1.34849	16	c("Rac1", "mmy", "S6k", "Rheb", "Vang", "dsh", "pk", "PlexA", "Wnt5", "shot", "PlexB")
regulation of actin filament polymerization (GO:0030833)	0.0636943	0.268593	0.181383	0.57225	1.34813	34	c("aru", "chinmo", "Lam", "Cdc42", "Rack1", "cpa", "mwh", "Mtl", "spoon", "LamC", "IRSp53", "Arpc5", "SCAR", "shi", "svr", "Cip4", "GMF", "Btk29A", "conu", "Vrp1", "Atx2")
homeostasis of number of cells (GO:0048872)	0.0703463	0.285114	0.173748	0.594102	1.34789	24	c("Hsc70-3", "Xbp1", "SERCA", "InR", "Cat", "Ras85D", "esg", "bun", "cnc", "hep", "H", "Src42A", "sip3")
intestinal stem cell homeostasis (GO:0036335)	0.0703463	0.285114	0.173748	0.594102	1.34789	24	c("Hsc70-3", "Xbp1", "SERCA", "InR", "Cat", "Ras85D", "esg", "bun", "cnc", "hep", "H", "Src42A", "sip3")
melanization defense response (GO:0035006)	0.0636943	0.268593	0.181383	0.572111	1.3478	34	c("Nrg", "Rho1", "Rac1", "Cdc42", "LanA", "Rac2", "bsk", "Eb1", "dl", "Ephrin", "Shc", "hep")
germ-band shortening (GO:0007390)	0.0797814	0.308112	0.16318	0.608598	1.34772	19	c("Rac1", "EcR", "peb", "rhea", "InR", "Rac2", "Mtl", "ena")
cell cycle G2/M phase transition (GO:0044839)	0.0931034	0.333468	0.154191	0.667683	1.34762	11	c("stg", "spi", "bol", "pelo")
glucose homeostasis (GO:0042593)	0.0775027	0.302366	0.164406	0.596618	1.34741	21	c("CkIalpha", "Hex-A", "AdipoR", "InR", "ATPCL", "Eno", "Desat1", "Aps")
asymmetric neuroblast division (GO:0055059)	0.0608974	0.264581	0.186433	0.577716	1.34722	30	c("Gbeta13F", "Ggamma1", "mts", "brat", "Galphai", "esg", "clu")
axon extension (GO:0048675)	0.0608974	0.264581	0.186433	0.577403	1.34649	30	c("Nrg", "Rab5", "Rac1", "tai", "Cdc42", "fz2", "bsk", "hdc", "dsh", "Abi", "hep", "SCAR", "trio")
mitotic cell cycle phase transition (GO:0044772)	0.0765086	0.301565	0.165657	0.589067	1.34632	25	c("stg", "vih", "CG8188", "spi", "Rheb", "Ras85D", "wts", "cv-c")
spermatogenesis (GO:0007283)	0.0130717	0.128148	0.38073	0.534236	1.34539	80	c("pAbp", "Hrb27C", "hts", "ctp", "Lam", "Tudor-SN", "Imp", "Inx2", "Diap1", "Pdk1", "Arf51F", "InR", "Lis-1", "bol", "mei-P26", "Psi", "fwd", "eIF4G2")
negative chemotaxis (GO:0050919)	0.0931818	0.333468	0.153159	0.646388	1.3452	13	c("fz2", "Sema1b", "Wnt4", "dsh", "drl", "Sema2a", "Tl", "Wnt5", "beat-IIIc", "Sema2b", "Sema1a")
regulation of protein catabolic process (GO:0042176)	0.0830601	0.313401	0.159647	0.60734	1.34493	19	c("Oda", "CkIalpha", "gus")
regulation of cell migration (GO:0030334)	0.0782609	0.303261	0.164406	0.600727	1.3439	20	c("Rho1", "Rab1", "sima", "Sema1b", "mys", "Evi5", "Sema2a", "ena", "PlexA", "Arl1", "sli")
positive regulation of smoothened signaling pathway (GO:0045880)	0.0810811	0.311037	0.164406	0.629644	1.34269	16	c("mts", "Hipk", "CkIIalpha", "apolpp", "wdb")
regulation of gene silencing (GO:0060968)	0.0871003	0.323314	0.156312	0.614071	1.34251	18	c("CG8036", "crol", "vig2", "Hr39", "Samuel", "Pur-alpha", "psq", "FBXO11")
photoreceptor cell morphogenesis (GO:0008594)	0.0914221	0.332251	0.154191	0.639219	1.3424	14	c("Bsg", "peb", "ben", "msn", "Ras85D")
male germ-line stem cell population maintenance (GO:0036098)	0.0963303	0.337892	0.151149	0.656052	1.34229	12	c("chic", "Inx2", "lid", "dom", "nclb", "upd1")
positive regulation of dendrite morphogenesis (GO:0050775)	0.103972	0.349702	0.146416	0.676379	1.3384	10	c("Sar1", "Rab1", "Sec23", "dar1", "GM130")
actin-mediated cell contraction (GO:0070252)	0.0867117	0.323175	0.158514	0.62734	1.33777	16	c("alpha-Cat", "Rho1", "tyn", "neo", "mey", "cta", "RhoGEF2")
endocytosis (GO:0006897)	0.0282543	0.192414	0.271289	0.531253	1.33747	74	c("TRAM", "Rho1", "lqf", "Rab5", "Rab7", "Rab11", "Chc", "Cdc42", "tth", "Pcyt1", "Rac2", "Past1", "wus", "Rab4", "gish", "Galphaq", "Mtl", "CG16791", "kst", "TM9SF4", "SCAR", "shi", "CG41099", "AP-2sigma", "cm", "drpr", "rb", "AP-2mu", "comm", "Gs1", "Snx1", "EndoA")
extracellular matrix organization (GO:0030198)	0.0830636	0.313401	0.158514	0.588194	1.33566	23	c("Sec23", "LanB2", "Chc", "mmy", "mfas", "gammaCOP", "LanB1", "Sec24CD", "wus", "Fas1", "Plod", "shi")
regulation of cell morphogenesis involved in differentiation (GO:0010769)	0.0700637	0.285114	0.172324	0.566699	1.33505	34	c("Rho1", "babos", "Rac1", "Cdc42", "Lis-1", "Rac2", "vvl", "Trim9", "Dlic", "RhoGAPp190", "tutl", "wts", "RhoGEF2", "trio", "cv-c")
larval salivary gland morphogenesis (GO:0007436)	0.0988636	0.341868	0.148262	0.641486	1.335	13	c("chic", "trn", "deltaCOP", "gammaCOP", "egl", "btsz")
imaginal disc-derived wing hair organization (GO:0035317)	0.0575916	0.258037	0.190023	0.559821	1.33424	40	c("Rho1", "cora", "sqh", "par-1", "sn", "Cdc42", "Nost", "zip", "mwh", "dsh", "app", "pk", "Mtl", "fw", "Galphao", "vri", "ck", "scrib")
negative regulation of neuromuscular junction development (GO:1904397)	0.0700637	0.285114	0.172324	0.565836	1.33302	34	c("Rab11", "LanA", "Mob4", "Src64B", "Akt1", "SkpA", "Liprin-gamma", "dbo", "Galphao", "ena", "Src42A", "Acsl", "TBPH", "ewg", "Cip4", "Mob2", "sgg")
negative regulation of synapse assembly (GO:0051964)	0.0700637	0.285114	0.172324	0.565836	1.33302	34	c("Rab11", "LanA", "Mob4", "Src64B", "Akt1", "SkpA", "Liprin-gamma", "dbo", "Galphao", "ena", "Src42A", "Acsl", "TBPH", "ewg", "Cip4", "Mob2", "sgg")
negative regulation of synaptic growth at neuromuscular junction (GO:0045886)	0.0700637	0.285114	0.172324	0.565836	1.33302	34	c("Rab11", "LanA", "Mob4", "Src64B", "Akt1", "SkpA", "Liprin-gamma", "dbo", "Galphao", "ena", "Src42A", "Acsl", "TBPH", "ewg", "Cip4", "Mob2", "sgg")
neuron projection morphogenesis (GO:0048812)	0.00695977	0.0917569	0.407018	0.519451	1.333	137	c("Nrg", "ckn", "lola", "Rho1", "dally", "beta-Spec", "ct", "Rab5", "Rac1", "EcR", "sn", "Cdc42", "Tm1", "pum", "hid", "mfas", "betaTub60D", "ab", "ben", "msn", "p120ctn", "Lis-1", "S6k", "Mob4", "shrb", "ems", "vvl", "bsk", "Trim9", "Dlic", "BuGZ", "Mtp", "Khc", "cnc", "CG6701", "TER94", "fax", "robl", "cwo", "ena", "GlyRS", "Mical", "SCAR", "ara", "Pura", "Nrt", "GckIII", "sli", "TrpRS", "Appl"…
periodic partitioning (GO:0007365)	0.0677249	0.282474	0.175204	0.563439	1.3324	36	c("dally", "AGO1", "arm", "fz2", "rdx", "AGO2", "dsh", "sgl")
ribosomal subunit export from nucleus (GO:0000054)	0.108645	0.355	0.142901	0.672756	1.33123	10	c("pix", "emb", "LTV1", "CG3224")
terminal region determination (GO:0007362)	0.0918253	0.332251	0.153159	0.627151	1.33106	15	c("bowl", "cic", "peb", "knk", "tsl")
regulation of RNA metabolic process (GO:0051252)	0.0918033	0.332251	0.151149	0.600755	1.33035	19	c("Hrb27C", "fne", "Hrb98DE", "sqd", "msi", "snRNP-U1-70K", "TBPH", "Rb97D", "tra2", "Rbp6", "r2d2")
regulation of immune response (GO:0050776)	0.0951848	0.334899	0.15017	0.625702	1.32798	15	c("Lam", "sima", "akirin", "Deaf1", "puc", "p38b", "CYLD", "RYBP")
negative regulation of microtubule polymerization or depolymerization (GO:0031111)	0.109813	0.356815	0.142057	0.669762	1.32531	10	c("beta-Spec", "alpha-Spec", "tacc", "dar1")
positive regulation of JNK cascade (GO:0046330)	0.0972678	0.340141	0.146416	0.59714	1.32235	19	c("rdx", "hppy", "ben", "crc", "Crk", "Alg-2", "Cka", "Traf4", "Mekk1", "hep", "sigmar", "Mnn1", "ALiX", "Ask1")
positive regulation of cytoskeleton organization (GO:0051495)	0.0934783	0.333468	0.149208	0.591079	1.32232	20	c("chinmo", "Lam", "Rack1", "Abi", "Mtl", "cher", "IRSp53", "hep", "shi", "svr", "Tm2")
positive regulation of autophagy (GO:0010508)	0.0945652	0.333958	0.148262	0.590319	1.32061	20	c("Toll-7", "sima", "hid", "S6k", "bsk", "hep")
negative regulation of supramolecular fiber organization (GO:1902904)	0.0994536	0.341868	0.144631	0.596334	1.32056	19	c("beta-Spec", "alpha-Spec", "tacc", "cpa", "mwh", "gish", "spoon", "dar1")
phagocytosis (GO:0006909)	0.0880773	0.325886	0.153159	0.574701	1.32054	26	c("TRAM", "EcR", "Cdc42", "tth", "Rac2", "ced-6", "Crk", "CG16791", "Rab14", "TM9SF4", "SCAR", "Src42A", "drpr", "Gs1")
epithelial tube morphogenesis (GO:0060562)	0.104358	0.349702	0.144631	0.645262	1.32022	12	c("Nrg", "arm", "LanB1", "wge", "ewg", "CG17211", "trh", "tnc")
positive regulation of protein modification process (GO:0031401)	0.0976693	0.340467	0.147331	0.608655	1.31984	17	c("Pabp2", "mmy", "Rack1", "InR", "p38b", "Mekk1", "CDK2AP1", "stv", "Hsp67Bc", "CG8009")
regulation of embryonic pattern specification (GO:1902875)	0.100546	0.341868	0.143759	0.595516	1.31875	19	c("par-1", "Rab11", "bic", "tsl", "Khc", "cnc", "TER94", "Tl", "Pka-C1", "Rop", "stau", "enc", "gcl")
regulation of cellular catabolic process (GO:0031329)	0.0815678	0.311861	0.158514	0.560272	1.31781	33	c("Atg8a", "EcR", "Atg13", "Rheb", "DOR", "Desat1", "Myc", "Gyf", "Atg18a", "sigmar", "foxo", "Pax", "Atg14", "Hsp67Bc", "Atg1", "RagA-B")
regulation of microtubule depolymerization (GO:0031114)	0.108945	0.355	0.141225	0.643402	1.31641	12	c("beta-Spec", "alpha-Spec", "tacc", "atl", "dar1", "mlt")
digestive tract development (GO:0048565)	0.0825397	0.313401	0.157403	0.555664	1.31401	36	c("emc", "grn", "Lam", "Gp93", "Rac1", "LanB2", "bsk", "abd-A", "mys")
regulation of photoreceptor cell differentiation (GO:0046532)	0.105435	0.349702	0.1396	0.587014	1.31322	20	c("pAbp", "eff", "tgo", "Ras85D", "sty", "rl", "sina", "S6kII", "sdk")
vesicle-mediated transport to the plasma membrane (GO:0098876)	0.116822	0.375433	0.137251	0.663533	1.31298	10	c("Arf79F", "Arf102F")
chitin metabolic process (GO:0006030)	0.118182	0.375497	0.134273	0.630747	1.31265	13	c("exp", "Cht5", "kkv", "knk", "Cht7", "rtv", "Cht10", "reb")
protein stabilization (GO:0050821)	0.085197	0.31935	0.155242	0.563946	1.31201	29	c("14-3-3zeta", "Hipk", "Cnx99A", "Snx3", "Mlf", "Mhc", "DnaJ-1", "fw")
apical constriction (GO:0003383)	0.0979548	0.340467	0.144631	0.580908	1.31193	21	c("alpha-Cat", "tyn", "sqh", "neo", "tsl", "Traf4", "mey", "cta", "RhoGEF2")
regulation of cell size (GO:0008361)	0.0549898	0.252293	0.191892	0.531577	1.31054	57	c("stg", "Pdk1", "hppy", "InR", "S6k", "Rheb", "Ras85D", "LTV1", "Akt1", "Desat1", "Cad96Ca", "Myc", "pico", "Nipped-B", "RhoGAPp190", "p38b", "Thor", "Mekk1", "SCAR", "MAPk-Ak2", "btsz", "Syx5", "foxo", "Lst8")
negative regulation of cellular response to insulin stimulus (GO:1900077)	0.107609	0.352649	0.138022	0.585717	1.31032	20	c("ImpL2", "mts", "SkpA", "wdb", "Pp2A-29B", "Cul1", "wrd", "Ptp61F", "slmb", "foxo", "sgg", "Fmr1")
negative regulation of insulin receptor signaling pathway (GO:0046627)	0.107609	0.352649	0.138022	0.585717	1.31032	20	c("ImpL2", "mts", "SkpA", "wdb", "Pp2A-29B", "Cul1", "wrd", "Ptp61F", "slmb", "foxo", "sgg", "Fmr1")
positive regulation of stress-activated MAPK cascade (GO:0032874)	0.100108	0.341868	0.142901	0.580102	1.31011	21	c("rdx", "hppy", "ben", "crc", "Crk", "Alg-2", "Cka", "Traf4", "Mekk1", "hep", "slim", "sigmar", "Mnn1", "ALiX", "Ask1")
intracellular mRNA localization (GO:0008298)	0.117381	0.375433	0.134273	0.623584	1.30957	14	c("sqd", "Lis-1", "tud", "rump", "spoon", "BicD", "egl", "stau", "Dhc64C")
glutathione metabolic process (GO:0006749)	0.117581	0.375433	0.133555	0.616702	1.30888	15	c("eEF1gamma", "GstD1", "GstE11", "GstS1", "GstE12", "GstT4", "GstO2", "Eip55E", "Gclm")
regulation of mitotic nuclear division (GO:0007088)	0.0895522	0.329219	0.151149	0.564096	1.30861	28	c("CycG", "kni", "14-3-3epsilon", "fzr", "cdc14", "endos")
regulation of vesicle-mediated transport (GO:0060627)	0.0906183	0.331053	0.15017	0.563688	1.30766	28	c("Rab5", "mgl", "ArfGAP1", "Rab8", "Rab4", "gish", "Snap29", "BicD", "scrib", "Synd", "Arl1", "Slh", "nsl1", "vap", "AP-2alpha", "Gos28")
regulation of cytoskeleton organization (GO:0051493)	0.0928495	0.333468	0.148262	0.559143	1.30725	31	c("Rho1", "Moe", "sqh", "ed", "Cdc42", "Crk", "Abi", "cher", "ena", "shi", "stai", "TBPH", "sigmar", "Lst8", "sgg")
morphogenesis of an epithelium (GO:0002009)	0.0644172	0.270647	0.176694	0.531994	1.30599	54	c("Lac", "Moe", "Inx2", "ed", "Eip63E", "18w", "zip", "wal", "Rac2", "Grasp65", "Vang", "dsh", "Drak", "pk", "Mtl", "Toll-6", "Tollo", "shi", "scrib", "RhoGEF2", "par-6", "yki", "Rab23", "btsz", "dlg1", "CG17211")
mitotic spindle assembly (GO:0090307)	0.100324	0.341868	0.142901	0.574273	1.30404	23	c("Diap1", "Non1", "Mob4", "BuGZ", "sau", "cdc14", "Non2")
plasma membrane organization (GO:0007009)	0.10549	0.349702	0.138805	0.577194	1.30354	21	c("beta-Spec", "alpha-Spec", "Arp3", "Nost", "kst", "scramb2", "Synd", "wol", "EndoB", "EndoA", "Cip4")
Malpighian tubule morphogenesis (GO:0007443)	0.0888889	0.327831	0.151149	0.551151	1.30334	36	c("rib", "Rho1", "ct", "EcR", "kkv", "zip", "wal", "spi")
maintenance of epithelial integrity, open tracheal system (GO:0035160)	0.134174	0.396029	0.12564	0.636639	1.30257	12	c("Lac", "peb", "rhea", "mys", "cv-c", "Mkp3")
actin filament organization (GO:0007015)	0.0488301	0.233722	0.204295	0.52612	1.3025	61	c("hts", "Rho1", "chic", "tyn", "Rac1", "cdi", "Msp300", "sn", "tmod", "Cdc42", "Tm1", "up", "cpb", "mys", "Mhc", "cpa", "Khc", "Mtl", "Fim", "pico", "ena", "IRSp53", "Mical", "bt", "SCAR", "ck", "RhoGEF2", "Arp2")
receptor-mediated endocytosis (GO:0006898)	0.121622	0.381148	0.131458	0.609157	1.299	16	c("lqf", "Clc", "Chc", "shi", "comm")
endocytic recycling (GO:0032456)	0.102345	0.346284	0.140406	0.559764	1.29856	28	c("Rho1", "Rab11", "Snx3", "mtm", "nuf", "Ubc6")
positive regulation of supramolecular fiber organization (GO:1902905)	0.106796	0.351998	0.138022	0.571705	1.29821	23	c("chinmo", "Lam", "Rack1", "Jupiter", "Mtl", "IRSp53", "hep", "shi", "mlt", "svr", "Tm2")
negative regulation of cellular macromolecule biosynthetic process (GO:2000113)	0.0169892	0.143151	0.352488	0.505873	1.298	131	c("Rbfox1", "kni", "emc", "ttk", "lolal", "AGO1", "kra", "CG12384", "CtBP", "brat", "EcR", "bowl", "cic", "edl", "pum", "sqd", "Sxl", "Paip2", "sd", "rhea", "tth", "Unr", "d4", "eIF4EHP", "crol", "esg", "bru2", "msi", "Eip78C", "dl", "twin")
rhabdomere development (GO:0042052)	0.105263	0.349702	0.138805	0.564744	1.29766	26	c("Moe", "Rac1", "mbl", "Rip11", "Rab11", "Cam", "Lis-1", "EMC3")
regulation of canonical Wnt signaling pathway (GO:0060828)	0.0540265	0.248869	0.193813	0.524571	1.29695	59	c("Rho1", "dally", "mts", "Pp1-87B", "CtBP", "CkIalpha", "Diap1", "Hipk", "Pp1alpha-96A", "SkpA", "Tnks", "flw", "gish", "apolpp", "TER94", "Cul1", "wts", "otk", "Sin3A", "Coop", "ewg", "Mmp2", "slmb", "sgg", "gro")
regulation of JAK-STAT cascade (GO:0046425)	0.106337	0.351495	0.138022	0.564233	1.29649	26	c("Imp", "peb", "ken", "wdp", "lig", "CG30423", "Jafrac2", "scrib", "Ptp61F", "Cnot4", "dlg1", "Su(var)2-10", "apt", "Socs36E", "E(bx)", "Stam", "CycD", "Socs44A")
regulation of compound eye retinal cell programmed cell death (GO:0046669)	0.132955	0.396029	0.12564	0.622963	1.29645	13	c("Diap1", "spi", "Ras85D", "Galphaq", "klu")
sensory perception of sound (GO:0007605)	0.119126	0.377451	0.130777	0.585097	1.29568	19	c("Atpalpha", "nrv2", "ct", "Cam", "Eb1", "ck", "rdgA", "Plp", "CAP", "tko", "Ank2")
ameboidal-type cell migration (GO:0001667)	0.132139	0.396029	0.125033	0.610297	1.29529	15	c("how", "Rac1", "Sema1b", "Sema2a", "CG1486", "Sin3A", "Mrtf", "sli", "Sema2b", "stumps", "Sema1a", "Sply")
positive regulation of actin filament polymerization (GO:0030838)	0.127894	0.392232	0.126254	0.591435	1.29302	18	c("chinmo", "Lam", "Rack1", "Mtl", "IRSp53", "SCAR", "shi", "svr")
TORC1 signaling (GO:0038202)	0.134312	0.396029	0.124434	0.615401	1.29238	14	c("REPTOR", "Ras85D", "drk", "PRAS40", "REPTOR-BP", "Shc")
regulation of JNK cascade (GO:0046328)	0.0829016	0.313401	0.155242	0.535689	1.29183	44	c("peb", "rdx", "hppy", "ben", "alph", "cpb", "Rala", "crc", "cpa", "Crk", "SkpA", "ics", "Alg-2", "flw", "Cka", "puc", "Traf4", "Sac1", "Mekk1", "hep", "MAPk-Ak2", "Ptp61F", "stck", "sigmar", "Mnn1", "pyd")
neuron maturation (GO:0042551)	0.100742	0.341868	0.141225	0.547366	1.29174	35	c("chic", "Imp", "eff", "EcR", "shep", "shrb", "ced-6", "SkpA", "vtd", "Mical", "drpr", "Vps4", "CalpA", "TSG101", "slmb")
neuron remodeling (GO:0016322)	0.100742	0.341868	0.141225	0.547366	1.29174	35	c("chic", "Imp", "eff", "EcR", "shep", "shrb", "ced-6", "SkpA", "vtd", "Mical", "drpr", "Vps4", "CalpA", "TSG101", "slmb")
negative regulation of protein phosphorylation (GO:0001933)	0.13224	0.396029	0.123257	0.582831	1.29066	19	c("chinmo", "mts", "Rack1", "PRAS40", "wdb", "shi", "Mkp3", "par-6", "svr")
regulation of cellular amide metabolic process (GO:0034248)	0.124306	0.386394	0.128789	0.594628	1.28942	17	c("brat", "CG7414", "eIF4G1", "glo", "EndoU", "msi", "bol", "Sra-1")
mitochondrion localization (GO:0051646)	0.143678	0.41511	0.120985	0.638172	1.28805	11	c("Bsg", "Msp300", "clu", "Khc")
dendrite morphogenesis (GO:0048813)	0.0260782	0.190974	0.282013	0.504091	1.28717	112	c("Nrg", "lola", "Rho1", "dally", "ct", "Rab5", "Rac1", "EcR", "Cdc42", "Tm1", "pum", "hid", "ab", "p120ctn", "Lis-1", "S6k", "shrb", "ems", "vvl", "Dlic", "BuGZ", "E(Pc)", "meigo", "Mtp", "Khc", "drl", "Sema2a", "cnc", "CG6701", "TER94", "robl", "cwo", "ena", "Toll-6", "GlyRS", "Mical", "ara", "Chi", "sli", "TrpRS", "comm", "Wnt5")
transmembrane receptor protein tyrosine kinase signaling pathway (GO:0007169)	0.0597771	0.264158	0.183024	0.512221	1.28682	71	c("Pdk1", "peb", "CG41520", "sima", "tgo", "knk", "InR", "S6k", "smal", "FER", "Rheb", "Ras85D", "Crk", "Src64B", "Akt1", "sgl", "tsl", "Wsck", "Myc", "drk", "Ephrin", "Reph", "mask", "Shc", "sty", "pyr", "Src42A")
positive regulation of developmental growth (GO:0048639)	0.0628166	0.268593	0.17822	0.51754	1.28655	63	c("Rac1", "Hipk", "Pdk1", "Sdc", "Arp3", "InR", "S6k", "cpb", "Rheb", "Vang", "dsh", "Akt1", "tsl", "Desat1", "Mad", "pk", "Myc", "pico", "p38b", "dar1", "Synd", "simj", "trio", "Arp2", "mnb", "Wnt5", "btsz", "PIP4K", "dlg1", "Pak", "shot", "stau", "Snx16", "Rassf", "Zyx", "Ank2", "gbb", "Tctp", "rictor")
compound eye morphogenesis (GO:0001745)	0.0280843	0.192414	0.271289	0.503724	1.28624	112	c("Arf79F", "Rho1", "emc", "ttk", "Lam", "arm", "M6", "Hrb98DE", "mbl", "eff", "Rab11", "Rab6", "Chc", "Arf51F", "hid", "alphaSnap", "sd", "p120ctn", "alph", "spi", "kirre", "fzr", "dsh", "kibra", "bun", "rst", "Mad", "ArfGAP3", "bi", "Ten-m", "mask", "Sra-1", "SCAR", "ara", "shi", "sty", "fng", "Ns2", "pelo")
cilium organization (GO:0044782)	0.129171	0.395091	0.123842	0.568495	1.2839	21	c("ctp", "dnd", "Sep1", "Sep2", "pnut", "CG10874", "CG14995")
positive regulation of cell morphogenesis involved in differentiation (GO:0010770)	0.143182	0.414721	0.120433	0.616766	1.28356	13	c("Sar1", "Rab1", "Sec23", "dar1", "GM130", "PlexA")
insulin receptor signaling pathway (GO:0008286)	0.123391	0.38459	0.126876	0.565527	1.28336	22	c("Pdk1", "sima", "tgo", "InR", "S6k", "Rheb", "Akt1", "Myc")
negative regulation of intracellular signal transduction (GO:1902532)	0.0906282	0.331053	0.147331	0.527903	1.28281	48	c("ImpL2", "mts", "par-1", "Hipk", "spidey", "alph", "Mob4", "ATPsynD", "Cka", "RapGAP1", "PRAS40", "wdb", "puc", "Pp2A-29B", "Cul1", "Dlish", "wap", "Ptp61F", "Mkp3", "mnb", "Atg18a", "slmb", "Atg1", "Slmap", "Fgop2", "Rassf", "Zyx")
positive regulation of synaptic transmission (GO:0050806)	0.151724	0.427268	0.11725	0.635262	1.28218	11	c("beta-Spec", "alpha-Spec", "Cals", "SH3PX1", "cv-c")
male mating behavior (GO:0060179)	0.134009	0.396029	0.124434	0.600724	1.28102	16	c("Nrg", "fne", "Desat1", "CaMKII", "lig")
response to UV (GO:0009411)	0.153037	0.427268	0.117766	0.647377	1.28101	10	c("14-3-3epsilon", "Kap-alpha3", "alph")
regulation of insulin receptor signaling pathway (GO:0046626)	0.127001	0.390537	0.124434	0.547724	1.28055	31	c("CycG", "ImpL2", "mts", "lin-28", "SkpA", "wdb", "Pp2A-29B", "Cul1", "wrd", "Ptp61F", "DENR", "slmb", "foxo", "Lst8", "sgg")
basement membrane organization (GO:0071711)	0.147936	0.421316	0.118815	0.625722	1.28024	12	c("Sec23", "LanB2", "LanB1", "Sec24CD", "hep", "Crag", "Mmp2", "Pis")
regulation of primary metabolic process (GO:0080090)	0.155374	0.429766	0.116739	0.646777	1.27983	10	c("Pdp1", "Catsup", "Desat1", "foxo", "Cbl")
cell-cell adhesion via plasma-membrane adhesion molecules (GO:0098742)	0.104984	0.349702	0.138022	0.542059	1.27922	35	c("Lac", "Fas2", "Fas3", "glec", "ed", "Cals", "mys", "kirre", "rst", "Fas1", "Cad96Ca", "fw")
eye morphogenesis (GO:0048592)	0.0331325	0.197646	0.248911	0.502761	1.27855	96	c("Fas2", "Arf79F", "Rho1", "Lam", "arm", "M6", "Hrb98DE", "eff", "Rab11", "Rab6", "cic", "Arf51F", "alphaSnap", "sd", "rdx", "p120ctn", "alph", "kirre", "fzr", "dsh", "kibra", "Khc", "rst", "Mad", "ArfGAP3", "bi", "Ten-m", "Sra-1", "SCAR", "ara", "sty", "fng", "Ns2", "pelo")
triglyceride homeostasis (GO:0070328)	0.142077	0.41304	0.118288	0.576279	1.27615	19	c("AdipoR", "hppy", "InR", "Desat1", "hep", "wrd", "bmm")
negative regulation of gene expression (GO:0010629)	0.024975	0.188278	0.287857	0.490723	1.27529	175	c("Rbfox1", "kni", "noc", "emc", "ttk", "lolal", "AGO1", "kra", "CG12384", "CtBP", "Hrb98DE", "brat", "EcR", "bowl", "elB", "cic", "Sec13", "edl", "pum", "sqd", "Sxl", "Paip2", "sd", "Vdup1", "rhea", "tth", "Unr", "d4", "spi", "Ras85D", "Tis11", "eIF4EHP", "crol", "esg", "bru2", "msi", "Eip78C", "dl", "Mad")
melanotic encapsulation of foreign target (GO:0035011)	0.132543	0.396029	0.122108	0.557865	1.27501	25	c("Nrg", "Rac1", "Cdc42", "LanA", "Rac2", "Eb1", "Ephrin", "Shc")
carbohydrate homeostasis (GO:0033500)	0.133117	0.396029	0.122108	0.56158	1.27411	24	c("Rab1", "CkIalpha", "AdipoR", "InR", "ATPCL", "Eno", "Desat1", "Aps", "hep")
regulation of cell maturation (GO:1903429)	0.14527	0.415524	0.118815	0.597126	1.27334	16	c("par-1", "Rab11", "bic", "Khc", "cnc", "TER94", "Pka-C1", "Rop")
regulation of intracellular mRNA localization (GO:1904580)	0.14527	0.415524	0.118815	0.597126	1.27334	16	c("par-1", "Rab11", "bic", "Khc", "cnc", "TER94", "Pka-C1", "Rop")
regulation of oocyte development (GO:0060281)	0.14527	0.415524	0.118815	0.597126	1.27334	16	c("par-1", "Rab11", "bic", "Khc", "cnc", "TER94", "Pka-C1", "Rop")
actin nucleation (GO:0045010)	0.153409	0.427268	0.115734	0.611848	1.27332	13	c("Arp3", "Arpc2", "Arpc5", "Arpc3A", "SCAR", "Arp2")
positive regulation of transcription initiation from RNA polymerase II promoter (GO:0060261)	0.161697	0.440533	0.112843	0.621444	1.27148	12	c("Sec13", "Rpt3", "Rpt4", "Rpt2", "Rpt5", "Rpt1", "Rpt6")
cellular response to peptide hormone stimulus (GO:0071375)	0.148984	0.422982	0.11725	0.605326	1.27122	14	c("sima", "tgo", "Rab8", "Akt1", "Myc", "Thor", "nclb", "Hnf4", "rictor")
nervous system development (GO:0007399)	0.0108466	0.115194	0.38073	0.487467	1.27058	189	c("stg", "rib", "Rbfox1", "glec", "Rho1", "emc", "ttk", "Hsc70-4", "AGO1", "Lam", "Blimp-1", "beta-Spec", "arm", "Imp", "ct", "Pp1-87B", "alpha-Spec", "Rac1", "Calr", "spz6", "mbl", "EcR", "mmy", "exd", "tgo", "InR", "mas", "vvl", "wupA", "d4", "NT1", "cact", "spi", "abd-A", "mys", "Ras85D", "lbm", "mbf1", "da", "esg", "bun", "drl", "Myc", "Adf1", "puc", "Ephrin", "Tl", "zfh1", "Reph", "cwo", "in…
regulation of protein phosphorylation (GO:0001932)	0.117834	0.375433	0.129443	0.539273	1.27044	34	c("chinmo", "mts", "par-1", "Rack1", "InR", "wdb", "p38b", "Mekk1", "CDK2AP1", "shi", "mav", "wrd", "svr", "myo", "Pak", "dap", "dco", "gbb", "Pak3")
salivary gland cell autophagic cell death (GO:0035071)	0.125268	0.38833	0.12564	0.549596	1.26962	27	c("ctp", "EcR", "Cam", "BI-1", "hid", "Trf2", "hdc", "Idh3b", "drpr", "CG14995", "Pak", "IP3K2", "Utx", "Mdh2")
asymmetric stem cell division (GO:0098722)	0.120726	0.381148	0.128143	0.544125	1.26888	30	c("Gbeta13F", "Ggamma1", "mts", "Galphai", "esg", "clu")
positive regulation of small GTPase mediated signal transduction (GO:0051057)	0.15215	0.427268	0.114267	0.580011	1.26804	18	c("14-3-3zeta", "Pp1-87B", "14-3-3epsilon", "Mob4", "Cka", "Fnta", "MESK2")
regulation of TOR signaling (GO:0032006)	0.142241	0.41304	0.11725	0.554801	1.26801	25	c("chrb", "scyl", "hppy", "ATPsynD", "PRAS40", "Cul1", "CG14812", "PIP4K", "slmb", "Atg1", "RagA-B")
regulation of chromatin organization (GO:1902275)	0.163494	0.440533	0.110565	0.597333	1.26777	15	c("CG8036", "crol", "vig2", "Samuel", "Pur-alpha", "psq")
protein autoubiquitination (GO:0051865)	0.168224	0.445384	0.111463	0.640582	1.26757	10	c("Diap1", "rdx", "dbo", "CG12099")
organelle assembly (GO:0070925)	0.0532129	0.247106	0.193813	0.499078	1.26679	91	c("ctp", "mts", "Rab1", "Pp1-87B", "Mlc2", "Atg8a", "tmod", "Atg13", "zip", "dnd", "Lis-1", "up", "wupA", "Sep1", "Mhc", "Eb1", "Sep2", "DOR", "pnut", "sau", "wdb", "Pp2A-29B", "Rab14", "CG10874", "SH3PX1")
embryonic hemopoiesis (GO:0035162)	0.139485	0.408136	0.118288	0.558147	1.26661	22	c("Rho1", "Rac1", "sn", "Cdc42", "Rac2", "mys", "Ras85D", "Mtl")
antennal development (GO:0007469)	0.165138	0.441522	0.111463	0.618908	1.2663	12	c("ct", "Diap1", "sn", "hid", "ck")
positive regulation of kinase activity (GO:0033674)	0.166853	0.444039	0.10925	0.596136	1.26523	15	c("Cdc42", "InR", "Src64B", "drl", "Abi", "Cad96Ca")
regulation of defense response (GO:0031347)	0.153163	0.427268	0.114267	0.583285	1.26483	17	c("Toll-7", "Rm62", "sima", "akirin", "p38b", "me31B", "Atg18a", "CYLD")
regulation of pole plasm oskar mRNA localization (GO:0007317)	0.153163	0.427268	0.114267	0.583236	1.26472	17	c("par-1", "Rab11", "bic", "Khc", "cnc", "TER94", "Pka-C1", "Rop")
positive regulation of dendrite development (GO:1900006)	0.159091	0.437595	0.113313	0.607315	1.26389	13	c("Sar1", "Rab1", "Sec23", "dar1", "GM130", "Rop", "TBPH")
positive regulation of mitotic cell cycle (GO:0045931)	0.176402	0.453661	0.108394	0.638159	1.26277	10	c("stg", "ben", "crol", "SkpA")
positive regulation of gene expression (GO:0010628)	0.035	0.202199	0.24134	0.48655	1.2606	161	c("pAbp", "Rbfox1", "Hrb27C", "lola", "Dp1", "CrebA", "lolal", "arm", "Hrb98DE", "Pdp1", "Hipk", "EcR", "bowl", "Sec13", "pum", "CG4612", "MED26", "osa", "REPTOR", "lid", "bsk", "Rheb", "rin", "da", "esg", "mxt", "DOR", "Deaf1", "dl", "Myc", "lig", "Nipped-B", "puc", "Dp", "vtd", "REPTOR-BP", "pan", "CG7483", "Pka-C1", "hep", "dmpd", "ara")
response to insulin (GO:0032868)	0.172452	0.449677	0.10714	0.593486	1.25961	15	c("sima", "tgo", "Rab8", "Akt1", "Myc", "Thor", "nclb", "Hnf4", "rictor")
female gonad development (GO:0008585)	0.181075	0.461539	0.10673	0.636474	1.25944	10	c("ct", "fz2", "Wnt4", "InR", "dsh")
regulation of compound eye photoreceptor development (GO:0045314)	0.168578	0.445384	0.110122	0.615525	1.25937	12	c("pAbp", "sty")
anterior/posterior axis specification, embryo (GO:0008595)	0.156926	0.432679	0.111011	0.554736	1.25858	24	c("kni", "pum", "Ras85D", "rump", "tsl", "drk", "sty", "psq")
somatic muscle development (GO:0007525)	0.0761421	0.301155	0.160801	0.50432	1.25704	66	c("how", "hts", "lola", "cora", "mbl", "exd", "sd", "rhea", "InR", "lid", "S6k", "akirin", "Mhc", "Akt1", "Tl", "Thor", "tw", "Sin3A", "pyr", "sls", "Alh")
neuromuscular junction development (GO:0007528)	0.136606	0.401163	0.119348	0.537609	1.2569	31	c("Fas2", "Act57B", "Vap33", "atl", "Abi", "CaMKII", "Galphas", "wrd", "TBPH", "Syx18", "S6kII", "nsl1", "Fmr1", "CrebB", "Ank2", "Smn", "gbb", "Hem")
positive regulation of cellular process (GO:0048522)	0.0738866	0.296322	0.16318	0.499123	1.25665	78	c("Sec61alpha", "stg", "CycG", "eIF4E1", "Moe", "Rab11", "hid", "ben", "InR", "S6k", "spi", "Rheb", "Ras85D", "Akt1", "bun", "Cad96Ca", "Myc", "pico")
heterochromatin organization involved in chromatin silencing (GO:0070868)	0.161255	0.440381	0.10925	0.553863	1.2566	24	c("Hsc70-4", "Lam", "AGO2", "crol", "Khc", "Tlk", "fl(2)d")
border follicle cell migration (GO:0007298)	0.0441767	0.227314	0.213928	0.492339	1.25654	113	c("Hrb27C", "Rho1", "ttk", "sqh", "par-1", "Rab5", "Rac1", "tai", "Rab7", "Diap1", "Rab11", "EcR", "Catsup", "ab", "rhea", "zip", "Lis-1", "cpb", "bsk", "spi", "mys", "Rala", "Ras85D", "Mhc", "Vang", "Crk", "Cortactin", "Evi5", "dsh", "kibra", "spoon", "puc", "Ptpmeg2", "ena", "Tsp26A", "wts", "Tsp86D", "hep", "shi", "stai", "jing")
regulation of Notch signaling pathway (GO:0008593)	0.0482897	0.233722	0.204295	0.493222	1.25629	107	c("Fkbp14", "CycG", "lqf", "ct", "uif", "Rab7", "CRMP", "Hipk", "Chc", "eIF3h", "Arp3", "Mlf", "shrb", "VhaAC39-1", "Rala", "dsh", "bun", "eIF3f1", "mahe", "pk", "Myc", "DnaJ-1", "AP-1mu", "CoRest", "Tsp26A", "Tsp86D", "shi", "scrib", "fng", "H", "Ndfip", "Vps4", "Nurf-38", "Psn", "Chi", "Usp10", "Kul", "dlg1", "Smr", "dom", "foxo", "lt", "Tom")
cilium assembly (GO:0060271)	0.171739	0.449677	0.105521	0.561508	1.25616	20	c("ctp", "dnd", "Sep1", "Sep2", "pnut", "CG10874", "CG14995", "Klp10A")
gene silencing by miRNA (GO:0035195)	0.172727	0.449677	0.107972	0.602978	1.25486	13	c("AGO1", "AGO2", "Ars2", "DCP2", "me31B")
neuroblast division (GO:0055057)	0.136752	0.401163	0.119348	0.537622	1.25372	30	c("Gbeta13F", "Ggamma1", "mts", "Galphai", "esg", "clu")
negative regulation of phosphorylation (GO:0042326)	0.174713	0.451341	0.107972	0.620871	1.25314	11	c("chinmo", "mts", "Rack1", "wdb", "shi", "svr")
cellular transition metal ion homeostasis (GO:0046916)	0.172727	0.449677	0.107972	0.601778	1.25236	13	c("Fer2LCH", "Catsup", "Fer1HCH", "VhaAC39-1", "Atox1", "Syx5", "ZnT63C", "IscU")
regulation of axon guidance (GO:1902667)	0.159871	0.43869	0.10925	0.551799	1.2522	22	c("Rac1", "mmy", "S6k", "Rheb", "Vang", "dsh", "pk", "PlexA", "Wnt5")
courtship behavior (GO:0007619)	0.176087	0.453661	0.103958	0.55936	1.25136	20	c("Nrg", "fne", "shep", "Pal1", "CaMKII", "dlg1", "Btk29A", "Fmr1", "orb2", "tko", "Adar", "dnc")
imaginal disc fusion (GO:0046528)	0.174201	0.451034	0.105521	0.571902	1.25032	18	c("msn", "alph", "bsk", "Crk", "puc", "Traf4", "hep", "Src42A", "Mmp2", "Jra", "Mnn1")
imaginal disc fusion, thorax closure (GO:0046529)	0.174201	0.451034	0.105521	0.571902	1.25032	18	c("msn", "alph", "bsk", "Crk", "puc", "Traf4", "hep", "Src42A", "Mmp2", "Jra", "Mnn1")
heterochromatin organization (GO:0070828)	0.140875	0.411155	0.11725	0.534697	1.2501	31	c("Dp1", "Hsc70-4", "vig", "AGO2", "crol", "vig2", "Khc", "Tlk", "fl(2)d")
negative regulation of hippo signaling (GO:0035331)	0.178261	0.456396	0.103197	0.558581	1.24961	20	c("mts", "par-1", "Hipk", "Mob4", "Cka", "Pp2A-29B", "Dlish", "wap", "mnb", "Slmap", "Fgop2", "Rassf", "Zyx")
mitotic nuclear division (GO:0140014)	0.121274	0.381148	0.125033	0.514473	1.2494	49	c("luna", "Diap1", "vih", "Non1", "CG8188", "Mob4", "BuGZ", "sau", "Rpn10", "Non2")
neuromuscular synaptic transmission (GO:0007274)	0.126984	0.390537	0.123842	0.528051	1.24872	36	c("beta-Spec", "alpha-Spec", "Cdc42", "Dys", "alphaSnap", "Scamp", "SERCA", "P32", "Ten-m", "wrd", "cv-c", "TBPH", "Nsf2", "Syx18", "Pka-R1", "apt", "be", "Smn", "gbb", "Smg6")
response to ethanol (GO:0045471)	0.177752	0.456112	0.10673	0.609588	1.24723	12	c("aru", "Pdk1", "Cat", "Jwa", "Pkc98E", "whd", "Pka-R1", "homer")
adult somatic muscle development (GO:0007527)	0.181609	0.461875	0.105521	0.61794	1.24722	11	c("hts", "cora", "Mhc", "ewg", "Sply", "Cf2", "coro")
regulation of cell cycle process (GO:0010564)	0.14803	0.421316	0.113787	0.536037	1.24708	29	c("CycG", "kni", "14-3-3epsilon", "CG17493", "fzr", "endos")
asymmetric protein localization (GO:0008105)	0.133616	0.396029	0.120433	0.528131	1.24635	35	c("Gbeta13F", "Ggamma1", "uif", "Galphai", "Rheb", "Vha26", "Traf4", "scrib", "Crag", "par-6", "flfl", "dlg1", "Klp10A", "pyd", "crb", "aPKC", "stau", "insc", "Smn", "pins", "jar", "Patj")
regulation of signal transduction (GO:0009966)	0.086781	0.323175	0.149208	0.494951	1.24607	74	c("Fkbp14", "CycG", "lqf", "spz6", "Rab7", "InR", "p120ctn", "shrb", "VhaAC39-1", "NT1", "Rala", "drl", "mahe", "Cad96Ca", "pan", "scrib", "sty", "fng", "Ndfip", "CG4972", "Psn", "Chi", "spz4", "TBPH", "Vps26", "Kul", "Spec2", "dlg1")
response to light stimulus (GO:0009416)	0.161117	0.440381	0.10882	0.541348	1.2439	26	c("mts", "14-3-3epsilon", "Kap-alpha3", "betaTub60D", "Dyrk2", "svp", "nonA", "Rop", "Tfb1", "Vha100-1")
R7 cell development (GO:0045467)	0.179458	0.458438	0.105125	0.590075	1.2392	14	c("lola", "ttk", "Rab6", "tutl", "Ten-m")
negative regulation of JNK cascade (GO:0046329)	0.182309	0.462628	0.101351	0.545471	1.23864	23	c("peb", "alph", "cpb", "bsk", "Rala", "cpa", "SkpA", "ics", "flw", "puc", "Sac1", "Ptp61F", "stck", "sgg", "Mnn1")
protein glycosylation (GO:0006486)	0.144221	0.415524	0.11524	0.524792	1.23847	35	c("Arf51F", "Arf102F", "crc", "meigo", "sxc", "Tnks", "OstDelta", "CG33774", "CG34056", "fng", "CG3038", "wol", "Dad1")
positive regulation of proteasomal protein catabolic process (GO:1901800)	0.188841	0.475002	0.0988903	0.54491	1.23657	22	c("CkIalpha", "wds", "SkpA", "Ubc6", "TER94", "ari-2", "Cul1", "Usp2", "PI31", "Ufd1-like", "slmb", "sgg", "ari-1", "gcl", "dco")
regulation of proteasomal ubiquitin-dependent protein catabolic process (GO:0032434)	0.18319	0.463838	0.100991	0.54053	1.23539	25	c("CkIalpha", "Rad23", "wds", "SkpA", "Ubc6", "TER94", "ari-2", "Cul1", "PI31", "Ufd1-like", "slmb", "sgg", "crb", "Usp47", "ari-1", "gcl", "dco")
chaeta development (GO:0022416)	0.105477	0.349702	0.134273	0.496296	1.23471	64	c("Fkbp14", "emc", "ctp", "dally", "CtBP", "NAT1", "Diap1", "Rab11", "CkIIalpha", "sn", "CG2767", "Arp3", "unk", "da", "msi", "Abi", "jagn", "Ten-m", "vri", "Sra-1", "ck", "pwn", "Chi", "capt", "Stim", "Amun", "mam", "sgg", "pyd", "SelR")
mesoderm development (GO:0007498)	0.131902	0.396029	0.118815	0.502924	1.23463	54	c("how", "Gbeta13F", "stg", "Ggamma1", "Msp300", "miple2", "Mlc1", "LanA", "CG34417", "up", "Swip-1", "abd-A", "dl", "flw", "zfh1", "bt", "cta", "pyr", "sls", "sli", "Cip4", "blow")
peripheral nervous system development (GO:0007422)	0.100406	0.341868	0.138022	0.494361	1.23441	67	c("stg", "Rho1", "emc", "ttk", "ct", "Rac1", "Calr", "mbl", "EcR", "exd", "mas", "vvl", "spi", "abd-A", "Ras85D", "da", "esg", "bun", "puc", "Ephrin", "Reph", "cwo")
protein polyubiquitination (GO:0000209)	0.117528	0.375433	0.126254	0.496324	1.23381	63	c("brat", "eff", "Diap1", "rdx", "ben", "vih", "CG8188", "wech", "UbcE2H", "Ubc6", "roq", "Uev1A", "ari-2", "Ubc7", "CG40045", "Ufd4", "CG7656", "sip3", "slmb", "Ubc4", "Pli", "mib2", "Ubc10", "CG5823", "Cul3", "ari-1", "CG2924", "Ubc2", "gcl", "CG9855", "CG11070", "Uba1", "Diap2", "Mkrn1", "hyd", "CG14646", "Nedd4", "CG33144", "CG7220", "pall", "Bruce")
long-term memory (GO:0007616)	0.121305	0.381148	0.124434	0.496966	1.2287	59	c("kra", "arm", "EcR", "pum", "CG4612", "Scamp", "vsg", "mura", "bsk", "Src64B", "CaMKII", "spoon", "Adf1", "cher", "mld", "for", "CG1910", "Pkc98E", "fabp", "Appl", "svr", "Mob2", "Tob", "Gclm", "Ptp10D", "Fmr1", "stau", "orb2", "CrebB", "Atx2", "Socs36E", "upd1", "be")
protein processing (GO:0016485)	0.164354	0.440533	0.10714	0.524718	1.22677	31	c("Spp", "wbl", "twr", "Spase25", "SppL", "UQCR-C1", "UQCR-C2", "pip", "svr", "CalpA", "Mmp2")
chromosome organization (GO:0051276)	0.153765	0.427268	0.111011	0.519678	1.2264	35	c("eff", "Xrp1", "Cam", "Rad23", "Lis-1", "lid", "glo", "spoon", "Nipped-B", "vtd")
positive regulation of proteasomal ubiquitin-dependent protein catabolic process (GO:0032436)	0.218478	0.511386	0.0911073	0.548193	1.22637	20	c("CkIalpha", "wds", "SkpA", "Ubc6", "TER94", "ari-2", "Cul1", "PI31", "Ufd1-like", "slmb", "sgg", "ari-1", "gcl", "dco")
small GTPase mediated signal transduction (GO:0007264)	0.223913	0.518319	0.0897105	0.54659	1.22279	20	c("CRMP", "Rala", "Ras85D", "rin", "Ras64B", "drk", "PlexA", "CdGAPr")
regulation of actin polymerization or depolymerization (GO:0008064)	0.216097	0.507917	0.0925529	0.559054	1.22223	18	c("aru", "Cdc42", "Src64B", "LamC", "ena", "Arpc5", "GMF", "Btk29A", "conu", "Vrp1", "Atx2")
positive regulation of cell death (GO:0010942)	0.204545	0.49618	0.0975449	0.587265	1.22216	13	c("Sec61alpha", "ben", "Rheb")
positive regulation of defense response (GO:0031349)	0.169671	0.44636	0.104733	0.520657	1.22191	32	c("GILT1", "Pp1alpha-96A", "Hr78", "LanB1", "akirin", "betaCOP", "Sec31", "Ubc7", "Crag", "Myd88", "imd", "Su(var)2-10")
modulation of chemical synaptic transmission (GO:0050804)	0.198276	0.487233	0.0962406	0.534621	1.22188	25	c("Cals", "Dys", "pum", "Dg", "nemy", "Galphaq", "Pka-C1", "Plc21C", "cv-c", "Rpt6", "rl", "Atg1", "Fmr1")
neuroblast differentiation (GO:0014016)	0.215285	0.50778	0.0913924	0.540864	1.22149	21	c("arm", "brat", "qless", "osa", "ems", "abd-A", "svp")
regulation of lamellipodium assembly (GO:0010591)	0.215316	0.50778	0.0931455	0.563299	1.22149	17	c("Rac1", "Cdc42", "Tm1", "Arp3", "cpb", "cpa", "ena", "hep", "SCAR", "par-6")
negative regulation of signal transduction (GO:0009968)	0.0772317	0.302366	0.158514	0.477825	1.22102	119	c("ImpL2", "dally", "mts", "ct", "uif", "cdi", "CkIalpha", "Cam", "BI-1", "rdx", "TM9SF2", "InR", "Mlf", "shrb", "Ras85D", "sbb", "crol", "dsh", "SkpA", "bun", "drl", "pk", "Cad96Ca", "Myc", "Galphaq", "DnaJ-1", "wdb", "Pp2A-29B", "Cul1", "AP-1mu", "TM9SF4", "Pka-C1", "sty", "fng", "H", "Vps4", "wrd", "UbcE2M", "Ptp61F", "Mmp2", "Smr", "slmb", "foxo", "lt", "sgg", "Tom", "gro", "Pli", "lwr", "crb…
regulation of cellular macromolecule biosynthetic process (GO:2000112)	0.048	0.233722	0.204295	0.469246	1.22037	179	c("rib", "kni", "lola", "Hr4", "ct", "tai", "brat", "CG7414", "eIF4G1", "cic", "edl", "peb", "Max", "ken", "sima", "ab", "Hr78", "osa", "tgo", "Mlf", "abd-A", "crc", "glo", "EndoU", "kibra", "msi", "Mnt", "bol", "dl", "Myc", "Hr39", "bi", "Nipped-B", "cwo", "Taf4", "nonA", "Pfdn5", "pan", "vri", "Sra-1")
male courtship behavior, veined wing generated song production (GO:0045433)	0.205747	0.49618	0.0978773	0.604217	1.21952	11	c("Moe", "Hr39", "nonA", "corto", "Alh")
male courtship behavior, veined wing vibration (GO:0016545)	0.205747	0.49618	0.0978773	0.604217	1.21952	11	c("Moe", "Hr39", "nonA", "corto", "Alh")
ERBB signaling pathway (GO:0038127)	0.194415	0.481008	0.0972151	0.530184	1.21825	26	c("Nrg", "Rho1", "ed", "spi", "Shc", "cv-c", "rl", "Krn")
positive regulation of behavior (GO:0048520)	0.209406	0.502488	0.095288	0.573941	1.21812	15	c("EcR", "Galphas", "mld", "mnb", "foxo", "Pka-R1", "homer", "CrebB")
negative regulation of protein modification process (GO:0031400)	0.211646	0.504695	0.0946646	0.573748	1.21771	15	c("chinmo", "mts", "Rack1", "endos", "wdb", "shi", "svr")
negative regulation of Wnt signaling pathway (GO:0030178)	0.164195	0.440533	0.10673	0.517662	1.21758	33	c("Rho1", "CtBP", "CkIalpha", "crol", "SkpA", "TER94", "Cul1", "wts", "otk", "Sin3A", "Coop", "Mmp2", "slmb", "sgg", "gro")
production of siRNA involved in RNA interference (GO:0030422)	0.211494	0.504695	0.0962406	0.602756	1.21657	11	c("AGO1", "AGO2", "Ars2")
epidermal growth factor receptor signaling pathway (GO:0007173)	0.192719	0.478462	0.0975449	0.526302	1.2158	27	c("Nrg", "Rho1", "ed", "spi", "Shc", "cv-c", "rl", "Krn")
negative regulation of canonical Wnt signaling pathway (GO:0090090)	0.172892	0.449677	0.103958	0.519986	1.2157	31	c("Rho1", "CtBP", "CkIalpha", "SkpA", "TER94", "Cul1", "wts", "otk", "Sin3A", "Coop", "Mmp2", "slmb", "sgg", "gro")
heart development (GO:0007507)	0.122718	0.383536	0.123257	0.486838	1.21563	67	c("Ggamma1", "grn", "Act57B", "Sar1", "arm", "EcR", "LanA", "betaTub60D", "Tina-1", "wupA", "Cat", "abd-A", "mys", "Ras85D", "dl", "Mad", "CHES-1-like", "Tl", "zfh1", "svp", "p38b", "Galphao", "pan")
regulation of organ growth (GO:0046620)	0.166138	0.443162	0.10592	0.513954	1.21538	36	c("dally", "Hipk", "Pdk1", "hid", "InR", "S6k", "sbb", "kibra", "Akt1", "Myc")
positive regulation of developmental process (GO:0051094)	0.212121	0.504778	0.0925529	0.535264	1.2144	24	c("Sar1", "Sec23", "Sec24CD", "abd-A", "Myc", "pico", "Usp2", "Fis1", "Jra", "Marf", "Zyx", "gbb", "scny")
negative regulation of JAK-STAT cascade (GO:0046426)	0.215596	0.50778	0.0949752	0.593253	1.2138	12	c("peb", "ken", "wdp", "lig", "CG30423", "Ptp61F", "Su(var)2-10", "apt", "Socs36E", "E(bx)", "Socs44A")
negative regulation of STAT cascade (GO:1904893)	0.215596	0.50778	0.0949752	0.593253	1.2138	12	c("peb", "ken", "wdp", "lig", "CG30423", "Ptp61F", "Su(var)2-10", "apt", "Socs36E", "E(bx)", "Socs44A")
regulation of stem cell differentiation (GO:2000736)	0.228202	0.521411	0.0880945	0.537292	1.21343	21	c("Arf79F", "lid", "Pdcd4", "Cka")
salivary gland development (GO:0007431)	0.133874	0.396029	0.11725	0.487474	1.21277	64	c("rib", "Rho1", "CrebA", "lolal", "cora", "Rac1", "LanB2", "exd", "fz2", "Wnt4", "zip", "Rac2", "spi", "mys", "dsh", "Src64B", "drl", "Mtl", "pan", "garz", "shi", "Src42A", "Arl1")
male courtship behavior (GO:0008049)	0.210129	0.50317	0.0928481	0.530318	1.21205	25	c("Nrg", "fne", "Moe", "CaMKII", "Hr39", "nonA", "corto", "Alh", "dlg1", "Fmr1", "orb2", "tko")
wing disc dorsal/ventral pattern formation (GO:0048190)	0.168912	0.445384	0.103576	0.502581	1.21199	44	c("AnxB9", "dally", "mts", "14-3-3epsilon", "Rab7", "Mpcp2", "cic", "tara", "peb", "osa", "Su(Tpl)", "nuf", "sbb", "fng", "H", "drpr", "Psn", "Slh", "capt", "nmd", "CG8149")
regulation of Ras protein signal transduction (GO:0046578)	0.150866	0.427268	0.109684	0.490062	1.21163	59	c("14-3-3zeta", "aru", "Pp1-87B", "14-3-3epsilon", "edl", "Akap200", "ArfGAP1", "msn", "alph", "Mob4", "Cka", "garz", "sty", "Crag", "Fnta", "Rgl", "Ptp61F", "MESK2", "Spec2", "klu", "S6kII")
negative regulation of growth (GO:0045926)	0.214671	0.50778	0.0916795	0.533174	1.21072	23	c("chrb", "scyl", "spidey", "cic", "sima", "Mnt", "ara", "hfp", "mirr", "foxo", "caup")
cellular response to ecdysone (GO:0071390)	0.223085	0.517974	0.0911073	0.558299	1.21065	17	c("Blimp-1", "EcR", "Sec13", "DOR", "Nurf-38", "DENR", "Utx", "E(bx)")
establishment or maintenance of apical/basal cell polarity (GO:0035088)	0.203008	0.495425	0.0946646	0.526583	1.20997	26	c("rib", "Moe", "Rab5", "Cont", "Dg", "Ras85D", "scrib", "Vps4", "par-6", "dlg1", "TSG101", "alc", "crb", "aPKC")
establishment of protein localization to membrane (GO:0090150)	0.226395	0.521411	0.0883594	0.532841	1.20918	22	c("Arf79F", "cora", "app", "sau", "CG5447", "CG1407", "Dnz1", "Nsf2", "boca")
segmentation (GO:0035282)	0.164384	0.440533	0.106323	0.509399	1.20868	38	c("kni", "brat", "ems", "vvl", "rump", "bun", "SelG", "Mad", "cnc", "Acsl", "Chi")
regulation of cell death (GO:0010941)	0.191898	0.478462	0.0975449	0.5205	1.20747	28	c("Sec61alpha", "Hipk", "BI-1", "ben", "NT1", "Rheb")
negative regulation of nucleic acid-templated transcription (GO:1903507)	0.110442	0.357844	0.130106	0.474225	1.20722	99	c("kni", "emc", "ttk", "lolal", "CG12384", "CtBP", "EcR", "bowl", "cic", "edl", "pum", "sd", "rhea", "tth", "d4", "crol", "esg", "Eip78C", "dl")
protein oligomerization (GO:0051259)	0.224138	0.518319	0.0928481	0.597619	1.2062	11	c("atl", "alphaSnap", "zip", "Meltrin", "Tob", "Trl")
adherens junction organization (GO:0034332)	0.217672	0.510573	0.0908241	0.526722	1.20383	25	c("alpha-Cat", "Rho1", "Rac1", "Rab11", "p120ctn", "Rac2", "Src64B", "Traf4", "shi", "Rap1", "Src42A")
imaginal disc-derived male genitalia morphogenesis (GO:0048803)	0.231964	0.523744	0.0888945	0.554885	1.20324	17	c("Fas2", "Rab5", "bsk", "mys", "puc", "otk", "hep")
male genitalia morphogenesis (GO:0048808)	0.231964	0.523744	0.0888945	0.554885	1.20324	17	c("Fas2", "Rab5", "bsk", "mys", "puc", "otk", "hep")
response to reactive oxygen species (GO:0000302)	0.232798	0.523744	0.0905429	0.587908	1.20287	12	c("bsk", "Cat", "ND-20", "ND-SGDH", "p38b", "rl")
imaginal disc-derived genitalia morphogenesis (GO:0048805)	0.231533	0.523744	0.0886261	0.550043	1.20253	18	c("Fas2", "Rab5", "bsk", "mys", "puc", "otk", "hep")
intracellular steroid hormone receptor signaling pathway (GO:0030518)	0.229545	0.523437	0.0908241	0.577521	1.20188	13	c("Hr4", "EcR", "DOR", "Nurf-38", "DENR")
organelle transport along microtubule (GO:0072384)	0.231034	0.523744	0.0911073	0.594878	1.20067	11	c("Lis-1", "gammaCOP", "Lsd-2")
gastrulation involving germ band extension (GO:0010004)	0.236486	0.527005	0.0886261	0.562765	1.20007	16	c("Rho1", "mys", "dl", "cta", "RhoGEF2", "wol", "Ptp61F", "btsz")
regulation of intracellular signal transduction (GO:1902531)	0.233738	0.524652	0.0880945	0.548659	1.1995	18	c("chrb", "scyl", "P32", "mav", "myo", "PIP4K", "Pak", "conu", "gbb", "Pak3", "dnc")
regulation of endopeptidase activity (GO:0052548)	0.227804	0.521411	0.0928481	0.605533	1.19821	10	c("Spn43Aa", "Spn100A", "REG", "Spn42Da", "CG43366")
negative regulation of ERBB signaling pathway (GO:1901185)	0.208333	0.500961	0.0928481	0.512917	1.19611	30	c("Fas2", "ed", "pum", "hppy", "shrb", "Chmp1", "sty", "Src42A", "Ptp61F")
ATP biosynthetic process (GO:0006754)	0.236782	0.527005	0.0897105	0.592266	1.1954	11	c("ATPsynbeta", "blw", "ATPsynC", "ATPsyngamma", "ATPsynD", "ATPsynB")
protein complex disassembly (GO:0043241)	0.236066	0.527005	0.0870516	0.539391	1.19446	19	c("Pp1-87B", "Pp1alpha-96A", "lft", "flw", "TER94", "Snap29", "Vps4", "lt", "Vha100-1", "Vps11")
regulation of protein polymerization (GO:0032271)	0.243792	0.533645	0.0870516	0.568239	1.19334	14	c("aru", "Cdc42", "LamC", "Arpc5", "GMF", "Btk29A", "conu", "Vrp1", "Atx2")
post-embryonic animal organ development (GO:0048569)	0.198514	0.487233	0.095288	0.506482	1.19319	34	c("lola", "Msp300", "rhea", "lid", "akirin", "mys", "kirre", "Tl", "Sin3A", "pyr", "Alh", "crp", "nsl1")
acylglycerol homeostasis (GO:0055090)	0.257609	0.552578	0.0819779	0.533028	1.19245	20	c("AdipoR", "hppy", "InR", "Desat1", "hep", "wrd", "bmm", "CYLD")
nuclear-transcribed mRNA catabolic process, deadenylation-dependent decay (GO:0000288)	0.241455	0.531573	0.0862866	0.544194	1.18974	18	c("Pabp2", "pum", "twin", "DCP2", "Pop2", "Not3", "Not1", "Patr-1", "LSm1")
epithelial cell morphogenesis (GO:0003382)	0.243716	0.533645	0.0852885	0.537256	1.18974	19	c("alpha-Cat", "tyn", "neo", "colt", "ena", "mey", "CG41099", "sgg", "crb", "aPKC", "dyl", "upd1")
regulation of protein ubiquitination (GO:0031396)	0.244369	0.533889	0.086795	0.557836	1.18956	16	c("Atg8a", "Diap1", "CkIIalpha", "CG6966", "rb")
larval somatic muscle development (GO:0007526)	0.235931	0.527005	0.08654	0.524185	1.18926	24	c("lola", "rhea", "lid", "akirin", "Tl", "Sin3A", "pyr", "Alh", "crp", "nsl1")
protein transmembrane import into intracellular organelle (GO:0044743)	0.258696	0.552578	0.0817516	0.531314	1.18861	20	c("Tim17b", "Hsp60A", "Tom20", "Tom40", "Roe1", "Tim23")
Toll signaling pathway (GO:0008063)	0.253052	0.548678	0.0840746	0.547824	1.18793	17	c("spz6", "NT1", "cact", "dl", "Tl", "spz4", "Myd88", "Pli")
energy coupled proton transport, down electrochemical gradient (GO:0015985)	0.245327	0.534962	0.0886261	0.600315	1.18789	10	c("ATPsynbeta", "blw", "ATPsynC", "ATPsyngamma", "ATPsynD", "ATPsynB")
peptidyl-tyrosine phosphorylation (GO:0018108)	0.25084	0.545408	0.0850427	0.559638	1.18777	15	c("smal", "FER", "Src64B", "Wsck", "Ptpmeg2", "Src42A", "Ptp61F", "Btk29A")
neuroblast development (GO:0014019)	0.256382	0.552578	0.0833634	0.546808	1.18573	17	c("arm", "brat", "qless", "ems", "abd-A", "svp")
negative regulation of stress-activated MAPK cascade (GO:0032873)	0.259783	0.552578	0.0815265	0.529939	1.18554	20	c("peb", "alph", "cpb", "Rala", "cpa", "SkpA", "ics", "flw", "puc", "Sac1", "Ptp61F", "stck", "Mnn1")
epithelium development (GO:0060429)	0.188832	0.475002	0.0956031	0.477368	1.18519	62	c("Fkbp14", "CycG", "Ggamma1", "Sar1", "Moe", "14-3-3epsilon", "ed", "Eip63E", "wal", "Rac2", "Sep2", "Drak", "Mtl", "pico", "CHES-1-like")
cell projection assembly (GO:0030031)	0.260722	0.552578	0.0833634	0.564233	1.18493	14	c("Cdc42", "mtm", "Abi", "Arpc2", "Sra-1", "SCAR", "parvin")
dorsal/ventral pattern formation, imaginal disc (GO:0007450)	0.188078	0.475002	0.096563	0.487832	1.18471	49	c("AnxB9", "dally", "mts", "14-3-3epsilon", "Rab7", "Mpcp2", "cic", "tara", "peb", "osa", "Su(Tpl)", "nuf", "sbb", "fng", "H", "drpr", "Psn", "Slh", "capt", "nmd", "CG8149")
apical protein localization (GO:0045176)	0.259711	0.552578	0.0826646	0.545728	1.18339	17	c("Gbeta13F", "Ggamma1", "Rheb", "Vha26", "par-6", "pyd", "crb", "aPKC", "insc", "Patj")
compound eye development (GO:0048749)	0.0939061	0.333468	0.142057	0.455532	1.1827	167	c("Arf79F", "Rho1", "dally", "Lam", "arm", "M6", "Hrb98DE", "Gp150", "eff", "Rab11", "Hipk", "CkIIalpha", "Rab6", "Chc", "Arf51F", "peb", "Arf102F", "alphaSnap", "sd", "a", "p120ctn", "alph", "unk", "Trim9", "Ras85D", "kirre", "E(spl)m3-HLH", "fzr", "dsh", "kibra", "AP-1gamma", "rst", "Mad", "AP-1sigma", "ArfGAP3", "bi", "puc", "E(spl)mbeta-HLH", "fl(2)d", "ena", "AP-1mu", "Ten-m", "Pka-C1", "Sra…
negative regulation of epidermal growth factor receptor signaling pathway (GO:0042059)	0.226254	0.521411	0.0880945	0.505082	1.18086	31	c("Fas2", "ed", "pum", "hppy", "shrb", "Chmp1", "drk", "sty", "Src42A", "Ptp61F")
actomyosin contractile ring assembly (GO:0000915)	0.259711	0.552578	0.0826646	0.54429	1.18027	17	c("Rho1", "chic", "nuf", "pnut", "sau", "vib", "shi")
positive regulation of cellular catabolic process (GO:0031331)	0.261957	0.552578	0.0810802	0.527571	1.18024	20	c("Toll-7", "sima", "vih", "S6k", "bsk", "hep", "Tailor", "foxo", "Atg1", "Utx")
cytoskeletal anchoring at plasma membrane (GO:0007016)	0.255172	0.551192	0.0855357	0.584725	1.18018	11	c("alpha-Cat", "Dg", "rhea", "Ank", "Actn", "Pax", "Vinc", "Ilk", "p130CAS")
autophagosome organization (GO:1905037)	0.228051	0.521411	0.0878313	0.510446	1.17917	27	c("Rab1", "Atg8a", "Atg13", "Rack1", "DOR", "SH3PX1", "EndoA", "Atg18a", "Rab23", "Atg3", "Atg14", "Atg1")
tripartite regional subdivision (GO:0007351)	0.261202	0.552578	0.0815265	0.531961	1.17801	19	c("pum", "Ras85D", "rump", "tsl", "drk", "sty", "psq", "Sry-delta", "stau")
fatty acid biosynthetic process (GO:0006633)	0.257883	0.552578	0.0838361	0.551833	1.17676	16	c("CG31523", "Sc2", "ATPCL", "ND-ACP", "CG31522", "Acsl")
regulation of response to external stimulus (GO:0032101)	0.259346	0.552578	0.0855357	0.594474	1.17633	10	c("Toll-7", "Rm62", "me31B", "Atg18a")
regulation of cell fate specification (GO:0042659)	0.267494	0.556373	0.0819779	0.559918	1.17586	14	c("ttk", "exd", "bun")
positive regulation of protein kinase activity (GO:0045860)	0.238248	0.527005	0.0852885	0.503619	1.17443	30	c("Rho1", "Rac1", "Cdc42", "Atg13", "hppy", "msn", "Src64B", "Abi", "Mekk1", "hep", "GckIII", "Pak", "Mkk4")
positive regulation of TORC1 signaling (GO:1904263)	0.269565	0.557101	0.0795565	0.524724	1.17387	20	c("Sec13", "hppy", "InR", "Rheb", "Akt1")
macroautophagy (GO:0016236)	0.237994	0.527005	0.0852885	0.501534	1.17256	31	c("lqf", "Atg8a", "Sec23", "Atg13", "lft", "TER94", "Snap29", "tank", "Vps4", "Atg18a", "lt", "Vha100-1", "Atg1", "Vps11")
cellular response to insulin stimulus (GO:0032869)	0.239061	0.527313	0.0850427	0.501092	1.17153	31	c("Pdk1", "sima", "tgo", "InR", "S6k", "Rheb", "Rab8", "Akt1", "Myc", "Thor")
regulation of neuron projection development (GO:0010975)	0.238347	0.527005	0.0847985	0.497938	1.17119	33	c("Rho1", "Rac1", "Cdc42", "mas", "Rac2", "Trim9", "Akt1", "Adf1", "RhoGAPp190", "RhoGEF2", "trio", "comm")
heart morphogenesis (GO:0003007)	0.269144	0.557101	0.0815265	0.548975	1.17066	16	c("arm", "LanB1", "Cat", "dsh", "p38b", "yki", "mam", "Sod2", "mthl5")
protein dephosphorylation (GO:0006470)	0.205912	0.49618	0.0908241	0.473386	1.1704	59	c("stg", "mts", "Pp1-87B", "Pp1alpha-96A", "alph", "mtm", "flw", "cdc14", "CG12091", "Ptp99A", "wdb", "puc", "Pp2A-29B", "Ptpmeg2", "Pp2C1", "wrd", "Ptp61F", "Mkp3", "CG10417", "CanB2", "mRNA-cap", "PTPMT1")
pole cell migration (GO:0007280)	0.27192	0.559603	0.0802023	0.53942	1.16971	17	c("14-3-3epsilon", "gus", "pum", "abd-A", "zfh1", "wun")
compound eye photoreceptor development (GO:0042051)	0.227692	0.521411	0.0855357	0.476017	1.16485	52	c("lola", "ttk", "Moe", "Rac1", "mbl", "Rip11", "Rab11", "Rab6", "Cam", "Lis-1", "spi", "EMC3", "AP-1sigma", "tutl", "Ten-m", "Vps4", "capt", "Mob2", "Doa", "Amph")
fatty acid metabolic process (GO:0006631)	0.271396	0.559603	0.0810802	0.546092	1.16452	16	c("AdipoR", "pdgy", "ATPCL", "ND-ACP", "scu", "Acsl", "whd")
regulation of dendrite development (GO:0050773)	0.251068	0.545408	0.0824344	0.499163	1.16403	30	c("babos", "Rac1", "Lis-1", "vvl", "Dlic", "Akt1", "Adf1", "tutl", "wts", "cv-c", "Rop", "comm", "TBPH", "CadN", "Fmr1", "ham", "trc", "rictor", "Nedd4", "Pten", "kn", "Dscam1", "fra")
microtubule polymerization or depolymerization (GO:0031109)	0.282759	0.567	0.0799859	0.576691	1.16396	11	c("atl", "ens", "Khc", "stai", "Klp10A")
apical constriction involved in gastrulation (GO:0003384)	0.274533	0.560301	0.0824344	0.587977	1.16347	10	c("sqh", "tsl", "Traf4", "cta", "RhoGEF2")
epithelial cell morphogenesis involved in gastrulation (GO:0003381)	0.274533	0.560301	0.0824344	0.587977	1.16347	10	c("sqh", "tsl", "Traf4", "cta", "RhoGEF2")
MAPK cascade (GO:0000165)	0.285408	0.567317	0.0758887	0.512591	1.16323	22	c("hppy", "msn", "bsk", "Ras85D", "p38b", "Mekk1", "hep", "MAPk-Ak2", "GckIII", "rl", "Jra", "Krn", "Ask1", "Ilk")
negative regulation of Notch signaling pathway (GO:0045746)	0.218911	0.511386	0.0878313	0.478882	1.16297	49	c("ct", "uif", "Mlf", "shrb", "dsh", "bun", "pk", "Myc", "DnaJ-1", "AP-1mu", "fng", "H", "Vps4", "Smr", "foxo", "lt", "Tom", "crb", "Utx", "krz", "Ser", "Vps2", "insb", "O-fut1")
regulation of axon extension (GO:0030516)	0.286674	0.567317	0.077884	0.54782	1.16269	15	c("Rac1", "Vang", "dsh", "pk", "PlexA", "Wnt5", "bif", "shot", "CadN")
nonassociative learning (GO:0046958)	0.272727	0.559603	0.0813027	0.558433	1.16216	13	c("AGO1", "for", "me31B", "simj", "Btk29A", "sgg", "Fmr1", "Atx2", "dnc", "eas", "wcy")
imaginal disc-derived wing morphogenesis (GO:0007476)	0.0939061	0.333468	0.142057	0.444184	1.16193	210	c("Fkbp14", "Rbfox1", "lola", "Rho1", "emc", "ctp", "dally", "nw", "arm", "sqh", "ct", "ed", "Hipk", "EcR", "cic", "sn", "Dys", "alphaSnap", "sd", "ab", "Dg", "osa", "Nost", "zip", "Pcyt1", "alph", "lft", "spi", "unk", "Ras85D", "Grasp65", "sbb", "Past1", "crol", "mwh", "dsh", "Drak", "Pal1", "Mad", "flw", "Myc", "drk", "Galphas", "bi", "fw", "p38b", "Duox", "pan", "Pka-C1", "vri", "ck", "ara", "…
spliceosomal complex assembly (GO:0000245)	0.282759	0.567	0.0799859	0.575642	1.16185	11	c("bru2", "bru3", "CG3198", "hfp", "SRPK", "tra2", "Sf3a2")
regulation of transcription initiation from RNA polymerase II promoter (GO:0060260)	0.287794	0.567317	0.0776799	0.546994	1.16093	15	c("Sec13", "Rbp1-like", "SF2", "Srp54", "Rsf1", "SC35", "Rbp1", "B52")
regulation of cell communication (GO:0010646)	0.278153	0.561763	0.0797706	0.544234	1.16055	16	c("pum", "p120ctn", "Pka-C1", "CG4972", "Rpt6", "Spec2", "rl", "Atg1")
regulation of transmembrane receptor protein serine/threonine kinase signaling pathway (GO:0090092)	0.285057	0.567317	0.0795565	0.574928	1.16041	11	c("dally", "Lis-1", "p38b", "for", "foxo")
organic substance transport (GO:0071702)	0.287356	0.567317	0.0791317	0.574104	1.15874	11	c("Oatp74D", "Lsd-2", "apolpp", "Oatp30B", "slv", "CG7272", "CG34120")
chromatin organization involved in negative regulation of transcription (GO:0097549)	0.293991	0.57446	0.0743625	0.510578	1.15866	22	c("Hsc70-4", "AGO2", "crol", "Khc", "Tlk", "fl(2)d", "upSET", "r2d2", "Hnf4", "bin3")
intracellular pH reduction (GO:0051452)	0.290805	0.570176	0.0785029	0.57392	1.15837	11	c("Vha55", "VhaAC39-1", "Vha68-2", "Rab14", "Vha100-2", "Vha100-1", "Rbcn-3A", "ClC-c")
lipid biosynthetic process (GO:0008610)	0.288914	0.568412	0.0774768	0.545311	1.15736	15	c("qless", "SERCA", "ATPCL", "ND-ACP", "Acsl")
positive regulation of JAK-STAT cascade (GO:0046427)	0.280374	0.564191	0.0813027	0.58472	1.15703	10	c("Imp", "Jafrac2", "Cnot4", "CycD")
positive regulation of STAT cascade (GO:1904894)	0.280374	0.564191	0.0813027	0.58472	1.15703	10	c("Imp", "Jafrac2", "Cnot4", "CycD")
synaptic target recognition (GO:0008039)	0.263607	0.553768	0.0797706	0.494419	1.15593	31	c("Fas3", "Nrx-IV", "dsd", "wdp", "ab", "fz2", "Wnt4", "dsh", "Mtp", "Sema2a", "Tl", "tutl", "Ten-m", "CG12004", "pot", "beat-IIIc", "Fur1")
gastrulation with mouth forming first (GO:0001703)	0.287383	0.567317	0.0799859	0.583387	1.15439	10	c("Rho1", "dl", "cta", "wol", "btsz")
production of small RNA involved in gene silencing by RNA (GO:0070918)	0.297018	0.576678	0.0772747	0.562857	1.15161	12	c("AGO1", "AGO2")
regulation of protein complex assembly (GO:0043254)	0.289414	0.568422	0.0776799	0.539815	1.15113	16	c("Sar1", "Sec23", "Mhc", "Tnks", "CG9175", "lt", "Vps11")
regulation of cellular localization (GO:0060341)	0.300459	0.581157	0.0766747	0.560791	1.14739	12	c("Cnx99A", "Dys", "nemy", "par-6", "Gos28", "gbb", "east")
regulation of circadian sleep/wake cycle, sleep (GO:0045187)	0.29955	0.580377	0.0758887	0.538059	1.14738	16	c("EcR", "InR", "mld", "Pka-C1", "inc", "homer", "Cul3", "CrebB")
ATP synthesis coupled proton transport (GO:0015986)	0.302273	0.581723	0.0758887	0.551263	1.14724	13	c("ATPsynbeta", "blw", "ATPsynC", "Cyt-c1", "ATPsyngamma", "ATPsynD", "ATPsynB")
negative regulation of programmed cell death (GO:0043069)	0.243629	0.533645	0.0815265	0.463858	1.14685	59	c("Diap1", "Pdk1", "qless", "CG41520", "InR", "spi", "Ras85D", "Akt1", "SkpA", "bun", "drl", "Cad96Ca", "Ubc6", "puc", "Cul1", "Duox", "mask", "wrd", "Psn", "yki", "Aatf", "Met", "slmb", "Prx3", "RYBP", "gce", "dnt", "E2f2", "dco", "Diap2", "Dredd", "Nf-YB", "Eph", "CG7546", "csw", "PSR", "CG31357", "Bruce")
retinal ganglion cell axon guidance (GO:0031290)	0.308046	0.58646	0.0755015	0.568158	1.14674	11	c("fz2", "Wnt4", "dsh", "otk", "CdGAPr", "CadN")
stem cell development (GO:0048864)	0.300992	0.581209	0.0745501	0.524311	1.14627	18	c("arm", "brat", "qless", "ems", "abd-A", "svp")
negative regulation of transposition (GO:0010529)	0.310345	0.58646	0.0751182	0.567864	1.14615	11	c("Tudor-SN", "AGO2", "tapas")
defense response to fungus (GO:0050832)	0.277481	0.561763	0.0770737	0.489995	1.14559	31	c("Trx-2", "Rab6", "Mcr", "cact", "Lmpt", "Tl", "p38b", "CG12004", "Hsf", "Myd88", "CalpA")
axonal transport (GO:0098930)	0.312986	0.589482	0.0728939	0.52786	1.14464	17	c("Rab1", "Lis-1", "pk", "Arp1", "Dlc90F", "Marf", "Fmr1", "DCTN2-p50", "Dhc64C")
regulation of axonogenesis (GO:0050770)	0.287863	0.567317	0.0755015	0.498097	1.14452	26	c("Rho1", "Rac1", "Cdc42", "Rac2", "Trim9", "RhoGAPp190", "PlexA", "RhoGEF2", "trio", "Pak", "shot", "PlexB")
cell-cell junction organization (GO:0045216)	0.31087	0.58646	0.0721798	0.511556	1.14441	20	c("alpha-Cat", "cora", "Nrx-IV", "bark", "p120ctn", "Src64B", "Traf4", "Src42A", "Mmp2", "crb", "aPKC")
regulation of imaginal disc-derived wing size (GO:0044719)	0.31087	0.58646	0.0721798	0.511035	1.14325	20	c("lola", "nw", "ab", "Grasp65", "Pal1", "Myc", "H", "Phm", "fj", "Btk29A")
positive regulation of signal transduction (GO:0009967)	0.220202	0.513357	0.08654	0.452523	1.14275	82	c("CycG", "ImpL2", "lqf", "mts", "lin-28", "CRMP", "Hipk", "CkIIalpha", "Chc", "Cp1", "eIF3h", "Arp3", "Dyrk2", "eIF3f1", "apolpp", "wdb", "nst", "CoRest", "Tsp26A", "Tsp86D", "shi", "Nurf-38", "RpS3", "lgs", "Usp10", "mRNA-cap", "dom", "DENR")
negative regulation of immune system process (GO:0002683)	0.303738	0.582588	0.0770737	0.577172	1.14209	10	c("Lam", "mfas", "dom", "lwr", "RYBP")
vesicle fusion (GO:0006906)	0.29329	0.574068	0.0749279	0.503198	1.14165	24	c("Rab5", "Rab7", "Rab11", "Sec22", "Rab8", "Snap29", "btsz", "Syx5", "Membrin", "Gos28", "Syx13", "Snap24", "Vamp7", "Syx16")
positive regulation of macroautophagy (GO:0016239)	0.314773	0.590013	0.0738053	0.548081	1.14061	13	c("hid", "S6k", "Mitf", "Atg7", "Debcl", "Dcp-1", "Rab21")
habituation (GO:0046959)	0.307243	0.586369	0.0764767	0.576339	1.14044	10	c("AGO1", "for", "me31B", "simj", "sgg", "Fmr1", "Atx2", "eas", "wcy", "G9a")
regulation of epidermal growth factor receptor signaling pathway (GO:0042058)	0.272446	0.559603	0.0762797	0.470754	1.14038	46	c("Fas2", "ed", "edl", "pum", "hppy", "osa", "shrb", "Chmp1", "spi", "scrib", "sty", "Src42A", "Vps4", "Ptp61F")
positive regulation of multicellular organism growth (GO:0040018)	0.309813	0.58646	0.0730744	0.521369	1.13984	18	c("InR", "S6k", "tsl", "Desat1", "Myc", "p38b", "btsz", "PIP4K", "Rassf", "Tctp")
myoblast fusion (GO:0007520)	0.278188	0.561763	0.0762797	0.480322	1.13969	38	c("Rac1", "Arf51F", "Arp3", "InR", "S6k", "Rac2", "kirre", "Crk", "Akt1", "rst", "Thor", "SCAR", "sls", "siz", "blow", "CalpA", "foxo", "mib2", "Vrp1", "Ced-12", "Pak3", "Pglym78", "Hem", "Pgk", "hbs")
myotube differentiation (GO:0014902)	0.278188	0.561763	0.0762797	0.480322	1.13969	38	c("Rac1", "Arf51F", "Arp3", "InR", "S6k", "Rac2", "kirre", "Crk", "Akt1", "rst", "Thor", "SCAR", "sls", "siz", "blow", "CalpA", "foxo", "mib2", "Vrp1", "Ced-12", "Pak3", "Pglym78", "Hem", "Pgk", "hbs")
regulation of terminal button organization (GO:2000331)	0.319645	0.594218	0.0718276	0.525429	1.13937	17	c("S6k", "ND-20", "p38b", "Thor", "Ten-m", "Sod1", "TBPH", "Atg1")
endosomal transport (GO:0016197)	0.221212	0.514666	0.0862866	0.451102	1.13916	82	c("AnxB9", "Rho1", "Rab5", "Rab7", "Rab11", "Rab6", "Snx3", "shrb", "Chmp1", "mtm", "nuf", "Vha68-2", "Ubc6", "Vps24", "Rab14", "kst", "Vps60", "scrib", "Acsl", "Vps29", "Snx1", "Vps26", "Snx6", "g", "Membrin", "Vps35")
establishment of planar polarity (GO:0001736)	0.268243	0.556373	0.0768737	0.468445	1.13762	49	c("Rho1", "sqh", "par-1", "jbug", "Wnt4", "msn", "zip", "bsk", "Vang", "mwh", "dsh", "app", "Abi", "pk", "Mtl", "puc", "Galphao", "otk", "hep", "scrib", "Dlish")
positive regulation of Notch signaling pathway (GO:0045747)	0.286624	0.567317	0.0751182	0.48269	1.13714	34	c("lqf", "CRMP", "Hipk", "Chc", "eIF3h", "Arp3", "eIF3f1", "CoRest", "Tsp26A", "Tsp86D", "shi", "Nurf-38", "Usp10", "dom")
negative regulation of macromolecule metabolic process (GO:0010605)	0.276574	0.561763	0.0755015	0.469407	1.13712	46	c("noc", "brat", "elB", "Sec13", "Vdup1", "spi", "Ras85D", "Tis11", "dl", "Mad")
adherens junction assembly (GO:0034333)	0.315325	0.590013	0.0721798	0.519936	1.13671	18	c("alpha-Cat", "arm", "kirre", "kst", "scrib", "Rap1", "par-6", "pyd", "crb", "aPKC")
regulation of phosphatidylinositol 3-kinase signaling (GO:0014066)	0.314898	0.590013	0.0734381	0.540758	1.13563	14	c("ImpL2", "spidey", "InR", "Cul1", "Ptp61F", "Atg18a", "Atg1", "Atg2", "Pten", "Lpin")
positive regulation of protein phosphorylation (GO:0001934)	0.277433	0.561763	0.0755015	0.471292	1.13506	43	c("Cdc42", "Rack1", "InR", "Ras85D", "Src64B", "drl", "Abi", "Cad96Ca", "drk", "p38b", "Mekk1", "CDK2AP1", "mav", "CycT", "CycK", "myo", "koko", "Trl", "CG16903", "dnt", "Pvf1", "gbb", "Nf-YB", "Tctp", "Eph", "Slik")
positive regulation of cellular protein localization (GO:1903829)	0.316589	0.590451	0.0749279	0.573337	1.1345	10	c("Lam", "upd1", "Ttd14", "Parp")
regulation of nucleic acid-templated transcription (GO:1903506)	0.153846	0.427268	0.10714	0.436583	1.1335	167	c("rib", "kni", "lola", "Hr4", "ct", "tai", "cic", "edl", "peb", "Max", "ken", "sima", "ab", "Hr78", "osa", "tgo", "Mlf", "abd-A", "crc", "kibra", "Mnt", "dl", "Myc", "Hr39", "bi", "Nipped-B", "cwo", "Taf4", "nonA", "Pfdn5", "pan", "vri")
R7 cell fate commitment (GO:0007465)	0.327703	0.603331	0.0713053	0.531201	1.13276	16	c("mts", "Ras85D", "drk", "svp", "rl", "sina", "Cbl", "pros", "csw", "klg", "dos")
epithelial structure maintenance (GO:0010669)	0.328829	0.604434	0.0711327	0.530894	1.13211	16	c("Lac", "peb", "rhea", "mys", "cv-c", "Mkp3")
defense response to Gram-negative bacterium (GO:0050829)	0.267074	0.556373	0.0766747	0.457678	1.13157	59	c("CBP", "Vap33", "NUCB1", "Pp1alpha-96A", "Hr78", "LanB1", "mtd", "akirin", "Rala", "betaCOP", "Sec31", "Ubc7", "Ars2", "Traf4", "TM9SF4", "CG14411", "Crag", "GstO2", "wun", "imd", "Su(var)2-10", "insc", "Fit1", "upd1", "Diap2", "Dredd", "CG14722")
triglyceride metabolic process (GO:0006641)	0.330682	0.605577	0.0713053	0.543537	1.13116	13	c("crc", "pdgy", "CG17646", "Thor", "bmm", "mdy", "schlank")
cellular response to amino acid starvation (GO:0034198)	0.331034	0.605577	0.0718276	0.560306	1.13089	11	c("CG12384", "foxo", "Sec16")
anterior/posterior axis specification (GO:0009948)	0.283644	0.567317	0.0743625	0.46929	1.13024	43	c("Moe", "par-1", "gus", "bic", "pum", "sqd", "Dg", "Ras85D", "rump", "tsl", "pk", "drk", "Pka-C1", "sty", "psq")
regulation of macromolecule metabolic process (GO:0060255)	0.232161	0.523744	0.0833634	0.445755	1.12986	89	c("Hrb27C", "Eip75B", "fne", "Hrb98DE", "mbl", "Rbp1-like", "sqd", "ems", "bsk", "SF2", "msi", "sxc", "Srp54", "p38b", "Rsf1", "SC35", "corto", "Chi", "TBPH", "Rbp1", "rl", "Tob", "Rb97D", "B52", "apt", "SRPK", "tra2", "CG18766", "Rbp6", "nclb")
regulation of axon extension involved in axon guidance (GO:0048841)	0.333333	0.608811	0.0714786	0.559758	1.12979	11	c("chic", "Sema1b", "Sema2a", "PlexA", "CadN", "Sema2b", "Sema1a")
short-term memory (GO:0007614)	0.323913	0.59985	0.0701132	0.504967	1.12967	20	c("Fas2", "drk", "Nipped-B", "for", "shi", "Psn", "bs", "Appl", "Fmr1", "Ank2", "dnc", "Nsun2", "ebo", "G9a")
DNA endoreduplication (GO:0042023)	0.337838	0.610405	0.0697793	0.529651	1.12946	16	c("Pdp1", "LTV1", "SkpA", "Myc")
wing disc morphogenesis (GO:0007472)	0.194584	0.481008	0.0931455	0.441819	1.12859	118	c("emc", "ctp", "dally", "arm", "ed", "EcR", "gus", "sd", "osa", "Pcyt1", "alph", "lft", "Pkn", "spi", "unk", "Ras85D", "Grasp65", "sbb", "crol", "mwh", "Drak", "Mad", "flw", "drk", "Galphas", "bi", "fw", "p38b", "Duox", "pan", "Pka-C1", "ara", "scrib", "fng", "Src42A", "psq", "wmd", "Chi", "bs", "Mrtf")
negative regulation of cell cycle G1/S phase transition (GO:1902807)	0.324766	0.59985	0.0736213	0.570237	1.12837	10	c("CycG", "Mad", "dap", "E2f2")
autophagosome assembly (GO:0000045)	0.306122	0.586181	0.0723571	0.491049	1.12833	26	c("Rab1", "Atg8a", "Atg13", "DOR", "SH3PX1", "EndoA", "Atg18a", "Rab23", "Atg3", "Atg14", "Atg1")
vesicle organization (GO:0016050)	0.302227	0.581723	0.0723571	0.480737	1.12822	32	c("Sar1", "Chc", "Sec22", "AP-1gamma", "Snap29", "Rab14", "AP-1mu", "Arl1", "Snx1", "btsz", "Syx5", "Membrin", "Vps11", "Gos28", "Syx13", "Snap24", "ref(2)P", "Vamp7", "Syx16")
Golgi to plasma membrane protein transport (GO:0043001)	0.336009	0.608851	0.0709609	0.551007	1.12737	12	c("Arf79F", "sau", "CG5447", "Nsf2")
protein polymerization (GO:0051258)	0.336009	0.608851	0.0709609	0.550983	1.12732	12	c("chic", "Cdc42", "ens", "Khc")
cellular response to oxidative stress (GO:0034599)	0.327453	0.603331	0.0702813	0.5156	1.12722	18	c("Idh", "bsk", "sesB", "puc", "p38b", "rl", "foxo", "SelR", "Atg1")
negative regulation of neuron death (GO:1901215)	0.330435	0.605577	0.0691198	0.503418	1.12621	20	c("pAbp", "pix", "Akt1", "RpS3", "Appl", "TBPH")
negative regulation of small GTPase mediated signal transduction (GO:0051058)	0.339623	0.611534	0.0687943	0.519211	1.12589	17	c("Akap200", "msn", "alph", "RapGAP1", "sty", "Ptp61F", "klu", "S6kII")
compound eye photoreceptor fate commitment (GO:0001752)	0.310381	0.58646	0.0709609	0.477797	1.12382	33	c("lola", "noc", "emc", "mts", "elB", "Rala", "rin")
imaginal disc-derived wing margin morphogenesis (GO:0008587)	0.294661	0.57479	0.0720033	0.460996	1.12371	50	c("how", "Fkbp14", "arm", "ct", "Hipk", "osa", "rhea", "mys", "Past1", "dsh", "ics", "fng", "H", "bs", "lgs", "parvin", "pot", "stck", "mam", "sgg", "shot")
proteasome-mediated ubiquitin-dependent protein catabolic process (GO:0043161)	0.205411	0.49618	0.0899861	0.439296	1.12309	120	c("Hsc70-3", "brat", "eff", "gus", "Sec13", "Rad23", "rdx", "vih", "CG8188", "wech", "Trim9", "Sgt", "Der-1", "fzr", "Rpt3", "Rpn6", "Ubc6", "TER94", "Rpn10", "Ubc7", "Rpt4", "Ppa", "Rpt2", "Rpt5", "Ubr1", "Prosbeta5", "dmpd", "Rpn8", "Prosalpha7", "CG40045", "Rpt1", "FBXO11", "CG7656", "CG4603", "Rpt6", "sip3", "Rpn13", "slmb", "CG11658", "Ubc4", "sina", "Prosalpha6", "Rpn3", "CG15814", "RYBP", …
negative regulation of cell growth (GO:0030308)	0.337931	0.610405	0.0707899	0.556184	1.12258	11	c("spidey", "cic", "sima", "Mnt", "bif", "foxo")
TOR signaling (GO:0031929)	0.346847	0.613675	0.0684715	0.526345	1.12241	16	c("REPTOR", "Ras85D", "drk", "PRAS40", "REPTOR-BP", "Shc", "Lst8")
dosage compensation by hyperactivation of X chromosome (GO:0009047)	0.341743	0.612468	0.0701132	0.548332	1.1219	12	c("Unr", "AGO2")
negative regulation of Ras protein signal transduction (GO:0046580)	0.335171	0.608851	0.0691198	0.512803	1.12111	18	c("Akap200", "msn", "alph", "sty", "cv-c", "Ptp61F", "klu", "S6kII", "PlexB")
gastrulation (GO:0007369)	0.347973	0.613675	0.0683111	0.525169	1.1199	16	c("Gbeta13F", "stg", "Ggamma1", "Dtg", "Ras85D", "dl", "cta", "RhoGEF2")
negative regulation of mitotic cell cycle phase transition (GO:1901991)	0.349771	0.614375	0.0689567	0.546861	1.11889	12	c("CycG", "Mad", "dap", "E2f2")
transmembrane transport (GO:0055085)	0.348502	0.613675	0.0675189	0.515189	1.11717	17	c("CG3164", "CG31121", "CG11069", "CG17646", "E23", "Ent2", "Ent1")
regulation of R7 cell differentiation (GO:0045676)	0.345977	0.613661	0.0696133	0.553211	1.11657	11	c("eff", "tgo", "alph", "drk", "sina", "Socs36E", "Nf-YB", "pros", "aop")
positive regulation of cell motility (GO:2000147)	0.338785	0.610985	0.0714786	0.564161	1.11635	10	c("Sema1b", "Sema2a", "ena", "Sema2b", "CG6805", "Sema1a", "CG9784", "Fhos")
tracheal outgrowth, open tracheal system (GO:0007426)	0.350593	0.614878	0.0658312	0.491146	1.11528	23	c("rib", "ttk", "lolal", "Rac1", "Rac2", "mys", "Ras85D")
protein import into mitochondrial matrix (GO:0030150)	0.345372	0.613661	0.0687943	0.530631	1.11436	14	c("Tim17b", "Tom20", "Tom40", "Roe1", "Tim23")
negative regulation of cell size (GO:0045792)	0.344905	0.613661	0.0684715	0.524887	1.11401	15	c("stg", "Cad96Ca", "RhoGAPp190", "Thor", "foxo", "Sema1a", "AMPKalpha", "Pten")
positive regulation of immune response (GO:0050778)	0.319104	0.594175	0.0699459	0.476429	1.11387	31	c("Pp1alpha-96A", "Hr78", "LanB1", "akirin", "betaCOP", "Sec31", "Ubc7", "puc", "Crag", "imd", "Su(var)2-10")
imaginal disc-derived male genitalia development (GO:0007485)	0.34338	0.613484	0.0667426	0.49279	1.11292	21	c("Fas2", "Rab5", "bsk", "mys", "puc", "otk", "hep")
positive regulation of nucleic acid-templated transcription (GO:1903508)	0.254271	0.550282	0.0785029	0.436741	1.11256	105	c("Rbfox1", "lola", "CrebA", "lolal", "arm", "Pdp1", "EcR", "bowl", "Sec13", "osa", "REPTOR", "lid", "da", "esg", "DOR", "Deaf1", "dl", "Myc", "lig", "Nipped-B", "REPTOR-BP", "pan", "hep", "dmpd", "ara", "Hsf", "Chi")
embryonic axis specification (GO:0000578)	0.334052	0.608851	0.0681513	0.486589	1.11211	25	c("pum", "Ras85D", "rump", "tsl", "drk", "Tl", "sty", "psq", "lwr", "Sry-delta", "stau")
DNA repair (GO:0006281)	0.308793	0.58646	0.0694481	0.452542	1.11151	55	c("CycG", "CkIalpha", "Xrp1", "ben", "CG5181", "Ubc6", "Uev1A", "Nipped-B", "vtd", "Thd1", "RpS3", "Spf45", "flfl", "gpp", "Tfb1", "Mnn1", "Xpc")
transmembrane receptor protein serine/threonine kinase signaling pathway (GO:0007178)	0.345533	0.613661	0.0664364	0.491312	1.10959	21	c("dally", "Cdc42", "bun", "Mad", "mav", "put")
regulation of protein kinase activity (GO:0045859)	0.365909	0.624605	0.0662842	0.533109	1.10946	13	c("Cdc42", "Src64B", "Abi", "PRAS40", "par-6")
maintenance of apical/basal cell polarity (GO:0035090)	0.368119	0.624605	0.0664364	0.541508	1.10793	12	c("Rho1", "TSG101", "CG3408", "alc", "crb", "trol", "Lrch", "veli", "Shark", "Exo84")
RNA catabolic process (GO:0006401)	0.363538	0.623286	0.0640704	0.487698	1.10745	23	c("AGO1", "Tudor-SN", "twin", "Pop2", "Not3", "Not1", "gw", "RNaseX25", "Edc3", "Rcd-1")
tRNA aminoacylation for protein translation (GO:0006418)	0.335118	0.608851	0.067676	0.479378	1.10741	27	c("SerRS", "AspRS", "alpha-PheRS", "AlaRS", "GlyRS", "TyrRS", "GluProRS", "AsnRS", "ThrRS", "TrpRS", "MetRS", "LysRS", "LeuRS", "HisRS", "ArgRS", "PheRS-m")
dorsal/ventral axis specification (GO:0009950)	0.323436	0.59985	0.0689567	0.469199	1.10728	35	c("CkIIbeta", "CkIIalpha", "wbl", "sel", "cact", "Khc", "dl", "pip", "cnc", "Tl", "Pkc98E")
negative regulation of transcription, DNA-templated (GO:0045892)	0.203	0.495425	0.0905429	0.424439	1.1063	189	c("Eip75B", "kni", "emc", "ttk", "lolal", "Blimp-1", "arm", "ct", "CG12384", "CtBP", "EcR", "bowl", "cic", "edl", "Max", "pum", "sd", "ab", "Maf1", "rhea", "tth", "tgo", "CG4360", "d4", "abd-A", "sbb", "crol", "esg", "Mnt", "Eip78C", "dl", "bi", "E(spl)mbeta-HLH", "zfh1", "cwo", "dar1", "pan", "CoRest", "scrt", "scrib", "simj", "Sin3A", "jing", "Hr3", "Coop", "Hsf", "Chi", "Spt5")
dosage compensation (GO:0007549)	0.361749	0.621146	0.0649408	0.499179	1.10542	19	c("Sxl", "Unr", "AGO2", "Spt5", "Trl")
organelle membrane fusion (GO:0090174)	0.356119	0.617202	0.0661326	0.505548	1.10525	18	c("atl", "Sec22", "TER94", "Snap29", "btsz", "Syx5", "Membrin", "Gos28", "Syx13", "Snap24", "Vamp7", "Syx16")
establishment of spindle orientation (GO:0051294)	0.351732	0.615933	0.0658312	0.487107	1.10514	24	c("ctp", "Galphai", "Lis-1", "dsh", "cv-c", "dlg1", "Klp10A", "aPKC")
organonitrogen compound biosynthetic process (GO:1901566)	0.355221	0.617202	0.0650878	0.489115	1.10462	21	c("Cnx99A", "CG2201", "CG31523", "Pcyt1", "EMC3", "Hexo1", "CG31522")
meiosis I cytokinesis (GO:0007110)	0.356103	0.617202	0.0668966	0.520391	1.10447	15	c("Lam", "sau", "fwd", "vib")
Golgi to plasma membrane transport (GO:0006893)	0.355435	0.617202	0.0655321	0.493488	1.10399	20	c("Arf79F", "Arf102F", "sau", "CG5447")
torso signaling pathway (GO:0008293)	0.356223	0.617202	0.0647943	0.486335	1.10365	22	c("peb", "knk", "Ras85D", "tsl", "drk", "Shc", "sty", "rl", "ush", "tup", "csw", "dos", "sog", "Hrs")
positive regulation of apoptotic process (GO:0043065)	0.342857	0.613484	0.0659816	0.465017	1.09966	36	c("EcR", "hid", "Cp1", "rdx", "hppy", "Sep1", "Der-1", "kibra", "pnut", "TER94", "Traf4", "fwe", "wts", "RpS3")
G1/S transition of mitotic cell cycle (GO:0000082)	0.367816	0.624605	0.0665892	0.544759	1.09952	11	c("Rheb", "Ras85D", "wts", "E2f2")
cell cycle G1/S phase transition (GO:0044843)	0.367816	0.624605	0.0665892	0.544759	1.09952	11	c("Rheb", "Ras85D", "wts", "E2f2")
eye-antennal disc development (GO:0035214)	0.341361	0.612468	0.0656814	0.461211	1.099	39	c("chinmo", "noc", "ct", "elB", "zip", "Ras85D", "fzr", "rdo")
positive regulation of TOR signaling (GO:0032008)	0.364719	0.624376	0.0640704	0.484302	1.09878	24	c("Sec13", "hppy", "InR", "Rheb", "Akt1")
positive regulation of circadian rhythm (GO:0042753)	0.371495	0.625502	0.0668966	0.555186	1.09859	10	c("EcR", "mld", "homer", "ctrip")
positive regulation of programmed cell death (GO:0043068)	0.346154	0.613661	0.0659816	0.471053	1.09848	30	c("EcR", "hid", "rdx", "hppy", "Sep1", "Der-1", "kibra", "pnut", "Traf4", "wts")
regulation of gene expression, epigenetic (GO:0040029)	0.369369	0.625502	0.0653834	0.514807	1.0978	16	c("Sxl", "Unr", "Spt5", "CG8878", "Trl")
defense response to bacterium (GO:0042742)	0.307229	0.586369	0.0687943	0.431197	1.09768	99	c("CBP", "Vap33", "NUCB1", "Pp1alpha-96A", "Hr78", "18w", "ben", "Rac2", "LanB1", "bsk", "mtd", "akirin", "Rala", "betaCOP", "Sec31", "Uev1A", "Ubc7", "Rab14", "Ars2", "Tl", "Traf4", "p38b", "TM9SF4", "Thor", "Duox", "Jafrac2", "CG14411", "Crag", "Src42A", "drpr", "Hsf", "Pcmt", "GstO2", "wun", "Myd88")
glial cell migration (GO:0008347)	0.35439	0.617202	0.0649408	0.475062	1.09743	27	c("how", "Rho1", "Rac1", "tgo", "fzr", "gish", "pyr", "jing", "sli")
regulation of glial cell proliferation (GO:0060251)	0.372414	0.625502	0.0659816	0.542508	1.09497	11	c("kibra", "wts", "pyr", "yki", "slmb", "hpo")
oocyte anterior/posterior axis specification (GO:0007314)	0.377049	0.629513	0.0629395	0.494244	1.09449	19	c("Moe", "par-1", "gus", "sqd", "Dg")
apposition of dorsal and ventral imaginal disc-derived wing surfaces (GO:0007475)	0.378142	0.630109	0.0628004	0.493949	1.09383	19	c("how", "rhea", "mys", "ics", "bs", "parvin", "pot", "stck", "mam", "shot")
organonitrogen compound catabolic process (GO:1901565)	0.370661	0.625502	0.0649408	0.51531	1.09369	15	c("Tina-1", "SP1029", "fzr", "CG1486", "Cul1", "CG32473")
glucosamine-containing compound catabolic process (GO:1901072)	0.378505	0.630109	0.0659816	0.552599	1.09347	10	c("Cht5", "Oscillin", "Cht7", "Cht10", "Cht2", "Cht6")
inorganic cation transmembrane transport (GO:0098662)	0.348291	0.613675	0.0656814	0.468768	1.09315	30	c("ATPsynbeta", "blw", "ATPsynC", "Catsup", "SERCA", "ATPsyngamma", "ATPsynD", "ATPsynB", "fwe", "SPoCk")
regulation of hippo signaling (GO:0035330)	0.356992	0.617601	0.0640704	0.463203	1.08949	33	c("mts", "par-1", "ed", "Hipk", "hppy", "Mob4", "kibra", "Cka", "Pp2A-29B", "Dlish", "wap", "mnb", "crb", "Slmap", "Fgop2", "Rassf", "Zyx")
central nervous system development (GO:0007417)	0.267	0.556373	0.0756946	0.425204	1.08895	127	c("cib", "rib", "noc", "chic", "Lam", "ct", "alpha-Spec", "Rac1", "Calr", "brat", "EcR", "mmy", "exd", "18w", "tgo", "Galphai", "mas", "ems", "vvl", "mys", "mbf1", "esg", "dl", "Mad")
establishment of mitotic spindle orientation (GO:0000132)	0.379272	0.630472	0.063079	0.498043	1.08884	18	c("ctp", "Lis-1", "dsh", "cv-c", "dlg1", "aPKC", "pins", "Slik")
striated muscle tissue development (GO:0014706)	0.382759	0.6326	0.0646485	0.539444	1.08879	11	c("Msp300", "EcR", "wupA", "abd-A", "flw", "sls")
negative regulation of transcription from RNA polymerase II promoter (GO:0000122)	0.268	0.556373	0.0755015	0.424987	1.08839	127	c("Eip75B", "kni", "emc", "Blimp-1", "arm", "ct", "CtBP", "EcR", "bowl", "cic", "Max", "ab", "tgo", "CG4360", "abd-A", "sbb", "esg", "Mnt", "dl", "bi", "E(spl)mbeta-HLH", "zfh1", "cwo", "dar1", "CoRest", "scrt", "scrib", "simj", "Sin3A", "jing", "Hr3", "Coop", "Chi", "Spt5", "dlg1", "Smr", "mirr", "foxo", "Jra", "klu", "CG3847", "Dsp1", "gro")
epithelial cell migration (GO:0010631)	0.366914	0.624605	0.0628004	0.463535	1.08785	32	c("rib", "kni", "Sdc", "mys", "Mhc", "esg", "Akt1", "sgl", "shi", "Sin3A", "cv-c", "sli")
metaphase plate congression (GO:0051310)	0.4	0.642577	0.0619763	0.522512	1.0874	13	c("Pp1-87B", "nudE")
positive regulation of Ras protein signal transduction (GO:0046579)	0.372465	0.625502	0.0623861	0.464574	1.08615	31	c("14-3-3zeta", "Pp1-87B", "14-3-3epsilon", "Mob4", "Cka", "RhoGEF64C", "Pura", "RhoGEF2", "trio", "Fnta", "CG30440", "MESK2", "siz")
regulation of transcription, DNA-templated (GO:0006355)	0.163836	0.440533	0.103197	0.409933	1.08606	428	c("rib", "Rbfox1", "CG6118", "kni", "lola", "Hr4", "chinmo", "emc", "CrebA", "ttk", "lolal", "arm", "ct", "CG12384", "luna", "CtBP", "Pdp1", "tai", "EcR", "bowl", "cic", "Sec13", "edl", "peb", "Max", "pum", "ken", "exd", "sima", "sd", "MED26", "ab", "Trf2", "Hr78", "osa", "rhea", "tth", "tgo", "REPTOR", "Mlf", "CG8036", "lid", "Su(Tpl)", "d4", "abd-A", "crc", "E(Pc)", "BEAF-32", "da", "crol", "es…
epithelial cell migration, open tracheal system (GO:0007427)	0.372465	0.625502	0.0623861	0.464332	1.08559	31	c("rib", "kni", "Sdc", "mys", "Mhc", "esg", "Akt1", "sgl", "shi", "cv-c", "sli")
positive regulation of cell proliferation (GO:0008284)	0.357873	0.617611	0.062249	0.441906	1.08538	55	c("stg", "CycG", "lin-28", "Moe", "InR", "spi", "mtd", "Ras85D", "Akt1", "bun", "Cad96Ca")
regulation of apoptotic process (GO:0042981)	0.315895	0.590117	0.0675189	0.425827	1.085	109	c("Diap1", "EcR", "Pdk1", "qless", "CG41520", "hid", "rdx", "hppy", "InR", "spi", "Sep1", "Ras85D", "Der-1", "kibra", "Akt1", "SkpA", "bun", "pnut", "drl", "Cad96Ca", "Ubc6", "Myc", "TER94", "puc", "Traf4", "Cul1", "fwe", "viaf", "Duox", "mask", "Pka-C1", "wts", "mav", "wrd", "Psn")
phagocytosis, engulfment (GO:0006911)	0.383747	0.633321	0.0636424	0.516605	1.08491	14	c("EcR", "bsk", "Crk", "Mtl", "Mekk1", "hep", "drpr")
peptidyl-tyrosine modification (GO:0018212)	0.404817	0.645792	0.0618406	0.529967	1.08432	12	c("smal", "Src64B", "Ptpmeg2", "Src42A", "Ptp61F", "Btk29A")
R7 cell differentiation (GO:0045466)	0.360934	0.620677	0.0636424	0.46025	1.08428	34	c("lola", "emc", "ttk", "mts", "Rab6", "Past1", "svp", "tutl", "Ten-m")
phosphatidylinositol metabolic process (GO:0046488)	0.387339	0.636501	0.0607719	0.47712	1.08274	22	c("Vap33", "CG6707", "fwd", "Sac1", "CG14411", "rdgA", "PIP4K", "Pis", "CG6805", "Socs36E", "CG15743", "Socs44A", "CG9784", "Pten", "Pi3K68D", "Pi3K21B", "rdgB", "Ocrl")
negative regulation of cellular process (GO:0048523)	0.348837	0.613675	0.0629395	0.430043	1.0823	73	c("Lam", "Tudor-SN", "Rab5", "brat", "spidey", "cic", "Xrp1", "pum", "BI-1", "sima", "Mnt", "Snap29", "tapas", "AP-1mu", "Pkc98E", "wts", "PlexA", "scrib", "Ptp61F", "mnb", "hfp", "dlg1", "slmb", "foxo", "Mnn1", "PlexB", "dap", "Utx", "ham", "hpo", "Pvf1", "Snr1", "sds22", "pros", "Csk", "SCCRO3", "RhoGAP68F", "Pten")
imaginal disc-derived appendage development (GO:0048737)	0.389655	0.639391	0.0637845	0.536024	1.08188	11	c("elB", "wds", "drl", "Alh")
mitotic metaphase plate congression (GO:0007080)	0.391937	0.64062	0.062249	0.509156	1.08063	15	c("Pp1-87B", "nudE")
anterior/posterior pattern specification (GO:0009952)	0.3807	0.631929	0.0610364	0.460074	1.07973	32	c("Moe", "par-1", "lost", "abd-A", "rump", "dl", "pk", "Pka-C1", "dmpd")
regulation of phosphorylation (GO:0042325)	0.403153	0.644933	0.0611693	0.505685	1.07835	16	c("par-1", "edl", "Dg")
positive regulation of protein ubiquitination (GO:0031398)	0.399549	0.642577	0.0617054	0.513276	1.07791	14	c("Diap1", "ben", "Tnks", "SCCRO", "sgg", "SCCRO4")
exocrine system development (GO:0035272)	0.393972	0.641308	0.0601186	0.476961	1.07717	21	c("rib", "CrebA", "mys", "garz", "Arl1")
positive regulation of cell communication (GO:0010647)	0.398364	0.642577	0.0635008	0.544224	1.07689	10	c("Cals", "Snx3", "cv-c", "Flo2", "Vps35")
positive regulation of signaling (GO:0023056)	0.398364	0.642577	0.0635008	0.544224	1.07689	10	c("Cals", "Snx3", "cv-c", "Flo2", "Vps35")
eye development (GO:0001654)	0.324297	0.59985	0.0661326	0.421903	1.0763	117	c("Arf79F", "dally", "mbl", "Gp150", "Rab11", "Hipk", "CkIIalpha", "Chc", "cic", "peb", "exd", "Arf102F", "rdx", "a", "Pcyt1", "unk", "Trim9", "Ras85D", "wds", "E(spl)m3-HLH", "AP-1gamma", "rst", "AP-1sigma", "puc", "E(spl)mbeta-HLH", "Traf4", "fl(2)d", "ena", "AP-1mu", "Pka-C1", "scrib", "fng", "Src42A", "Chi")
regulation of transcription from RNA polymerase II promoter (GO:0006357)	0.198801	0.487233	0.0916795	0.406134	1.07575	421	c("rib", "CG6118", "Eip75B", "kni", "lola", "chinmo", "emc", "CrebA", "ttk", "dally", "lolal", "Blimp-1", "arm", "ct", "luna", "CtBP", "tai", "EcR", "bowl", "cic", "Sec13", "edl", "peb", "Max", "exd", "sima", "sd", "MED26", "ab", "Trf2", "osa", "tth", "tgo", "knk", "Lis-1", "bip2", "vvl", "CG4360", "d4", "akirin", "abd-A", "Ras85D", "sbb", "crc", "mbf1", "E(Pc)", "BEAF-32", "da", "crol", "esg", "…
cell morphogenesis involved in differentiation (GO:0000904)	0.4	0.642577	0.0598603	0.480511	1.07496	20	c("Fas2", "LanB2", "LanA", "LanB1", "mys", "colt", "ena", "CG41099", "parvin", "sgg", "crb", "aPKC")
protein phosphorylation (GO:0006468)	0.296703	0.576678	0.0702813	0.413875	1.07332	163	c("PKD", "par-1", "CG31145", "cdi", "CkIalpha", "Hipk", "CkIIbeta", "CkIIalpha", "Pdk1", "Cam", "Eip63E", "hppy", "msn", "InR", "S6k", "Pkn", "smal", "bsk", "Dyrk2", "FER", "Src64B", "Akt1", "Drak", "Cad96Ca", "CaMKII", "gish", "Tlk", "Ptpmeg2", "p38b", "for", "CG8485", "Pkc98E", "Pka-C1", "wts", "CG17528", "Mekk1", "bt", "hep", "Src42A", "MAPk-Ak2", "GckIII", "Ptp61F", "Haspin", "mnb", "fj", "pu…
proteasomal protein catabolic process (GO:0010498)	0.37665	0.629513	0.059476	0.430338	1.07143	65	c("brat", "gus", "Rad23", "rdx", "wech", "Trim9", "Rpt3", "Rpn6", "Ubc6", "Rpn10", "Rpt4", "Rpt2", "Rpt5", "Prosbeta5", "Rpn8", "Prosalpha7", "CG40045", "Rpt1", "CG7656", "Rpt6", "Rpn13", "Ubc4", "sina", "Prosalpha6", "Rpn3", "stx", "Rpn11", "Rpn7")
negative regulation of G1/S transition of mitotic cell cycle (GO:2000134)	0.408046	0.65004	0.0615707	0.530566	1.07087	11	c("CycG", "Mad", "B52", "dap", "E2f2")
phosphorylation (GO:0016310)	0.303	0.582146	0.0692836	0.411653	1.07023	177	c("PKD", "par-1", "CG31145", "Argk", "cdi", "CkIalpha", "Hipk", "CkIIbeta", "CkIIalpha", "Pdk1", "Cam", "CG2201", "Eip63E", "hppy", "msn", "wal", "InR", "S6k", "Pkn", "bsk", "Dyrk2", "FER", "CG7834", "Src64B", "Akt1", "Drak", "CG6218", "Cad96Ca", "CaMKII", "gish", "Tlk", "fwd", "p38b", "for", "CG8485", "Pkc98E", "Pka-C1", "wts", "CG17528", "Mekk1", "bt", "hep", "Src42A", "MAPk-Ak2", "rdgA", "GckI…
negative regulation of developmental growth (GO:0048640)	0.386667	0.636308	0.0587186	0.436767	1.06881	52	c("Rab11", "LanA", "Mob4", "kibra", "Src64B", "Akt1", "SkpA", "Liprin-gamma", "dbo", "Galphao", "ena", "wts", "Src42A", "Acsl", "TBPH", "ewg", "Cip4", "Mob2", "bif", "foxo", "sgg", "crb", "Fmr1", "hpo", "Patr-1")
mitotic spindle assembly checkpoint (GO:0007094)	0.416092	0.654545	0.0606404	0.529189	1.06809	11	c("alphaTub84B", "BuGZ")
mitotic spindle checkpoint (GO:0071174)	0.416092	0.654545	0.0606404	0.529189	1.06809	11	c("alphaTub84B", "BuGZ")
spindle assembly checkpoint (GO:0071173)	0.416092	0.654545	0.0606404	0.529189	1.06809	11	c("alphaTub84B", "BuGZ")
dendrite guidance (GO:0070983)	0.411003	0.652034	0.0582216	0.470236	1.0678	23	c("ct", "E(Pc)", "meigo", "drl", "Sema2a", "Toll-6", "Chi", "comm", "Wnt5", "dom", "Sema2b", "Snr1", "pros", "tup")
negative regulation of TOR signaling (GO:0032007)	0.422863	0.66073	0.0582216	0.492414	1.06778	17	c("Rheb", "ATPsynD", "Akt1", "PRAS40", "Cul1", "wrd", "slmb", "Atg1", "AMPKalpha", "Pten", "Sik3")
mRNA cis splicing, via spliceosome (GO:0045292)	0.408735	0.650234	0.0602484	0.503062	1.06769	15	c("Rbp1-like", "lark", "SF2", "Rsf1", "SC35", "Rbp1", "B52")
negative regulation of cell death (GO:0060548)	0.402583	0.644921	0.0590955	0.472736	1.06763	21	c("pAbp", "BI-1", "Akt1", "Appl", "Aatf", "Met", "gce", "aux", "Pvf1", "Dredd")
protein targeting (GO:0006605)	0.375916	0.629513	0.0610364	0.44781	1.06728	40	c("cora", "Spase25", "Tim17b", "Hsp60A", "Tom20", "app", "Tom40", "CG5447", "Roe1", "CG1407", "Dnz1", "boca", "lt", "g", "CG14894", "Spase22-23", "Membrin")
regulation of gene expression (GO:0010468)	0.262737	0.552953	0.0764767	0.40401	1.06698	325	c("rib", "Eip75B", "kni", "lola", "fne", "Hr4", "noc", "ct", "tai", "brat", "mbl", "Hipk", "EcR", "elB", "cic", "Sec13", "edl", "peb", "Rbp1-like", "Max", "ken", "sima", "MED26", "Vdup1", "ab", "Hr78", "osa", "tgo", "Mlf", "ems", "bsk", "spi", "abd-A", "SF2", "Ras85D", "crc", "Tis11", "rin", "kibra", "sxc", "Mnt", "dl", "Mad", "Myc", "Hr39", "Srp54", "bi", "Nipped-B", "puc", "cwo", "p38b", "Dp", …
mRNA catabolic process (GO:0006402)	0.420765	0.659314	0.0577309	0.481297	1.06582	19	c("AGO1", "twin", "DCP2", "Pop2", "Not3", "Not1", "gw", "Edc3", "Rcd-1")
establishment of imaginal disc-derived wing hair orientation (GO:0001737)	0.416397	0.654545	0.0576091	0.468969	1.06492	23	c("par-1", "Rac1", "mwh", "dsh", "app", "pk", "Mtl", "Galphao", "scrib", "fj")
eye photoreceptor cell differentiation (GO:0001754)	0.397436	0.642577	0.0593488	0.455882	1.0631	30	c("Moe", "mbl", "eff", "bun", "Khc", "mask")
ubiquitin-dependent protein catabolic process (GO:0006511)	0.358074	0.617611	0.0613026	0.416308	1.06303	112	c("Ubi-p5E", "brat", "eff", "Diap1", "gus", "Rad23", "rdx", "CG8188", "shrb", "wech", "CG8974", "Trim9", "UbcE2H", "Rpt3", "SkpA", "Rpn6", "Ubc6", "TER94", "Rpn10", "ari-2", "Ubc7", "Rpt4", "Rpt2", "Rpt5", "Prosbeta5", "PI31", "Rpn8", "Vps4", "Prosalpha7", "CG40045", "Ufd4", "Rpt1", "CG7656", "Rpt6", "Rpn13", "Vsp37A", "Ufd1-like", "Ubc4", "sina", "Prosalpha6", "Rpn3", "CG32850", "ctrip", "Ubc10"…
negative regulation of cell proliferation (GO:0008285)	0.392638	0.64062	0.057853	0.433608	1.06217	51	c("Lam", "Rab5", "brat", "Xrp1", "wdp", "mfas", "kibra", "Pkc98E", "wts", "scrib", "Ptp61F", "Mmp2", "hfp", "dlg1", "dom", "slmb", "foxo", "Mnn1", "lwr", "Utx", "ham", "hpo", "Snr1", "sds22", "pros", "Csk", "Pten")
positive regulation of innate immune response (GO:0045089)	0.410011	0.65136	0.0577309	0.455852	1.06053	29	c("Pp1alpha-96A", "Hr78", "LanB1", "akirin", "betaCOP", "Sec31", "Ubc7", "Crag", "imd", "Su(var)2-10")
proteolysis (GO:0006508)	0.390467	0.639807	0.0577309	0.4247	1.06047	67	c("Spp", "wbl", "Cp1", "SppL", "CG4914", "SP1029", "UQCR-C1", "UQCR-C2", "Np", "CtsB1", "Nep2", "CG40160", "CG9372", "pip", "CG12163", "TER94", "CG32473", "CG32147", "svr", "CalpA", "Mmp2", "CG16979", "Ufd1-like", "slmb", "sina")
nephrocyte differentiation (GO:0061319)	0.424065	0.66073	0.0605093	0.534853	1.05835	10	c("kirre", "zfh1", "pyr")
organelle fission (GO:0048285)	0.431034	0.66676	0.0589694	0.523522	1.05665	11	c("wupA", "shi", "Fis1", "Trl")
visceral muscle development (GO:0007522)	0.426402	0.662714	0.0602484	0.533635	1.05594	10	c("Msp300", "kirre", "pyr", "sls", "Vrp1")
activation of protein kinase activity (GO:0032147)	0.430736	0.66676	0.0561767	0.465321	1.05571	24	c("Rac1", "CG41520", "Atg13", "hppy", "msn", "Mekk1", "hep", "GckIII", "Pak", "Mkk4", "hpo", "Ask1", "Pak3", "Slik", "Tao")
regulation of cell proliferation (GO:0042127)	0.366	0.624605	0.0601186	0.411956	1.05551	128	c("stg", "CycG", "Lam", "Moe", "cpo", "Rab5", "brat", "Cyt-b5", "EcR", "Xrp1", "fz2", "Wnt4", "vsg", "InR", "Mlf", "spi", "Cat", "FER", "Ras85D", "Src64B", "Akt1", "bun", "dl", "Cad96Ca", "Wsck", "Pkc98E", "pan", "wts", "Bgb", "scrib", "Sin3A", "Src42A", "Nurf-38", "sls", "Ptp61F", "Mkp3", "hfp", "dlg1", "rl", "DENR", "slmb", "DCTN3-p24", "foxo", "Jra", "Btk29A", "Krn", "Mnn1")
regulation of G2/M transition of mitotic cell cycle (GO:0010389)	0.431034	0.66676	0.0589694	0.52243	1.05445	11	c("stg", "puc", "Sap30", "p115", "kay", "Mfap1")
sensory organ development (GO:0007423)	0.382146	0.632499	0.0582216	0.412848	1.05419	112	c("Fkbp14", "noc", "ctp", "dally", "CtBP", "ed", "NAT1", "mbl", "Diap1", "Rab11", "CkIIalpha", "edl", "exd", "CG2767", "sd", "ab", "rdx", "Arp3", "Pcyt1", "Eb1", "wds", "da", "msi", "Abi", "jagn", "rdo", "fw", "Traf4")
organic anion transport (GO:0015711)	0.45	0.684549	0.0564118	0.50619	1.05343	13	c("Oatp74D", "sesB", "Tpc1")
imaginal disc-derived wing vein morphogenesis (GO:0008586)	0.41658	0.654545	0.0557104	0.43661	1.0529	44	c("emc", "dally", "Hipk", "Dys", "osa", "Ras85D", "Mad", "ck", "H", "bs", "cv-c")
cytoplasmic microtubule organization (GO:0031122)	0.42455	0.66073	0.0587186	0.493712	1.05282	16	c("Moe", "Vap33", "Sac1", "Ten-m", "Vps4", "shot", "Dhc64C", "Patronin", "hook", "Girdin", "Kat60", "spas")
asymmetric protein localization involved in cell fate determination (GO:0045167)	0.445061	0.678836	0.0558265	0.485421	1.05262	17	c("uif", "Galphai", "Traf4", "dlg1", "Klp10A", "aPKC", "stau", "insc", "pins", "jar", "Patronin", "Klp98A")
hydrogen ion transmembrane transport (GO:1902600)	0.42455	0.66073	0.0587186	0.493302	1.05194	16	c("ATPsynbeta", "blw", "ATPsynC", "ATPsyngamma", "ATPsynD", "ATPsynB")
proton transport (GO:0015992)	0.42455	0.66073	0.0587186	0.493302	1.05194	16	c("ATPsynbeta", "blw", "ATPsynC", "ATPsyngamma", "ATPsynD", "ATPsynB")
positive regulation of transcription from RNA polymerase II promoter (GO:0045944)	0.354645	0.617202	0.0615707	0.402197	1.05187	207	c("Eip75B", "CrebA", "ttk", "lolal", "arm", "CtBP", "tai", "EcR", "bowl", "Sec13", "Max", "exd", "sima", "sd", "Trf2", "tth", "tgo", "bip2", "vvl", "Su(Tpl)", "d4", "akirin", "abd-A", "crc", "mbf1", "da", "esg", "DOR", "dl", "Mad", "Hr39", "cnc", "Adf1", "maf-S", "Nipped-B", "Tl", "Taf4", "dar1", "CG12054", "pan", "CoRest", "ara", "Rcd5", "jing", "MED21", "Hr3", "Hsf", "CycT", "Chi", "bs", "Spt5"…
positive regulation of protein secretion (GO:0050714)	0.451136	0.685369	0.0562941	0.505377	1.05174	13	c("Rab1", "AdipoR", "Snx3")
chemical homeostasis (GO:0048878)	0.43133	0.66676	0.0557104	0.463459	1.05173	22	c("Rab1", "EcR", "InR", "Sap-r", "Myc", "endos", "Aps", "hep", "bmm")
dephosphorylation (GO:0016311)	0.404665	0.645792	0.0560596	0.419633	1.05132	69	c("stg", "mts", "Pp1-87B", "Pp1alpha-96A", "alph", "mtm", "Mipp1", "flw", "cdc14", "CG12091", "Ptp99A", "wdb", "puc", "Pp2A-29B", "Ptpmeg2", "Pp2C1", "wrd", "wun", "Mkp3", "CG10417", "CanB2", "mRNA-cap", "PTPMT1")
mitochondrial electron transport, NADH to ubiquinone (GO:0006120)	0.440129	0.672653	0.0550211	0.462918	1.05118	23	c("ND-49", "ND-51", "ND-20", "ND-SGDH", "ND-39", "ND-42", "ND-24", "ND-ACP")
anterograde axonal transport (GO:0008089)	0.435748	0.672009	0.0592219	0.531046	1.05082	10	c("Rab1", "Khc", "Arp1", "g", "Fmr1")
regulation of ERBB signaling pathway (GO:1901184)	0.440421	0.672653	0.0587186	0.52996	1.04867	10	c("edl", "osa", "scrib", "dlg1", "Krn", "Stam")
Malpighian tubule development (GO:0072002)	0.415036	0.654545	0.0555947	0.431226	1.04788	48	c("rib", "ct", "EcR", "kkv", "zip", "wal", "Ras85D", "da")
regulation of proteolysis (GO:0030162)	0.439394	0.672653	0.0552496	0.460636	1.04508	24	c("Spn43Aa", "sel", "rdx")
regulation of plasma membrane bounded cell projection assembly (GO:0120032)	0.440315	0.672653	0.057006	0.489678	1.04421	16	c("Rho1", "Tm1", "cpb", "cpa", "CaMKII", "ena", "SCAR", "Arp2")
wing disc pattern formation (GO:0035222)	0.419878	0.658824	0.0543434	0.418182	1.04419	67	c("AnxB9", "dally", "mts", "14-3-3epsilon", "Rab7", "Mpcp2", "cic", "tara", "peb", "osa", "Su(Tpl)", "nuf", "sbb", "Mad", "bi", "fng", "H", "drpr", "Psn", "Slh", "capt", "nmd", "CG8149", "dom")
Notch receptor processing (GO:0007220)	0.449048	0.684008	0.0558265	0.491883	1.04397	15	c("Rab5", "cm", "Psn", "rb", "lt", "g", "pen-2", "hbs", "dx", "aph-1")
maternal determination of anterior/posterior axis, embryo (GO:0008358)	0.439182	0.672653	0.0550211	0.461537	1.04234	21	c("Moe", "par-1", "gus", "sqd", "Dg", "tsl")
cellular protein modification process (GO:0006464)	0.384615	0.633842	0.0577309	0.396701	1.04121	251	c("stg", "Ubi-p5E", "mts", "PKD", "Pp1-87B", "par-1", "CG31145", "cdi", "CkIalpha", "Hipk", "CkIIbeta", "CkIIalpha", "Pdk1", "Stt3B", "Cam", "Pp1alpha-96A", "Eip63E", "hppy", "msn", "InR", "S6k", "alph", "Pkn", "mtm", "bsk", "Dyrk2", "FER", "Hexo1", "Src64B", "Akt1", "sxc", "Drak", "Cad96Ca", "CaMKII", "flw", "cdc14", "gish", "CG12091", "Ptp99A", "PIG-T", "wdb", "CG34056", "puc", "Pp2A-29B", "Tlk…
regulation of morphogenesis of an epithelium (GO:1905330)	0.454853	0.68919	0.0555947	0.495298	1.04016	14	c("par-1", "Akap200", "Vang", "gish", "fwd")
regulation of cellular metabolic process (GO:0031323)	0.459862	0.694029	0.0558265	0.508009	1.03939	12	c("InR", "Rheb", "Tl")
positive regulation of transcription, DNA-templated (GO:0045893)	0.381618	0.632499	0.0580984	0.394929	1.03899	270	c("Rbfox1", "Eip75B", "lola", "CrebA", "ttk", "lolal", "arm", "CtBP", "Pdp1", "tai", "tna", "EcR", "bowl", "tara", "Sec13", "Max", "exd", "sima", "sd", "Trf2", "osa", "tth", "tgo", "REPTOR", "lid", "bip2", "vvl", "d4", "akirin", "abd-A", "crc", "mbf1", "da", "esg", "DOR", "Deaf1", "dl", "Mad", "Myc", "Hr39", "cnc", "Adf1", "maf-S", "lig", "Nipped-B", "Tl", "Taf4", "dar1", "CG40228", "REPTOR-BP", …
cellular response to oxygen-containing compound (GO:1901701)	0.463065	0.697944	0.053677	0.474681	1.03777	18	c("EcR", "bsk", "Galphaq", "p38b", "CG14812", "rl", "RagA-B")
regulation of innate immune response (GO:0045088)	0.435897	0.672009	0.0531298	0.423982	1.03752	52	c("sima", "Pp1alpha-96A", "Hr78", "LanB1", "akirin", "Rala", "betaCOP", "Sec31", "Ubc7", "Tl", "p38b", "Usp2", "Crag", "GstO2", "wun", "imd", "CYLD", "Su(var)2-10", "upd1", "E(bx)", "Dredd", "scny")
mitotic cell cycle, embryonic (GO:0045448)	0.455819	0.689742	0.0533478	0.452438	1.03405	25	c("14-3-3zeta", "luna", "Tlk", "larp", "shi")
positive regulation of phosphorylation (GO:0042327)	0.468177	0.698727	0.052163	0.454835	1.03283	23	c("Rack1", "InR", "drl", "Cad96Ca", "p38b", "Mekk1", "CDK2AP1")
regulation of Wnt signaling pathway (GO:0030111)	0.476136	0.70742	0.0537873	0.494389	1.02888	13	c("Dyrk2", "crol", "pan", "lgs", "Vps26", "Vps35", "dco")
actomyosin contractile ring organization (GO:0044837)	0.468085	0.698727	0.0538979	0.484179	1.02762	15	c("chic", "nuf", "pnut", "sau", "vib")
negative regulation of neurogenesis (GO:0050768)	0.453291	0.687731	0.052913	0.436019	1.02719	34	c("emc", "mts", "ed", "brat", "EcR", "osa", "CG7834", "hdc")
positive regulation of mitotic cell cycle phase transition (GO:1901992)	0.468458	0.698727	0.0558265	0.518574	1.02614	10	c("stg", "vih", "fzr")
RNA export from nucleus (GO:0006405)	0.46822	0.698727	0.0513223	0.435839	1.02513	33	c("Moe", "sqd", "SF2")
imaginal disc-derived leg joint morphogenesis (GO:0016348)	0.480682	0.711409	0.0533478	0.492132	1.02418	13	c("Rab5", "bowl", "dsh", "pk")
positive regulation of neuromuscular junction development (GO:1904398)	0.46688	0.698727	0.0518458	0.439151	1.02409	30	c("Sdc", "Arp3", "cpb", "Rheb", "Mad", "Synd", "simj", "trio", "Arp2", "mnb", "dlg1", "Pak", "stau", "Snx16", "Ank2", "gbb", "rictor")
positive regulation of synaptic growth at neuromuscular junction (GO:0045887)	0.46688	0.698727	0.0518458	0.439151	1.02409	30	c("Sdc", "Arp3", "cpb", "Rheb", "Mad", "Synd", "simj", "trio", "Arp2", "mnb", "dlg1", "Pak", "stau", "Snx16", "Ank2", "gbb", "rictor")
positive regulation of synapse assembly (GO:0051965)	0.458599	0.693034	0.0523759	0.433971	1.02236	34	c("Sdc", "Cals", "Arp3", "cpb", "Rheb", "Mad", "Synd", "simj", "trio", "Arp2", "mnb", "dlg1", "Pak", "stau", "Snx16", "Ank2", "gbb", "Pak3", "rictor", "Nedd4", "RhoGAP68F")
synapse assembly (GO:0007416)	0.485116	0.717046	0.0515309	0.467553	1.02218	18	c("AGO1", "lbm", "drl", "Adf1", "Tl", "comm", "par-6", "TBPH", "aPKC", "Fmr1", "Sema1a", "pros", "caps", "Liprin-alpha")
negative regulation of apoptotic process (GO:0043066)	0.467072	0.698727	0.049391	0.406462	1.02113	71	c("pix", "Diap1", "Pdk1", "qless", "CG41520", "InR", "spi", "Ras85D", "Akt1", "SkpA", "bun", "drl", "Cad96Ca", "Ubc6", "puc", "Cul1", "Duox", "mask", "wrd", "Psn", "RpS3", "TBPH", "yki")
regulation of cyclin-dependent protein kinase activity (GO:1904029)	0.489655	0.720787	0.0530213	0.505908	1.0211	11	c("CycG", "CG30291", "dap", "CycD")
ecdysone receptor-mediated signaling pathway (GO:0035076)	0.490805	0.720787	0.052913	0.505862	1.02101	11	c("EcR", "DOR", "Nurf-38", "DENR", "E(bx)")
post-Golgi vesicle-mediated transport (GO:0006892)	0.477933	0.708944	0.0511148	0.451118	1.01881	21	c("Arf79F", "Arf102F", "Rab14", "Slh", "g", "Membrin", "strat")
compound eye cone cell differentiation (GO:0042675)	0.497706	0.727222	0.052163	0.496505	1.01586	12	c("emc", "ttk", "sdk", "Usp47")
protein palmitoylation (GO:0018345)	0.498851	0.727792	0.052163	0.503263	1.01576	11	c("app", "CG5447", "CG1407", "Dnz1", "CG8314", "CG5196")
cellular response to DNA damage stimulus (GO:0006974)	0.470769	0.70109	0.0495902	0.415013	1.01557	52	c("14-3-3epsilon", "CkIalpha", "hid", "CG5181", "Ubc6", "kin17", "Dp", "RpS3", "Spf45", "flfl", "gpp", "Tfb1", "Mnn1", "ctrip", "Utx", "Uba1", "hyd", "Snr1")
transforming growth factor beta receptor signaling pathway (GO:0007179)	0.492045	0.720787	0.0522693	0.487629	1.01481	13	c("Cdc42", "Mad", "mav", "put")
imaginal disc-derived appendage morphogenesis (GO:0035114)	0.468	0.698727	0.0487011	0.39465	1.01456	140	c("Rho1", "emc", "ctp", "dally", "ct", "ed", "EcR", "bowl", "sd", "osa", "Pcyt1", "alph", "lft", "spi", "unk", "Ras85D", "sbb", "crol", "mwh", "Drak", "Mad", "flw", "drk", "Galphas", "bi", "fw", "p38b", "RhoGEF64C", "Duox", "pan", "Pka-C1", "ck", "ara", "Pura", "fng", "Src42A", "trio", "psq", "wmd", "Chi", "bs", "Mrtf")
mRNA metabolic process (GO:0016071)	0.49087	0.720787	0.0497903	0.441207	1.0138	26	c("AGO1", "twin", "Psi", "Spt5", "Pop2", "Not3", "Not1", "gw", "tra2", "Edc3", "Rcd-1", "Adar", "Dis3l2", "cbc")
establishment of mitotic spindle localization (GO:0040001)	0.49087	0.720787	0.0497903	0.441175	1.01373	26	c("ctp", "Lis-1", "Eb1", "dsh", "cv-c", "dlg1", "aPKC", "insc", "Dhc64C", "pins", "jar")
stem cell differentiation (GO:0048863)	0.491927	0.720787	0.0497903	0.447137	1.00982	21	c("brat", "EcR", "SERCA", "spi", "abd-A", "Ras85D", "scrib", "pyr")
mitochondrial transport (GO:0006839)	0.478398	0.708944	0.0500923	0.425219	1.00894	38	c("porin", "Cyt-c1", "Tim17b", "Hsp60A", "Tom20", "sesB", "Tom40", "colt", "Roe1", "Tim23")
regulation of neuron differentiation (GO:0045664)	0.506881	0.734709	0.0513223	0.49294	1.00856	12	c("emc", "da", "mnb", "nerfin-1", "CG7512", "cas", "pros")
nuclear-transcribed mRNA catabolic process (GO:0000956)	0.485864	0.717228	0.049094	0.422207	1.00606	39	c("pix", "Pabp2", "pum", "sqd", "twin", "DCP2", "pelo", "Pop2", "Not3")
membrane fusion (GO:0061025)	0.507955	0.734709	0.0508054	0.48341	1.00603	13	c("atl", "Chchd3", "lt", "Marf", "p115", "Snap24", "YME1L", "p47")
autophagosome maturation (GO:0097352)	0.50168	0.729311	0.0507028	0.474006	1.00603	15	c("lft", "TER94", "Snap29", "Vps4", "lt", "Vha100-1", "Vps11")
double-strand break repair (GO:0006302)	0.508658	0.734799	0.048506	0.442694	1.00438	24	c("CycG", "Xrp1", "koi", "Nipped-B", "vtd")
mitotic chromosome condensation (GO:0007076)	0.514884	0.736115	0.048799	0.458362	1.00209	18	c("eIF4E1", "Nipped-B", "corto", "sls", "Yeti", "prod")
establishment or maintenance of epithelial cell apical/basal polarity (GO:0045197)	0.512195	0.736115	0.0472587	0.426684	1.00137	32	c("rib", "Rho1", "Moe", "Cont", "Dg", "dsh", "scrib", "Vps4", "par-6", "fj", "dlg1", "CG3408", "aPKC", "Dhc64C", "trol", "Lrch")
regulation of intracellular protein transport (GO:0033157)	0.51954	0.736563	0.0502948	0.495295	0.99968	11	c("emb", "Tnpo", "Arl1", "sgg", "crb", "upd1", "dco")
positive regulation of cellular component biogenesis (GO:0044089)	0.506757	0.734709	0.0504983	0.468247	0.998515	16	c("Lam", "Cals", "Rheb", "hep", "Bap60", "nclb", "Pak3", "Nedd4", "Top3beta", "Tor", "mle")
establishment of synaptic vesicle localization (GO:0097480)	0.517045	0.736115	0.0499914	0.479593	0.998084	13	c("sesB", "Khc", "shi", "Rop", "AP-2alpha")
regulation of smoothened signaling pathway (GO:0008589)	0.50792	0.734709	0.0474483	0.420691	0.997485	37	c("mts", "CkIalpha", "Hipk", "CkIIalpha", "rdx", "sbb", "apolpp", "wdb", "Pka-C1", "UbcE2M", "mRNA-cap", "slmb", "sgg", "gro")
larval midgut cell programmed cell death (GO:0035096)	0.523193	0.736563	0.04707	0.439061	0.997008	23	c("Atg8a", "Atg13", "hid", "TER94", "Atg18a", "Ubi-p63E", "Atg1", "Mdh2", "Uba1", "Atg2")
vacuolar transport (GO:0007034)	0.519914	0.736563	0.0472587	0.441247	0.996518	21	c("Chmp1", "VhaAC39-1", "Vps24", "lt", "g", "Membrin", "Vps11", "Vps2")
cytosolic transport (GO:0016482)	0.522946	0.736563	0.0466015	0.42591	0.995759	31	c("Rab6", "Rab14", "Acsl", "Vps29", "comm", "Snx1", "Vps26", "Snx6", "g", "Membrin", "Vps35", "Arl5", "Klp98A", "CG2747", "CG1116", "mop", "Hrs", "Rich", "Syx6")
phosphate-containing compound metabolic process (GO:0006796)	0.513292	0.736115	0.0454968	0.405329	0.995546	55	c("CG31145", "Argk", "CG2201", "alph", "Mipp1", "Gfat2", "fbp", "fwd", "Aps", "Nurf-38", "rdgA", "wun", "PIP4K", "Zw", "PTPMT1", "CG3534", "Gfat1", "CG6805", "CG5316", "dco", "CG15743", "Alp1", "eas", "CG5567", "Pgk", "CG15362", "CG17598", "csw", "CG9784", "Sk2")
ectoderm development (GO:0007398)	0.517241	0.736115	0.0475434	0.435337	0.99497	25	c("Gbeta13F", "Ggamma1", "peb", "dl")
phospholipid dephosphorylation (GO:0046839)	0.522989	0.736563	0.0499914	0.492595	0.994229	11	c("CG6707", "Sac1", "CG14411", "wun", "CG6805", "CG9784", "Pten", "wun2", "Ocrl")
protein complex assembly (GO:0006461)	0.522989	0.736563	0.0499914	0.492541	0.994121	11	c("zip", "HIP-R", "CG7483", "Meltrin", "Tob", "Trl", "YME1L", "Sec16")
cell junction assembly (GO:0034329)	0.51285	0.736115	0.0516356	0.502332	0.994	10	c("alpha-Cat", "p120ctn", "Rap1", "aPKC", "Patj")
negative regulation of response to external stimulus (GO:0032102)	0.530963	0.744544	0.0491928	0.485347	0.993029	12	c("Usp2", "Jra", "Dsp1", "Pli", "krz", "scny", "Pten", "p38a")
regulation of MAPK cascade (GO:0043408)	0.525751	0.739015	0.0466015	0.437063	0.991832	22	c("Ras85D", "drl", "Cad96Ca", "drk", "mav", "Mkp3", "myo", "Pak", "dnt", "gbb", "Nf-YB", "Pak3", "Eph")
intrinsic apoptotic signaling pathway in response to DNA damage (GO:0008630)	0.514019	0.736115	0.0515309	0.501111	0.991585	10	c("hid", "Dp", "wts", "hpo")
autophagy of mitochondrion (GO:0000422)	0.517391	0.736115	0.0479259	0.442903	0.990827	20	c("Atg8a", "Atg13", "Ubc6", "Atg18a", "Fis1", "Atg3", "Atg14", "Hsc70-5", "ref(2)P", "Atg2", "CG11975", "Atg18b")
chaeta morphogenesis (GO:0008407)	0.533618	0.745805	0.045679	0.423689	0.990564	31	c("emc", "ctp", "dally", "sn", "unk", "da", "jagn", "vri", "ck", "pwn", "Chi", "capt", "mam", "sgg", "SelR")
dendrite self-avoidance (GO:0070593)	0.514019	0.736115	0.0515309	0.499563	0.988522	10	c("Rho1", "Vang", "tutl", "PlexB", "Sema2b", "trc")
intrinsic apoptotic signaling pathway (GO:0097193)	0.531034	0.744544	0.0492918	0.489517	0.988016	11	c("hid", "Dp", "Mekk1")
compound eye photoreceptor cell differentiation (GO:0001751)	0.517912	0.736115	0.0451344	0.402931	0.987645	53	c("noc", "emc", "mbl", "eff", "elB", "rin", "Past1", "bun", "AP-1sigma", "Ten-m", "mask")
production of miRNAs involved in gene silencing by miRNA (GO:0035196)	0.539773	0.748633	0.048022	0.473801	0.98603	13	c("AGO1", "Ars2", "Tailor")
positive regulation of intracellular signal transduction (GO:1902533)	0.514964	0.736115	0.0457704	0.406746	0.985321	46	c("CycG", "ed", "Pdk1", "hppy", "InR", "Ras85D", "kibra", "drl", "Cad96Ca", "drk")
post-embryonic appendage morphogenesis (GO:0035120)	0.564	0.764965	0.0401661	0.38379	0.98524	136	c("Rho1", "emc", "ctp", "dally", "ed", "EcR", "bowl", "sd", "osa", "Pcyt1", "alph", "lft", "spi", "unk", "Ras85D", "sbb", "crol", "mwh", "Drak", "Mad", "flw", "drk", "Galphas", "bi", "fw", "p38b", "RhoGEF64C", "Duox", "pan", "Pka-C1", "ara", "Pura", "fng", "Src42A", "trio", "psq", "wmd", "Chi", "bs", "Mrtf")
lysosome organization (GO:0007040)	0.517523	0.736115	0.0512184	0.496882	0.983216	10	c("TER94", "Rab14", "cm", "rb", "g", "Vps11", "or", "Mitf")
basal protein localization (GO:0045175)	0.544725	0.751864	0.048022	0.480257	0.982614	12	c("scrib", "Crag", "flfl", "dlg1", "insc", "Smn", "pins", "jar")
regulation of hemocyte differentiation (GO:0045610)	0.531632	0.744544	0.0476387	0.452067	0.980288	17	c("Rac1", "Cyt-b5", "Ras85D", "Tl", "pan", "hep")
protein localization to organelle (GO:0033365)	0.522196	0.736563	0.0508054	0.494475	0.978453	10	c("Rab1", "Arl1", "Lst8", "CG9853", "rictor", "Arfrp1")
RNA splicing, via transesterification reactions with bulged adenosine as nucleophile (GO:0000377)	0.579	0.774024	0.0389556	0.376551	0.978444	176	c("pAbp", "ps", "sm", "Hsc70-4", "cpo", "Pabp2", "Imp", "yps", "Pep", "lost", "Rm62", "Rbp1-like", "sqd", "Sxl", "Rack1", "ytr", "lark", "SF2", "rin", "Ref1", "U2af50", "Srp54", "REG", "Ars2", "kin17", "nonA", "CG7483", "CG14641", "Rox8")
protein maturation (GO:0051604)	0.556867	0.759882	0.0439759	0.431098	0.978296	22	c("wbl", "UQCR-C1", "UQCR-C2", "pip", "svr", "Mmp2")
sensory organ precursor cell division (GO:0045035)	0.523364	0.736563	0.0507028	0.493797	0.977113	10	c("Diap1", "dap")
modification-dependent protein catabolic process (GO:0019941)	0.536008	0.747025	0.0438002	0.400561	0.974246	47	c("Ubi-p5E", "eff", "Diap1", "CG8188", "UbcE2H", "SkpA", "Rpn6", "Ubc6", "TER94", "Ubc7", "PI31", "CG40045", "Ufd4", "CG7656", "Rpn13", "Ufd1-like", "Ubi-p63E", "sina", "Rpn3", "CG32850", "ctrip", "Ubc10", "ari-1", "Uba1", "Diap2", "Cbl")
apoptotic cell clearance (GO:0043277)	0.542889	0.751139	0.0474483	0.463338	0.973041	14	c("bsk", "ced-6", "Mtl", "Mekk1", "hep", "Src42A", "drpr")
chromosome condensation (GO:0030261)	0.553326	0.758978	0.0435378	0.409924	0.971955	37	c("Dp1", "eIF4E1", "Pp1-87B", "SkpA", "Top1", "Nipped-B", "corto", "sls", "Yeti")
positive regulation of transmembrane receptor protein serine/threonine kinase signaling pathway (GO:0090100)	0.547592	0.754914	0.0466948	0.457673	0.97136	15	c("dally", "mav", "myo", "lili", "cbt", "gbb")
assembly of actomyosin apparatus involved in cytokinesis (GO:0000912)	0.539414	0.748633	0.0476387	0.455342	0.970996	16	c("chic", "nuf", "pnut", "sau", "vib", "cv-c")
synaptic vesicle localization (GO:0097479)	0.542793	0.751139	0.0473534	0.454634	0.969486	16	c("sesB", "Khc", "shi", "wrd", "Rop", "Fmr1", "AP-2alpha")
tRNA processing (GO:0008033)	0.56422	0.764965	0.0464155	0.473713	0.969224	12	c("AlaRS", "scu", "PheRS-m", "Archease", "cbc", "CG5292", "THG", "CG4045")
peptidyl-serine modification (GO:0018209)	0.571429	0.768584	0.0428451	0.421658	0.968879	26	c("CkIalpha", "Pdk1", "Pkn", "Akt1", "gish", "Pkc98E", "wts", "CG17528", "MAPk-Ak2", "CG8878", "aPKC", "SRPK", "JIL-1", "dco", "trc")
peptidyl-serine phosphorylation (GO:0018105)	0.571429	0.768584	0.0428451	0.421658	0.968879	26	c("CkIalpha", "Pdk1", "Pkn", "Akt1", "gish", "Pkc98E", "wts", "CG17528", "MAPk-Ak2", "CG8878", "aPKC", "SRPK", "JIL-1", "dco", "trc")
regulation of TORC1 signaling (GO:1903432)	0.56823	0.768584	0.0427591	0.416959	0.967274	28	c("Sec13", "hppy", "InR", "Rheb", "Akt1", "wrd", "CG14812", "RagA-B", "CycD", "AMPKalpha", "wcy", "Pten")
plasma membrane invagination (GO:0099024)	0.555172	0.758978	0.0472587	0.478486	0.965752	11	c("EcR", "Crk", "sau", "Synd", "drpr")
ubiquitin-dependent protein catabolic process via the multivesicular body sorting pathway (GO:0043162)	0.555172	0.758978	0.0472587	0.478481	0.965743	11	c("shrb", "Vps4", "Vsp37A", "ALiX", "Vps2")
gliogenesis (GO:0042063)	0.57158	0.768584	0.0422468	0.409122	0.965497	35	c("how", "Rho1", "Rac1", "tgo", "fzr", "gish", "pyr", "jing", "sli")
negative regulation of stem cell proliferation (GO:2000647)	0.588983	0.781017	0.0408229	0.41036	0.965202	33	c("mts", "brat", "EcR", "wdp", "osa", "CG7834")
cellular macromolecule catabolic process (GO:0044265)	0.533879	0.745805	0.0497903	0.487651	0.96495	10	c("Tudor-SN", "RNaseX25", "Dis3l2")
ecdysone-mediated induction of salivary gland cell autophagic cell death (GO:0035072)	0.554176	0.758978	0.0465084	0.459278	0.964515	14	c("EcR", "hid", "Idh3b", "Pak", "Utx")
induction of programmed cell death by ecdysone (GO:0035078)	0.554176	0.758978	0.0465084	0.459278	0.964515	14	c("EcR", "hid", "Idh3b", "Pak", "Utx")
positive regulation of protein serine/threonine kinase activity (GO:0071902)	0.552928	0.758978	0.0465084	0.452189	0.964273	16	c("Rho1", "Rac1", "CycY", "CycT", "CycK", "koko")
positive regulation of cell cycle (GO:0045787)	0.573876	0.770768	0.0425023	0.417133	0.963614	27	c("stg", "CycG", "crol", "SkpA", "CycY", "CycT", "CycK", "koko")
primary branching, open tracheal system (GO:0007428)	0.558691	0.761067	0.0461379	0.458299	0.962459	14	c("rib", "Ras85D", "sgl", "Mkp3", "put", "apt", "stumps")
sulfur compound biosynthetic process (GO:0044272)	0.563043	0.764965	0.044064	0.430188	0.962383	20	c("Sam-S", "sgl", "Papss", "GlcAT-I", "Eip55E", "Gclm")
zonula adherens assembly (GO:0045186)	0.537383	0.747125	0.0494905	0.486128	0.961937	10	c("arm", "kst", "scrib", "par-6", "crb", "aPKC", "Patj")
fatty acid beta-oxidation (GO:0006635)	0.577049	0.774024	0.0431902	0.434322	0.961792	19	c("wal", "SERCA", "CG4598", "CRAT", "CG9149", "CG5044", "Etf-QO", "CG9527", "Egm", "yip2", "Mtpalpha", "HIPP1", "CG3699", "CG9577")
protein ubiquitination (GO:0016567)	0.616466	0.800777	0.0362255	0.376816	0.961701	113	c("Ubi-p5E", "brat", "eff", "Diap1", "rdx", "ben", "vih", "CG8188", "wech", "mura", "CG8974", "UbcE2H", "dbo", "mei-P26", "Ubc6", "roq", "CG12099", "Uev1A", "ari-2", "Ubc7", "Ubr1", "Cul1", "CG40045", "CG7656", "sip3", "Slip1", "Cnot4", "Rchy1", "CG9941", "slmb", "Ubi-p63E", "Ubc4", "Pli", "CG32850", "mib2", "Ubc10", "CG5823", "gol", "Cul3", "Vps11", "ari-1", "Ubc2", "gcl", "CG2218", "CG9855", "C…
nuclear import (GO:0051170)	0.582711	0.778078	0.0416557	0.411247	0.961476	31	c("chinmo", "Sec13", "Ras85D", "Tnpo")
mRNA splice site selection (GO:0006376)	0.537383	0.747125	0.0494905	0.485893	0.961471	10	c("bru2", "bru3", "CG3198", "hfp", "CG1646", "snRNP-U1-C", "Slu7")
fatty acid oxidation (GO:0019395)	0.578142	0.774024	0.0431037	0.433515	0.960003	19	c("AdipoR", "SERCA", "CG4598", "CRAT", "CG9149", "CG5044", "Etf-QO", "CG9527", "Egm", "yip2", "Mtpalpha", "HIPP1", "CG3699", "CG9577")
negative regulation of immune response (GO:0050777)	0.568478	0.768584	0.0436251	0.428676	0.959	20	c("Lam", "Rala", "Usp2", "GstO2", "wun", "RYBP", "upd1", "E(bx)", "scny")
retrograde transport, endosome to Golgi (GO:0042147)	0.588997	0.781017	0.0416557	0.422042	0.958361	23	c("Rab6", "Vps29", "Snx1", "Vps26", "Snx6", "Membrin", "Vps35", "Arl5", "CG2747", "CG1116", "mop", "Rich", "Syx6")
regulation of ERK1 and ERK2 cascade (GO:0070372)	0.568908	0.768584	0.0442407	0.438324	0.958281	18	c("InR", "alph", "ATPsynD", "drl", "Cad96Ca", "Ptp61F", "M1BP", "dnt", "Cdc37", "Eph")
protein ubiquitination involved in ubiquitin-dependent protein catabolic process (GO:0042787)	0.550234	0.757645	0.0484088	0.483826	0.957382	10	c("rdx", "CG8974", "ari-2", "Cul3", "ari-1", "CG33144", "CG5087", "CG3356")
sphingolipid metabolic process (GO:0006665)	0.557159	0.759882	0.0454968	0.441396	0.957148	17	c("CG31523", "Sap-r", "CG1486", "CG31522", "CG10425", "Sply", "Sk2", "Baldspot", "ghi", "Mulk", "lace", "bwa", "SMSr", "Cerk")
mRNA splicing, via spliceosome (GO:0000398)	0.651	0.826907	0.0334562	0.367228	0.955835	185	c("pAbp", "ps", "sm", "Hsc70-4", "cpo", "Pabp2", "Imp", "yps", "Pep", "lost", "Rm62", "Rbp1-like", "sqd", "Sxl", "Rack1", "ytr", "lark", "SF2", "rin", "Ref1", "U2af50", "Srp54", "REG", "Ars2", "kin17", "nonA", "Rsf1", "CG7483", "CG14641", "Rox8", "SC35")
morphogenesis of a polarized epithelium (GO:0001738)	0.585492	0.779976	0.0400846	0.395089	0.952768	44	c("sqh", "Wnt4", "msn", "zip", "bsk", "Vang", "mwh", "dsh", "pk", "puc", "otk", "hep", "shi", "scrib", "Dlish", "par-6", "fj", "Rab23", "dlg1", "Jra", "Tom", "aPKC")
mucosal immune response (GO:0002385)	0.587156	0.781017	0.0445962	0.464792	0.950972	12	c("Galphaq", "Duox", "Tollo", "Mekk1", "Mkp3")
positive regulation of gene expression, epigenetic (GO:0045815)	0.570477	0.768584	0.0444181	0.438275	0.95038	17	c("tna", "tara", "CG40228", "gpp", "su(Hw)", "JIL-1")
DNA packaging (GO:0006323)	0.591837	0.782558	0.0412376	0.413209	0.949465	26	c("Dp1", "Pp1-87B", "SkpA", "Top1", "Nipped-B")
iron-sulfur cluster assembly (GO:0016226)	0.594037	0.782558	0.044064	0.463126	0.947563	12	c("CG17683", "Ciao1", "CG3262", "IscU", "CG17904")
metallo-sulfur cluster assembly (GO:0031163)	0.594037	0.782558	0.044064	0.463126	0.947563	12	c("CG17683", "Ciao1", "CG3262", "IscU", "CG17904")
regulation of muscle organ development (GO:0048634)	0.59633	0.784393	0.043888	0.462714	0.946719	12	c("abd-A", "kirre", "rst", "gbb", "hbs", "Mef2")
synaptic vesicle transport (GO:0048489)	0.578947	0.774024	0.0441523	0.44428	0.942935	15	c("sesB", "Khc", "shi", "Rop", "Fmr1", "AP-2alpha")
mRNA processing (GO:0006397)	0.693	0.857466	0.0304181	0.361098	0.940242	187	c("pAbp", "ps", "sm", "Hsc70-4", "cpo", "Pabp2", "Imp", "yps", "Pep", "lost", "Rm62", "Rbp1-like", "sqd", "Sxl", "Rack1", "ytr", "lark", "SF2", "rin", "Ref1", "U2af50", "Srp54", "Psi", "REG", "Ars2", "kin17", "nonA", "CG7483", "CG14641", "Rox8")
mitochondrion disassembly (GO:0061726)	0.587652	0.781017	0.0427591	0.428879	0.937633	18	c("Atg8a", "Atg13", "Ubc6", "Atg18a", "Fis1", "Atg3", "Hsc70-5", "Atg2", "CG11975", "Atg18b", "Atg7", "Atg17", "Atg5")
smoothened signaling pathway (GO:0007224)	0.609023	0.794709	0.0399219	0.407979	0.937448	26	c("eIF1A", "eRF1", "Sxl", "sau")
regulation of BMP signaling pathway (GO:0030510)	0.607143	0.793876	0.0404114	0.412267	0.935345	24	c("dally", "Lis-1", "p38b", "for", "Acsl", "lili")
fatty acid catabolic process (GO:0009062)	0.610572	0.794921	0.0400032	0.411423	0.934248	23	c("SERCA", "CG4598", "CG7461", "CRAT", "CG9149", "Hydr2", "CG5044", "Etf-QO", "Lpin", "CG9527", "Egm", "yip2", "Mtpalpha", "HIPP1", "CG3699", "CG9577", "Pex16")
neurogenesis (GO:0022008)	0.592062	0.782558	0.042417	0.426969	0.933456	18	c("Blimp-1", "Myc", "inaE", "klu", "bnb", "cas")
mitotic sister chromatid segregation (GO:0000070)	0.635066	0.817532	0.035542	0.377244	0.9327	59	c("eIF4E1", "luna", "Pp1-87B", "Eb1", "Rpn10", "Nipped-B", "vtd", "corto", "sls", "Yeti", "Klp10A", "prod", "san")
cellular response to starvation (GO:0009267)	0.649746	0.826907	0.0342688	0.373842	0.931821	66	c("CG12384", "Atg8a", "Fer2LCH", "BI-1", "hid", "Rack1", "InR", "Ras85D", "CG30349", "EndoA", "Atg18a", "rl", "Atg3", "foxo", "lt", "Atg14", "Atg1", "RagA-B", "SNF4Agamma", "Vps11")
regulation of establishment of planar polarity (GO:0090175)	0.594253	0.782558	0.0441523	0.460859	0.930175	11	c("Akap200", "Vang", "gish", "fwd")
negative regulation of neural precursor cell proliferation (GO:2000178)	0.632196	0.816587	0.0378488	0.399614	0.927037	28	c("mts", "brat", "EcR", "osa", "CG7834", "CG5214")
negative regulation of neuroblast proliferation (GO:0007406)	0.632196	0.816587	0.0378488	0.399614	0.927037	28	c("mts", "brat", "EcR", "osa", "CG7834", "CG5214")
negative regulation of cell communication (GO:0010648)	0.60514	0.793142	0.044064	0.46646	0.923018	10	c("InR", "drl", "Cad96Ca", "sty", "dnt", "Eph")
negative regulation of signaling (GO:0023057)	0.60514	0.793142	0.044064	0.46646	0.923018	10	c("InR", "drl", "Cad96Ca", "sty", "dnt", "Eph")
actomyosin contractile ring contraction (GO:0000916)	0.605747	0.793142	0.0432769	0.456811	0.922005	11	c("Rab11", "fwd", "vib", "Cog7", "fws", "ghi", "Exo84", "Sec8")
contractile ring contraction (GO:0036213)	0.605747	0.793142	0.0432769	0.456811	0.922005	11	c("Rab11", "fwd", "vib", "Cog7", "fws", "ghi", "Exo84", "Sec8")
cellular response to nutrient levels (GO:0031669)	0.645194	0.825014	0.0349401	0.37532	0.921839	55	c("spidey", "BI-1", "hid", "Rack1", "InR", "Ras85D", "Myc", "CG30349", "EndoA", "Atg18a", "rl", "Atg3", "foxo", "lt", "Atg14", "Atg1", "RagA-B", "SNF4Agamma", "Vps11", "sug", "rictor", "Atg2", "AMPKalpha", "Lpin", "Bruce", "GlyS", "Mitf", "Atg7", "Ets97D", "Tor", "RagC-D", "Atg17", "Pi3K92E", "spin", "Atg5", "GLaz", "Vps16A")
protein targeting to mitochondrion (GO:0006626)	0.638889	0.819939	0.0374584	0.394895	0.920883	30	c("Tim17b", "Hsp60A", "UQCR-C2", "Tom20", "Tom40", "Roe1", "Tim23")
rRNA metabolic process (GO:0016072)	0.643162	0.824196	0.0371479	0.392851	0.916117	30	c("Nop60B", "brat", "nop5", "LTV1")
positive regulation of epidermal growth factor receptor signaling pathway (GO:0045742)	0.613318	0.797591	0.0434507	0.462483	0.915149	10	c("spi", "Vps4", "Krn", "Socs44A", "rau", "mop", "brm")
regulation of cyclin-dependent protein serine/threonine kinase activity (GO:0000079)	0.627557	0.812424	0.0386372	0.403819	0.91199	21	c("CycG", "CG30291", "CycY", "CycT", "CycK", "koko", "CG16903", "dap", "CycD", "kay")
RNA splicing (GO:0008380)	0.64617	0.825342	0.0373806	0.400701	0.909901	23	c("Rbp1-like", "U2af50", "fl(2)d", "CG7483", "Rbp1", "btz", "B52")
positive regulation of macromolecule metabolic process (GO:0010604)	0.662898	0.836462	0.0338984	0.373575	0.907232	49	c("Hipk", "MED26", "bsk", "rin", "Nipped-B", "puc", "Dp", "vtd", "pan", "CG7483", "Pka-C1", "hep", "comm", "CG3198")
gonad development (GO:0008406)	0.662091	0.836364	0.0352404	0.382524	0.906989	37	c("rib", "lola", "ct", "fz2", "Wnt4", "InR", "LanB1", "abd-A", "dsh")
regulation of macroautophagy (GO:0016241)	0.638251	0.819939	0.0385579	0.409321	0.906428	19	c("hid", "S6k", "Ras85D", "rl", "foxo", "scny", "Bruce", "Atg7", "Tor")
lipid phosphorylation (GO:0046834)	0.622664	0.807913	0.0427591	0.457341	0.904974	10	c("fwd", "rdgA", "PIP4K", "Socs36E", "Socs44A", "Pi3K68D", "Pi3K21B", "Mulk", "Pi3K92E", "Socs16D")
compound eye retinal cell programmed cell death (GO:0046667)	0.634346	0.817522	0.0419082	0.454134	0.898627	10	c("arm", "Chc", "hid", "rst", "shi")
meiosis I (GO:0007127)	0.658405	0.832625	0.0364549	0.392957	0.898109	25	c("Lam", "bol", "sau", "fwd", "vib", "pelo")
eye pigment biosynthetic process (GO:0006726)	0.65	0.826907	0.0374584	0.400935	0.89694	20	c("Cnx99A", "EMC3", "Hexo1", "cm", "rb", "PAPLA1", "lt", "g")
chloride transport (GO:0006821)	0.63908	0.819939	0.0408229	0.444338	0.89683	11	c("Clic", "CG3638", "ClC-c", "CG12773", "CG10353", "CG10413")
protein O-linked glycosylation (GO:0006493)	0.650496	0.826907	0.0380842	0.407584	0.891076	18	c("sxc", "tw", "fng", "CG3038", "wol", "CG9171", "O-fut1", "rt", "CG11357")
endosome organization (GO:0007032)	0.650701	0.826907	0.0407404	0.447664	0.885826	10	c("Vha68-2", "Vps24", "Vps11", "ClC-c", "ref(2)P")
blastoderm segmentation (GO:0007350)	0.688437	0.856485	0.0340464	0.382953	0.884656	27	c("kni", "SelG", "Mad", "cnc", "Chi", "Doa")
neuroblast fate commitment (GO:0014017)	0.667382	0.841195	0.0356176	0.389407	0.883686	22	c("brat", "osa", "abd-A", "da")
RNA modification (GO:0009451)	0.683685	0.856099	0.036073	0.407353	0.883328	17	c("Nop60B", "AlaRS", "CG8545", "bin3", "Adar", "CG11447", "Nsun5", "Nsun2", "CG5292", "THG", "CG4045")
autophagy of nucleus (GO:0044804)	0.658257	0.832625	0.0393562	0.431507	0.882871	12	c("Atg13", "Atg18a", "Atg3", "Atg2", "CG11975", "Atg18b", "Atg7", "Atg17", "Atg5")
endosome to lysosome transport (GO:0008333)	0.65771	0.832625	0.0402478	0.444339	0.879245	10	c("Rab7", "g", "Vamp7", "spin", "Ccz1", "Vps16A", "car")
regulation of cell cycle (GO:0051726)	0.756024	0.885761	0.0261842	0.345152	0.878167	95	c("stg", "CycG", "emc", "dally", "pum", "hppy", "msn", "Sep2", "Mnt", "endos", "Tlk", "CG30291", "CG6175", "Dp", "Mekk1", "hep", "scrib", "Sin3A", "CG2865", "GckIII", "mnb", "Smr", "Pak", "Jra", "Mkk4", "Mnn1", "caup", "SNF4Agamma")
regulation of hydrolase activity (GO:0051336)	0.720419	0.864352	0.0307753	0.368397	0.878013	40	c("ArfGAP1", "Crk", "Evi5", "ens", "ArfGAP3", "CG17883", "PlexA", "garz", "CenG1A", "Pax", "PlexB", "wkd", "drongo", "RN-tre", "GAPsec", "CG8243")
glycoprotein biosynthetic process (GO:0009101)	0.688124	0.856485	0.0357691	0.403805	0.875634	17	c("sxc", "CG34056", "CG3038", "GlcAT-I", "Mgat1", "CG11357", "CG5276", "CG9536")
eye-antennal disc morphogenesis (GO:0007455)	0.702875	0.859757	0.0327971	0.376292	0.875439	29	c("Diap1", "sn", "hid", "zip", "Ras85D", "fzr")
establishment of protein localization to mitochondrion (GO:0072655)	0.691478	0.857433	0.0341946	0.385177	0.874649	23	c("Tim17b", "Hsp60A", "Tom20", "Tom40", "Roe1", "Tim23")
regulation of cell division (GO:0051302)	0.678112	0.852284	0.0348652	0.384852	0.873349	22	c("chinmo", "CG17493", "pico", "CHES-1-like", "Mrtf", "klu", "insc", "dco")
protein deubiquitination (GO:0016579)	0.715042	0.859757	0.0317091	0.369844	0.869903	33	c("Usp7", "eIF3f1", "Usp2", "CG4603", "Usp10", "CYLD", "Duba", "Rpn11", "Usp47", "Usp16-45", "scny", "CG7857", "CG4968")
regulation of imaginal disc growth (GO:0045570)	0.708645	0.859757	0.0325058	0.372069	0.86988	31	c("dally", "sbb", "rin", "Desat1", "Myc", "lig", "wts", "scrib", "TSG101", "crb", "Fmr1", "Zyx")
regulation of Toll signaling pathway (GO:0008592)	0.694131	0.857764	0.0361492	0.413211	0.86777	14	c("spz6", "NT1", "spz4", "Pli", "lwr", "Spn88Ea", "krz", "heix", "mop", "Hrs")
retinal cell programmed cell death (GO:0046666)	0.68922	0.856485	0.0372254	0.423937	0.867381	12	c("arm", "Chc", "hid", "rst", "shi")
cellular respiration (GO:0045333)	0.703344	0.859757	0.0333827	0.381555	0.866424	23	c("UQCR-C1", "ND-20", "SdhB", "SdhA", "CG5214", "ND-24", "ND-75")
peptidoglycan recognition protein signaling pathway (GO:0061057)	0.678409	0.852284	0.0375363	0.416243	0.866245	13	c("ben", "Uev1A", "imd", "Diap2", "Dredd")
positive regulation of antimicrobial peptide biosynthetic process (GO:0002807)	0.682955	0.856099	0.0372254	0.415561	0.864826	13	c("vvl", "cact", "Tl", "imd", "Dredd", "Ntf-2")
regulation of kinase activity (GO:0043549)	0.67931	0.852482	0.0380056	0.428205	0.864268	11	c("InR", "drl", "Cad96Ca", "dap", "dnt", "Eph")
RNA metabolic process (GO:0016070)	0.703545	0.859757	0.0331626	0.375999	0.863965	26	c("eIF4E1", "Tudor-SN", "btz", "RNaseX25", "LSm1", "Adar", "Dis3l2", "cbc")
R3/R4 cell differentiation (GO:0048056)	0.702703	0.859757	0.0354665	0.405102	0.863861	16	c("lola", "emc", "Rala", "svp", "scrib")
negative regulation of defense response (GO:0031348)	0.695893	0.858269	0.0352404	0.398119	0.863304	17	c("Rala", "Usp2", "GstO2", "wun", "krz", "upd1", "E(bx)", "scny")
selective autophagy (GO:0061912)	0.699774	0.859757	0.0357691	0.410329	0.861717	14	c("Atg13", "Atg18a", "Atg3", "Atg14", "Atg1", "ref(2)P", "Atg2", "GlyS", "Atg17", "Atg5")
muscle cell fate commitment (GO:0042693)	0.686364	0.856485	0.0369933	0.413058	0.859617	13	c("how", "abd-A", "ara")
microtubule polymerization (GO:0046785)	0.690421	0.857048	0.0380056	0.434323	0.859426	10	c("ens", "Khc", "Plp")
ribosomal large subunit assembly (GO:0000027)	0.698913	0.859757	0.0340464	0.383763	0.858525	20	c("RpL5", "RpLP0", "RpL3", "RpL6", "RpL23A")
inorganic anion transmembrane transport (GO:0098661)	0.687356	0.856485	0.0374584	0.424749	0.857293	11	c("Mpcp2", "MRP", "ClC-c", "CG12773", "CG5002", "CG10413", "Esp", "Dic1")
haltere disc development (GO:0035216)	0.692757	0.857466	0.0378488	0.433238	0.857279	10	c("wds", "drl", "Alh", "Socs36E")
proteasomal ubiquitin-independent protein catabolic process (GO:0010499)	0.704289	0.859757	0.0354665	0.40793	0.85668	14	c("Prosbeta5", "Prosalpha7", "Prosalpha6", "stx", "Prosalpha3", "Prosalpha2", "Prosbeta4", "Prosalpha4", "Prosbeta1", "Prosbeta3", "Prosbeta7")
positive regulation of MAPK cascade (GO:0043410)	0.701087	0.859757	0.0338984	0.382855	0.856492	20	c("InR", "Ras85D", "drl", "Cad96Ca", "drk", "slim", "M1BP", "dnt", "Ask1", "Nf-YB", "Cdc37", "Eph")
haltere development (GO:0007482)	0.688506	0.856485	0.0373806	0.424242	0.856269	11	c("wds", "drl", "Alh", "Socs36E")
regulation of stem cell proliferation (GO:0072091)	0.700644	0.859757	0.0333093	0.377278	0.856163	22	c("lin-28", "brat", "wdp", "mtd", "E(spl)mbeta-HLH", "pan")
establishment of epithelial cell polarity (GO:0090162)	0.707727	0.859757	0.0348652	0.402873	0.855052	15	c("mts", "dsh", "scrib", "Dlish", "fj", "slmb", "sgg", "aPKC", "Dhc64C")
positive regulation of transferase activity (GO:0051347)	0.688636	0.856485	0.036839	0.410339	0.853958	13	c("InR", "drl", "Cad96Ca", "SCCRO", "SCCRO4", "dnt", "Eph", "SCCRO3")
RNA polyadenylation (GO:0043631)	0.710322	0.859757	0.0342688	0.393709	0.853742	17	c("Pabp2", "hrg", "Ssu72", "cbc", "Trf4-1", "IntS11", "Pcf11", "ZC3H3", "Fip1", "MTPAP", "IntS9", "sbr", "Cpsf73", "Cpsf100")
activation of GTPase activity (GO:0090630)	0.70929	0.859757	0.0336033	0.385416	0.853492	19	c("Evi5", "Crag", "Rgl", "wkd", "Ced-12", "spg", "RN-tre", "CG34408", "GAPsec", "CG12241", "mbc", "CG5916", "Vav")
eye photoreceptor cell development (GO:0042462)	0.71509	0.859757	0.034641	0.400198	0.853404	16	c("Moe", "AP-1sigma", "Ten-m", "Doa", "crb", "Atx2")
female germ-line stem cell population maintenance (GO:0036099)	0.711974	0.859757	0.0327971	0.375265	0.852141	23	c("AGO1", "Hrb98DE", "AdipoR", "mxt", "fng", "Tif-IA")
regulation of multicellular organismal development (GO:2000026)	0.757068	0.886079	0.0282924	0.357336	0.851653	40	c("how", "eIF4E1", "dally", "ed", "Catsup", "lark", "sbb", "hdc", "Top1", "wts", "sty", "Chi", "sli")
positive regulation of transcription elongation from RNA polymerase II promoter (GO:0032968)	0.711086	0.859757	0.034641	0.401216	0.851536	15	c("Su(Tpl)", "hyx", "fs(1)h", "Cf2", "EloC", "EloA", "Spt6", "Mef2")
protein acylation (GO:0043543)	0.705607	0.859757	0.0369933	0.429636	0.850153	10	c("app", "CG1407", "Dnz1", "CG8314", "CG5196", "GABPI", "Hip14")
membrane lipid metabolic process (GO:0006643)	0.707944	0.859757	0.036839	0.428461	0.847827	10	c("Sap-r", "CG1486", "Sply", "Sk2", "bwa")
regulation of chromatin silencing (GO:0031935)	0.73774	0.875813	0.0304894	0.36541	0.847691	28	c("CG8036", "crol", "vig2", "Samuel", "Pur-alpha", "psq", "su(Hw)", "Trl", "Usp47", "JIL-1", "scny")
sphingolipid biosynthetic process (GO:0030148)	0.714446	0.859757	0.0344175	0.39913	0.847108	15	c("CG31523", "CG31522", "ifc", "schlank", "CG10425", "Baldspot", "ghi", "egh", "lace", "SMSr")
cofactor biosynthetic process (GO:0051188)	0.71219	0.859757	0.0349401	0.40199	0.844204	14	c("CG17683", "Ciao1", "CG3262", "IscU", "CG17904", "CG4858", "cin")
negative regulation of response to stimulus (GO:0048585)	0.708288	0.859757	0.0329431	0.373616	0.843779	21	c("Lam", "InR", "drl", "Cad96Ca", "sty", "RYBP", "dnt", "CG5044", "Eph")
regulation of GTPase activity (GO:0043087)	0.794088	0.907224	0.0243564	0.341162	0.842254	58	c("Sec23", "Sec13", "ArfGAP1", "Crk", "Evi5", "ArfGAP3", "CG17883", "PlexA", "garz", "CenG1A", "Pax", "PlexB", "vap", "wkd", "drongo", "strat", "conu")
larval lymph gland hemopoiesis (GO:0035167)	0.740662	0.875813	0.0303467	0.359123	0.839611	31	c("lola", "lolal", "CG1129", "Tnpo", "GlyRS", "Noa36", "CG8149", "Syx5", "Gale", "CTPsyn")
establishment of spindle localization (GO:0051293)	0.714447	0.859757	0.0347904	0.399424	0.838817	14	c("Galphai", "Eb1", "dlg1", "insc", "Dhc64C", "pins", "jar")
regulation of cell differentiation (GO:0045595)	0.779058	0.900956	0.0268159	0.351185	0.836993	40	c("Rac1", "Cyt-b5", "Ras85D", "Mad", "Cka", "Tl", "pan", "hep")
chromatin remodeling (GO:0006338)	0.804061	0.912972	0.0234376	0.335842	0.836161	65	c("Act5C", "Dp1", "CtBP", "tna", "tara", "wds", "Top1", "P32")
vesicle docking (GO:0048278)	0.723131	0.866699	0.0358449	0.422346	0.835726	10	c("Nsf2", "Syx5", "p115", "Syx13", "Syx16", "Syx8", "Syx6")
regulation of Rho protein signal transduction (GO:0035023)	0.738069	0.875813	0.0324331	0.384533	0.833844	17	c("aru", "RhoGEF64C", "Pura", "RhoGEF2", "trio", "CG30440", "cv-c", "Spec2", "PlexB", "GEFmeso")
meiosis II cytokinesis (GO:0007111)	0.734483	0.875813	0.0343431	0.411258	0.830063	11	c("sau", "fwd", "vib", "fws", "ghi", "Exo84", "Sec8")
mitotic spindle organization (GO:0007052)	0.787474	0.905043	0.025201	0.339581	0.82775	50	c("Diap1", "tacc", "Non1", "Mob4", "Eb1", "BuGZ", "sau", "TER94", "Non2")
actin polymerization or depolymerization (GO:0008154)	0.715909	0.859841	0.0350151	0.397708	0.827672	13	c("chic", "Cdc42", "Mical", "capt", "SelR", "ALiX", "flr", "psidin", "twf")
regulation of transcription elongation from RNA polymerase II promoter (GO:0034243)	0.736957	0.875813	0.0314929	0.368853	0.825169	20	c("Su(Tpl)", "TH1", "hyx", "fs(1)h", "Cf2", "EloC", "EloA", "Spt6", "Mef2", "Nelf-E", "Nelf-A", "NELF-B")
mitochondrion organization (GO:0007005)	0.813456	0.91314	0.0230117	0.33363	0.824869	59	c("porin", "Chchd2", "Tim17b", "Hsp60A", "up", "Tom20", "Khc", "Tom40", "Roe1", "mask", "Gs1", "Fis1", "CG10340", "Chchd3", "CG14894", "prel", "Marf", "Hsc70-5", "Dhc64C", "CG7506", "YME1L", "ref(2)P", "CycD")
mRNA polyadenylation (GO:0006378)	0.743169	0.87697	0.031349	0.372289	0.824422	19	c("Pabp2", "hrg", "Ssu72", "cbc", "Trf4-1", "bsf", "IntS11", "Pcf11", "ZC3H3", "Fip1", "MTPAP", "IntS9", "sbr", "Cpsf73", "Cpsf100")
protein export from nucleus (GO:0006611)	0.738318	0.875813	0.0348652	0.415532	0.822244	10	c("emb", "Vhl", "mbo", "Clbn", "Hph", "Torsin")
pyruvate metabolic process (GO:0006090)	0.729358	0.872339	0.0345664	0.401694	0.821872	12	c("Hex-A", "muc", "Pgk", "PCB", "Gapdh2", "Pfk", "Mpc1", "Pdk", "Tpi")
ocellus pigment biosynthetic process (GO:0008055)	0.740654	0.875813	0.0347157	0.415183	0.821552	10	c("cm", "rb", "lt", "g", "or", "z", "p", "car")
ommochrome biosynthetic process (GO:0006727)	0.740654	0.875813	0.0347157	0.415183	0.821552	10	c("cm", "rb", "lt", "g", "or", "z", "p", "car")
ommochrome metabolic process (GO:0046152)	0.740654	0.875813	0.0347157	0.415183	0.821552	10	c("cm", "rb", "lt", "g", "or", "z", "p", "car")
negative regulation of organ growth (GO:0046621)	0.744212	0.877298	0.0317091	0.375177	0.820227	18	c("rin", "kibra", "lig", "wts", "scrib", "TSG101", "crb", "Fmr1", "hpo", "Tao", "Pten", "Capr")
positive regulation of sequence-specific DNA binding transcription factor activity (GO:0051091)	0.74804	0.880906	0.0322153	0.385172	0.817484	15	c("CkIIalpha", "Pka-C1", "CG5862")
nucleic acid-templated transcription (GO:0097659)	0.750809	0.883259	0.0302042	0.359893	0.817236	23	c("vri", "Nurf-38", "CycT", "lgs", "CG7206", "su(Hw)", "E(bx)", "CG5641", "bab2", "Rga")
positive regulation of hippo signaling (GO:0035332)	0.742664	0.87697	0.0329431	0.388675	0.816243	14	c("ed", "hppy", "kibra")
embryonic heart tube development (GO:0035050)	0.755237	0.885743	0.0309901	0.370025	0.808964	18	c("Ggamma1", "Sar1", "LanB1", "CHES-1-like", "Chi", "sli")
positive regulation of hydrolase activity (GO:0051345)	0.780488	0.90153	0.0273777	0.344074	0.807493	32	c("Sec23", "Sec13", "Cp1", "CenG1A", "vap", "strat", "conu", "PDZ-GEF", "C3G", "CG1116", "Rich", "Rlip", "CG12241", "RhoGAP15B", "RtGEF", "26-29-p", "Ccz1", "vimar")
regulation of cell development (GO:0060284)	0.792696	0.907224	0.0272372	0.351154	0.806878	26	c("brat", "hid", "unk", "E(spl)m3-HLH", "E(spl)mbeta-HLH", "cwo")
regulation of mitotic cell cycle (GO:0007346)	0.836364	0.925081	0.0208547	0.31919	0.804616	76	c("stg", "CycG", "kni", "14-3-3epsilon", "hppy", "msn", "fzr", "crol", "SkpA", "endos", "CG30291", "Mekk1", "hep", "Sin3A", "GckIII", "Smr", "Syx5", "slmb", "Pak", "Mkk4")
spermatid development (GO:0007286)	0.75395	0.885313	0.0322153	0.382838	0.803985	14	c("Cdc42", "Dlc90F", "nmd", "Vrp1", "Bruce", "Exo84", "Sec8", "sktl", "sns", "EndoG")
leg disc morphogenesis (GO:0007478)	0.811399	0.91314	0.0240742	0.332578	0.802021	44	c("Rho1", "dally", "bowl", "sd", "osa", "Drak", "Mad", "RhoGEF64C", "Pka-C1", "Pura", "trio")
determination of imaginal disc primordium (GO:0007445)	0.765187	0.893757	0.0331626	0.402652	0.796757	10	c("spi", "abd-A")
negative regulation of smoothened signaling pathway (GO:0045879)	0.768478	0.896688	0.0294228	0.356021	0.796461	20	c("CkIalpha", "rdx", "sbb", "Pka-C1", "UbcE2M", "slmb", "sgg", "gro", "swm")
regulation of G1/S transition of mitotic cell cycle (GO:2000045)	0.778024	0.900956	0.0298485	0.366733	0.795245	17	c("CycG", "Mad", "REG")
protein localization to nucleus (GO:0034504)	0.819048	0.916534	0.0247086	0.335831	0.79416	36	c("Lam", "Sec13", "Ras85D", "Tnpo", "Lst8", "lwr", "Fs(2)Ket", "rictor", "Ntf-2", "CG10286", "Nup62")
regulation of stress-activated MAPK cascade (GO:0032872)	0.771028	0.896926	0.0327971	0.399502	0.790523	10	c("alph", "MAPk-Ak2", "slim", "pyd", "Ask1")
positive regulation of GTPase activity (GO:0043547)	0.835233	0.924722	0.0224414	0.327535	0.789858	44	c("Sec23", "Sec13", "Evi5", "Crag", "Rgl", "CenG1A", "vap", "wkd", "strat", "conu", "Ced-12", "spg", "RN-tre", "CG34408", "GAPsec", "PDZ-GEF", "C3G", "CG1116", "Rich", "Rlip", "CG12241", "mbc", "RhoGAP15B", "RtGEF", "Ccz1", "vimar", "CG5916", "Vav")
regulation of neurogenesis (GO:0050767)	0.814422	0.91314	0.0251307	0.334324	0.788981	35	c("ed", "brat", "spi", "unk", "E(spl)m3-HLH", "hdc", "Myc", "E(spl)mbeta-HLH", "cwo")
lysosomal transport (GO:0007041)	0.770437	0.896926	0.0307753	0.371735	0.788966	15	c("Rab7", "comm", "lt", "g", "Vps11", "Vamp7", "spin", "Vps16A", "p", "car", "Vps52")
genital disc development (GO:0035215)	0.782464	0.902904	0.0295645	0.363104	0.787375	17	c("spi", "abd-A", "esg")
regulation of nervous system development (GO:0051960)	0.81203	0.91314	0.0259736	0.34207	0.786004	26	c("Rac1", "brat", "unk", "E(spl)m3-HLH", "E(spl)mbeta-HLH", "cwo")
neuroblast fate determination (GO:0007400)	0.787211	0.905043	0.0289274	0.358643	0.784079	18	c("brat", "abd-A", "da")
germarium-derived cystoblast division (GO:0048142)	0.778037	0.900956	0.0323604	0.395533	0.782669	10	c("Lis-1", "CSN7", "alien", "Tor")
protein modification by small protein conjugation (GO:0032446)	0.878788	0.950019	0.0177038	0.310439	0.781792	80	c("Ubi-p5E", "eff", "Diap1", "Uba5", "rdx", "CG8188", "mura", "CG8974", "mei-P26", "Ubr1", "Cul1", "SCCRO", "UbcE2M", "sip3", "Slip1", "Cnot4", "Rchy1", "CG9941", "slmb", "Ubi-p63E", "lwr", "mib2", "Ubc10", "CG5823", "SCCRO4", "gol", "Cul3", "ari-1", "CG2218", "Uba1", "Diap2", "bon")
BMP signaling pathway (GO:0030509)	0.779206	0.900956	0.0322878	0.395012	0.781638	10	c("Mad", "mav", "CalpA", "gbb", "sog")
heterocycle biosynthetic process (GO:0018130)	0.770455	0.896926	0.0314929	0.375093	0.780608	13	c("cm", "rb", "lt", "g", "or", "z", "Las", "cin", "p", "car")
regulation of protein localization (GO:0032880)	0.793826	0.907224	0.0285039	0.357029	0.780551	18	c("bic", "Galphai", "Evi5", "Ptp61F", "crb", "gw")
protein autophosphorylation (GO:0046777)	0.830149	0.920871	0.0241448	0.330017	0.777467	34	c("InR", "Pkn", "FER", "Src64B", "Wsck", "Tlk", "CG17528", "Src42A", "MAPk-Ak2", "Doa", "Btk29A", "Atg1", "JIL-1", "hpo", "dco", "Pak3", "Eph", "Csk")
regulation of neuromuscular synaptic transmission (GO:1900073)	0.777523	0.900956	0.0314929	0.379441	0.776343	12	c("Galphaq", "Plc21C", "wgn", "Fmr1", "Ank2", "Csp", "spas", "egr", "Dcp-1")
positive regulation of DNA-templated transcription, elongation (GO:0032786)	0.799338	0.910468	0.0281515	0.355071	0.776271	18	c("Su(Tpl)", "Spt5", "hyx", "fs(1)h", "Cf2", "EloC", "EloA", "Spt6", "Mef2")
positive regulation of ERK1 and ERK2 cascade (GO:0070374)	0.785553	0.904648	0.0302042	0.368526	0.77393	14	c("InR", "drl", "Cad96Ca", "M1BP", "dnt", "Cdc37", "Eph", "Lnk", "Tie")
negative regulation of cellular response to growth factor stimulus (GO:0090288)	0.785553	0.904648	0.0302042	0.36805	0.772929	14	c("sty", "Acsl", "Ptp61F", "Mmp2", "Lpin", "Cul2", "Snoo", "spict", "fu", "MAN1", "Smurf", "sax")
positive regulation of imaginal disc growth (GO:0045572)	0.789655	0.906641	0.0308468	0.382587	0.772195	11	c("Desat1", "Myc", "Zyx", "Wbp2", "jub", "Pi3K92E", "d", "vito")
cellular response to transforming growth factor beta stimulus (GO:0071560)	0.797312	0.909968	0.0290688	0.363346	0.771161	15	c("Cdc42", "Mad", "mav", "put", "lwr")
embryonic organ development (GO:0048568)	0.804721	0.912972	0.0263947	0.339125	0.769581	22	c("Ggamma1", "Sar1", "sd", "CHES-1-like", "Chi", "sli")
histone lysine methylation (GO:0034968)	0.820704	0.91743	0.0250604	0.329115	0.769455	31	c("wds", "BEAF-32", "vig2", "Set1", "gpp", "Mnn1", "Utx", "Pa1", "Rtf1", "Hcf", "G9a", "Ncoa6", "Smyd5", "nej", "Su(var)3-9")
regulation of mitotic cell cycle phase transition (GO:1901990)	0.798708	0.910468	0.0269563	0.340059	0.767994	21	c("vih", "cdc14", "REG", "puc", "Sap30", "Dhc64C", "p115")
positive regulation of cysteine-type endopeptidase activity involved in apoptotic process (GO:0043280)	0.809261	0.91314	0.0275183	0.350019	0.765226	18	c("hid", "eIF3m", "Jafrac2", "Cul3", "Mdh2", "Dredd", "Cyt-c-p", "RnrL", "lok")
negative regulation of innate immune response (GO:0045824)	0.809685	0.91314	0.0285744	0.356859	0.760986	16	c("Rala", "Usp2", "GstO2", "wun", "upd1", "E(bx)", "scny")
aerobic respiration (GO:0009060)	0.800234	0.910583	0.0309901	0.383176	0.758218	10	c("UQCR-C1", "ND-20", "SdhB")
anterior/posterior pattern specification, imaginal disc (GO:0007448)	0.812569	0.91314	0.0273075	0.345602	0.755569	18	c("abd-A", "Mad", "bi", "Pka-C1")
positive regulation of cell-cell adhesion (GO:0022409)	0.807243	0.91314	0.0305608	0.381019	0.753949	10	c("Sec23", "peb", "Sec24CD", "Ten-m", "Rap1", "sli")
chromatin assembly (GO:0031497)	0.81687	0.91499	0.0273777	0.346606	0.7516	17	c("Dp1", "P32", "Trl", "Fmr1")
negative regulation of cell differentiation (GO:0045596)	0.81377	0.91314	0.0284333	0.356299	0.748251	14	c("lid", "esg", "S6kII", "aop", "heix", "goe", "nito", "usp")
aromatic compound biosynthetic process (GO:0019438)	0.81078	0.91314	0.0294228	0.36535	0.747512	12	c("cm", "rb", "lt", "g", "or", "z", "CG14721", "p", "car")
membrane lipid biosynthetic process (GO:0046467)	0.81078	0.91314	0.0294228	0.364842	0.746473	12	c("CG31523", "CG31522", "CG10425", "Baldspot", "ghi", "lace", "SMSr")
imaginal disc-derived leg morphogenesis (GO:0007480)	0.881809	0.951469	0.0186259	0.3072	0.746039	49	c("Rho1", "dally", "bowl", "sd", "osa", "Drak", "Mad", "RhoGEF64C", "Pka-C1", "Pura", "fng", "trio")
sister chromatid segregation (GO:0000819)	0.827922	0.919838	0.0253416	0.328781	0.745934	24	c("luna", "Rpn10")
positive regulation of antibacterial peptide biosynthetic process (GO:0006963)	0.809091	0.91314	0.0290688	0.358402	0.745871	13	c("dl", "Tl", "imd", "Diap2", "Dredd", "Parp", "Tab2", "IKKbeta", "Tak1", "key", "Hel89B")
regulation of programmed cell death (GO:0043067)	0.882595	0.951469	0.0187018	0.306751	0.745409	48	c("Hipk", "hid", "Ras85D", "Myc", "fwe", "Pka-C1", "mav", "Aatf", "myo", "Met", "Pak", "Fili", "Fmr1", "gce", "Mdh2", "Uba1", "Dredd", "gbb", "scny")
positive regulation of neurogenesis (GO:0050769)	0.828415	0.919838	0.0258332	0.336496	0.745159	19	c("spi", "E(spl)m3-HLH", "da", "bun", "Myc", "E(spl)mbeta-HLH", "mnb", "nerfin-1", "klu", "aPKC", "Fmr1", "ari-1")
lipid homeostasis (GO:0055088)	0.833691	0.923907	0.0244974	0.327544	0.743299	22	c("EcR", "InR", "Sap-r", "Myc", "Aps", "bmm", "CYLD", "SREBP", "Pten", "Atf3", "Lpin", "CG9527", "Sik3", "Egm")
leg disc development (GO:0035218)	0.827103	0.919838	0.0293519	0.374132	0.740321	10	c("noc", "lgs", "Dsp1", "Pax")
establishment of protein localization to vacuole (GO:0072666)	0.822248	0.91743	0.0287155	0.360502	0.737593	12	c("lt", "g", "Membrin", "Vps13", "Vps28", "lsn")
mRNA transport (GO:0051028)	0.870075	0.942375	0.0216519	0.315386	0.733741	29	c("sqd", "Dlic", "BicD", "egl", "Arc1", "Fmr1", "DCTN2-p50", "CG18178")
organic cyclic compound biosynthetic process (GO:1901362)	0.837472	0.925414	0.0269563	0.34732	0.729395	14	c("cm", "rb", "lt", "g", "or", "z", "Las", "cin", "p", "car")
lipid transport (GO:0006869)	0.843115	0.928965	0.0266053	0.34545	0.725469	14	c("Lsd-2", "apolpp", "prel", "Npc2b", "CG30392", "CG34120", "ScpX", "rdgB", "CG42668")
coenzyme biosynthetic process (GO:0009108)	0.864502	0.942375	0.0248494	0.336137	0.713412	15	c("Sam-S", "pr", "CG2846", "fbl", "Dpck", "Las", "CG14721", "cin", "Dhpr", "CG5828")
germarium-derived female germ-line cyst encapsulation (GO:0030708)	0.84289	0.928965	0.027448	0.348112	0.712243	12	c("Nost", "Src64B", "cher", "Cip4", "slmb")
ATP-dependent chromatin remodeling (GO:0043044)	0.86681	0.942375	0.0223699	0.309594	0.71138	26	c("CtBP", "E(Pc)", "dom", "Snr1", "pont", "Tip60", "brm", "CG5815", "Chd1", "Bap55", "Brd8", "Mi-2")
NADH dehydrogenase complex assembly (GO:0010257)	0.847126	0.929812	0.0273075	0.352193	0.710849	11	c("ND-20", "ND-18", "CG3262", "CG7382", "ND-23", "bsf", "CIA30")
mitochondrial respiratory chain complex I assembly (GO:0032981)	0.847126	0.929812	0.0273075	0.352193	0.710849	11	c("ND-20", "ND-18", "CG3262", "CG7382", "ND-23", "bsf", "CIA30")
mitochondrial respiratory chain complex I biogenesis (GO:0097031)	0.847126	0.929812	0.0273075	0.352193	0.710849	11	c("ND-20", "ND-18", "CG3262", "CG7382", "ND-23", "bsf", "CIA30")
phosphatidylinositol biosynthetic process (GO:0006661)	0.846591	0.929812	0.0267457	0.340461	0.708534	13	c("rdgA", "Pis", "CG15743", "PIG-L", "Pi3K68D", "Pi3K92E", "GAA1")
positive regulation of stem cell proliferation (GO:2000648)	0.868243	0.942375	0.0249197	0.331134	0.706127	16	c("lin-28", "mtd", "E(spl)m3-HLH", "bun", "E(spl)mbeta-HLH")
mRNA 3'-end processing (GO:0031124)	0.869099	0.942375	0.0221551	0.311137	0.706067	22	c("Pabp2", "hrg", "hyx", "Ssu72", "cbc", "CG15160", "Trf4-1", "IntS11", "Pcf11", "ZC3H3", "Fip1", "MTPAP", "IntS9", "sbr", "Cpsf73", "Cpsf100")
regulation of cell-cell adhesion (GO:0022407)	0.857788	0.937924	0.0256927	0.335342	0.704241	14	c("Sec23", "wech", "Sec24CD", "Ten-m", "Rap1", "sli", "dlg1")
heparan sulfate proteoglycan biosynthetic process (GO:0015012)	0.852064	0.933446	0.0268861	0.343467	0.702739	12	c("sgl", "GlcAT-I", "Hs6st", "sll")
heparan sulfate proteoglycan metabolic process (GO:0030201)	0.852064	0.933446	0.0268861	0.343467	0.702739	12	c("sgl", "GlcAT-I", "Hs6st", "sll")
anatomical structure homeostasis (GO:0060249)	0.863485	0.942375	0.0244269	0.322669	0.699693	17	c("tai", "InR")
proteolysis involved in cellular protein catabolic process (GO:0051603)	0.902023	0.964232	0.0194542	0.298651	0.694806	29	c("Ubi-p5E", "Cp1", "Der-1", "CtsB1", "CG12163", "Prosbeta5", "Prosalpha7", "Ubi-p63E", "sina", "Prosalpha6")
glycophagy (GO:0061723)	0.866667	0.942375	0.026114	0.344178	0.694671	11	c("Atg18a", "Atg3", "Atg1", "Atg2", "GlyS", "Atg17", "Atg5")
snRNA metabolic process (GO:0016073)	0.866667	0.942375	0.026114	0.342362	0.691007	11	c("IntS3", "IntS6", "bin3")
regulation of mitotic sister chromatid separation (GO:0010965)	0.872664	0.944288	0.0266053	0.349051	0.690692	10	c("vih", "cv-c", "Dhc64C", "Slik")
female germ-line cyst encapsulation (GO:0048139)	0.869318	0.942375	0.0253416	0.330921	0.688681	13	c("Nost", "Src64B", "cher", "Cip4", "slmb")
protein lipidation (GO:0006497)	0.893663	0.960964	0.0205626	0.298684	0.686312	26	c("app", "CG1407", "Dnz1", "Atg18a", "CG11975", "CG8314", "PIG-L", "Atg18b", "CG5196", "Atg7", "Atg5", "GAA1", "GABPI", "Hip14")
calcium-dependent cell-cell adhesion via plasma membrane cell adhesion molecules (GO:0016339)	0.882619	0.951469	0.0241448	0.323288	0.678927	14	c("Cals", "mys", "Cad96Ca")
protein import into nucleus (GO:0006606)	0.926238	0.976281	0.0169971	0.285046	0.676347	38	c("Sec13", "exd", "Ras85D", "Tnpo", "lwr", "Kap-alpha1", "Karybeta3", "Fs(2)Ket", "Ntf-2", "CG10286", "Nup62")
histone H3-K4 methylation (GO:0051568)	0.898913	0.962883	0.0209276	0.298355	0.667456	20	c("wds", "Set1", "Mnn1", "Utx", "Pa1", "Rtf1", "Hcf", "Ncoa6", "nej")
glycogen catabolic process (GO:0005980)	0.885321	0.953487	0.0248494	0.325829	0.666651	12	c("Atg18a", "Atg3", "Atg1", "Atg2", "GlyS", "Atg17", "Atg5", "GlyP", "Atg6", "Atg12", "Atg9")
stem cell fate determination (GO:0048867)	0.906149	0.965941	0.0199742	0.290572	0.659824	23	c("brat", "abd-A", "da", "stau", "insc", "cas", "pins")
imaginal disc-derived wing vein specification (GO:0007474)	0.948347	0.984393	0.0137184	0.272812	0.659321	45	c("Rbfox1", "cic", "Dys", "Dg", "Past1", "ara", "jing", "corto", "Mkp3", "fj", "rl", "S6kII", "caup", "GEFmeso")
mitochondrion distribution (GO:0048311)	0.904206	0.964766	0.0247086	0.332492	0.657926	10	c("Khc", "larp", "Dhc64C", "milt", "Rim2", "EndoG", "Drp1")
DNA-templated transcriptional preinitiation complex assembly (GO:0070897)	0.897291	0.962762	0.0232248	0.312549	0.656373	14	c("Trf2", "M1BP", "Taf12", "Taf11", "MED6", "Taf6", "Bdp1", "Taf1", "Trf")
protein targeting to vacuole (GO:0006623)	0.901149	0.964196	0.0240036	0.324387	0.654726	11	c("lt", "g", "Membrin", "Vps13", "p", "car")
establishment of protein localization to organelle (GO:0072594)	0.923159	0.976269	0.0180906	0.279174	0.652696	31	c("Sec13", "Ras85D", "Tnpo", "scrib", "lwr", "Fs(2)Ket", "Ntf-2", "CG10286", "Nup62")
protein catabolic process (GO:0030163)	0.919181	0.973724	0.0190042	0.285264	0.651975	25	c("fzr", "Cul1", "Prosbeta5", "Prosalpha7", "sina", "Prosalpha6", "Prosalpha3", "O-fut1", "Prosalpha2", "Prosbeta4", "Prosalpha4", "Prosbeta1", "Prosbeta3", "beta-Man", "Prosbeta7", "Fbxl7")
R3/R4 cell fate commitment (GO:0007464)	0.910414	0.968688	0.0219398	0.306222	0.649921	15	c("lola", "Rala", "svp", "scrib")
meiosis II (GO:0007135)	0.910227	0.968688	0.0227982	0.312218	0.649757	13	c("sau", "fwd", "vib", "fws", "ghi", "Exo84", "Sec8")
negative regulation of multicellular organismal process (GO:0051241)	0.947644	0.984393	0.0148593	0.271419	0.646754	39	c("ed", "InR", "lark", "hdc", "kibra", "Mad", "wts", "sty", "Sin3A", "put", "foxo", "S6kII", "crb")
ncRNA processing (GO:0034470)	0.956477	0.988359	0.0132626	0.267891	0.646026	44	c("Nop60B", "nop5", "LTV1", "Ars2", "CG4022", "Tailor", "IntS3", "IntS6", "Nnp-1", "PheRS-m", "dbe", "Dis3l2", "CG1789", "bys", "THG", "CG9107", "mRpL44", "CG11920")
cellular response to ionizing radiation (GO:0071479)	0.90367	0.964766	0.0237209	0.313973	0.642394	12	c("hid", "Utx", "Tctp", "fbl", "lok", "EndoGI")
wing and notum subfield formation (GO:0035309)	0.919318	0.973724	0.0222268	0.307775	0.640512	13	c("dsh", "ara", "sgg", "tup")
epithelial cell type specification, open tracheal system (GO:0035153)	0.919393	0.973724	0.0237916	0.323379	0.639893	10	c("arm", "esg", "bs", "pyd", "Smn")
histone H3 acetylation (GO:0043966)	0.927489	0.976281	0.0187018	0.281881	0.639527	24	c("lid", "Taf12", "Hcf", "CG6907", "brm", "Ing5", "e(y)1", "Ada3", "chm", "nej", "Atac1", "Ada2b", "Gcn5", "Spt3")
response to gamma radiation (GO:0010332)	0.913793	0.971382	0.0232248	0.315012	0.635804	11	c("hid", "Utx", "Tctp", "fbl", "lok", "EndoGI")
glial cell differentiation (GO:0010001)	0.923497	0.976269	0.0196033	0.285996	0.633328	19	c("Sdc", "fzr", "svp", "sty", "pyr", "stumps", "cas", "pros", "rau", "loco", "not")
cell cycle comprising mitosis without cytokinesis (GO:0033301)	0.931643	0.977671	0.0196033	0.289327	0.632538	18	c("luna", "larp", "shi", "Trl", "Psc")
activation of cysteine-type endopeptidase activity involved in apoptotic process (GO:0006919)	0.918391	0.973724	0.0229406	0.312331	0.630394	11	c("Cul3", "Mdh2", "Dredd", "RnrL", "lok", "MED24", "Dronc", "Dark")
protein import (GO:0017038)	0.942308	0.983239	0.0167582	0.269171	0.627699	30	c("Sec13", "Ras85D", "Tnpo", "lwr", "Fs(2)Ket", "Ntf-2", "CG10286", "Nup62")
mRNA-containing ribonucleoprotein complex export from nucleus (GO:0071427)	0.931522	0.977671	0.0187018	0.280168	0.626769	20	c("sqd", "CG18178", "thoc7", "mago")
SCF-dependent proteasomal ubiquitin-dependent protein catabolic process (GO:0031146)	0.942431	0.983239	0.016598	0.269887	0.626093	28	c("Ppa", "dmpd", "FBXO11", "slmb", "CG11658", "RYBP", "CG5961", "Kdm2", "pall", "mi", "Fbxl7", "ago", "CG7148", "CG4911", "CG9003", "CG12402", "CG5003", "CG6758", "morgue", "Roc1a")
protein modification by small protein removal (GO:0070646)	0.962422	0.991822	0.0133546	0.259276	0.619762	41	c("Usp7", "eIF3f1", "Usp2", "CG4603", "Usp10", "CYLD", "Duba", "Rpn11", "Usp47", "Den1", "Usp16-45", "CSN7", "scny", "CG7857", "CSN4", "not", "alien", "velo", "Usp14", "Usp5")
nuclear-transcribed mRNA catabolic process, nonsense-mediated decay (GO:0000184)	0.927765	0.976281	0.0212906	0.292506	0.614282	14	c("sqd", "Smg6", "Upf1", "Pym", "Upf2")
monocarboxylic acid metabolic process (GO:0032787)	0.932955	0.978153	0.021363	0.294498	0.612881	13	c("scu", "whd", "PCB", "Mpc1", "Pdk", "CG33090", "hll", "CG14130", "Gip", "Pdp")
gland development (GO:0048732)	0.965445	0.993153	0.0133546	0.256357	0.610863	39	c("rib", "CrebA", "mys", "zfh1", "garz", "Arl1")
regulation of antibacterial peptide biosynthetic process (GO:0002808)	0.931034	0.977671	0.0221551	0.302249	0.610045	11	c("Tl", "imd", "Dredd", "Parp", "nub", "IKKbeta", "Tak1", "key", "Hel89B")
ventral cord development (GO:0007419)	0.974619	0.999007	0.00942834	0.243594	0.604786	62	c("Rac1", "brat", "18w", "Galphai", "ems", "mys", "dl", "Mad", "svp", "Galphao")
sensory perception of pain (GO:0019233)	0.942949	0.983239	0.0172343	0.265842	0.600382	21	c("CG10936", "CG31908", "CG5934", "CG32278", "qkr58E-2", "CG1847", "CG5969")
negative regulation of neuron apoptotic process (GO:0043524)	0.93953	0.983239	0.020048	0.28249	0.599553	15	c("pix", "RpS3", "TBPH")
protein depolymerization (GO:0051261)	0.93578	0.980219	0.021724	0.292551	0.598563	12	c("atl", "Mical", "stai", "Klp10A", "flr", "psidin", "twf", "kat80", "Kat60", "Usp5")
nucleotide-excision repair (GO:0006289)	0.941309	0.983239	0.020416	0.284725	0.597941	14	c("Rad23", "Tfb1", "Mnn1", "Xpc")
mitotic DNA damage checkpoint (GO:0044773)	0.949766	0.984975	0.0219398	0.300195	0.594018	10	c("CHES-1-like", "Mnn1", "Tctp", "lok", "PhKgamma")
positive regulation of antibacterial peptide production (GO:0002803)	0.953271	0.986825	0.021724	0.298425	0.590515	10	c("Tl", "imd", "Dredd", "Parp", "IKKbeta", "Tak1", "key", "Hel89B")
RNA methylation (GO:0001510)	0.959052	0.989564	0.0161122	0.253851	0.580181	25	c("fl(2)d", "Fib", "CG8545", "CG11447", "Nsun5", "Nsun2", "CG4045", "CG6379", "nito", "CG34195", "CG11109", "CG3527", "CG3368", "CG32281", "CG18528")
negative regulation of developmental process (GO:0051093)	0.955191	0.987921	0.0173915	0.261409	0.578882	19	c("lark", "Mad", "put")
negative regulation of transmembrane receptor protein serine/threonine kinase signaling pathway (GO:0090101)	0.952968	0.986825	0.0191547	0.270932	0.575022	15	c("Acsl", "Lpin", "sog", "spin", "Cul2", "Snoo", "spict", "fu", "brk", "MAN1", "Smurf", "sax", "Dd")
proteoglycan biosynthetic process (GO:0030166)	0.959368	0.989564	0.0192297	0.269252	0.565448	14	c("sgl", "GlcAT-I", "Hs6st", "CG5276", "sll")
negative regulation of BMP signaling pathway (GO:0030514)	0.964368	0.992935	0.020048	0.275342	0.555738	11	c("Acsl", "Lpin", "Cul2", "Snoo", "spict", "fu", "MAN1", "Smurf", "sax", "Dd")
N-glycan processing (GO:0006491)	0.98014	1	0.020048	0.273648	0.541488	10	c("Hexo1", "alpha-Man-Ia", "fdl", "CG8027")
inner mitochondrial membrane organization (GO:0007007)	0.981308	1	0.0199742	0.272418	0.539052	10	c("Chchd3", "CG3776", "YME1L", "CG8531", "QIL1", "CG6512")
RNA processing (GO:0006396)	0.981972	1	0.012984	0.228375	0.538947	35	c("Rbp1-like", "U2af50", "Psi", "CG7483", "Spt5", "Rbp1", "btz", "B52", "tra2", "LSm1", "Adar", "cbc", "RnpS1")
leg disc pattern formation (GO:0035223)	0.970183	0.99624	0.0195288	0.263289	0.538693	12	c("jing", "lgs")
GPI anchor biosynthetic process (GO:0006506)	0.984813	1	0.0197519	0.26484	0.524058	10	c("PIG-T", "PIG-L", "GAA1", "PIG-G", "PIG-K", "PIG-U")
transcription initiation from RNA polymerase II promoter (GO:0006367)	0.990741	1	0.0090627	0.213892	0.520228	47	c("Trf2", "Taf4", "TfIIB", "Tfb1", "TfIIA-L", "M1BP", "Taf12", "TfIIFalpha", "Taf11", "MED1", "MED6", "TfIIEbeta", "e(y)1", "ear", "Taf5", "TfIIEalpha", "Ssl1", "MED24", "caz", "Taf6", "Spt3", "MED31", "Taf10")
regulation of mitochondrion organization (GO:0010821)	0.973624	0.998879	0.0193046	0.253493	0.51865	12	c("Sod1", "Sod2", "Marf", "SREBP", "Pgam5", "QIL1", "ago", "Drp1", "Miro", "Miga")
peroxisome organization (GO:0007031)	0.983908	1	0.0187776	0.25014	0.50487	11	c("shi", "Fis1", "Pex13", "Pex16", "Pex14", "Pex19", "CG11737", "Pex5", "Pex3")
mRNA export from nucleus (GO:0006406)	0.98394	1	0.013628	0.217413	0.502242	27	c("sqd", "CG18178")
DNA-templated transcription, initiation (GO:0006352)	0.995885	1	0.00842359	0.200559	0.487801	47	c("Trf2", "Taf4", "Tif-IA", "TfIIB", "Tfb1", "TfIIA-L", "Taf12", "TfIIFalpha", "Taf11", "MED1", "TfIIEbeta", "e(y)1", "ear", "Taf5", "TfIIEalpha", "Ssl1", "MED24", "caz", "Taf6", "Spt3", "MED31", "Taf10")
glycoprotein metabolic process (GO:0009100)	0.986364	1	0.017859	0.230363	0.47941	13	c("Hexo1", "alpha-Man-Ia", "fdl")
transcription elongation from RNA polymerase II promoter (GO:0006368)	0.988802	1	0.0166782	0.224635	0.476763	15	c("CG40228", "Spt5", "TfIIS", "EloA", "TfIIFalpha", "Nelf-E")
DNA-templated transcription, elongation (GO:0006354)	0.987585	1	0.017313	0.22562	0.473817	14	c("CG40228", "Spt5", "TfIIS", "EloA", "TfIIFalpha", "Nelf-E")
DNA metabolic process (GO:0006259)	0.998986	1	0.00581458	0.189775	0.472133	64	c("CkIalpha", "CG5181", "Ubc6", "Top1", "kin17", "RpS3", "Spf45", "flfl", "gpp", "Tfb1", "JIL-1", "MBD-like", "Snp", "Snr1")
regulation of protein metabolic process (GO:0051246)	0.989865	1	0.0169971	0.22058	0.470377	16	c("rdx", "slmb", "sgg", "Su(var)2-10", "Cul3", "hyd")
internal peptidyl-lysine acetylation (GO:0018393)	0.995872	1	0.00881183	0.190522	0.461529	46	c("wds", "E(Pc)", "dom", "Rcd1", "san", "Hcf", "pont", "Tip60", "Atac3", "Naa20A", "Ada3", "chm", "nej", "CG12560", "Atac1", "Gcn5", "HDAC4", "NC2beta", "Bap55", "Brd8", "eco", "Naa60", "Elp3", "Naa30A")
hemopoiesis (GO:0030097)	0.992449	1	0.0135373	0.195081	0.442986	23	c("ytr", "cact", "Tl", "dom", "Su(var)2-10", "E(bx)", "CG5721", "ush")
response to ionizing radiation (GO:0010212)	0.994401	1	0.016275	0.207365	0.440108	15	c("wts", "Mnn1", "hpo", "spn-A", "Debcl", "sav", "Dark")
rRNA catabolic process (GO:0016075)	0.998832	1	0.0188533	0.221852	0.438994	10	c("pelo", "Trf4-1", "Dis3", "Rrp42")
histone acetylation (GO:0016573)	1	1	0.00651414	0.173999	0.429565	58	c("wds", "E(Pc)", "dom", "Rcd1", "san", "Taf12", "Hcf", "pont", "CG6907", "Tip60", "Ing5", "e(y)1", "Atac3", "Naa20A", "Ada3", "chm", "nej", "CG12560", "Atac1", "Ada2b", "Gcn5", "Spt3", "HDAC4", "NC2beta", "Bap55", "Brd8", "eco", "Naa60", "Elp3", "Naa30A", "Taf1")
histone modification (GO:0016570)	1	1	0.00323244	0.166055	0.42149	91	c("lid", "Usp7", "wds", "E(Pc)", "Ubc6", "Tlk", "Sin3A", "gpp", "dom", "Rcd1", "san", "Sirt2", "CG14220", "Vps11", "JIL-1", "Utx")
chorion-containing eggshell formation (GO:0007304)	0.997743	1	0.016598	0.190077	0.399174	14	c("bun", "slmb", "Fs(2)Ket", "Cyp18a1", "spir", "chif", "capu")
transcription, DNA-templated (GO:0006351)	1	1	0.004809	0.153431	0.386392	80	c("Trf2", "Myc", "Taf4", "RpII215", "vri", "Nurf-38", "CycT", "lgs", "CG7206", "su(Hw)", "MED19", "Tfb1", "TfIIA-L", "MED7", "E(bx)", "CG5641", "NFAT", "Spt6", "NC2alpha", "bab2", "Rpb5", "Rga", "Rim2", "MED1", "MED6", "Rpb8", "e(y)1")
protein-DNA complex assembly (GO:0065004)	0.99888	1	0.0159485	0.18165	0.385532	15	c("P32", "Df31", "mle", "CG5815", "spn-A", "Nap1", "Naa60", "msl-1", "His4r", "Acf")
glycolipid biosynthetic process (GO:0009247)	0.998874	1	0.0163561	0.173624	0.370245	16	c("ND-ACP", "PIG-L", "egh", "GAA1", "PIG-G", "PIG-U", "GlcAT-S", "alpha4GT1", "beta4GalNAcTA", "beta4GalNAcTB", "PIG-O", "C1GalTA")
nucleosome assembly (GO:0006334)	0.998871	1	0.0165176	0.171679	0.360538	14	c("P32", "Df31", "CG5815", "Nap1", "Naa60", "His4r", "Acf")
histone exchange (GO:0043486)	1	1	0.0135373	0.144617	0.323527	20	c("E(Pc)", "dom", "pont", "Tip60", "CG5815", "Chd1", "Bap55", "Brd8", "YL-1", "MRG15", "Hat1")
transcription from RNA polymerase II promoter (GO:0006366)	1	1	0.00409492	0.12655	0.320069	86	c("Trf2", "Su(Tpl)", "Taf4", "CG40228", "RpII215", "Spt5", "TfIIB", "MED19", "TfIIS", "Tfb1", "TfIIA-L", "MED7", "Taf12", "EloA", "Ssu72", "TfIIFalpha", "NFAT", "Spt6", "NC2alpha", "Rpb5", "Taf11", "Nelf-E", "MED1", "MED6", "TfIIEbeta", "Rpb8", "e(y)1", "ear", "Taf5", "TfIIEalpha", "Ssl1", "MED24", "caz", "MED8", "Cdk9", "Taf6", "Spt3", "MED18", "MED31", "NC2beta", "Taf10", "grau")

## Sheet: Late_Tr
pathway	pval	padj	log2err	ES	NES	size	leadingEdge
cytoplasmic translation (GO:0002181)	2.14747e-35	2.37296e-32	1.54988	0.833294	3.44245	93	c("RpL41", "RpS17", "RpS14b", "RpL24", "RpL29", "RpL11", "RpL36", "RpS16", "RpL32", "RpL39", "RpL30", "RpS27", "RpL36A", "RpL37A", "RpS21", "RpS26", "RpL31", "RpS5a", "RpL23", "RpS19a", "RpLP2", "RpL38", "RpL35A", "RpS23", "RpL14", "RpL12", "RpS8", "RpL13A", "RpS25", "RpS20", "RpL28", "RpL27", "RpS13", "RpS9", "RpL40", "RpL27A", "RpS15", "RpLP1", "RpL26", "RpS29", "RpS11", "RpL22", "RpL10Ab", "Rp…
ribosomal small subunit assembly (GO:0000028)	1.52569e-06	6.02102e-05	0.643552	0.848647	2.48791	15	c("RpS14b", "RpS27", "RpS5a", "RpS19a", "RpS15", "RpS10b", "RpS28b", "RpS14a", "sta")
ribosome assembly (GO:0042255)	2.75938e-05	0.000554385	0.57561	0.581663	2.05943	36	c("RpS14b", "RpL24", "RpL11", "RpS27", "RpS5a", "RpS19a", "RpL12", "RpS15", "RpS10b", "RpS28b", "RpL10", "RpS14a", "sta")
ribosomal small subunit biogenesis (GO:0042274)	0.000644908	0.00719821	0.477271	0.549537	1.82273	32	c("RpS14b", "RpS27", "RpS5a", "RpS19a", "RpS15", "RpS10b", "RpS28b", "RpS7", "RpS14a", "sta", "hoip")
maturation of SSU-rRNA from tricistronic rRNA transcript (SSU-rRNA, 5.8S rRNA, LSU-rRNA) (GO:0000462)	0.00323315	0.0212914	0.431708	0.551444	1.81829	26	c("RpS14b", "RpS16", "RpS21", "RpS8", "RpS14a", "sta")
peptide biosynthetic process (GO:0043043)	0.000112057	0.00174399	0.538434	0.404315	1.67418	88	c("RpL41", "RpS14b", "RpL24", "RpS27", "RpS5a", "RpS23", "RpS8", "RpS20", "RpL40", "RpL10Ab", "RpS14a", "RpS4", "mRpL42", "mRpS14", "mRpL33", "sta", "hoip", "mRpL51", "mRpL40")
respiratory chain complex IV assembly (GO:0008535)	0.0390637	0.118848	0.321776	0.528135	1.54829	15	c("CG11562", "CG9065", "COX6B", "CG17996", "CG34242", "Surf1", "CG31648", "Scox", "l(3)87Df", "CG13018", "bsf", "CG3803", "CG5037")
maturation of SSU-rRNA (GO:0030490)	0.0206326	0.0802783	0.352488	0.409264	1.4231	34	c("RpS14b", "RpS16", "RpS8", "RpS28b", "RpS14a", "hoip")
lipid transport (GO:0006869)	0.0593091	0.146943	0.321776	0.528685	1.38619	11	c("apolpp", "Npc2g", "CG42668")
mitochondrial respiratory chain complex IV assembly (GO:0033617)	0.0603777	0.148591	0.321776	0.527753	1.38375	11	c("CG11562", "CG9065", "COX6B", "CG17996", "CG34242", "Surf1")
mitochondrial respiratory chain complex IV biogenesis (GO:0097034)	0.0603777	0.148591	0.321776	0.527753	1.38375	11	c("CG11562", "CG9065", "COX6B", "CG17996", "CG34242", "Surf1")
maturation of 5.8S rRNA from tricistronic rRNA transcript (SSU-rRNA, 5.8S rRNA, LSU-rRNA) (GO:0000466)	0.176871	0.298841	0.282013	0.5099	1.33066	10	c("RpS21", "sta", "CG32708")
purine ribonucleotide biosynthetic process (GO:0009152)	0.204225	0.333337	0.266351	0.453428	1.29233	13	c("awd", "rut")
chitin metabolic process (GO:0006030)	0.214286	0.342326	0.248911	0.462752	1.28687	12	c("exp", "Cht5", "Idgf4", "Cht10", "knk")
ncRNA 3'-end processing (GO:0043628)	0.220779	0.349335	0.245042	0.449548	1.25015	12	c("IntS1", "IntS4", "Cdk8", "IntS2", "IntS11", "IntS8", "omd", "Nbr", "IntS6", "Cpsf73", "IntS14", "CycC")
ribonucleoprotein complex assembly (GO:0022618)	0.0762612	0.175562	0.287805	0.292428	1.17298	85	c("RpS14b", "RpL24", "RpL11", "RpS27", "RpS5a", "RpS19a", "RpL38", "RpL12", "RpS15", "RpS10b", "RpS28b", "RpL10", "RpS14a")
snRNA processing (GO:0016180)	0.3	0.425	0.21925	0.444947	1.16663	11	c("IntS1", "IntS4", "Cdk8", "IntS2", "IntS11", "IntS8", "omd", "IntS6", "IntS14", "CycC", "IntS3")
ribosomal large subunit assembly (GO:0000027)	0.283019	0.407739	0.261664	0.373279	1.15189	20	c("RpL24", "RpL11", "RpL12", "RpL10")
sensory perception of smell (GO:0007608)	0.297521	0.423115	0.237794	0.375834	1.1018	15	c("Obp56a", "Obp99a", "Obp99c", "Dyrk2")
organic substance transport (GO:0071702)	0.340136	0.468641	0.199915	0.418203	1.09136	10	c("apolpp", "CG7272")
sensory perception of chemical stimulus (GO:0007606)	0.361111	0.489605	0.227987	0.353901	1.08764	18	c("Obp56a", "Obp99a", "Obp99c", "Dyrk2")
mitochondrial gene expression (GO:0140053)	0.357868	0.486401	0.203509	0.253433	1.07924	81	c("mRpL42", "mRpS14", "mRpL33", "mRpL51", "mRpL40", "mRpL12", "Suv3", "mRpL34", "mRpS21", "mRpL43", "mRpS5", "mRpL11", "mRpS18B", "mRpL20", "tko", "mRpL41", "mRpL55", "mRpL48", "mRpS18A", "mRpL17", "mRpL10", "mRpS2", "LeuRS-m", "mRpL54", "mRpL35", "mRpL14", "mRpL52", "mRpL46", "mRpS33", "mTerf3", "mRpS29", "mRpS16", "mRpL18", "mRpS6", "mRpS28", "mRpL32", "HisRS", "mRpL49", "mRpL3", "mRpL24", "mRp…
positive regulation of antibacterial peptide biosynthetic process (GO:0006963)	0.357143	0.486013	0.190023	0.378662	1.05302	12	c("Tl", "Tab2", "Rel", "Dredd", "Parp", "IKKbeta", "Tak1", "Hel89B", "key", "dl", "imd", "Diap2")
mitochondrial translation (GO:0032543)	0.455922	0.580407	0.203509	0.253526	1.02358	83	c("mRpL42", "mRpS14", "mRpL33", "mRpL51", "mRpL40", "mRpL12", "mRpL34", "mRpS21", "mRpL43", "mRpS5", "mRpL11", "mRpS18B", "mRpL20", "tko", "mRpL41", "mEFTu2", "mRpL55", "mRpL48", "mRpS18A", "mRpL17", "mRpL10", "mRpS2", "LeuRS-m", "mEFTs", "mEFTu1", "mRpL54", "mRpL35", "mRpL14", "mRpL52", "mRpL46", "mRpS33", "mEFG1", "mTerf3", "mRpS29", "mRpS16", "mRpL18", "mRpS6", "mRpS28", "mRpL32", "HisRS", "mR…
sensory perception (GO:0007600)	0.489583	0.612672	0.206588	0.313108	1.01767	25	c("Obp56a", "Obp99a", "Obp99c")
aromatic compound biosynthetic process (GO:0019438)	0.519481	0.638502	0.155242	0.331465	0.92177	12	c("ca", "sgll", "lt", "CG14721", "or", "g", "car", "dor", "p", "cm", "rb", "z")
regulation of antibacterial peptide biosynthetic process (GO:0002808)	0.544218	0.66011	0.155242	0.349964	0.91328	10	c("Tl", "Rel", "Dredd", "Parp", "IKKbeta", "Tak1", "Hel89B", "key", "imd", "nub")
ocellus pigment biosynthetic process (GO:0008055)	0.605442	0.715523	0.146416	0.331345	0.864691	10	c("ca", "lt", "or", "g", "car", "dor", "p", "cm", "rb", "z")
ommochrome biosynthetic process (GO:0006727)	0.605442	0.715523	0.146416	0.331345	0.864691	10	c("ca", "lt", "or", "g", "car", "dor", "p", "cm", "rb", "z")
ommochrome metabolic process (GO:0046152)	0.605442	0.715523	0.146416	0.331345	0.864691	10	c("ca", "lt", "or", "g", "car", "dor", "p", "cm", "rb", "z")
activation of GTPase activity (GO:0090630)	0.700855	0.801702	0.153159	0.274027	0.834437	17	c("CG5916", "CG4041", "Evi5", "CG8155", "CG5745", "TBC1D5", "CG12241", "Vav", "Crag", "wkd", "CG34408", "spg", "Ced-12", "GAPsec", "mbc", "Rgl", "RN-tre")
negative regulation of neuron apoptotic process (GO:0043524)	0.75	0.837968	0.140406	0.279884	0.80619	14	c("RpL14", "rpr", "RpS3", "Pink1")
tRNA modification (GO:0006400)	0.764151	0.852055	0.154191	0.258783	0.798569	20	c("CG12975", "Sps2", "CG18048", "CG14544", "THADA", "CG9752", "CG8078", "CG32281", "CG34195", "THG", "CG6550", "CG15014", "CG10189", "CG5292", "CG18528", "CG3368", "CG4045", "l(1)G0020", "Nsun2", "AlaRS")
protein lipidation (GO:0006497)	0.75	0.837968	0.164406	0.236179	0.767633	25	c("PIG-H", "Atg12", "Hip14", "PIG-G", "Atg16", "Atg5", "PGAP3", "por", "Charon", "GABPI", "Atg18b", "CG13029", "PIG-L", "PIG-U", "Atg4a", "CG5196", "PIG-O", "CG11975", "CG8314", "CG1407", "Atg18a", "app", "GAA1", "Dnz1", "PIG-B")
inner mitochondrial membrane organization (GO:0007007)	0.789116	0.872487	0.126254	0.282719	0.737794	10	c("CG34132", "CG31229", "CG6878", "CG14270", "Chchd3", "CG6512", "YME1L", "CG8531", "QIL1", "CG3776")
tRNA methylation (GO:0030488)	0.792857	0.873232	0.129443	0.279335	0.732405	11	c("CG12975", "CG18048", "CG14544", "THADA", "CG32281", "CG34195", "CG18528", "CG3368", "CG6388", "CG4045", "Nsun2")
negative regulation of transmembrane receptor protein serine/threonine kinase signaling pathway (GO:0090101)	0.801653	0.876607	0.1396	0.246427	0.722429	15	c("Lpin", "spin", "fu", "Ube3a", "Smurf", "spict", "Snoo", "Acsl", "Cul2", "brk", "MAN1", "sog", "Dad", "sax", "Dd")
tRNA processing (GO:0008033)	0.785714	0.872487	0.123257	0.258409	0.718608	12	c("Suv3", "scu", "PheRS-m", "Archease", "THG", "Rpp30", "CG15014", "CG5292", "rswl", "cbc")
establishment of protein localization to vacuole (GO:0072666)	0.857143	0.917063	0.120433	0.260484	0.679771	10	c("Vti1b", "Vps36", "Vps13", "lt", "Vti1a", "g", "Vps25", "lsn", "Membrin", "Vps28")
glycolipid biosynthetic process (GO:0009247)	0.898438	0.932335	0.126876	0.235709	0.678946	14	c("PIG-H", "alpha4GT1", "brn", "PIG-G", "beta4GalNAcTB", "C1GalTA", "PGAP3", "ND-ACP", "PIG-L", "PIG-U", "PIG-O", "egh", "GAA1", "PIG-B")
protein O-linked glycosylation (GO:0006493)	0.861111	0.91731	0.142901	0.217053	0.667064	18	c("CG8668", "tw", "fng", "nac", "O-fut2", "GalT1", "brn", "rt", "CG9171", "Oga", "O-fut1", "shams", "CG11357", "rumi", "wol", "Eogt")
vacuolar transport (GO:0007034)	0.915094	0.945934	0.1396	0.212928	0.646024	19	c("Vti1b", "Vps51", "CHMP2B", "Vps13", "lt", "Vti1a", "Vps11", "Vps16A", "Vps52", "g", "CG6903", "dor", "scat", "Atg6", "Vps2", "Chmp1", "Membrin", "Vps24", "VhaAC39-1")
negative regulation of BMP signaling pathway (GO:0030514)	0.885714	0.925554	0.121543	0.246248	0.645654	11	c("Lpin", "fu", "Ube3a", "Smurf", "spict", "Snoo", "Acsl", "Cul2", "MAN1", "sax", "Dd")
glycoprotein biosynthetic process (GO:0009101)	0.929688	0.958307	0.124434	0.216896	0.624755	14	c("CG8668", "beta4GalT7", "CG5276", "GalT1", "brn", "CG34056", "C1GalTA", "GlcAT-I", "CG9536", "CG11357", "Mgat1", "CG3792")
protein maturation (GO:0051604)	0.962264	0.975446	0.135741	0.201627	0.622192	20	c("pip", "wbl", "CG7791", "Tasp1", "Dredd", "SCAP", "CG44243", "por", "CG13623", "rho-7", "CG8728", "Las", "Nct", "CG9804", "MagR", "UQCR-C2", "Mmp2", "svr", "aph-1")
aminoglycan biosynthetic process (GO:0006023)	0.928571	0.95805	0.111918	0.216817	0.602947	12	c("exp", "knk")
glycogen catabolic process (GO:0005980)	0.942857	0.962899	0.11725	0.21949	0.575495	11	c("Atg12", "Atg9", "Atg16", "Atg5", "Atg2", "Atg6", "Atg17", "GlyS", "Atg3", "Atg18a", "Atg1")
glycophagy (GO:0061723)	0.942857	0.962899	0.11725	0.21949	0.575495	11	c("Atg12", "Atg9", "Atg16", "Atg5", "Atg2", "Atg6", "Atg17", "GlyS", "Atg3", "Atg18a", "Atg1")
mitochondrial respiratory chain complex assembly (GO:0033108)	0.978022	0.985154	0.146416	0.160595	0.529534	26	c("ox", "ND-B12", "CG11562", "CG9065", "COX6B", "UQCR-14", "CG17996", "CG34242")

## Sheet: Tip_Tr
pathway	pval	padj	log2err	ES	NES	size	leadingEdge
apical junction assembly (GO:0043297)	9.9603e-08	4.08644e-05	0.704976	0.804717	2.20313	41	c("Mcr", "Cont", "shg", "Nrg", "Tsf2", "Gli", "crb", "Atpalpha", "Nrx-IV", "pasi2", "sinu", "kune", "pck", "nrv2", "Lac", "pasi1", "sdt", "crok")
cell-cell adhesion via plasma-membrane adhesion molecules (GO:0098742)	3.24447e-07	5.76434e-05	0.674963	0.821915	2.17196	34	c("ed", "Fas2", "ft", "ds", "N", "shg", "Cals", "Fas1", "fz", "mew", "mys", "kug", "Cad87A", "if", "Lac", "rst", "Cad99C", "stan")
cell-cell junction assembly (GO:0007043)	1.15003e-07	4.08644e-05	0.704976	0.783906	2.16735	45	c("Mcr", "Cont", "shg", "Nrg", "Tsf2", "Gli", "crb", "Atpalpha", "Nrx-IV", "pasi2", "sinu", "kune", "pck", "nrv2", "Lac", "pasi1", "sdt", "crok")
septate junction assembly (GO:0019991)	2.73061e-06	0.000194056	0.627257	0.808372	2.1088	31	c("Mcr", "Cont", "Nrg", "Tsf2", "Gli", "Atpalpha", "Nrx-IV", "pasi2", "sinu", "kune", "pck", "nrv2", "Lac", "pasi1", "crok")
cell morphogenesis involved in differentiation (GO:0000904)	2.29414e-07	5.41765e-05	0.690132	0.89652	2.09428	19	c("Fas2", "ft", "ds", "LanB1", "LanB2", "crb", "mew", "mys", "LanA", "if")
motor neuron axon guidance (GO:0008045)	3.8349e-06	0.000239333	0.610527	0.754938	2.09262	46	c("Fas2", "Sdc", "N", "Nrg", "Ten-m", "unc-5", "fz2", "PlexA", "PlexB", "fra", "robo1", "Ptp4E", "haf", "Ten-a", "Sema1a", "Sulf1", "Ptp69D", "Ptp99A", "Lar")
imaginal disc pattern formation (GO:0007447)	4.26578e-06	0.000239333	0.610527	0.826111	2.07671	26	c("ft", "ds", "N", "tkv", "gbb", "ihog", "Egfr", "arr", "spen", "sax")
regulation of multicellular organismal development (GO:2000026)	1.26965e-05	0.000563938	0.593325	0.774162	2.07183	36	c("ed", "ft", "N", "robo2", "Dl", "crb", "sli", "ptc", "tkv", "dlp", "robo1", "Catsup", "Hs6st")
morphogenesis of an epithelium (GO:0002009)	5.0267e-06	0.000267923	0.610527	0.732271	2.05633	51	c("ed", "Inx2", "N", "shg", "18w", "Toll-6", "fz", "Vang", "blot", "Tollo", "Egfr", "smo", "Lac", "sdt", "egh")
salivary gland development (GO:0007431)	1.20876e-06	0.000158649	0.643552	0.712832	2.05089	60	c("btl", "shg", "robo2", "LanB2", "unc-5", "fz2", "crb", "sli", "fz", "drl", "mew", "mys", "kug", "rho", "fra", "robo1", "Egfr", "spi", "dnt", "if", "Pvr", "Wnt5")
positive regulation of intracellular signal transduction (GO:1902533)	8.6354e-06	0.000418424	0.593325	0.736502	2.03181	44	c("btl", "ed", "ft", "ds", "crb", "drl", "Eph", "Egfr", "dnt", "Pvr", "InR", "Alk")
axon guidance (GO:0007411)	1.37278e-08	1.46338e-05	0.74774	0.598853	2.02621	182	c("Fas2", "Sdc", "N", "shg", "Nrg", "Ten-m", "Sema2a", "robo2", "Fas1", "kuz", "unc-5", "fz2", "sli", "ptc", "Nrt", "drl", "mew", "mys", "Dscam1", "PlexA", "LanA", "PlexB", "Dg", "dlp", "fra", "robo1", "Ptp4E", "haf", "put", "kis", "Ten-a", "smo", "dnt", "Sema1a", "Sulf1", "spen", "if", "sas", "wgn", "Ephrin", "ttv", "Ptp69D", "Wnt5", "babo", "egh", "tutl", "Acsl", "InR", "Ptp99A", "Alk", "Lar", …
positive regulation of hippo signaling (GO:0035332)	3.4098e-06	0.000227178	0.627257	0.915087	2.0095	14	c("ed", "ft", "ds", "crb")
axonogenesis (GO:0007409)	2.54111e-07	5.41765e-05	0.674963	0.585871	1.97271	173	c("Sdc", "N", "shg", "Nrg", "Sema2a", "robo2", "Fas1", "kuz", "unc-5", "fz2", "sli", "ptc", "Nrt", "fz", "drl", "mew", "mys", "Dscam1", "rho", "PlexA", "LanA", "PlexB", "Dg", "dlp", "fra", "mfas", "robo1", "put", "kis", "dnt", "Sema1a", "spen", "if", "sas", "shot", "Ephrin", "ttv", "Ptp69D", "Wnt5", "babo", "egh", "tutl", "Acsl", "InR", "Alk", "Lar", "brat", "stan")
negative regulation of multicellular organismal process (GO:0051241)	6.67281e-05	0.00263452	0.538434	0.728494	1.96542	38	c("ed", "ft", "N", "Dl", "crb", "tkv", "put", "InR")
calcium-dependent cell-cell adhesion via plasma membrane cell adhesion molecules (GO:0016339)	3.7898e-05	0.00155382	0.557332	0.889267	1.9528	14	c("ft", "ds", "shg", "Cals", "mys", "kug", "Cad87A", "Cad99C", "stan", "Cad74A", "scb")
glial cell development (GO:0021782)	0.000145153	0.00465179	0.518848	0.775118	1.9368	25	c("Sdc", "Cont", "Nrg", "Nrx-IV", "pasi2", "sinu", "kune", "pck", "nrv2", "pasi1")
positive regulation of phosphorylation (GO:0042327)	0.000212392	0.00580537	0.518848	0.793604	1.93615	23	c("btl", "drl", "rho", "Eph", "Egfr", "dnt", "Pvr", "InR", "Alk")
synaptic target recognition (GO:0008039)	0.000148368	0.00465179	0.518848	0.755354	1.92245	28	c("Ten-m", "Sema2a", "robo2", "Gli", "fz2", "Nrx-IV", "Ten-a", "Sema1a", "Sulf1", "dsd", "CG12004", "Fur1", "tutl", "CG8668")
open tracheal system development (GO:0007424)	6.53265e-06	0.00033161	0.610527	0.591823	1.9085	130	c("btl", "Sdc", "N", "Mipp1", "dpy", "shg", "dome", "robo2", "Dl", "crb", "sli", "tkv", "mew", "mys", "kug", "sinu", "rho", "LanA", "pck", "nrv2", "robo1", "pio", "Ptp4E", "put", "Egfr", "spi", "Hs6st", "if", "Lac", "cv-c", "S", "shot")
homophilic cell adhesion via plasma membrane adhesion molecules (GO:0007156)	0.000338957	0.00785495	0.498493	0.808797	1.90584	20	c("ed", "Fas2", "ds", "shg", "Fas1", "fz", "kug", "Lac", "rst", "stan")
positive regulation of transferase activity (GO:0051347)	0.000192226	0.00539245	0.518848	0.876399	1.90363	13	c("btl", "drl", "Eph", "Egfr", "dnt", "Pvr", "InR", "Alk")
cell-cell adhesion mediated by cadherin (GO:0044331)	2.61307e-05	0.00111421	0.57561	0.922037	1.89715	10	c("ft", "ds", "shg", "Cals", "kug", "Cad87A", "Cad99C")
gonad development (GO:0008406)	0.00077984	0.0135247	0.477271	0.715903	1.89182	34	c("shg", "LanB1", "wb", "robo2", "fz2", "sli", "ptc", "robo1", "Egfr", "InR")
formation of animal organ boundary (GO:0010160)	0.000277146	0.0067145	0.498493	0.857585	1.88323	14	c("robo2", "unc-5", "sli", "mew", "rho", "fra", "robo1", "spi")
gliogenesis (GO:0042063)	0.000722103	0.0130468	0.477271	0.713551	1.88251	32	c("btl", "N", "kuz", "unc-5", "Dl", "sli", "bnb", "fra")
imaginal disc-derived wing morphogenesis (GO:0007476)	8.62166e-07	0.000131295	0.659444	0.556401	1.8821	191	c("ed", "ft", "ds", "N", "nw", "bib", "dpy", "shg", "Dl", "ptc", "fz", "tkv", "gbb", "mew", "rho", "cv-2", "Dg", "dlp", "kis", "aos", "path", "Egfr", "spi", "arr", "spen", "Hs6st", "if", "cv-c", "S", "zld", "sca", "Pal1", "mthl1", "Dd", "babo", "svr", "Myc", "Stim", "sax", "sog", "Phm")
regulation of hippo signaling (GO:0035330)	0.000519615	0.0102576	0.477271	0.715309	1.88109	33	c("ed", "ft", "ds", "crb")
digestive tract development (GO:0048565)	0.000984543	0.0156161	0.45506	0.710385	1.87723	34	c("shg", "Gp93", "wb", "LanB2", "sli", "mew", "mys", "Egfr", "if", "cv-c", "Antp", "Alk")
negative chemotaxis (GO:0050919)	0.000381935	0.00848215	0.498493	0.86372	1.87608	13	c("Sema2a", "fz2", "Sema1b", "drl", "Sema5c", "Sema1a", "Sulf1", "Wnt5")
salivary gland boundary specification (GO:0007432)	0.000416448	0.00905987	0.498493	0.871914	1.85804	12	c("robo2", "unc-5", "sli", "mew", "rho", "fra", "robo1", "spi")
genital disc development (GO:0035215)	0.000463211	0.00987566	0.498493	0.824868	1.85077	16	c("btl", "ptc", "tkv", "rho", "aos", "Egfr", "spi", "S", "pnt", "bnl", "abd-A", "dpp")
negative regulation of cell communication (GO:0010648)	0.000240005	0.00624012	0.518848	0.896913	1.84545	10	c("btl", "drl", "Eph", "Egfr", "dnt", "Pvr", "InR", "Alk")
negative regulation of signaling (GO:0023057)	0.000240005	0.00624012	0.518848	0.896913	1.84545	10	c("btl", "drl", "Eph", "Egfr", "dnt", "Pvr", "InR", "Alk")
imaginal disc-derived wing margin morphogenesis (GO:0008587)	0.000709481	0.0130398	0.477271	0.661111	1.84404	47	c("N", "dpy", "Dl", "mew", "mys", "dlp", "pio", "arr", "Hs6st", "if", "sca", "shot")
morphogenesis of a polarized epithelium (GO:0001738)	0.000864204	0.014308	0.477271	0.665402	1.83937	43	c("ft", "ds", "shg", "Dl", "fz", "Vang", "sdt")
establishment of blood-brain barrier (GO:0060856)	0.000996148	0.0156161	0.45506	0.836875	1.83775	14	c("Cont", "Nrg", "Nrx-IV", "pasi2", "sinu", "kune", "pck", "nrv2", "pasi1")
positive regulation of kinase activity (GO:0033674)	0.000786614	0.0135247	0.477271	0.824107	1.83146	15	c("btl", "drl", "Eph", "Egfr", "dnt", "Pvr", "InR", "Alk")
establishment of apical/basal cell polarity (GO:0035089)	0.000587537	0.0111842	0.477271	0.878692	1.82944	11	c("ft", "ds", "fz", "Dhc64C", "fj")
establishment of glial blood-brain barrier (GO:0060857)	0.00134667	0.0186435	0.45506	0.842163	1.82926	13	c("Cont", "Nrg", "Nrx-IV", "pasi2", "sinu", "kune", "pck", "nrv2", "pasi1")
ventral cord development (GO:0007419)	0.000165405	0.00503777	0.518848	0.641128	1.82251	57	c("N", "18w", "robo2", "kuz", "Dl", "gbb", "mys", "Dscam1", "if", "Pvr", "Antp", "Nup358", "brat", "grh")
cellular divalent inorganic cation homeostasis (GO:0072503)	0.000872438	0.014308	0.477271	0.855113	1.82224	12	c("SERCA", "PMCA", "ZnT63C", "Catsup", "CG6230", "anne", "SPoCk", "Stim")
establishment of epithelial cell apical/basal polarity (GO:0045198)	0.000501112	0.010079	0.477271	0.884204	1.8193	10	c("ft", "ds", "fz", "Dhc64C", "fj")
polarized epithelial cell differentiation (GO:0030859)	0.000501112	0.010079	0.477271	0.884204	1.8193	10	c("ft", "ds", "fz", "Dhc64C", "fj")
regulation of kinase activity (GO:0043549)	0.000781837	0.0135247	0.477271	0.8735	1.81863	11	c("btl", "drl", "Eph", "Egfr", "dnt", "Pvr", "InR", "Alk")
glial cell migration (GO:0008347)	0.00109724	0.0162452	0.45506	0.727164	1.81698	25	c("btl", "N", "kuz", "unc-5", "Dl", "sli", "fra")
stem cell differentiation (GO:0048863)	0.00173287	0.0211368	0.45506	0.783034	1.81634	18	c("N", "SERCA", "Dl", "rho", "Egfr", "spi", "S", "brat", "pyr", "Smn", "abd-A", "dpp")
maintenance of epithelial integrity, open tracheal system (GO:0035160)	0.00107703	0.0162452	0.45506	0.851361	1.81424	12	c("shg", "mew", "mys", "rho", "Egfr", "if", "Lac", "cv-c")
epithelial structure maintenance (GO:0010669)	0.00108639	0.0162452	0.45506	0.814249	1.80955	15	c("shg", "mew", "mys", "rho", "Egfr", "if", "Lac", "cv-c")
morphogenesis of embryonic epithelium (GO:0016331)	7.9019e-05	0.00300836	0.538434	0.579395	1.80942	101	c("ed", "Mcr", "Inx3", "Sec61alpha", "Inx2", "N", "crb", "Nrx-IV", "tkv", "gbb", "mys", "sinu", "rho", "put", "Egfr", "spi", "Lac", "cv-c", "shot")
heterophilic cell-cell adhesion via plasma membrane cell adhesion molecules (GO:0007157)	0.00139746	0.0190986	0.45506	0.846795	1.80451	12	c("ft", "ds", "N", "mew", "mys", "if")
gland morphogenesis (GO:0022612)	0.00147945	0.0197137	0.45506	0.664867	1.80054	39	c("btl", "shg", "LanB2", "fz2", "crb", "fz", "drl", "mew", "dnt", "if", "Pvr", "Wnt5")
respiratory system development (GO:0060541)	0.000171886	0.00508972	0.518848	0.577537	1.80021	100	c("btl", "N", "Mipp1", "dpy", "shg", "dome", "Dl", "crb", "tkv", "mew", "kug", "sinu", "rho", "pck", "nrv2", "pio", "Ptp4E", "put", "Egfr", "spi", "Hs6st", "Lac", "cv-c", "shot")
establishment or maintenance of epithelial cell apical/basal polarity (GO:0045197)	0.00471766	0.0419085	0.407018	0.699073	1.79791	29	c("ft", "ds", "Cont", "fz", "Dg", "sdt")
wing disc morphogenesis (GO:0007472)	9.06247e-05	0.00311632	0.538434	0.567004	1.78887	108	c("ed", "ft", "ds", "N", "Dl", "ptc", "tkv", "mew", "rho", "cv-2", "kis", "aos", "Egfr", "spi", "if", "S", "mthl1", "babo", "svr", "Stim", "sax", "pnt", "wls", "fog")
regulation of axon extension (GO:0030516)	0.00159866	0.0207826	0.45506	0.804914	1.78881	15	c("btl", "kuz", "fz", "Vang", "PlexA", "shot", "Wnt5", "Lar", "stan")
positive regulation of ERK1 and ERK2 cascade (GO:0070374)	0.00271084	0.0291894	0.431708	0.813403	1.78621	14	c("btl", "drl", "Eph", "Egfr", "dnt", "Pvr", "InR", "Alk")
epidermal growth factor receptor signaling pathway (GO:0007173)	0.00320109	0.0328111	0.431708	0.707038	1.78532	27	c("ed", "Nrg", "rho", "Egfr", "spi", "cni", "spen", "cv-c", "S", "pnt")
gland development (GO:0048732)	0.00154351	0.0203134	0.45506	0.669854	1.78284	35	c("N", "kuz", "mew", "mys", "kug", "rho", "Egfr", "if", "sog", "Antp", "scb", "retn", "CrebA", "dpp", "h")
cellular metal ion homeostasis (GO:0006875)	0.00450332	0.041384	0.407018	0.813802	1.76766	13	c("SERCA", "Atpalpha", "PMCA", "nrv2", "CG6230", "anne", "SPoCk", "Stim")
negative regulation of cell fate specification (GO:0009996)	0.00345498	0.0344206	0.431708	0.804103	1.76579	14	c("ed", "N", "Dl", "aos", "bun", "chn")
dendrite guidance (GO:0070983)	0.00312683	0.0323612	0.431708	0.7307	1.76322	22	c("Sema2a", "Toll-6", "drl", "fra", "robo1", "Wnt5")
positive regulation of cell motility (GO:2000147)	0.00232698	0.0261112	0.431708	0.855685	1.76062	10	c("Sema2a", "Sema1b", "Sema5c", "Sema1a", "CG6805")
negative regulation of response to stimulus (GO:0048585)	0.00352556	0.0344794	0.431708	0.741664	1.76041	21	c("btl", "drl", "Eph", "Egfr", "dnt", "Pvr", "InR", "Alk")
segment polarity determination (GO:0007367)	0.00793387	0.059756	0.38073	0.683364	1.75751	29	c("fz2", "fz", "dlp", "nkd", "Egfr", "arr", "AGO1", "stan", "wls", "sfl", "rasp", "sgg", "arm", "ci")
regulation of tube size, open tracheal system (GO:0035151)	0.00177588	0.0212707	0.45506	0.635106	1.75595	45	c("Fas2", "Mcr", "ft", "ds", "Nrg", "Gli", "Atpalpha", "fz", "Nrx-IV", "pasi2", "sinu", "kune", "pck", "nrv2", "Lac", "pasi1", "crok", "kkv", "stan", "grh")
post-embryonic appendage morphogenesis (GO:0035120)	0.000191272	0.00539245	0.518848	0.547041	1.75211	122	c("ed", "ft", "ds", "N", "Dl", "ptc", "tkv", "mew", "rho", "cv-2", "kis", "aos", "Egfr", "spi", "CG43658", "if", "S", "mthl1", "babo", "svr", "Stim", "sax", "pnt", "wls", "RhoGAP71E", "fog")
protein lipidation (GO:0006497)	0.00547334	0.0466766	0.407018	0.706742	1.74731	24	c("PIG-B", "GAA1", "PIG-O", "CG1407", "Dnz1", "CG8314", "PIG-U", "CG5196", "rasp", "PIG-S", "PIG-G")
ERBB signaling pathway (GO:0038127)	0.0041982	0.0392569	0.407018	0.695001	1.74712	26	c("ed", "Nrg", "rho", "Egfr", "spi", "spen", "cv-c", "S", "pnt")
regulation of organ growth (GO:0046620)	0.00607707	0.0503666	0.407018	0.65865	1.74052	34	c("ft", "crb", "tkv", "dlp", "kis", "Hs6st", "InR", "Myc", "wts", "sfl", "Ubx", "dpp")
glycoprotein metabolic process (GO:0009100)	0.00578899	0.0489159	0.407018	0.812656	1.73176	12	c("LManII", "CG3655", "alpha-Man-IIa", "fdl", "alpha-Man-Ib", "beta-Man", "Hexo1")
regulation of imaginal disc growth (GO:0045570)	0.0046778	0.0419085	0.407018	0.663553	1.73101	31	c("ft", "crb", "tkv", "dlp", "Hs6st", "Myc", "Desat1", "wts", "lig", "sfl", "Ubx", "dpp", "rin")
imaginal disc-derived appendage morphogenesis (GO:0035114)	0.000306563	0.00726215	0.498493	0.539422	1.72884	125	c("ed", "ft", "ds", "N", "Dl", "ptc", "tkv", "mew", "rho", "cv-2", "kis", "aos", "Egfr", "spi", "CG43658", "if", "S", "mthl1", "babo", "svr", "Stim", "sax", "pnt", "wls", "RhoGAP71E", "fog")
R3/R4 cell fate commitment (GO:0007464)	0.00410315	0.0387076	0.407018	0.777526	1.72794	15	c("N", "Dl", "fz", "bdg", "pnt", "stan", "grh", "nej")
epithelial cell migration (GO:0010631)	0.0090949	0.062497	0.38073	0.666273	1.72639	30	c("btl", "Sdc", "sli", "mew", "mys", "robo1", "if", "cv-c")
extracellular matrix organization (GO:0030198)	0.00890751	0.062497	0.38073	0.730384	1.72107	20	c("LanB1", "Fas1", "LanB2", "CG42342", "mfas", "Reck", "Pis")
protein N-linked glycosylation (GO:0006487)	0.00816987	0.0608525	0.38073	0.75288	1.72073	17	c("Stt3B", "Ost48", "CG33303", "Ostgamma", "OstDelta", "GCS1", "CG8668", "Alg10", "Mgat1", "wol", "meigo")
apposition of dorsal and ventral imaginal disc-derived wing surfaces (GO:0007475)	0.00582769	0.0489159	0.407018	0.741143	1.71917	18	c("dpy", "Dl", "mew", "mys", "pio", "if", "shot")
epithelial cell migration, open tracheal system (GO:0007427)	0.011675	0.0754274	0.38073	0.668325	1.71883	29	c("btl", "Sdc", "sli", "mew", "mys", "robo1", "if", "cv-c")
Malpighian tubule morphogenesis (GO:0007443)	0.00485656	0.0427859	0.407018	0.639753	1.70273	35	c("N", "crb", "rho", "put", "Egfr", "spi", "cv-c", "S", "Pvr", "kkv", "pnt", "pbl", "barr")
periodic partitioning (GO:0007365)	0.0067964	0.0528829	0.407018	0.647311	1.70227	33	c("fz2", "fz", "dlp", "nkd", "Egfr", "arr", "AGO1", "stan", "wls", "sfl", "rasp", "sgg", "h", "arm", "ci", "run")
regulation of imaginal disc-derived wing size (GO:0044719)	0.0051219	0.0443898	0.407018	0.758402	1.70164	16	c("nw", "bib", "dpy", "path", "zld", "Pal1", "Myc", "Phm")
regulation of tube length, open tracheal system (GO:0035159)	0.0102957	0.068375	0.38073	0.643391	1.7002	34	c("Fas2", "Mcr", "ft", "ds", "Atpalpha", "fz", "pasi2", "kune", "nrv2", "pasi1", "kkv", "stan", "grh")
Wnt signaling pathway (GO:0016055)	0.0065534	0.0513671	0.407018	0.704516	1.70004	22	c("fz2", "fz", "drl", "smo", "dnt", "arr", "Wnt5", "nej", "sfl")
positive regulation of protein phosphorylation (GO:0001934)	0.00776143	0.05926	0.407018	0.617399	1.69917	42	c("btl", "drl", "gbb", "Eph", "Egfr", "dnt", "Pvr", "Tctp", "babo", "InR", "Alk")
dorsal closure (GO:0007391)	0.000683885	0.0127898	0.477271	0.546606	1.69665	96	c("ed", "Mcr", "Inx3", "Sec61alpha", "N", "crb", "Nrx-IV", "tkv", "gbb", "mys", "sinu", "rho", "put", "Egfr", "spi", "cv-c", "shot")
regulation of cell migration (GO:0030334)	0.0120838	0.0775982	0.38073	0.718991	1.69423	20	c("Sema2a", "Sema1b", "sli", "mys", "PlexA", "PlexB", "Sema5c", "Sema1a")
wing disc pattern formation (GO:0035222)	0.00165518	0.0211368	0.45506	0.582153	1.6937	64	c("ds", "N", "Dl", "ptc", "tkv", "gbb", "ihog", "dlp", "Egfr", "smo", "Sulf1", "spen", "Psn", "drpr", "Su(Tpl)", "sax", "pnt", "CG8405", "nmd", "boi")
regulation of MAPK cascade (GO:0043408)	0.00887458	0.062497	0.38073	0.71321	1.69287	21	c("btl", "drl", "gbb", "Eph", "Egfr", "dnt", "Pvr", "Alk", "heix")
regulation of epidermal growth factor receptor signaling pathway (GO:0042058)	0.0039964	0.0380371	0.407018	0.611802	1.69152	45	c("ed", "Fas2", "rho", "aos", "spi", "Sulf1", "S")
salivary gland morphogenesis (GO:0007435)	0.00471302	0.0419085	0.407018	0.602694	1.68908	50	c("btl", "shg", "LanB2", "fz2", "crb", "fz", "drl", "mew", "rho", "dnt", "if", "Pvr", "Wnt5")
positive regulation of synapse assembly (GO:0051965)	0.00856404	0.0621039	0.38073	0.639899	1.6882	32	c("Sdc", "Cals", "tkv", "gbb", "sax")
regulation of cell-cell adhesion (GO:0022407)	0.00837411	0.0611425	0.38073	0.768681	1.688	14	c("Ten-m", "robo2", "sli", "tkv", "robo1", "Ten-a", "wech")
lateral inhibition (GO:0046331)	0.0130577	0.0823641	0.38073	0.73755	1.68569	17	c("N", "bib", "Dl", "sca", "Nct")
establishment of epithelial cell polarity (GO:0090162)	0.00795999	0.059756	0.38073	0.758215	1.68503	15	c("ft", "ds", "fz", "Dhc64C", "fj", "sgg")
proximal/distal pattern formation, imaginal disc (GO:0007449)	0.0127583	0.0813905	0.38073	0.807002	1.68018	11	c("N", "rho", "Egfr", "dpp", "hth", "vn")
midgut development (GO:0007494)	0.0103268	0.068375	0.38073	0.723137	1.67741	18	c("Gp93", "LanB2", "mew", "mys", "if", "cv-c", "Antp", "scb", "Ubx", "abd-A")
eye morphogenesis (GO:0048592)	0.00142276	0.0191982	0.45506	0.549771	1.67597	87	c("Fas2", "ds", "N", "shg", "Ten-m", "dome", "crb", "ptc", "fz", "tkv", "put", "Egfr", "smo", "arr", "rst", "sax", "ec", "M6", "nej", "wls")
GPI anchor biosynthetic process (GO:0006506)	0.0132113	0.0828424	0.38073	0.804891	1.67579	11	c("PIG-B", "PIG-T", "GAA1", "PIG-O", "PIG-K", "PIG-U", "PIG-S", "PIG-G")
positive regulation of MAPK cascade (GO:0043410)	0.0187357	0.106158	0.352488	0.704849	1.6609	20	c("btl", "drl", "Eph", "Egfr", "dnt", "Pvr", "InR", "Alk", "Ask1")
basement membrane organization (GO:0071711)	0.0174492	0.101092	0.352488	0.795259	1.65573	11	c("LanB1", "LanB2", "Pis")
R3/R4 cell differentiation (GO:0048056)	0.00914258	0.062497	0.38073	0.737592	1.65495	16	c("N", "Dl", "fz", "bdg", "pnt", "stan", "grh", "nej")
homeostasis of number of cells (GO:0048872)	0.0172837	0.101089	0.352488	0.694684	1.6489	21	c("N", "SERCA", "Hsc70-3", "sip3", "Pvr", "InR", "bun")
intestinal stem cell homeostasis (GO:0036335)	0.0172837	0.101089	0.352488	0.694684	1.6489	21	c("N", "SERCA", "Hsc70-3", "sip3", "Pvr", "InR", "bun")
zonula adherens assembly (GO:0045186)	0.0155139	0.0934337	0.38073	0.799831	1.6457	10	c("shg", "crb", "sdt", "arm")
establishment of planar polarity (GO:0001736)	0.0137669	0.0858217	0.38073	0.587312	1.63819	47	c("ft", "ds", "Dl", "fz", "Vang", "kug")
imaginal disc-derived genitalia morphogenesis (GO:0048805)	0.0111582	0.0729734	0.38073	0.730007	1.63793	16	c("Fas2", "N", "mys", "Pvr")
imaginal disc-derived male genitalia development (GO:0007485)	0.0165459	0.0990894	0.352488	0.700479	1.63633	19	c("Fas2", "N", "mys", "Pvr")
protein processing (GO:0016485)	0.0237245	0.121588	0.352488	0.635414	1.63419	29	c("Spp", "rho", "Spase22-23", "Nct", "ste24a", "svr", "Spase25", "SppL", "aph-1", "twr", "CG6512")
GPI anchor metabolic process (GO:0006505)	0.023215	0.120132	0.352488	0.784471	1.63327	11	c("PIG-B", "GAA1", "PIG-O", "PIG-U", "PIG-S", "PGAP1", "PIG-G")
imaginal disc-derived male genitalia morphogenesis (GO:0048803)	0.0148456	0.0904308	0.38073	0.733587	1.63029	15	c("Fas2", "N", "mys", "Pvr")
male genitalia morphogenesis (GO:0048808)	0.0148456	0.0904308	0.38073	0.733587	1.63029	15	c("Fas2", "N", "mys", "Pvr")
establishment of imaginal disc-derived wing hair orientation (GO:0001737)	0.0219848	0.116596	0.352488	0.685405	1.62687	21	c("ft", "ds", "fz", "fj")
border follicle cell migration (GO:0007298)	0.00216064	0.0245026	0.431708	0.521033	1.62683	102	c("btl", "N", "shg", "dome", "kuz", "Gli", "Dl", "fz", "Vang", "spoon", "mys", "kis", "Egfr", "spi", "Catsup", "if", "Pvr", "egh", "Tsp26A", "Tsp86D")
branch fusion, open tracheal system (GO:0035147)	0.0179697	0.102437	0.352488	0.699558	1.62271	18	c("ed", "shg", "shot")
tube fusion (GO:0035146)	0.0179697	0.102437	0.352488	0.699558	1.62271	18	c("ed", "shg", "shot")
heart development (GO:0007507)	0.0044454	0.041207	0.407018	0.556612	1.61939	64	c("shg", "robo2", "kuz", "sli", "fz", "tkv", "mys", "LanA", "robo1", "Acer", "mthl5", "Antp", "Sar1", "pnt")
female germ-line cyst encapsulation (GO:0048139)	0.0280332	0.138349	0.352488	0.759601	1.6187	12	c("N", "shg", "Egfr")
imaginal disc-derived wing vein specification (GO:0007474)	0.021108	0.113799	0.352488	0.59124	1.61868	41	c("N", "Dl", "gbb", "rho", "cv-2", "Dg", "aos", "Egfr", "Dd")
heparan sulfate proteoglycan biosynthetic process (GO:0015012)	0.0213506	0.113799	0.352488	0.786504	1.61828	10	c("Hs6st", "ttv", "sfl", "botv")
heparan sulfate proteoglycan metabolic process (GO:0030201)	0.0213506	0.113799	0.352488	0.786504	1.61828	10	c("Hs6st", "ttv", "sfl", "botv")
N-glycan processing (GO:0006491)	0.0213506	0.113799	0.352488	0.786216	1.61769	10	c("CG3655", "alpha-Man-IIa", "fdl", "alpha-Man-Ib", "Hexo1")
female germ-line stem cell population maintenance (GO:0036099)	0.0264094	0.131553	0.352488	0.680297	1.61475	21	c("N", "shg", "gbb", "AdipoR", "AGO1")
compound eye cone cell differentiation (GO:0042675)	0.0308015	0.14593	0.352488	0.773987	1.61145	11	c("N", "sdk", "Dl", "Egfr", "Usp47")
regulation of ERK1 and ERK2 cascade (GO:0070372)	0.0213128	0.113799	0.352488	0.6936	1.60889	18	c("btl", "drl", "Eph", "Egfr", "dnt", "Pvr", "InR", "Alk")
proteolysis (GO:0006508)	0.00633126	0.0503666	0.407018	0.556036	1.60688	61	c("ptc", "Spp", "CG12163", "CtsB1", "cathD", "CG2493", "rho-4", "Acer", "CG2915", "Nct", "svr", "SppL", "aph-1", "CG9953", "Cp1", "CG4572", "CG3700", "Ide", "CG6512")
eye-antennal disc morphogenesis (GO:0007455)	0.0192315	0.107041	0.352488	0.641906	1.60394	25	c("N", "Dl", "ptc", "aos", "Egfr", "smo", "babo", "pnt")
germarium-derived female germ-line cyst encapsulation (GO:0030708)	0.0320213	0.14906	0.321776	0.769571	1.60225	11	c("N", "shg", "Scm")
activation of MAPK activity (GO:0000187)	0.0262658	0.131452	0.352488	0.778665	1.60215	10	c("btl", "bnl")
negative regulation of organ growth (GO:0046621)	0.0318747	0.14906	0.321776	0.69866	1.59681	17	c("ft", "crb", "wts", "lig")
eye pigment biosynthetic process (GO:0006726)	0.0234978	0.121008	0.352488	0.682159	1.59353	19	c("Cnx99A", "alpha-Man-IIa", "fdl", "EMC3", "Hexo1")
phosphatidylinositol biosynthetic process (GO:0006661)	0.028339	0.138729	0.352488	0.72482	1.59168	14	c("PIG-B", "GAA1", "PIG-O", "Pis", "CG15743", "PIG-U", "PIG-S", "PIG-G")
cytoplasmic translation (GO:0002181)	0.00630354	0.0503666	0.407018	0.514756	1.5913	93	c("RpS5b", "RpS20", "RpS23", "RpS14b", "RpL40", "RpL7", "RpL24", "RpL35A", "RpL36A", "RpS13", "RpS11", "RpS27", "RpS30", "RpL21", "RpL38", "RpS17", "RpL13A", "RpL3", "RpL37a", "RpL31", "RpL22", "RpL27", "RpL18", "RpS15Aa", "RpL39", "RpL28", "RpL30", "RpL41", "RpS9", "sta", "RpS19a", "RpL27A", "RpL5", "RpL12", "RpL10Ab", "RpS27A", "RpS6", "RpL23A", "RpL23", "RpS2", "RpS8", "RpL32", "RpL17", "RpL26…
regulation of signal transduction (GO:0009966)	0.00827732	0.0608525	0.38073	0.544443	1.59109	67	c("btl", "kuz", "drl", "Eph", "ihog", "dlp", "Egfr", "dnt", "CG4972", "Psn", "Pvr", "ttv", "InR", "Alk", "aph-1", "Kul")
central nervous system development (GO:0007417)	0.00312125	0.0323612	0.431708	0.499678	1.59002	114	c("N", "shg", "18w", "robo2", "kuz", "Dl", "Nrt", "Calr", "gbb", "mys", "Dscam1", "rho", "Ptp4E", "Egfr", "smo", "if", "Pvr", "fdl", "Antp", "Nup358", "brat", "grh", "Ptp10D", "spin", "l(3)72Ab")
regulation of tube diameter, open tracheal system (GO:0035158)	0.033851	0.154561	0.321776	0.763399	1.5894	11	c("Fas2", "Atpalpha", "nrv2", "kkv")
negative regulation of ERBB signaling pathway (GO:1901185)	0.037782	0.166494	0.321776	0.616622	1.58585	29	c("ed", "Fas2", "aos", "Sulf1")
nervous system development (GO:0007399)	0.00267291	0.0290747	0.431708	0.470321	1.58568	174	c("N", "bib", "shg", "kuz", "Dl", "crb", "ptc", "Nrt", "Calr", "drl", "mys", "Dscam1", "rho", "Eph", "Ptp4E", "Egfr", "smo", "spi", "Sema1a", "arr", "spen", "S", "sca", "Ephrin", "Acsl", "InR", "Myc", "Tsp86D", "Lar", "AGO1", "pnt", "grh", "nej", "lbm", "Ptp10D", "fog", "RpL30", "pbl", "bun", "spin")
transmembrane transport (GO:0055085)	0.0226285	0.11839	0.352488	0.713272	1.58515	15	c("bib", "Ent2", "CG6230", "CG11069", "MRP")
negative regulation of signal transduction (GO:0009968)	0.00348845	0.0344323	0.431708	0.49745	1.58293	114	c("btl", "uif", "crb", "ptc", "fz", "drl", "TM9SF2", "Eph", "ihog", "nkd", "TM9SF4", "Egfr", "smo", "dnt", "Sulf1", "Pvr", "InR", "Myc", "Alk", "pnt", "stan", "Smr", "heix", "bun")
glial cell differentiation (GO:0010001)	0.0341313	0.154825	0.321776	0.692409	1.58252	17	c("Sdc", "N", "fog", "spin", "pyr")
embryonic development via the syncytial blastoderm (GO:0001700)	0.00202616	0.023477	0.431708	0.484878	1.5818	140	c("ed", "Mcr", "Inx3", "Sec61alpha", "N", "shg", "Sema1b", "crb", "Atpalpha", "Nrx-IV", "tkv", "gbb", "mys", "sinu", "rho", "Sema5c", "put", "Egfr", "spi", "cv-c", "shot")
oocyte anterior/posterior axis specification (GO:0007314)	0.0246101	0.125453	0.352488	0.677062	1.58163	19	c("N", "shg", "Dl", "Dg", "Egfr", "cni")
regulation of BMP signaling pathway (GO:0030510)	0.0297479	0.142843	0.352488	0.647797	1.58043	23	c("cv-2", "kek5", "Dd", "babo", "spict", "Acsl", "sax", "sog")
positive regulation of cell-cell adhesion (GO:0022409)	0.0317984	0.14906	0.321776	0.767848	1.57989	10	c("Ten-m", "robo2", "sli", "robo1", "Ten-a")
regulation of establishment of planar polarity (GO:0090175)	0.0381204	0.166494	0.321776	0.757857	1.57786	11	c("ds", "Vang", "stan")
[truncated: 420 more rows]
