# Supplementary material for: Organogenetic transcriptomes of the Drosophila embryo at single cell resolution
Source: Development. 2024 Jan 19;151(2):dev202097. doi: 10.1242/dev.202097 (PMC10820837; doi:10.1242/dev.202097)
Supplement: Table S9. Differentially expressed genes for germ cells sub-populations (early germ cells, intermediate germ cells 1, intermediate germ cells 2, late germ cells, unknown 1 and unknown 2) r lative to all other germ cells. [file develop-151-202097-TableS9.xlsx]

## Sheet: Supp_Table_9
	feature	group	avgExpr	logFC	statistic	auc	pval	padj	pct_in	pct_out
1	Nep3	Unknown 1	0.000963196	-0.0001426	231089	0.498288	0.340566	0.700925	0.198807	0.542299
2	tRNA:Pro-CGG-1-1	Unknown 1	0	0	231883	0.5	1	1	0	0
3	CG9570	Unknown 1	0	0	231883	0.5	1	1	0	0
4	Or19b	Unknown 1	0	0	231883	0.5	1	1	0	0
5	CG15322	Unknown 1	0	0	231883	0.5	1	1	0	0
6	Or19a	Unknown 1	0	0	231883	0.5	1	1	0	0
7	karr	Unknown 1	0.00292231	-0.000565399	228482	0.492668	0.0440103	0.12587	0.795229	2.27766
8	fd19B	Unknown 1	0	-0.000991069	230877	0.497831	0.139394	0.346497	0	0.433839
9	CG17003	Unknown 1	0	0	231883	0.5	1	1	0	0
10	CG12655	Unknown 1	0	0	231883	0.5	1	1	0	0
11	CR32821	Unknown 1	0	0	231883	0.5	1	1	0	0
12	CG33217	Unknown 1	0.0282335	-0.0130479	208684	0.449977	3.05039796787575e-07	2.68865205501869e-06	7.35586	18.2213
13	Vps11	Unknown 1	0.0334768	-0.0244428	202132	0.435849	2.38613610923498e-09	3.6832627765609e-08	9.14513	22.9935
14	RpL10	Unknown 1	1.19453	0.0478442	278436	0.600381	3.58992286495297e-10	6.75472328537204e-09	100	100
15	G9a	Unknown 1	0.0563019	-0.098056	166336	0.358665	1.57231285922504e-25	3.55760662767692e-23	14.9105	44.6855
16	cin	Unknown 1	0.00900451	-0.0210007	205076	0.442196	4.33855485614416e-12	1.23489917282766e-10	2.38569	14.2082
17	CG3777	Unknown 1	0.00743385	0.00199906	231492	0.499158	0.840196	1	2.18688	2.38612
18	CG12470	Unknown 1	0	-0.000698501	231380	0.498915	0.296537	0.620098	0	0.21692
19	Or1a	Unknown 1	0	0	231883	0.5	1	1	0	0
20	y	Unknown 1	0.000503029	0.000461478	232093	0.500453	0.663408	1	0.198807	0.10846
21	ac	Unknown 1	0.00213158	-0.0047905	227745	0.491077	0.0142519	0.0443897	0.596421	2.38612
22	sc	Unknown 1	0.00107374	-0.00565984	227073	0.489628	0.00241546	0.00861458	0.198807	2.27766
23	l(1)sc	Unknown 1	0.00506448	-0.00455146	226602	0.488613	0.0140359	0.0437781	1.39165	3.68764
24	ase	Unknown 1	0.00365475	-0.0053489	228107	0.491858	0.0475209	0.135131	1.19284	2.81996
25	CG13373	Unknown 1	0.0252765	-0.0122105	212434	0.458063	6.58069907522985e-06	4.14336019618646e-05	6.95825	16.0521
26	CG32817	Unknown 1	0.00124375	-0.00138569	228290	0.492253	0.0175487	0.0538603	0.397614	1.95228
27	CG3176	Unknown 1	0.00360143	-0.00744057	221215	0.476997	2.31106122677153e-05	0.000126835	0.994036	5.63991
28	CG3156	Unknown 1	0.00680109	-0.00654914	221577	0.477778	0.000209872	0.000931238	1.98807	6.50759
29	CG17778	Unknown 1	0	-0.000568301	231128	0.498373	0.200767	0.45652	0	0.32538
30	arg	Unknown 1	0.00413864	-0.00192459	229137	0.494079	0.123966	0.318148	1.19284	2.38612
31	CG17896	Unknown 1	0.014708	-0.000702887	224004	0.483011	0.0131795	0.0413014	4.17495	7.80911
32	CG18273	Unknown 1	0.00358967	-0.00786331	219942	0.474252	5.34866405696104e-06	3.44158999345495e-05	0.994036	6.18221
33	CR18275	Unknown 1	0	-0.0017824	228362	0.492408	0.00550475	0.0183886	0	1.51844
34	Cyp4g1	Unknown 1	0.00406577	0.00225955	231478	0.499128	0.741051	1	0.795229	0.976139
35	Pgcl	Unknown 1	0.0018014	0.00133248	231803	0.499827	0.92393	1	0.397614	0.433839
36	CG32816	Unknown 1	0.00333369	0.00223148	232439	0.501199	0.636375	1	0.994036	0.759219
37	CG13375	Unknown 1	0	-0.00045376	229871	0.495662	0.0362829	0.105388	0	0.867679
38	CG3038	Unknown 1	0.0364296	-0.00169516	219020	0.472263	0.00372802	0.0128373	9.54274	15.9436
39	Appl	Unknown 1	0.0207129	0.00282459	226790	0.489018	0.119629	0.308079	5.36779	7.80911
40	CG13369	Unknown 1	0.0210685	-0.00273446	220061	0.474509	0.00197961	0.00717322	6.16302	11.7137
41	CG17829	Unknown 1	0.015543	-0.0112016	213684	0.460758	2.22924334866531e-06	1.57438660045011e-05	4.57256	12.7983
42	Mybbp1A	Unknown 1	0.0161897	-0.0126718	212242	0.457649	5.38807845385088e-07	4.49365958942348e-06	4.57256	13.449
43	su(sable)	Unknown 1	0.0158253	-0.023426	206814	0.445946	1.2198240490425e-09	2.0396964337357e-08	4.37376	15.5098
44	CG13367	Unknown 1	0.0113357	-0.00104408	223556	0.482045	0.00419973	0.01434	2.98211	6.72451
45	Roc1a	Unknown 1	0.298274	-0.0488312	209108	0.450891	0.00193019	0.00701121	62.4254	77.7657
46	CG5254	Unknown 1	0.00856031	0.00032584	228750	0.493246	0.172678	0.418538	2.38569	3.7961
47	CG5273	Unknown 1	0.00452009	-0.00459946	222128	0.478966	0.000201186	0.000895245	1.59046	5.85683
48	fz3	Unknown 1	0.00716076	-0.00170788	225111	0.485398	0.00673603	0.0222316	1.98807	4.98915
49	CG16989	Unknown 1	0.0100209	-0.00608101	221908	0.478491	0.00113225	0.00430801	3.18091	7.59219
50	CG14635	Unknown 1	0	0	231883	0.5	1	1	0	0
51	CG13358	Unknown 1	0	-0.000618243	230626	0.497289	0.0982783	0.256194	0	0.542299
52	CG13359	Unknown 1	0	0	231883	0.5	1	1	0	0
53	Rbf	Unknown 1	0.0296	-0.0111119	211186	0.455373	4.09669544164641e-06	2.72731586664542e-05	7.75348	17.5705
54	CG13360	Unknown 1	0.000685733	5.75150041862529e-05	231841	0.499909	0.943862	1	0.198807	0.21692
55	RpL22	Unknown 1	0.327541	0.012074	241662	0.521085	0.182802	0.430398	67.3956	74.1866
56	CG13361	Unknown 1	0	0	231883	0.5	1	1	0	0
57	CG13362	Unknown 1	0.0316362	0.0150721	236672	0.510327	0.150735	0.372925	8.3499	6.61605
58	Hmt4-20	Unknown 1	0.0277416	-0.0299961	201078	0.433577	3.15809320462219e-10	6.04399529257191e-09	8.15109	22.3427
59	RpL36	Unknown 1	1.2437	0.106153	323558	0.697674	4.93933644611977e-35	3.04450479222038e-32	100	99.8915
60	CG13364	Unknown 1	0.329887	-0.0446951	213472	0.4603	0.0125441	0.0394138	67.3956	81.3449
61	CG13365	Unknown 1	0.0752342	0.00124923	222975	0.480792	0.110697	0.286107	20.2783	26.4642
62	CG13366	Unknown 1	0.0333711	-0.0213146	205699	0.44354	7.70083212257956e-08	7.79458517503453e-07	9.14513	21.4751
63	CG14634	Unknown 1	0	0	231883	0.5	1	1	0	0
64	CG11664	Unknown 1	0	-6.18645e-05	231632	0.499458	0.461033	0.829237	0	0.10846
65	CG11663	Unknown 1	0	-0.0002053	231632	0.499458	0.461033	0.829237	0	0.10846
66	MED22	Unknown 1	0.0898018	-0.0389716	199061	0.429227	2.09962273898518e-07	1.91776987528667e-06	23.6581	41.2148
67	CG32815	Unknown 1	0	-0.000422493	230626	0.497289	0.0982783	0.256194	0	0.542299
68	TRAM	Unknown 1	0.132918	0.0324907	243399	0.524831	0.0661963	0.18232	33.7972	34.1649
69	mus81	Unknown 1	0.0191998	-0.0147846	212161	0.457474	1.43427310451392e-06	1.07001801933165e-05	5.5666	14.5336
70	CG18823	Unknown 1	0	-0.000696528	230877	0.497831	0.139394	0.346497	0	0.433839
71	CG14631	Unknown 1	0	0	231883	0.5	1	1	0	0
72	CG3021	Unknown 1	0.0101856	-0.00927021	216834	0.46755	6.95174533263671e-06	4.35245001123927e-05	2.98211	9.65293
73	CG14629	Unknown 1	0.0892419	0.0260298	239566	0.516567	0.152138	0.376136	22.664	21.3666
74	CG14628	Unknown 1	0.000638316	0.000234888	230336	0.496664	0.128963	0.328847	0.198807	0.867679
75	CG3655	Unknown 1	0.0521614	-0.0338651	197731	0.426359	1.131344537387e-09	1.90961129422027e-08	13.7177	30.4772
76	Cdc45	Unknown 1	0.0155552	-0.0165119	210880	0.454713	1.2912920676688e-07	1.2389611223607e-06	4.57256	13.9913
77	CG11638	Unknown 1	0	-0.00279206	227104	0.489696	0.00119673	0.0045168	0	2.06074
78	TfIIA-S-2	Unknown 1	0.00219392	0.00135652	231265	0.498667	0.583201	1	0.596421	0.867679
79	CG3690	Unknown 1	0	0	231883	0.5	1	1	0	0
80	CG3699	Unknown 1	0.018982	0.00844489	233414	0.5033	0.579505	1	5.16899	4.66377
81	CG3703	Unknown 1	0	-0.00068883	231128	0.498373	0.200767	0.45652	0	0.32538
82	CG3704	Unknown 1	0.0262402	-0.0221076	203173	0.438094	1.03088724283125e-09	1.75831197190922e-08	7.15706	20.3905
83	CG3706	Unknown 1	0	-8.61571e-06	231632	0.499458	0.461033	0.829237	0	0.10846
84	CG3708	Unknown 1	0	0	231883	0.5	1	1	0	0
85	CG3713	Unknown 1	0	-0.000335499	231128	0.498373	0.200767	0.45652	0	0.32538
86	CG32814	Unknown 1	0	-0.00102755	229116	0.494035	0.0139756	0.0436128	0	1.19306
87	CG11378	Unknown 1	0	-0.000173763	231632	0.499458	0.461033	0.829237	0	0.10846
88	CG11379	Unknown 1	0	0	231883	0.5	1	1	0	0
89	CG14627	Unknown 1	0	0	231883	0.5	1	1	0	0
90	CG14626	Unknown 1	0	-0.000358324	231632	0.499458	0.461033	0.829237	0	0.10846
91	CG11380	Unknown 1	0	-0.00147405	230374	0.496746	0.0700155	0.189482	0	0.650759
92	CG14625	Unknown 1	0	-0.000476746	231380	0.498915	0.296537	0.620098	0	0.21692
93	CG11381	Unknown 1	0	0	231883	0.5	1	1	0	0
94	CG14624	Unknown 1	0	0	231883	0.5	1	1	0	0
95	CG11382	Unknown 1	0.000755744	-0.00207579	226821	0.489085	0.00178643	0.00651816	0.198807	2.38612
96	CG32812	Unknown 1	0	-0.000267271	230877	0.497831	0.139394	0.346497	0	0.433839
97	fs(1)N	Unknown 1	0.00611603	-0.00522245	220172	0.474748	3.64099899944407e-05	0.000190468	1.78926	6.94143
98	Naa30A	Unknown 1	0.0392698	-0.00745018	214133	0.461726	0.00018433	0.000829113	10.338	19.1974
99	Tsp2A	Unknown 1	0.0152239	0.00429261	232238	0.500765	0.887196	1	3.97614	3.90456
100	CG11417	Unknown 1	0.036256	-0.0102892	212517	0.458242	3.82636836530721e-05	0.000199406	9.54274	19.0889
101	CG14770	Unknown 1	0.000711235	0.000669684	232093	0.500453	0.663408	1	0.198807	0.10846
102	ssx	Unknown 1	0.0342942	-0.00980162	212942	0.459158	4.63368615723122e-05	0.000237123	9.34394	18.5466
103	AMPKalpha	Unknown 1	0.0162576	-0.00234447	220114	0.474622	0.000680249	0.0027051	4.37376	9.76139
104	CG32813	Unknown 1	0.0209776	-0.00183355	225506	0.48625	0.0634451	0.175034	5.76541	8.78525
105	Rilpl	Unknown 1	0.00264407	-0.00396951	222742	0.48029	8.16767331818564e-05	0.000396193	0.795229	4.77223
106	Lrpprc2	Unknown 1	0.00491946	-0.00260498	225679	0.486623	0.00434251	0.014788	1.19284	3.90456
107	CG14785	Unknown 1	0	-0.000553834	230877	0.497831	0.139394	0.346497	0	0.433839
108	CG3719	Unknown 1	0.0582755	-0.00339385	216196	0.466175	0.00302857	0.0106253	15.3082	24.1866
109	png	Unknown 1	0.0099843	-0.0116532	213749	0.460898	2.07702356845077e-07	1.90101363471876e-06	2.7833	10.846
110	CG12773	Unknown 1	0.0156238	-0.0098677	213656	0.460698	3.30136243179299e-06	2.23953903105502e-05	4.97018	13.2321
111	MTPAP	Unknown 1	0.00465969	-0.00321804	223418	0.481747	0.000567315	0.00229637	1.39165	5.09761
112	CG11409	Unknown 1	0.00132853	-0.00158091	228292	0.492257	0.0176116	0.0540442	0.397614	1.95228
113	DAAM	Unknown 1	0.0188045	-0.0174958	210796	0.454532	2.96129504217597e-07	2.61786097323914e-06	5.36779	14.859
114	CG32811	Unknown 1	0	0	231883	0.5	1	1	0	0
115	Atf3	Unknown 1	0.0021251	-0.00377657	226257	0.487869	0.00271033	0.00958212	0.596421	3.03688
116	CG11403	Unknown 1	0.00696724	-0.00260362	223624	0.482191	0.00164738	0.00603917	1.98807	5.63991
117	CG11398	Unknown 1	0.008544	-0.00683031	219631	0.473582	3.90932611412384e-05	0.000203255	2.18688	7.59219
118	CG11384	Unknown 1	0	0	231883	0.5	1	1	0	0
119	eIF4E7	Unknown 1	0	-8.87152e-05	231380	0.498915	0.296537	0.620098	0	0.21692
120	CG14777	Unknown 1	0.00125928	-0.000931543	229544	0.494955	0.0746858	0.201177	0.397614	1.40998
121	CG14778	Unknown 1	0	-0.000268582	231632	0.499458	0.461033	0.829237	0	0.10846
122	CG14780	Unknown 1	0	0	231883	0.5	1	1	0	0
123	rush	Unknown 1	0.00662766	-0.00365045	224828	0.484789	0.00512949	0.0172706	1.98807	5.09761
124	inc	Unknown 1	0.0297394	-0.0162171	208832	0.450296	4.75459860444118e-07	4.01267469567451e-06	7.75348	18.5466
125	dor	Unknown 1	0.00713562	-0.003555	222147	0.479007	0.000384656	0.00160723	1.98807	6.29067
126	hfw	Unknown 1	0.0107257	0.000605488	225532	0.486306	0.0214533	0.0647986	2.98211	5.85683
127	CG14797	Unknown 1	0	-0.000888421	231380	0.498915	0.296537	0.620098	0	0.21692
128	b6	Unknown 1	0.00115725	0.00105893	232093	0.500453	0.663408	1	0.198807	0.10846
129	Scgdelta	Unknown 1	0	0	231883	0.5	1	1	0	0
130	CG3795	Unknown 1	0	0	231883	0.5	1	1	0	0
131	a6	Unknown 1	0.0052455	-0.0108624	216886	0.467664	6.47017570945248e-07	5.27139429382238e-06	1.59046	8.13449
132	CG3740	Unknown 1	0.0103516	-0.00509582	220354	0.475139	0.000182257	0.000821482	2.7833	7.91757
133	Mur2B	Unknown 1	0.00142491	-0.000266772	229798	0.495504	0.100254	0.26047	0.397614	1.30152
134	CG14795	Unknown 1	0	0	231883	0.5	1	1	0	0
135	sta	Unknown 1	1.14596	0.0701651	295088	0.636286	1.68153509439611e-17	1.20229759249322e-15	100	99.8915
136	snoRNA:M	Unknown 1	0	0	231883	0.5	1	1	0	0
137	Rab27	Unknown 1	0.00951377	-0.0083831	215960	0.465666	1.5931035416375e-06	1.17043673681752e-05	2.58449	9.65293
138	CG32808	Unknown 1	0.00269944	-1.16894e-05	230224	0.496423	0.248119	0.551495	0.795229	1.51844
139	O-fut2	Unknown 1	0.0135251	-0.00476664	220386	0.475209	0.000529934	0.00215433	3.77734	9.00217
140	CG14787	Unknown 1	0	-0.00190733	228865	0.493492	0.0102251	0.0326264	0	1.30152
141	CG32806	Unknown 1	0	0	231883	0.5	1	1	0	0
142	MED18	Unknown 1	0.0441232	-0.00567304	215443	0.464551	0.000710463	0.00281055	11.5308	19.9566
143	CG14803	Unknown 1	0.00265114	-0.0117491	215984	0.465717	3.11710705945972e-08	3.49112084510291e-07	0.795229	7.70065
144	Vps26	Unknown 1	0.0265848	-0.021294	203352	0.438481	8.47809850262702e-10	1.46989341158543e-08	6.75944	19.9566
145	CG14805	Unknown 1	0.0364891	-0.0163851	208818	0.450265	2.47293346657339e-06	1.72132732535045e-05	10.1392	21.2581
146	Coa8	Unknown 1	0.071918	-0.010003	212832	0.458922	0.000851556	0.00331769	18.6879	29.718
147	mRpL16	Unknown 1	0.0560434	-0.0174706	210424	0.45373	8.37677814861423e-05	0.000405017	15.7058	26.6811
148	mip130	Unknown 1	0.0151804	-0.00550898	218607	0.471373	0.000182791	0.000823433	4.37376	10.4121
149	Rbcn-3B	Unknown 1	0.0121207	-0.00590966	217225	0.468394	1.09259756083222e-05	6.49706633395738e-05	2.98211	9.54447
150	Ocrl	Unknown 1	0.00823967	-0.0076364	218124	0.470332	1.49815599980202e-05	8.56397137718618e-05	2.58449	8.67679
151	CG11596	Unknown 1	0.0249493	-0.0209742	204634	0.441245	4.62871084566503e-09	6.48418545190145e-08	7.15706	19.7397
152	CG3587	Unknown 1	0.0248604	0.00241432	223584	0.482104	0.0304203	0.0896708	7.15706	11.2798
153	CG4194	Unknown 1	0.0876386	0.00583024	227190	0.48988	0.412613	0.829237	23.2604	27.5488
154	Rtca	Unknown 1	0.00796391	-0.00113119	225332	0.485874	0.00995382	0.031869	2.18688	5.09761
155	CG4045	Unknown 1	0.0332716	-0.00514413	217073	0.468066	0.000818209	0.00319543	8.94632	16.1605
156	CG4199	Unknown 1	0.0138164	-0.00216753	221400	0.477395	0.00109157	0.00416206	3.57853	8.35141
157	CG14054	Unknown 1	0	0	231883	0.5	1	1	0	0
158	CG4281	Unknown 1	0.0213364	-0.0597827	183558	0.3958	1.04727448970531e-20	1.24800210023216e-18	6.16302	27.4403
159	Sik2	Unknown 1	0.00212888	0.0012193	231766	0.499748	0.908946	1	0.596421	0.650759
160	moody	Unknown 1	0.00684712	-0.000138069	229558	0.494987	0.242876	0.544241	1.78926	2.81996
161	CG4325	Unknown 1	0	-2.62359e-05	231632	0.499458	0.461033	0.829237	0	0.10846
162	Actn	Unknown 1	0.0242499	-0.0190068	208438	0.449446	1.50653685911962e-07	1.41957545370391e-06	6.95825	17.679
163	usp	Unknown 1	0.0130433	-0.0203926	208386	0.449335	2.02466902408358e-09	3.1635453501306e-08	3.57853	13.9913
164	PIG-K	Unknown 1	0.0315334	-0.00743102	214483	0.462481	9.3807079335776e-05	0.000448703	8.3499	16.8113
165	CG3857	Unknown 1	0.00673996	-0.00754885	221838	0.478339	0.000274851	0.00118958	1.98807	6.39913
166	eIF2Bepsilon	Unknown 1	0.0146269	-0.00867556	216806	0.467489	3.48551415340045e-05	0.000183354	4.37376	11.1714
167	Edem1	Unknown 1	0.0137241	-0.00485303	219609	0.473534	0.000262192	0.00113948	3.77734	9.32755
168	CG32801	Unknown 1	0.00077963	0.00077963	232344	0.500994	0.176242	0.418538	0.198807	0
169	trr	Unknown 1	0.012193	-0.0262452	205048	0.442138	2.92948920509106e-11	7.163422645828e-10	3.37972	15.1844
170	CG14818	Unknown 1	0.0482779	-0.0164852	209896	0.45259	3.09517654026334e-05	0.000164786	13.7177	24.8373
171	CG14817	Unknown 1	0.0566683	-0.0211091	206218	0.44466	3.30009778396665e-06	2.23953105119225e-05	15.1093	28.0911
172	Pgam5	Unknown 1	0.0558592	-0.0190095	205984	0.444156	3.04605528473041e-06	2.07976463768358e-05	15.1093	28.6334
173	Pex5	Unknown 1	0.00647782	-0.00253093	225096	0.485365	0.00661513	0.0218649	1.98807	4.98915
174	CG14814	Unknown 1	0.0333223	-0.0217635	205904	0.443981	1.1239688153302e-07	1.09547124176812e-06	9.34394	21.692
175	deltaCOP	Unknown 1	0.0449176	-0.0186538	208851	0.450337	8.20787137808391e-06	5.05916209942241e-05	12.5249	23.7527
176	CG14812	Unknown 1	0.048209	-0.0498287	190567	0.410912	4.94218417346118e-13	1.72879730138197e-11	13.5189	32.6464
177	CG14811	Unknown 1	0	-0.000101148	231128	0.498373	0.200767	0.45652	0	0.32538
178	CG4025	Unknown 1	0.00512048	-0.00255676	225862	0.487016	0.00875447	0.0282874	1.59046	4.22993
179	Unc-76	Unknown 1	0.0182382	-0.00359644	219363	0.473004	0.000561338	0.00227423	4.97018	10.7375
180	csw	Unknown 1	0.0165746	-0.00977997	214842	0.463256	1.21402308454741e-05	7.11963997253445e-05	5.16899	12.9067
181	D2hgdh	Unknown 1	0	-0.00205459	229368	0.494577	0.0191479	0.0583479	0	1.0846
182	Pgd	Unknown 1	0.0209147	-0.00462184	218191	0.470476	0.000325336	0.00138991	5.5666	11.9306
183	CG3630	Unknown 1	0.00669174	-0.00965919	217190	0.468319	1.42492535452169e-06	1.06526728197722e-05	1.78926	8.24295
184	ND-B14.5A	Unknown 1	0.0984846	-0.0236641	206770	0.44585	7.44610275075403e-05	0.000364755	25.6461	40.564
185	Cyp4d2	Unknown 1	0.000529768	-0.000994729	230081	0.496114	0.0932746	0.248108	0.198807	0.976139
186	Cyp4ae1	Unknown 1	0	-0.000243741	231128	0.498373	0.200767	0.45652	0	0.32538
187	pn	Unknown 1	0.00366416	-0.00240151	223964	0.482925	0.000494552	0.00202014	0.994036	4.44685
188	CG17776	Unknown 1	0.0959836	0.00546405	223504	0.481933	0.153982	0.380274	23.4592	30.4772
189	CG17777	Unknown 1	0	0	231883	0.5	1	1	0	0
190	CG3457	Unknown 1	0.0293222	-0.0216465	203870	0.439598	4.94078400168179e-09	6.84093834469883e-08	7.95229	21.0412
191	Mct1	Unknown 1	0.00435891	-0.00502904	223880	0.482743	0.000905457	0.00351009	1.39165	4.88069
192	CG14052	Unknown 1	0	0	231883	0.5	1	1	0	0
193	pcx	Unknown 1	0.0182552	-0.00730415	216010	0.465775	3.09094560327499e-05	0.000164632	4.97018	12.256
194	fs(1)K10	Unknown 1	0.0108597	-0.00716889	218300	0.470713	3.91434301635894e-05	0.000203457	3.18091	9.21909
195	Or2a	Unknown 1	0	-0.000211895	231380	0.498915	0.296537	0.620098	0	0.21692
196	CG3071	Unknown 1	0.0299905	-0.0202772	205727	0.443601	4.98388430703262e-08	5.29963902368877e-07	8.54871	20.8243
197	CG2854	Unknown 1	0	-2.88994e-05	231632	0.499458	0.461033	0.829237	0	0.10846
198	lncRNA:CR33218	Unknown 1	0	-0.000703789	231380	0.498915	0.296537	0.620098	0	0.21692
199	Raf	Unknown 1	0.00618699	-0.0202017	210859	0.454667	9.38814237399732e-10	1.62295014444103e-08	1.78926	10.9544
200	CG2841	Unknown 1	0.00781216	-0.0094332	217856	0.469754	5.93175578467291e-06	3.76393804228003e-05	2.18688	8.35141
201	mRpL14	Unknown 1	0.0514868	-0.0122458	209895	0.452588	2.67297517450537e-05	0.00014448	13.1213	24.5119
202	Ilp6	Unknown 1	0.0204194	0.00587126	232343	0.500992	0.873699	1	5.36779	5.31453
203	CG14050	Unknown 1	0.00447853	0.0025067	230451	0.496912	0.343962	0.707435	0.994036	1.6269
204	CG2865	Unknown 1	0.0890048	-0.0399698	199380	0.429914	1.83016960938281e-07	1.69240981726424e-06	22.664	39.2625
205	CG2918	Unknown 1	0.0622475	-0.0171881	209832	0.452453	8.28659807597785e-05	0.000401526	16.8986	28.6334
206	CG2924	Unknown 1	0.0948575	-0.208921	137602	0.296707	4.7802477987406e-42	6.10335210017773e-39	24.4533	63.6659
207	temp	Unknown 1	0.0102231	-0.000457597	223352	0.481604	0.00297999	0.0104719	2.7833	6.61605
208	CG3078	Unknown 1	0.000761824	0.000761824	232344	0.500994	0.176242	0.418538	0.198807	0
209	CG3191	Unknown 1	0	-0.00182699	230122	0.496204	0.0502582	0.141271	0	0.759219
210	crn	Unknown 1	0.023543	-0.0128467	210624	0.45416	6.16937297265544e-07	5.06092436375475e-06	6.16302	15.9436
211	kz	Unknown 1	0.0106003	-0.00994347	215942	0.465626	2.12944238450686e-06	1.51226788331585e-05	2.7833	9.86985
212	Vinc	Unknown 1	0.0125843	-0.00508002	219559	0.473426	0.000247418	0.00108132	3.77734	9.32755
213	FarO	Unknown 1	0	0	231883	0.5	1	1	0	0
214	CG14053	Unknown 1	0	-0.000545905	231128	0.498373	0.200767	0.45652	0	0.32538
215	Nmd3	Unknown 1	0.0226768	-0.00107107	221950	0.478583	0.00760102	0.0248116	6.16302	10.846
216	Cyp4d14	Unknown 1	0	-0.000107143	231128	0.498373	0.200767	0.45652	0	0.32538
217	Cyp4d1	Unknown 1	0	-6.18645e-05	231632	0.499458	0.461033	0.829237	0	0.10846
218	wapl	Unknown 1	0.0236912	-0.0478139	187019	0.403262	2.15605860748028e-18	1.80091343965935e-16	6.36183	26.5727
219	bcn92	Unknown 1	0.0620053	-0.00508515	215525	0.464728	0.00244133	0.0087034	16.1034	25.4881
220	ph-p	Unknown 1	0.0147817	-9.6912e-08	225444	0.486115	0.0306534	0.0902981	3.77734	6.72451
221	ph-d	Unknown 1	0.0111398	-0.00873438	219658	0.473639	0.000174189	0.000788859	3.37972	8.78525
222	CG16903	Unknown 1	0.0365376	-0.0111007	212155	0.457461	4.43605497050758e-05	0.000228383	10.5368	20.1735
223	AANATL7	Unknown 1	0	0	231883	0.5	1	1	0	0
224	wds	Unknown 1	0.0470482	-0.0297156	200662	0.432679	8.93786147962397e-09	1.15771213005999e-07	12.7237	27.8742
225	egh	Unknown 1	0.0717255	-0.103719	169017	0.364445	1.61165591386164e-22	2.5270481982699e-20	18.8867	47.18
226	Seipin	Unknown 1	0.00360924	-0.00674653	220475	0.475401	1.00444324906372e-05	6.04776950949925e-05	0.994036	5.96529
227	brv3	Unknown 1	0	0	231883	0.5	1	1	0	0
228	Tsp3A	Unknown 1	0.00649539	-0.00441919	222876	0.480579	0.000598147	0.00239997	1.78926	5.74837
229	eIF3g1	Unknown 1	0.160084	-0.0310647	210451	0.453787	0.00196031	0.00710619	39.7614	54.4469
230	Smyd3	Unknown 1	0.00140757	-0.00655362	220524	0.475506	1.98978741174097e-06	1.4277913943166e-05	0.397614	5.31453
231	Klp3A	Unknown 1	0.00856865	-0.00915264	217584	0.469169	8.4169844202403e-06	5.16845058439696e-05	2.58449	8.89371
232	CG13760	Unknown 1	0.00729795	-0.0153933	210029	0.452877	3.91233658310423e-10	7.27710888896859e-09	1.78926	11.3883
233	Vha36-3	Unknown 1	0.00151668	0.00115917	232554	0.501446	0.255605	0.564694	0.397614	0.10846
234	boi	Unknown 1	0.0124638	-0.00717838	216208	0.466201	5.05473610747716e-06	3.27367420004182e-05	3.18091	10.1952
235	tko	Unknown 1	0.107889	-0.0107171	217370	0.468706	0.0210887	0.063708	27.833	38.0694
236	gt	Unknown 1	0.0006114	-0.00348435	228824	0.493404	0.0197708	0.0600923	0.198807	1.51844
237	CG32797	Unknown 1	0	-0.000479614	231632	0.499458	0.461033	0.829237	0	0.10846
238	CG12496	Unknown 1	0.00444459	0.00190024	232190	0.500662	0.802039	1	0.994036	0.867679
239	sgg	Unknown 1	0.0738161	-0.0376786	197284	0.425394	1.46590631937365e-08	1.79350276925421e-07	19.6819	37.744
240	per	Unknown 1	0.000672314	0.000634799	231842	0.499912	0.945213	1	0.198807	0.21692
241	CG2662	Unknown 1	0.00800963	-0.00114822	223390	0.481688	0.00131939	0.00493289	1.98807	5.74837
242	eIF2Bbeta	Unknown 1	0.0152259	-0.0018715	221110	0.47677	0.00116595	0.00441929	3.97614	8.89371
243	CG2681	Unknown 1	0.00136662	0.00130475	232554	0.501448	0.254896	0.563755	0.397614	0.10846
244	CG2694	Unknown 1	0.0119116	-0.0108392	214234	0.461944	6.55142646098325e-07	5.32545466075833e-06	3.18091	11.0629
245	fs(1)Yb	Unknown 1	0	-0.00094325	229368	0.494577	0.0191479	0.0583479	0	1.0846
246	fs(1)Ya	Unknown 1	0.0181705	-0.0122874	216544	0.466926	3.3098451390929e-05	0.000174988	4.57256	11.4967
247	dwg	Unknown 1	0.00926129	-0.00722875	220292	0.475008	0.000168412	0.000765217	2.7833	7.91757
248	CG2712	Unknown 1	0.00736628	0.00173443	228350	0.492382	0.0963033	0.254573	1.78926	3.36226
249	CG12498	Unknown 1	0	-2.35445e-05	231632	0.499458	0.461033	0.829237	0	0.10846
250	w	Unknown 1	0.00251085	-0.00120825	229512	0.494888	0.0987902	0.257205	0.596421	1.6269
251	CG32795	Unknown 1	0.028054	-0.000513549	221762	0.478178	0.0107188	0.0341225	7.35586	12.3644
252	Syx4	Unknown 1	0.000571796	-0.00074382	230585	0.497201	0.17684	0.418706	0.198807	0.759219
253	crm	Unknown 1	0.00848351	-0.0127675	212232	0.457627	1.22610663008232e-08	1.52516743303559e-07	2.18688	10.846
254	CG2701	Unknown 1	0.00855191	-0.00674071	220088	0.474567	8.26606539119685e-05	0.000400748	2.38569	7.59219
255	CG2685	Unknown 1	0.0122277	-0.0136347	211436	0.455912	5.93230782124867e-08	6.17588831128829e-07	3.57853	12.6898
256	CG2680	Unknown 1	0	0	231883	0.5	1	1	0	0
257	Ugalt	Unknown 1	0.0122026	-0.00815146	218595	0.471348	6.69372280997203e-05	0.0003308	3.37972	9.32755
258	Spg7	Unknown 1	0.0102819	-0.00318871	220624	0.475723	0.000299301	0.00128761	2.98211	8.02603
259	dyw	Unknown 1	0	-4.28325e-05	231128	0.498373	0.200767	0.45652	0	0.32538
260	CG2652	Unknown 1	0	0	231883	0.5	1	1	0	0
261	HLH3B	Unknown 1	0.00326328	0.00111425	231974	0.500197	0.935551	1	0.795229	0.759219
262	N	Unknown 1	0.245532	-0.0424471	210170	0.453181	0.00264022	0.00935644	52.4851	67.5705
263	CG3939	Unknown 1	0.0158836	-0.012233	213699	0.460791	1.42858253191643e-06	1.06735859651423e-05	4.17495	12.3644
264	dnc	Unknown 1	0.0322256	-0.0300102	200066	0.431393	1.23888295534403e-10	2.62381905530504e-09	8.15109	22.9935
265	ng1	Unknown 1	0	0	231883	0.5	1	1	0	0
266	Sgs4	Unknown 1	0	-2.04902e-05	231632	0.499458	0.461033	0.829237	0	0.10846
267	CG10801	Unknown 1	0	0	231883	0.5	1	1	0	0
268	CG12206	Unknown 1	0.0045795	-0.000465182	229374	0.49459	0.174196	0.418538	1.39165	2.49458
269	CG16781	Unknown 1	0	0	231883	0.5	1	1	0	0
270	CG16782	Unknown 1	0.00153465	0.000965607	232304	0.500908	0.536495	0.945279	0.397614	0.21692
271	CG14269	Unknown 1	0	-9.94561e-05	231380	0.498915	0.296537	0.620098	0	0.21692
272	tRNA:Gln-TTG-2-1	Unknown 1	0	0	231883	0.5	1	1	0	0
273	CG12535	Unknown 1	0.00342271	0.00178871	231443	0.499051	0.745642	1	0.994036	1.19306
274	CG10793	Unknown 1	0	0	231883	0.5	1	1	0	0
275	Pig1	Unknown 1	0	-0.000207725	231632	0.499458	0.461033	0.829237	0	0.10846
276	ng4	Unknown 1	0	0	231883	0.5	1	1	0	0
277	ng3	Unknown 1	0	0	231883	0.5	1	1	0	0
278	ng2	Unknown 1	0	0	231883	0.5	1	1	0	0
279	CG14265	Unknown 1	0	-0.00484803	228614	0.49295	0.00749607	0.0244824	0	1.40998
280	Fcp3C	Unknown 1	0	-0.000563608	231128	0.498373	0.200767	0.45652	0	0.32538
281	CG18508	Unknown 1	0.0302115	-0.00899084	212277	0.457724	1.22558176606736e-05	7.175654788226e-05	7.95229	17.3536
282	CG3526	Unknown 1	0	-5.84661e-05	231128	0.498373	0.200767	0.45652	0	0.32538
283	CG32793	Unknown 1	0	-7.97791e-05	231632	0.499458	0.461033	0.829237	0	0.10846
284	CG3592	Unknown 1	0	0	231883	0.5	1	1	0	0
285	CG3598	Unknown 1	0	0	231883	0.5	1	1	0	0
286	CG14420	Unknown 1	0	0	231883	0.5	1	1	0	0
287	CG14421	Unknown 1	0	0	231883	0.5	1	1	0	0
288	CG14422	Unknown 1	0	0	231883	0.5	1	1	0	0
289	CG14423	Unknown 1	0	-0.000205917	231632	0.499458	0.461033	0.829237	0	0.10846
290	CG17959	Unknown 1	0	0	231883	0.5	1	1	0	0
291	CG3603	Unknown 1	0.00730194	-0.00345103	225356	0.485926	0.00680337	0.0224249	1.78926	4.66377
292	kirre	Unknown 1	0.0332841	-0.00672146	221300	0.477179	0.0096923	0.0311376	8.15109	13.1236
293	CG4116	Unknown 1	0.000908672	0.00078012	232093	0.500453	0.663408	1	0.198807	0.10846
294	rst	Unknown 1	0.0561868	-0.0141832	210910	0.454776	6.90639954597607e-05	0.000340651	13.9165	24.6204
295	CG14424	Unknown 1	0	-0.000226293	231632	0.499458	0.461033	0.829237	0	0.10846
296	CG14419	Unknown 1	0	-6.18645e-05	231632	0.499458	0.461033	0.829237	0	0.10846
297	CG14418	Unknown 1	0	-1.8122e-05	231632	0.499458	0.461033	0.829237	0	0.10846
298	CG14417	Unknown 1	0	0	231883	0.5	1	1	0	0
299	CG14416	Unknown 1	0	0	231883	0.5	1	1	0	0
300	CG10802	Unknown 1	0.0125334	-0.0107778	214906	0.463392	2.24106560568045e-06	1.58211088868634e-05	3.57853	11.1714
301	CG10803	Unknown 1	0.0161183	-0.00565564	217229	0.468402	4.44642828241275e-05	0.000228851	4.17495	10.846
302	CG13021	Unknown 1	0	0	231883	0.5	1	1	0	0
303	ppk8	Unknown 1	0	-0.000246851	231380	0.498915	0.296537	0.620098	0	0.21692
304	Ilp7	Unknown 1	0.000626918	0.000626918	232344	0.500994	0.176242	0.418538	0.198807	0
305	Mnt	Unknown 1	0.0647377	-0.019873	204488	0.44093	1.50474555174166e-06	1.11283933543162e-05	16.3022	30.6941
306	Rala	Unknown 1	0.0702845	-0.0247893	204878	0.441769	3.41278230316912e-06	2.30630043428972e-05	17.8926	32.2126
307	Parg	Unknown 1	0.0101754	-0.00987565	217361	0.468687	9.08189627770283e-06	5.52737133006259e-05	2.7833	9.21909
308	CG2875	Unknown 1	0.0171075	-0.0183093	208416	0.449399	1.65679320329238e-08	2.00508994643543e-07	4.97018	15.5098
309	DIP-alpha	Unknown 1	0.0029775	0.00017615	229478	0.494815	0.120774	0.310624	0.795229	1.84382
310	Gas8	Unknown 1	0.00279015	0.00242364	232729	0.501824	0.378822	0.774707	0.795229	0.433839
311	CG14270	Unknown 1	0.0344299	-0.0162831	208755	0.45013	1.43037809216996e-06	1.06755776190138e-05	9.34394	20.3905
312	CG10804	Unknown 1	0.000780705	0.000780705	232344	0.500994	0.176242	0.418538	0.198807	0
313	tRNA:Gln-CTG-2-1	Unknown 1	0	0	231883	0.5	1	1	0	0
314	tRNA:Pro-CGG-3-1	Unknown 1	0	0	231883	0.5	1	1	0	0
315	CG2930	Unknown 1	0.00379901	-0.000672207	230890	0.497858	0.521602	0.923314	1.19284	1.6269
316	CG15239	Unknown 1	0.00782256	-0.00219235	228192	0.492042	0.115352	0.297708	2.38569	4.01302
317	Glos	Unknown 1	0.00596677	-0.0113677	216092	0.465949	5.92634220258124e-07	4.88397265427107e-06	1.98807	8.89371
318	Gem4b	Unknown 1	0	-0.000197358	230374	0.496746	0.0700155	0.189482	0	0.650759
319	Gem4c	Unknown 1	0	-0.000925798	230122	0.496204	0.0502582	0.141271	0	0.759219
320	Vap33	Unknown 1	0.144484	-0.0767689	181692	0.391776	5.03483035335484e-13	1.7509259254128e-11	32.6044	59.6529
321	CG6414	Unknown 1	0.000476701	0.000476701	232344	0.500994	0.176242	0.418538	0.198807	0
322	CG6428	Unknown 1	0.0063005	-0.00192376	224623	0.484346	0.00338808	0.0117436	1.78926	4.98915
323	lva	Unknown 1	0.019352	-0.010057	215236	0.464105	2.85079944074157e-05	0.000153165	5.76541	13.3406
324	CG2938	Unknown 1	0.00722104	-0.0169578	210700	0.454324	1.31664250528683e-09	2.17903621682143e-08	1.98807	11.2798
325	lncRNA:roX1	Unknown 1	0.281581	-0.0186079	223022	0.480892	0.218737	0.494426	55.2684	64.5336
326	CG15375	Unknown 1	0	-2.06512e-05	231632	0.499458	0.461033	0.829237	0	0.10846
327	brn	Unknown 1	0.0087377	-0.00239751	223581	0.482099	0.00246639	0.00878923	2.38569	6.07375
328	cib	Unknown 1	0.148514	-0.00893251	220950	0.476425	0.10165	0.263829	36.1829	45.8785
329	dgt4	Unknown 1	0.0194925	-0.016828	209526	0.451792	8.81176096968098e-08	8.8340004112758e-07	5.36779	15.5098
330	tyf	Unknown 1	0.0382123	-0.0469341	187918	0.405201	1.39964029541339e-15	7.67440806150748e-14	10.1392	30.5857
331	GlcAT-I	Unknown 1	0.0222885	-0.00719702	217101	0.468126	0.000220176	0.000972484	6.36183	13.2321
332	CG15570	Unknown 1	0	-0.000678407	230374	0.496746	0.0700155	0.189482	0	0.650759
333	CG12691	Unknown 1	0	0	231883	0.5	1	1	0	0
334	CG15572	Unknown 1	0	0	231883	0.5	1	1	0	0
335	CG3626	Unknown 1	0.0046132	-0.00197769	225660	0.486582	0.00566068	0.0188637	1.39165	4.12148
336	CG12688	Unknown 1	0	-2.11378e-05	231632	0.499458	0.461033	0.829237	0	0.10846
337	CG12693	Unknown 1	0.00101776	0.00101776	232344	0.500994	0.176242	0.418538	0.198807	0
338	mRpL33	Unknown 1	0.104533	0.00518123	223337	0.481573	0.162028	0.398658	26.4414	34.1649
339	mei-9	Unknown 1	0.00463157	-0.00270167	222948	0.480735	0.000241778	0.00105874	1.19284	5.09761
340	CG15579	Unknown 1	0	-0.000433835	230626	0.497289	0.0982783	0.256194	0	0.542299
341	CG12692	Unknown 1	0	-5.58299e-05	231128	0.498373	0.200767	0.45652	0	0.32538
342	CG15578	Unknown 1	0	0	231883	0.5	1	1	0	0
343	CG15577	Unknown 1	0	0	231883	0.5	1	1	0	0
344	CG15576	Unknown 1	0	0	231883	0.5	1	1	0	0
345	Muc4B	Unknown 1	0	0	231883	0.5	1	1	0	0
346	Femcoat	Unknown 1	0.000484228	0.000484228	232344	0.500994	0.176242	0.418538	0.198807	0
347	CG15571	Unknown 1	0	0	231883	0.5	1	1	0	0
348	Fas2	Unknown 1	0.182319	0.0107037	232288	0.500873	0.952408	1	40.7555	47.2885
349	Tip60	Unknown 1	0.00886097	-0.0147154	212300	0.457775	3.84322954118694e-08	4.18633321442514e-07	2.7833	11.3883
350	Nsun2	Unknown 1	0.0229416	-0.000926741	221828	0.478318	0.00707969	0.0232799	6.16302	10.9544
351	Xpac	Unknown 1	0.00683868	-0.00277366	222912	0.480656	0.000629133	0.00251414	1.78926	5.74837
352	CG6379	Unknown 1	0.00731578	-0.00622007	221068	0.47668	0.000166734	0.000759137	2.18688	6.94143
353	bi	Unknown 1	0.0275198	-0.0035356	220823	0.476152	0.00369253	0.0127224	6.36183	11.4967
354	CG3556	Unknown 1	0.00315496	0.0021574	231978	0.500204	0.933431	1	0.795229	0.759219
355	CHOp24	Unknown 1	0.201937	0.0218992	236941	0.510906	0.468194	0.841187	46.1233	53.5792
356	CG3568	Unknown 1	0.00335678	-0.00352827	225940	0.487185	0.00412707	0.0141135	0.994036	3.57918
357	CG15912	Unknown 1	0.00387376	-0.00222392	225955	0.487218	0.00422251	0.0144123	0.994036	3.57918
358	CG3527	Unknown 1	0.0439091	-0.0141812	211836	0.456773	6.92196266022263e-05	0.000341324	12.1272	22.1258
359	CG3546	Unknown 1	0	-0.000370133	231632	0.499458	0.461033	0.829237	0	0.10846
360	Pp2C1	Unknown 1	0.0521082	-0.051392	187478	0.404251	2.48295910740205e-14	1.12078015264676e-12	13.5189	34.8156
361	CG11444	Unknown 1	0.0972454	-0.0343931	200684	0.432726	1.0098593231376e-06	7.84495236900681e-06	25.0497	42.0824
362	CG11436	Unknown 1	0.00924803	-0.00460711	221323	0.47723	0.000363041	0.00153087	2.58449	7.26681
363	Usf	Unknown 1	0.0119115	-0.0103985	214945	0.463477	1.36220726385702e-06	1.0239467973694e-05	3.18091	10.7375
364	rb	Unknown 1	0.0155004	-0.0248046	202467	0.436571	9.32982916034347e-12	2.50406450812522e-10	4.37376	17.462
365	lncRNA:CR32773	Unknown 1	0	-0.000808145	228865	0.493492	0.0102251	0.0326264	0	1.30152
366	ctp	Unknown 1	0.295619	-0.130821	170848	0.368394	1.11824294367267e-16	7.40318245116627e-15	60.4374	81.9957
367	Pdha	Unknown 1	0.0361779	-0.0115508	210013	0.452843	5.55669798907069e-06	3.55644637493039e-05	9.74155	20.3905
368	CG7024	Unknown 1	0	0	231883	0.5	1	1	0	0
369	CG6978	Unknown 1	0	0	231883	0.5	1	1	0	0
370	CG12682	Unknown 1	0	-8.61571e-06	231632	0.499458	0.461033	0.829237	0	0.10846
371	boil	Unknown 1	0	0	231883	0.5	1	1	0	0
372	CG6927	Unknown 1	0.0113822	-0.0118704	213490	0.460339	2.97663868132809e-07	2.62882492236856e-06	3.18091	11.3883
373	CG32772	Unknown 1	0.0251159	-0.0250709	203140	0.438023	7.37691316116697e-10	1.29530768915383e-08	6.95825	20.0651
374	CG6903	Unknown 1	0.00335126	-0.00889433	217956	0.469971	5.46851837608366e-07	4.55285356183025e-06	0.994036	7.04989
375	Ptp4E	Unknown 1	0.0192365	-0.013401	209964	0.452737	7.17984713912482e-08	7.32532920158996e-07	4.77137	14.7505
376	CG12680	Unknown 1	0	0	231883	0.5	1	1	0	0
377	CG15468	Unknown 1	0	-0.000435052	230626	0.497289	0.0982783	0.256194	0	0.542299
378	CG2861	Unknown 1	0	-8.97841e-05	231380	0.498915	0.296537	0.620098	0	0.21692
379	CG15471	Unknown 1	0	0	231883	0.5	1	1	0	0
380	CG2871	Unknown 1	0	0	231883	0.5	1	1	0	0
381	Klf15	Unknown 1	0	-0.000307063	231632	0.499458	0.461033	0.829237	0	0.10846
382	CG15472	Unknown 1	0	0	231883	0.5	1	1	0	0
383	Rpn13R	Unknown 1	0	-0.000461279	231380	0.498915	0.296537	0.620098	0	0.21692
384	CG15465	Unknown 1	0	0	231883	0.5	1	1	0	0
385	snf	Unknown 1	0.0751291	-0.0380073	197482	0.425821	1.90095738937195e-08	2.26376030785183e-07	20.0795	37.8525
386	dhd	Unknown 1	0.452542	-0.0237033	230298	0.496583	0.825066	1	67.5944	54.5553
387	CG4198	Unknown 1	0	-0.000498643	230626	0.497289	0.0982783	0.256194	0	0.542299
388	Sas10	Unknown 1	0.0395956	-0.00523613	216130	0.466034	0.000791818	0.00310049	10.5368	18.4382
389	Rnp4F	Unknown 1	0.00503775	-0.0135204	214713	0.462977	3.50078445065022e-08	3.85560825972721e-07	1.39165	8.89371
390	CG15930	Unknown 1	0	-0.000231167	230374	0.496746	0.0700155	0.189482	0	0.650759
391	TrxT	Unknown 1	0.000659434	0.000185415	231340	0.498829	0.475525	0.846277	0.198807	0.433839
392	CG17764	Unknown 1	0.000685121	0.000685121	232344	0.500994	0.176242	0.418538	0.198807	0
393	CG3323	Unknown 1	0	-0.00077736	230877	0.497831	0.139394	0.346497	0	0.433839
394	CG5062	Unknown 1	0	-0.000454063	231632	0.499458	0.461033	0.829237	0	0.10846
395	CG32767	Unknown 1	0.105391	-0.148657	160386	0.345833	6.8790055088394e-26	1.59691199312343e-23	25.2485	56.5076
396	XRCC1	Unknown 1	0.0117266	-0.0129142	212648	0.458525	2.1342787094791e-07	1.94644040469076e-06	3.57853	12.1475
397	CanB	Unknown 1	0	-0.00186371	229871	0.495662	0.0362829	0.105388	0	0.867679
398	SK	Unknown 1	0.00110025	-0.00124465	230044	0.496034	0.132515	0.337615	0.397614	1.19306
399	Usp16-45	Unknown 1	0.0266371	-0.0189122	206613	0.445511	4.06978836422184e-08	4.41161109826958e-07	7.35586	19.0889
400	CG16756	Unknown 1	0	0	231883	0.5	1	1	0	0
401	CG15784	Unknown 1	0.0025035	-0.00124085	227726	0.491036	0.0198624	0.0602991	0.795229	2.60304
402	SPR	Unknown 1	0.000615122	-0.0010418	230585	0.497201	0.17684	0.418706	0.198807	0.759219
403	CG4151	Unknown 1	0	0	231883	0.5	1	1	0	0
404	CG12730	Unknown 1	0.0282671	0.0119418	235686	0.5082	0.236175	0.530499	7.55467	6.18221
405	Pop1	Unknown 1	0.00961993	-0.00360372	221326	0.477235	0.000459213	0.00189004	2.7833	7.48373
406	Mlc-c	Unknown 1	0.123226	-0.0293061	206029	0.444252	9.68646153681602e-05	0.000461968	30.6163	47.18
407	RhoGAP5A	Unknown 1	0.0119637	0.000258488	223079	0.481016	0.00330048	0.0114734	3.18091	7.15835
408	CG32762	Unknown 1	0	0	231883	0.5	1	1	0	0
409	frma	Unknown 1	0	0	231883	0.5	1	1	0	0
410	NAAT1	Unknown 1	0	0	231883	0.5	1	1	0	0
411	CG3309	Unknown 1	0.00559999	-0.0155955	211375	0.455779	1.7445229163566e-09	2.77926445007792e-08	1.78926	10.7375
412	CG4119	Unknown 1	0.0141896	-0.036958	196828	0.424412	3.10367957759905e-15	1.63171389557597e-13	3.77734	19.1974
413	RpL35	Unknown 1	0.995084	0.0609997	283710	0.611754	2.92419177841231e-12	8.68271229885714e-11	99.006	99.6746
414	Gr5a	Unknown 1	0.000351235	-0.000356811	231588	0.499364	0.665083	1	0.198807	0.32538
415	cv	Unknown 1	0.019145	-0.00686696	218974	0.472165	0.000455119	0.00187492	5.16899	11.0629
416	AdamTS-B	Unknown 1	0.0105493	0.00218537	231339	0.498827	0.809039	1	2.98211	3.2538
417	CG15773	Unknown 1	0	0	231883	0.5	1	1	0	0
418	CG4078	Unknown 1	0.00279689	-0.00510491	223460	0.481837	0.000180207	0.000812817	0.795229	4.44685
419	CG15772	Unknown 1	0	-0.000521819	230877	0.497831	0.139394	0.346497	0	0.433839
420	CG15771	Unknown 1	0.0265662	-0.0175846	210236	0.453325	1.37829245833977e-06	1.03343027234998e-05	7.55467	17.5705
421	CG15767	Unknown 1	0.000879134	0.000879134	232344	0.500994	0.176242	0.418538	0.198807	0
422	CG12239	Unknown 1	0	-5.03394e-05	231128	0.498373	0.200767	0.45652	0	0.32538
423	Cpr5C	Unknown 1	0	0	231883	0.5	1	1	0	0
424	Prosbeta2R1	Unknown 1	0	0	231883	0.5	1	1	0	0
425	CG15765	Unknown 1	0	-0.000610274	231128	0.498373	0.200767	0.45652	0	0.32538
426	tRNA:Glu-CTC-6-1Psi	Unknown 1	0	0	231883	0.5	1	1	0	0
427	CG12729	Unknown 1	0	0	231883	0.5	1	1	0	0
428	CG15764	Unknown 1	0	0	231883	0.5	1	1	0	0
429	CG16721	Unknown 1	0.0149764	-0.00204568	222474	0.479712	0.00457099	0.0155041	4.37376	8.67679
430	CG4020	Unknown 1	0	-0.000601518	229620	0.495119	0.0263109	0.078176	0	0.976139
431	CG12236	Unknown 1	0.00891942	-0.00505361	221045	0.47663	0.000348386	0.00147674	2.7833	7.59219
432	Shmt	Unknown 1	0.0375792	-0.0134932	211102	0.455191	1.19681239216867e-05	7.02793085085905e-05	9.54274	19.6312
433	Usp30	Unknown 1	0.0176026	-0.00375871	219424	0.473135	0.000517819	0.00210988	4.77137	10.5206
434	mof	Unknown 1	0.0106853	-0.000435825	223320	0.481535	0.00404589	0.0138758	3.18091	7.04989
435	GAA1	Unknown 1	0.0184815	-0.0039358	219163	0.472572	0.000551237	0.00223483	5.16899	11.0629
436	AgmNAT	Unknown 1	0	-0.00127553	230374	0.496746	0.0700155	0.189482	0	0.650759
437	CG3108	Unknown 1	0.00126189	-0.00107047	230048	0.496042	0.133359	0.339379	0.397614	1.19306
438	CG3097	Unknown 1	0.00481621	-0.000901196	229115	0.494031	0.140136	0.348197	1.39165	2.60304
439	MAPk-Ak2	Unknown 1	0.0219471	-0.0163055	206772	0.445853	1.39151115176442e-08	1.71067825569388e-07	6.16302	17.679
440	lin-52	Unknown 1	0.0327144	-0.00546207	216372	0.466555	0.000512062	0.00208689	8.94632	16.5944
441	IntS6	Unknown 1	0.021114	-0.0538659	183632	0.395958	1.05953772729344e-20	1.25425409770664e-18	5.96421	27.4403
442	Snx27	Unknown 1	0.00858833	-0.0127228	213179	0.459669	3.5073527355646e-08	3.86046367907741e-07	2.18688	10.4121
443	CG33080	Unknown 1	0	0	231883	0.5	1	1	0	0
444	CG3149	Unknown 1	0.0126045	0.0013195	225726	0.486725	0.0343014	0.100251	3.57853	6.39913
445	PGAP1	Unknown 1	0.00632896	0.0021922	228860	0.493482	0.144599	0.358588	1.78926	3.14534
446	Tre1	Unknown 1	0.0521744	-0.00968572	213774	0.460953	0.00056167	0.00227506	14.5129	23.9696
447	Rab18	Unknown 1	0.0350581	-0.00178701	220090	0.47457	0.00852803	0.0276107	10.1392	16.1605
448	Sirt4	Unknown 1	0.00675486	0.000814155	227354	0.490234	0.0417891	0.12019	1.78926	3.7961
449	CG3726	Unknown 1	0.00906652	-0.0107798	215386	0.464428	8.3205397739998e-07	6.61903197419877e-06	2.58449	9.86985
450	CG12728	Unknown 1	0.00997218	-0.0120143	214382	0.462262	3.91625135275594e-07	3.37363821351867e-06	2.7833	10.5206
451	CG32756	Unknown 1	0.00851796	-0.0101147	213491	0.460342	5.16332598880641e-08	5.47416678825116e-07	2.18688	10.3037
452	CG6041	Unknown 1	0.00134507	0.00104984	231803	0.499827	0.92393	1	0.397614	0.433839
453	CG32755	Unknown 1	0	-0.000322732	231128	0.498373	0.200767	0.45652	0	0.32538
454	CG6048	Unknown 1	0	0	231883	0.5	1	1	0	0
455	CG6067	Unknown 1	0	0	231883	0.5	1	1	0	0
456	Grip	Unknown 1	0.00297346	-0.00381904	226926	0.489311	0.0115499	0.0365342	0.994036	3.14534
457	CG5966	Unknown 1	0.00383017	-0.00450395	224451	0.483975	0.000836133	0.00326116	0.994036	4.22993
458	MCTS1	Unknown 1	0.0968514	-0.0229761	206895	0.446119	6.71092695907631e-05	0.000331467	24.2545	39.3709
459	CG5937	Unknown 1	0.00443513	0.00303267	231694	0.499592	0.885783	1	0.994036	1.0846
460	CG5921	Unknown 1	0.000700798	-0.000909415	230335	0.496662	0.128716	0.328847	0.198807	0.867679
461	Nep1	Unknown 1	0.000651989	-0.000738153	230335	0.496662	0.128716	0.328847	0.198807	0.867679
462	Efr	Unknown 1	0.00388257	-0.00350438	224963	0.485079	0.00146597	0.00543993	0.994036	4.01302
463	sqh	Unknown 1	0.12609	-0.0258187	207928	0.448348	0.000323389	0.00138358	31.8091	47.6139
464	Btnd	Unknown 1	0	-0.000472301	231128	0.498373	0.200767	0.45652	0	0.32538
465	vanin-like	Unknown 1	0	-2.11378e-05	231632	0.499458	0.461033	0.829237	0	0.10846
466	CG32751	Unknown 1	0	0	231883	0.5	1	1	0	0
467	CG32750	Unknown 1	0	0	231883	0.5	1	1	0	0
468	Mipp2	Unknown 1	0.000706411	-0.0042105	227072	0.489626	0.00241041	0.0085983	0.198807	2.27766
469	raptor	Unknown 1	0.0284443	-0.0152381	209919	0.45264	1.52315099859145e-06	1.1259852812168e-05	7.95229	18.3297
470	CG4660	Unknown 1	0	0	231883	0.5	1	1	0	0
471	CG4666	Unknown 1	0.00173598	0.000165659	230800	0.497665	0.313208	0.65153	0.397614	0.867679
472	Tsp5D	Unknown 1	0.000351235	-7.04778e-05	231590	0.499368	0.667221	1	0.198807	0.32538
473	rux	Unknown 1	0.0116794	-0.00573784	221529	0.477674	0.000829116	0.00323591	3.18091	7.80911
474	mab-21	Unknown 1	0.0247748	0.00758693	231536	0.499251	0.917076	1	6.95825	7.37527
475	CG4766	Unknown 1	0.000721778	0.000353068	231842	0.499912	0.945213	1	0.198807	0.21692
476	fs(1)M3	Unknown 1	0.00334333	-0.00659785	221738	0.478125	2.59263053297407e-05	0.000140605	0.795229	5.20607
477	CG14445	Unknown 1	0	-5.08761e-05	231380	0.498915	0.296537	0.620098	0	0.21692
478	Spx	Unknown 1	0.030169	-0.0199223	206316	0.44487	9.86372120774684e-08	9.76268087422341e-07	8.74751	20.7158
479	CG3781	Unknown 1	0.0154235	-0.00486426	220888	0.476291	0.00164231	0.00602428	4.77137	9.76139
480	Spt6	Unknown 1	0.0413747	-0.0713661	179708	0.387497	1.15026877365701e-19	1.12355488137263e-17	11.1332	34.5987
481	wuho	Unknown 1	0.0248319	-0.00574344	216954	0.467809	0.000253504	0.00110414	6.75944	13.7744
482	mldr	Unknown 1	0.00394092	-0.00669973	221430	0.47746	4.51530375007628e-05	0.000231795	1.19284	5.74837
483	CG3815	Unknown 1	0.010013	-0.00966787	214722	0.462998	4.21517497891189e-07	3.60853700900623e-06	2.58449	10.1952
484	CG3823	Unknown 1	0	-0.000466015	231632	0.499458	0.461033	0.829237	0	0.10846
485	CG15894	Unknown 1	0.000678254	0.000678254	232344	0.500994	0.176242	0.418538	0.198807	0
486	CG3842	Unknown 1	0.0115504	0.000746934	228410	0.492511	0.189075	0.444874	3.37972	4.98915
487	CG3847	Unknown 1	0.0199039	-0.0231074	204262	0.440441	4.3304941982313e-10	7.96374318861981e-09	5.5666	18.0043
488	tRNA:Phe-GAA-1-1	Unknown 1	0	0	231883	0.5	1	1	0	0
489	CG3918	Unknown 1	0.0389495	-0.0435743	192455	0.414983	4.63233074106263e-13	1.63319353050285e-11	10.9344	29.1757
490	Spat	Unknown 1	0.00152352	0.000454673	231263	0.498663	0.581982	1	0.596421	0.867679
491	dx	Unknown 1	0.0154616	-0.0100314	215634	0.464964	9.48486830367364e-06	5.74718715010733e-05	4.17495	11.4967
492	RpL7A	Unknown 1	1.05214	0.0598438	284829	0.614165	9.89306904391848e-13	3.21524743927351e-11	99.8012	99.8915
493	CG3342	Unknown 1	0.0107934	-0.00376545	222510	0.479789	0.00165347	0.00605649	2.98211	7.15835
494	PpV	Unknown 1	0.018207	-0.012767	210350	0.45357	8.02664091386806e-08	8.10600035793172e-07	4.57256	14.3167
495	swa	Unknown 1	0.0467401	-0.0214005	206218	0.444659	1.26893392541555e-06	9.6208385045038e-06	12.9225	25.5965
496	swaPsi	Unknown 1	0.000616592	-0.000331842	231340	0.498829	0.475525	0.846277	0.198807	0.433839
497	ND-B16.6	Unknown 1	0.145498	-0.0192159	213628	0.460639	0.00674358	0.0222525	35.9841	48.2646
498	CG12219	Unknown 1	0.00776591	-0.00615417	220272	0.474964	0.00012738	0.000593257	2.58449	7.70065
499	Rpt4	Unknown 1	0.0857162	-0.0414434	195864	0.422334	9.74551982838849e-09	1.25054678343463e-07	21.8688	40.9978
500	Top3beta	Unknown 1	0.0138351	-0.01618	208257	0.449056	3.52128802067198e-09	5.12148278026945e-08	3.97614	14.5336
501	dbe	Unknown 1	0.0283788	-0.0172256	208407	0.44938	3.0793080530427e-07	2.71145967724819e-06	7.75348	18.6551
502	aru	Unknown 1	0.0262071	0.00138033	226394	0.488165	0.1347	0.342627	7.15706	9.86985
503	CG4291	Unknown 1	0.00845801	-0.00683812	219641	0.473603	3.96658723243773e-05	0.000205993	2.18688	7.59219
504	drongo	Unknown 1	0.0263859	-0.0111769	214754	0.463067	8.41863733046672e-05	0.000406821	7.95229	15.9436
505	CG3862	Unknown 1	0.00839325	-0.00155462	224039	0.483086	0.00450262	0.0152896	2.58449	6.07375
506	PGAP2	Unknown 1	0.00743719	-0.0086807	219643	0.473607	2.88285597929213e-05	0.000154655	1.98807	7.37527
507	CG15880	Unknown 1	0	0	231883	0.5	1	1	0	0
508	Saf6	Unknown 1	0.00922634	-0.0035832	222352	0.47945	0.000778567	0.00305195	2.38569	6.61605
509	Pkg21D	Unknown 1	0	-0.000158308	231632	0.499458	0.461033	0.829237	0	0.10846
510	Eaat2	Unknown 1	0	-0.000231922	231632	0.499458	0.461033	0.829237	0	0.10846
511	lectin-21Cb	Unknown 1	0	0	231883	0.5	1	1	0	0
512	Plc21C	Unknown 1	0.0117512	-0.0210632	207330	0.447058	5.98850164851911e-10	1.07258984937153e-08	3.57853	14.4252
513	CG33127	Unknown 1	0	-0.000644926	231380	0.498915	0.296537	0.620098	0	0.21692
514	al	Unknown 1	0.0068925	0.00355349	233531	0.503554	0.263966	0.582016	1.78926	1.0846
515	RpI135	Unknown 1	0.00366552	-0.00643298	222699	0.480197	0.000121107	0.000566846	0.994036	4.98915
516	RpLP1	Unknown 1	1.38496	0.103543	330732	0.713145	1.88399128437233e-40	1.68381721040777e-37	100	100
517	CG13692	Unknown 1	0	-0.00030925	230122	0.496204	0.0502582	0.141271	0	0.759219
518	BBS8	Unknown 1	0.00087844	0.000756814	231340	0.498829	0.475525	0.846277	0.198807	0.433839
519	ex	Unknown 1	0.0305983	0.00308131	228126	0.491898	0.33173	0.687339	8.74751	10.7375
520	shv	Unknown 1	0.00907092	-0.00433021	222802	0.480419	0.00146648	0.00544069	2.58449	6.61605
521	CG4133	Unknown 1	0.0105231	0.00596015	231218	0.498565	0.762443	1	2.7833	3.14534
522	MED15	Unknown 1	0.0134784	-0.010866	213316	0.459965	4.59376192302627e-07	3.89902632355625e-06	3.57853	11.9306
523	ush	Unknown 1	0.012849	3.26752293076937e-07	226164	0.487669	0.0465316	0.132529	3.57853	6.18221
524	Tspo	Unknown 1	0.0173546	-0.023729	204458	0.440863	2.29399308780851e-10	4.56119315290069e-09	4.97018	17.2451
525	CG2794	Unknown 1	0.012109	-0.00175915	224687	0.484484	0.0139374	0.0435163	3.37972	6.61605
526	Sf3b1	Unknown 1	0.0103514	-0.012658	215306	0.464255	1.39862133493538e-06	1.04735468629953e-05	2.98211	10.3037
527	cold	Unknown 1	0.0857609	-0.00120339	217700	0.469418	0.016637	0.0512294	22.2664	32.1041
528	Pph13	Unknown 1	0.00174396	0.00164809	232304	0.500908	0.536495	0.945279	0.397614	0.21692
529	Gsc	Unknown 1	0	-0.00351849	226853	0.489154	0.000884158	0.00343423	0	2.1692
530	Ptth	Unknown 1	0	-0.00020624	231380	0.498915	0.296537	0.620098	0	0.21692
531	Ipk2	Unknown 1	0.0157892	-0.0119632	213900	0.461225	2.73035517756462e-06	1.88253071798156e-05	4.57256	12.6898
532	Nle	Unknown 1	0.0289268	-0.0101185	217230	0.468403	0.000607453	0.00243622	8.15109	14.9675
533	CG11835	Unknown 1	0	-3.93072e-05	231380	0.498915	0.296537	0.620098	0	0.21692
534	Ets21C	Unknown 1	0	-0.000400044	230626	0.497289	0.0982783	0.256194	0	0.542299
535	Spp	Unknown 1	0.134861	0.00763338	225956	0.487221	0.362509	0.742959	33.002	41.6486
536	lwr	Unknown 1	0.113793	-0.0716036	186168	0.401427	1.18359742378715e-11	3.12508182425336e-10	30.0199	51.6269
537	cbt	Unknown 1	0.0084168	-0.00497516	224252	0.483547	0.00446916	0.0151933	2.38569	5.74837
538	CG4297	Unknown 1	0.00638279	0.00314132	232796	0.501969	0.564895	0.987143	1.78926	1.40998
539	crq	Unknown 1	0.0233377	-0.0217354	204591	0.441151	1.14801168301027e-09	1.93045238323693e-08	5.96421	18.4382
540	CG11885	Unknown 1	0.0409447	-0.0158829	209262	0.451223	7.59332396222335e-06	4.70959978573013e-05	11.5308	22.6681
541	CG13690	Unknown 1	0.022507	-0.0190535	206440	0.445139	1.83197328934039e-08	2.19186897904682e-07	6.75944	18.4382
542	CG4213	Unknown 1	0.00226566	0.0012413	232224	0.500735	0.751071	1	0.795229	0.650759
543	Ent1	Unknown 1	0.0212161	-0.00535875	218790	0.471767	0.000663914	0.00264485	5.96421	12.039
544	CG31921	Unknown 1	0.000651989	0.000363557	232093	0.500453	0.663408	1	0.198807	0.10846
545	CG11911	Unknown 1	0	0	231883	0.5	1	1	0	0
546	CG11912	Unknown 1	0	0	231883	0.5	1	1	0	0
547	dbr	Unknown 1	0.0203877	-0.0202396	209024	0.45071	1.09859855698947e-07	1.07367136173793e-06	6.16302	16.3774
548	galectin	Unknown 1	0.0214628	-0.00822626	215731	0.465172	5.41158646625941e-05	0.000273177	5.96421	13.449
549	CG11374	Unknown 1	0	-2.35445e-05	231632	0.499458	0.461033	0.829237	0	0.10846
550	Zir	Unknown 1	0.0200142	-0.0100561	215106	0.463826	2.60680705750438e-05	0.000141245	5.76541	13.449
551	CG11377	Unknown 1	0.0193208	-0.00327077	220366	0.475166	0.00163126	0.00598864	5.36779	10.7375
552	Gs1	Unknown 1	0.0513299	-0.058953	182026	0.392495	3.39150941645025e-17	2.34973762864528e-15	13.1213	36.8764
553	CG11454	Unknown 1	0.0383369	-0.00366946	216900	0.467692	0.00132756	0.00495618	10.5368	18.1128
554	ND-15	Unknown 1	0.154852	-0.0193465	214213	0.461899	0.0101175	0.0323697	38.171	52.82
555	CG3436	Unknown 1	0.0519512	-0.0181387	204300	0.440524	3.90017720391675e-07	3.3630326830686e-06	13.5189	27.5488
556	mRpL10	Unknown 1	0.0494354	-0.00748113	213582	0.460539	0.000380163	0.0015918	13.3201	23.102
557	Tbc1d15-17	Unknown 1	0.0071392	-0.0279518	203372	0.438522	2.92530394251845e-13	1.07805915588295e-11	2.18688	14.6421
558	CG13693	Unknown 1	0.000515025	-8.13128e-06	231842	0.499912	0.945213	1	0.198807	0.21692
559	CG3345	Unknown 1	0.000607248	0.000607248	232344	0.500994	0.176242	0.418538	0.198807	0
560	smo	Unknown 1	0.0184949	-0.0152284	211005	0.454982	3.87071199542843e-07	3.34246265305716e-06	5.36779	14.859
561	CG11562	Unknown 1	0.0366698	-0.0202971	204199	0.440306	3.73088554514831e-08	4.08303451929108e-07	9.94036	23.2104
562	Stip1	Unknown 1	0.0258584	-0.0265586	203510	0.438819	1.39854847636329e-09	2.29349119403612e-08	7.15706	20.1735
563	Pi3K21B	Unknown 1	0.0169953	-0.0173296	209769	0.452316	4.24783819758863e-08	4.5879219203563e-07	4.57256	14.5336
564	U2af38	Unknown 1	0.0506157	-0.0356699	195918	0.422449	1.85048908280832e-10	3.77166389454946e-09	13.7177	31.128
565	Amnionless	Unknown 1	0.00206015	0.00014357	231759	0.499733	0.903501	1	0.596421	0.650759
566	CG3625	Unknown 1	0.145819	0.0167662	234771	0.506227	0.656257	1	35.9841	39.3709
567	CG11601	Unknown 1	0.0122367	-0.0026758	222028	0.47875	0.0021406	0.00770814	3.77734	8.24295
568	CG3645	Unknown 1	0.00798107	-0.00201932	224098	0.483214	0.00323846	0.0112819	2.18688	5.63991
569	CG17075	Unknown 1	0.00492902	0.0022333	232125	0.500522	0.869931	1	1.39165	1.30152
570	CG11617	Unknown 1	0.000839152	0.000394536	231340	0.498829	0.475525	0.846277	0.198807	0.433839
571	CG3709	Unknown 1	0.00440447	-0.00315455	224438	0.483946	0.00118905	0.00449254	1.19284	4.44685
572	CG31974	Unknown 1	0	0	231883	0.5	1	1	0	0
573	CG31975	Unknown 1	0	0	231883	0.5	1	1	0	0
574	ovm	Unknown 1	0	0	231883	0.5	1	1	0	0
575	CG13694	Unknown 1	0.000535814	3.93941280451546e-05	231842	0.499912	0.945213	1	0.198807	0.21692
576	Nhe1	Unknown 1	0.0110173	0.0037445	228964	0.493707	0.238881	0.536028	2.98211	4.33839
577	net	Unknown 1	0.00206312	-0.000646359	230015	0.495972	0.168084	0.413102	0.596421	1.40998
578	Cda5	Unknown 1	0.00154933	-0.00154214	229542	0.494951	0.0744378	0.20063	0.397614	1.40998
579	Ir21a	Unknown 1	0	0	231883	0.5	1	1	0	0
580	l(2)gl	Unknown 1	0.0541092	-0.0530079	186702	0.402579	1.84671702710934e-14	8.51615576025756e-13	14.5129	35.7918
581	Spn77Bc	Unknown 1	0	-0.000741544	231380	0.498915	0.296537	0.620098	0	0.21692
582	eRF1	Unknown 1	0.0611774	-0.0288139	200303	0.431905	4.73268712406646e-08	5.0626440659897e-07	16.1034	32.538
583	CG5618	Unknown 1	0.00174765	-0.000773613	230297	0.49658	0.177214	0.418706	0.397614	1.0846
584	kin17	Unknown 1	0.0247126	-0.0119656	211079	0.455141	1.69267435375624e-06	1.23144298223007e-05	6.75944	16.4859
585	CG5665	Unknown 1	0	0	231883	0.5	1	1	0	0
586	in	Unknown 1	0.000972198	-0.00235445	228830	0.493417	0.0200133	0.0606645	0.198807	1.51844
587	CG13247	Unknown 1	0.00219564	-0.000260091	231008	0.498113	0.456715	0.829237	0.596421	0.976139
588	RhoBTB	Unknown 1	0.0233207	-0.0361223	197616	0.426113	1.20172037868869e-12	3.87739201607587e-11	6.75944	22.1258
589	zye	Unknown 1	0	-7.31951e-05	231128	0.498373	0.200767	0.45652	0	0.32538
590	CtIP	Unknown 1	0.0092549	-0.00891296	218324	0.470762	2.39928421567626e-05	0.000131073	2.7833	8.78525
591	CG5910	Unknown 1	0.00767471	0.00273315	231041	0.498184	0.658725	1	1.98807	2.38612
592	mag	Unknown 1	0	-8.13341e-05	231632	0.499458	0.461033	0.829237	0	0.10846
593	CG5955	Unknown 1	0	0	231883	0.5	1	1	0	0
594	CG5969	Unknown 1	0.0662932	-0.00450616	216092	0.465949	0.00455664	0.0154613	17.8926	27.4403
595	isoQC	Unknown 1	0.00753777	-0.0102669	217820	0.469677	5.61393952715765e-06	3.58517931575359e-05	2.18688	8.35141
596	ND-39	Unknown 1	0.137549	0.0223467	235586	0.507985	0.566117	0.98899	34.1948	39.2625
597	CG32425	Unknown 1	0.0379483	-0.00174866	218610	0.47138	0.00359726	0.0124157	10.1392	17.0282
598	CG18281	Unknown 1	0	-0.00028967	231632	0.499458	0.461033	0.829237	0	0.10846
599	CG17637	Unknown 1	0	0	231883	0.5	1	1	0	0
600	CG5078	Unknown 1	0	0	231883	0.5	1	1	0	0
601	CG5104	Unknown 1	0.0220812	-0.00333151	218507	0.471158	0.000549047	0.00222696	5.96421	12.256
602	CG4858	Unknown 1	0.0145264	-0.00315576	221736	0.47812	0.00222635	0.00799598	4.17495	8.78525
603	CG13250	Unknown 1	0	-2.06512e-05	231632	0.499458	0.461033	0.829237	0	0.10846
604	knrl	Unknown 1	0.0165317	0.00349408	232074	0.500413	0.944468	1	4.77137	4.77223
605	Rcd2	Unknown 1	0	-8.13341e-05	231632	0.499458	0.461033	0.829237	0	0.10846
606	mTerf3	Unknown 1	0.0139648	-0.000617104	223776	0.482518	0.00780291	0.0254334	3.57853	7.26681
607	BNIP3	Unknown 1	0.0662753	-0.008786	218385	0.470895	0.0123964	0.038995	17.2962	24.8373
608	ZnT77C	Unknown 1	0	-0.00521946	226853	0.489154	0.000884158	0.00343423	0	2.1692
609	CG32428	Unknown 1	0.055705	-0.0296067	199898	0.431031	1.76462621998924e-08	2.11838103977889e-07	15.1093	31.0195
610	atk	Unknown 1	0	0	231883	0.5	1	1	0	0
611	CG5199	Unknown 1	0.0244645	-0.0143148	209850	0.45249	6.39524456391351e-07	5.22224744540676e-06	6.95825	17.2451
612	Hpd	Unknown 1	0	-0.000248639	231632	0.499458	0.461033	0.829237	0	0.10846
613	mRpL15	Unknown 1	0.0359592	-0.0100139	212805	0.458863	4.98170960157818e-05	0.000253337	9.74155	18.9805
614	Las	Unknown 1	0.0186367	-0.00952746	217252	0.468453	0.000104956	0.000496847	5.16899	11.8221
615	CG5262	Unknown 1	0.00531087	-0.00204224	224677	0.484462	0.00210709	0.00759513	1.39165	4.55531
616	CG5274	Unknown 1	0.0085311	-0.00220888	223565	0.482064	0.00296183	0.0104259	2.58449	6.29067
617	CG5282	Unknown 1	0.00132257	0.000338535	231050	0.498203	0.413495	0.829237	0.397614	0.759219
618	CG13248	Unknown 1	0	-2.35445e-05	231632	0.499458	0.461033	0.829237	0	0.10846
619	trbl	Unknown 1	0.0124416	-0.00433819	222236	0.4792	0.00154797	0.00572286	3.18091	7.48373
620	CG5498	Unknown 1	0.00806187	-0.00484164	221800	0.47826	0.000448569	0.00185134	2.38569	6.83297
621	Ide	Unknown 1	0.011947	0.00135001	225711	0.486692	0.03061	0.0901852	3.37972	6.18221
622	Toll-9	Unknown 1	0	-0.000374551	231632	0.499458	0.461033	0.829237	0	0.10846
623	Rbbp5	Unknown 1	0.00655868	-0.0078509	219627	0.473573	1.98687616055229e-05	0.000110433	1.78926	7.15835
624	CG13251	Unknown 1	0	0	231883	0.5	1	1	0	0
625	CG13252	Unknown 1	0.00803642	0.0034073	232489	0.501307	0.738768	1	2.18688	1.95228
626	CG4186	Unknown 1	0.00758077	-0.0029183	223335	0.481568	0.00156814	0.00578543	2.18688	5.96529
627	Pitslre	Unknown 1	0.0525429	-0.0225575	203904	0.439669	3.40924240014317e-07	2.97269306841752e-06	14.1153	28.0911
628	Pex14	Unknown 1	0.0302368	-0.016729	208698	0.450008	9.90864188492488e-07	7.71079554606148e-06	8.94632	19.8482
629	tzn	Unknown 1	0.0670242	-0.0346511	200134	0.43154	6.93884340671323e-08	7.124171504595e-07	17.6938	33.8395
630	Spc105R	Unknown 1	0.0116	-0.0202532	208766	0.450153	2.93244053559092e-09	4.37540689262836e-08	3.57853	13.7744
631	HIPP1	Unknown 1	0.0292011	-0.01827	208538	0.449662	5.69392513763933e-07	4.72291934270547e-06	8.3499	19.3059
632	CG3288	Unknown 1	0	-0.000252579	231632	0.499458	0.461033	0.829237	0	0.10846
633	CG13255	Unknown 1	0.00727349	0.0020839	232705	0.501772	0.645304	1	2.18688	1.84382
634	CG11456	Unknown 1	0.00239371	-0.00583132	221468	0.477544	1.87802181781993e-05	0.000105168	0.795229	5.31453
635	CG11458	Unknown 1	0	0	231883	0.5	1	1	0	0
636	CG10589	Unknown 1	0	0	231883	0.5	1	1	0	0
637	fng	Unknown 1	0.0183753	-0.000955136	226462	0.488312	0.0944833	0.250206	5.16899	7.70065
638	CG32432	Unknown 1	0	0	231883	0.5	1	1	0	0
639	CSN3	Unknown 1	0.0150905	-0.00976251	213793	0.460993	2.04636885561855e-06	1.46315373176726e-05	4.37376	12.5813
640	CG3634	Unknown 1	0.00430265	-0.00941395	217938	0.46993	8.7860278239589e-07	6.93991371424062e-06	1.19284	7.26681
641	CG3698	Unknown 1	0	0	231883	0.5	1	1	0	0
642	Six4	Unknown 1	0.0035478	-0.00176049	229676	0.495241	0.173292	0.418538	0.994036	1.95228
643	CG11396	Unknown 1	0.0102519	-0.00655696	220798	0.476097	0.000275005	0.00118967	2.7833	7.70065
644	CG11399	Unknown 1	0.0171725	-0.0148848	209875	0.452545	4.92612817366793e-08	5.25071801456853e-07	4.57256	14.5336
645	Pex16	Unknown 1	0.00688545	-0.0128021	211992	0.45711	3.87516754059374e-09	5.5592792767346e-08	1.78926	10.5206
646	CG4042	Unknown 1	0.0202331	-0.0129341	211506	0.456062	9.5236979885999e-07	7.44689858032472e-06	5.76541	15.0759
647	CG4074	Unknown 1	0.0109146	0.00314508	228222	0.492107	0.1598	0.393556	3.18091	4.88069
648	Gr77a	Unknown 1	0	0	231883	0.5	1	1	0	0
649	cmpy	Unknown 1	0.00160708	0.00028957	230550	0.497125	0.23621	0.530499	0.397614	0.976139
650	kni	Unknown 1	0.0186621	-0.00716315	220781	0.476061	0.00190279	0.00692012	5.16899	10.1952
651	CG10588	Unknown 1	0	0	231883	0.5	1	1	0	0
652	CR33283	Unknown 1	0	0	231883	0.5	1	1	0	0
653	CG12984	Unknown 1	0	-0.00138203	228865	0.493492	0.0102251	0.0326264	0	1.30152
654	Pdss2	Unknown 1	0.01663	-0.00502358	221365	0.47732	0.00303327	0.0106397	5.16899	9.97831
655	Sin	Unknown 1	0.0132317	0.000542052	225716	0.486703	0.0340103	0.0994983	3.57853	6.39913
656	siz	Unknown 1	0.0248598	-0.0165734	211422	0.455881	2.78020314510557e-06	1.91359765955957e-05	7.15706	16.4859
657	CG33284	Unknown 1	0	-0.000949224	230877	0.497831	0.139394	0.346497	0	0.433839
658	ICA69	Unknown 1	0.00493376	0.00274666	231160	0.498441	0.632902	1	1.19284	1.51844
659	CG10512	Unknown 1	0.00629689	0.00288013	232035	0.500328	0.932351	1	1.98807	1.95228
660	CG10508	Unknown 1	0.00315533	0.00186229	232224	0.500735	0.751071	1	0.795229	0.650759
661	Ilk	Unknown 1	0.0337406	-0.0109432	208494	0.449567	7.24262706985665e-07	5.82113124432048e-06	8.54871	19.8482
662	Eip78C	Unknown 1	0.020511	0.00695314	233280	0.503012	0.620148	1	5.36779	4.88069
663	CG12975	Unknown 1	0.0178766	-0.00809356	220074	0.474538	0.00123791	0.00466043	5.36779	10.7375
664	CG10510	Unknown 1	0	0	231883	0.5	1	1	0	0
665	CG33056	Unknown 1	0.00343871	-0.00184633	227459	0.490461	0.0202469	0.0613205	0.994036	2.92842
666	CG33054	Unknown 1	0.00732319	-0.00753806	216922	0.467741	1.54969033788717e-06	1.1422975171024e-05	1.98807	8.56833
667	park	Unknown 1	0.00414666	-0.00333829	224922	0.484991	0.00196984	0.00713927	1.19284	4.22993
668	Ac78C	Unknown 1	0	-0.00164893	229620	0.495119	0.0263109	0.078176	0	0.976139
669	CG10565	Unknown 1	0.0907993	-0.0321415	202280	0.436169	2.47192998427217e-06	1.72129912227757e-05	23.6581	40.1302
670	ko	Unknown 1	0.00515246	0.00187793	232607	0.501561	0.604285	1	1.39165	1.0846
671	CG33285	Unknown 1	0	0	231883	0.5	1	1	0	0
672	CG10584	Unknown 1	0.0062796	-0.00602519	219442	0.473175	1.15253727483757e-05	6.79024515086404e-05	1.59046	7.04989
673	skd	Unknown 1	0.115038	-0.0772894	181849	0.392114	1.36660697719413e-13	5.41537450845016e-12	29.0258	53.0369
674	CG33286	Unknown 1	0	0	231883	0.5	1	1	0	0
675	CG33287	Unknown 1	0	0	231883	0.5	1	1	0	0
676	CG12983	Unknown 1	0	0	231883	0.5	1	1	0	0
677	CG10587	Unknown 1	0	0	231883	0.5	1	1	0	0
678	CG11037	Unknown 1	0	0	231883	0.5	1	1	0	0
679	Sems	Unknown 1	0	0	231883	0.5	1	1	0	0
680	Cpr78Cb	Unknown 1	0.004911	0.00248836	233352	0.503168	0.246901	0.548992	1.39165	0.759219
681	Cpr78Cc	Unknown 1	0.00142623	0.000444398	231089	0.498288	0.340566	0.700925	0.198807	0.542299
682	CG7632	Unknown 1	0.00763817	-0.00404229	222316	0.479371	0.00057954	0.00233738	2.18688	6.39913
683	Tsr1	Unknown 1	0.0224316	-0.0135852	214042	0.461531	1.86922278918603e-05	0.000104741	6.56064	14.7505
684	CG32436	Unknown 1	0	-8.37805e-05	230877	0.497831	0.139394	0.346497	0	0.433839
685	CG32437	Unknown 1	0	0	231883	0.5	1	1	0	0
686	CG32440	Unknown 1	0	0	231883	0.5	1	1	0	0
687	CG33288	Unknown 1	0	-0.000652729	231128	0.498373	0.200767	0.45652	0	0.32538
688	Aef1	Unknown 1	0.0165469	-0.0261469	201715	0.43495	1.03134364180029e-11	2.74743183266472e-10	4.97018	18.4382
689	CG7519	Unknown 1	0.0552961	-0.033365	198045	0.427036	3.02147635731437e-09	4.49325207046543e-08	15.1093	31.5618
690	Est-Q	Unknown 1	0.00100546	0.000519132	231591	0.49937	0.66829	1	0.198807	0.32538
691	M6	Unknown 1	0.0448108	0.00935892	229520	0.494904	0.587484	1	11.9284	13.7744
692	Cdk12	Unknown 1	0.044585	-0.076339	174580	0.376439	7.7361741193898e-22	1.10627289907274e-19	12.5249	38.3948
693	CG7611	Unknown 1	0.0327262	-0.0246321	205456	0.443017	5.54111986198081e-08	5.80583338410943e-07	9.14513	21.3666
694	ppk5	Unknown 1	0	-6.307e-05	231128	0.498373	0.200767	0.45652	0	0.32538
695	Rpn10	Unknown 1	0.0651283	-0.021861	205011	0.442057	2.71573584740913e-06	1.87427715337599e-05	16.6998	31.128
696	VhaM9.7-b	Unknown 1	0.12651	-0.0209809	210652	0.454222	0.00123884	0.00466196	30.4175	45.2278
697	CG33290	Unknown 1	0	-2.0803e-05	231632	0.499458	0.461033	0.829237	0	0.10846
698	CG7634	Unknown 1	0	0	231883	0.5	1	1	0	0
699	SMC5	Unknown 1	0.027786	-0.0299823	201819	0.435174	3.44003294543781e-10	6.51383356988356e-09	7.55467	21.2581
700	EMC10	Unknown 1	0.133198	0.00127747	223299	0.481491	0.187866	0.442089	32.4056	42.2993
701	CRIF	Unknown 1	0.0496409	-0.00849175	215926	0.465593	0.0019169	0.00696715	14.1153	22.5597
702	CG7173	Unknown 1	0.00826463	0.00489108	232294	0.500887	0.81465	1	1.98807	1.84382
703	Wnk	Unknown 1	0.00919324	-0.0186431	209170	0.451025	7.90416919209257e-10	1.38110483195166e-08	2.58449	12.5813
704	Mkrn1	Unknown 1	0.049451	-0.0262999	201709	0.434937	2.64412540326374e-08	3.0277861360243e-07	12.7237	27.7657
705	SAK	Unknown 1	0.0146652	-0.010695	216456	0.466734	2.44356569800661e-05	0.000133167	4.37376	11.2798
706	Hr78	Unknown 1	0.0325195	-0.0017805	218555	0.471261	0.00216399	0.00778925	8.74751	15.4013
707	CG7202	Unknown 1	0	-7.58535e-05	231128	0.498373	0.200767	0.45652	0	0.32538
708	Neu2	Unknown 1	0	-0.000550918	231128	0.498373	0.200767	0.45652	0	0.32538
709	croc	Unknown 1	0.00064382	-0.00234408	229329	0.494493	0.0367346	0.106544	0.198807	1.30152
710	CG5664	Unknown 1	0.00397801	-0.00937948	218430	0.470993	1.53885100277937e-06	1.13524398162118e-05	1.19284	7.04989
711	barc	Unknown 1	0.0252512	-0.0136539	212250	0.457667	8.34653780119503e-06	5.13577842328265e-05	7.55467	16.7028
712	sa	Unknown 1	0	0	231883	0.5	1	1	0	0
713	CG12971	Unknown 1	0	0	231883	0.5	1	1	0	0
714	ebd2	Unknown 1	0.0104483	0.0033627	227084	0.489652	0.0569256	0.158176	2.58449	4.77223
715	Tbc1d8-9	Unknown 1	0.0206352	-0.0279757	200356	0.432021	1.00119628314756e-11	2.67509470272985e-10	5.96421	20.1735
716	Pc	Unknown 1	0.0126555	-0.0150763	211012	0.454996	3.86418944982562e-08	4.2040405609028e-07	3.57853	12.9067
717	CG11309	Unknown 1	0.00916531	-0.00150578	225275	0.485751	0.0131279	0.0411614	2.58449	5.53145
718	Cpr78Ca	Unknown 1	0	-0.00041492	231632	0.499458	0.461033	0.829237	0	0.10846
719	CG12974	Unknown 1	0.00152777	0.000450738	231799	0.499819	0.920115	1	0.397614	0.433839
720	ppl	Unknown 1	0.0545516	0.000347736	219300	0.472869	0.0129147	0.0405357	14.1153	21.3666
721	CG9389	Unknown 1	0	0	231883	0.5	1	1	0	0
722	CG9391	Unknown 1	0.0151629	-0.0122266	213590	0.460554	2.46098773216639e-06	1.71501581725046e-05	4.77137	13.0152
723	CG11307	Unknown 1	0.0101135	-0.00929661	214959	0.463507	7.54340595084546e-07	6.04385393865363e-06	2.7833	10.3037
724	Alg11	Unknown 1	0.0619906	-0.0023092	216784	0.467443	0.00447299	0.0152005	15.7058	24.295
725	ORMDL	Unknown 1	0.0164947	-0.00113961	221648	0.477931	0.00277523	0.00979414	4.57256	9.32755
726	CG32444	Unknown 1	0	-0.000278959	231632	0.499458	0.461033	0.829237	0	0.10846
727	CG32445	Unknown 1	0	0	231883	0.5	1	1	0	0
728	Atox1	Unknown 1	0.0786826	-0.0386832	195804	0.422205	5.45515586912808e-09	7.49507387860603e-08	20.4771	39.2625
729	CG11249	Unknown 1	0	0	231883	0.5	1	1	0	0
730	CG11248	Unknown 1	0.00618247	-0.0160039	213312	0.459957	2.51928116273887e-08	2.89968775170363e-07	1.98807	10.0868
731	Rpb8	Unknown 1	0.0560453	-0.0149729	209816	0.452417	4.16337370429068e-05	0.000215274	14.7117	26.0304
732	CG14573	Unknown 1	0	-0.000331114	231380	0.498915	0.296537	0.620098	0	0.21692
733	CG14572	Unknown 1	0	0	231883	0.5	1	1	0	0
734	CG14564	Unknown 1	0	0	231883	0.5	1	1	0	0
735	CG7370	Unknown 1	0	0	231883	0.5	1	1	0	0
736	eg	Unknown 1	0.00132355	-0.00208159	229292	0.494413	0.0558725	0.155564	0.397614	1.51844
737	CycH	Unknown 1	0.0091979	-0.00569844	218439	0.471011	1.57689896616069e-05	8.96535274176921e-05	2.38569	8.35141
738	CG7407	Unknown 1	0.0205329	-0.0230933	205344	0.442774	2.76537955090205e-09	4.15039122354106e-08	6.16302	18.1128
739	CG7414	Unknown 1	0.0810627	-0.024923	204828	0.441663	8.59679936562885e-06	5.26259550207588e-05	21.2724	36.2256
740	CG14563	Unknown 1	0	0	231883	0.5	1	1	0	0
741	P5CDh1	Unknown 1	0.00347066	-0.00620982	219727	0.473789	4.28028126889681e-06	2.83160724209957e-05	0.994036	6.29067
742	CG7148	Unknown 1	0.00691036	-0.00270102	224344	0.483745	0.00326326	0.0113528	1.98807	5.31453
743	CG32448	Unknown 1	0.0419194	-0.00746919	216032	0.465821	0.00101385	0.00388645	11.5308	19.5228
744	Syn1	Unknown 1	0.000823146	3.8385268714061e-05	231089	0.498288	0.340566	0.700925	0.198807	0.542299
745	CG14565	Unknown 1	0	0	231883	0.5	1	1	0	0
746	CG14566	Unknown 1	0.000676063	6.84434716455122e-05	231842	0.499912	0.945213	1	0.198807	0.21692
747	CG14567	Unknown 1	0.00072729	0.000409428	232093	0.500453	0.663408	1	0.198807	0.10846
748	CG14568	Unknown 1	0	-0.000157869	231632	0.499458	0.461033	0.829237	0	0.10846
749	CG14569	Unknown 1	0.000629642	-0.000193626	231590	0.499368	0.667221	1	0.198807	0.32538
750	CG14570	Unknown 1	0	0	231883	0.5	1	1	0	0
751	CG11247	Unknown 1	0.0192918	-0.00260742	220572	0.475611	0.00169131	0.0061875	5.16899	10.4121
752	CG32447	Unknown 1	0.00412436	0.00175176	231898	0.500031	0.991999	1	1.19284	1.19306
753	Als2	Unknown 1	0.00494131	-0.0037024	223621	0.482185	0.000946906	0.00365571	1.59046	5.20607
754	Cpr78E	Unknown 1	0.00260548	0.000675243	231972	0.500193	0.936964	1	0.795229	0.759219
755	MED1	Unknown 1	0.0115827	-0.0214461	206064	0.444329	7.51746444395077e-11	1.68600598413576e-09	3.18091	14.6421
756	CG7166	Unknown 1	0.00376745	0.00268654	232692	0.501744	0.472486	0.846277	0.994036	0.650759
757	S1P	Unknown 1	0.00205438	-0.00306043	226211	0.48777	0.0038532	0.0132479	0.795229	3.2538
758	SLC22A	Unknown 1	0	-1.60948e-05	231632	0.499458	0.461033	0.829237	0	0.10846
759	CG14562	Unknown 1	0.00557482	-0.00513359	222384	0.479519	0.00026427	0.00114823	1.59046	5.74837
760	CR7448	Unknown 1	0	-0.000430838	231380	0.498915	0.296537	0.620098	0	0.21692
761	CG7458	Unknown 1	0.00355352	0.00216554	231943	0.500129	0.96258	1	0.994036	0.976139
762	Chs2	Unknown 1	0.00269154	0.00136548	231974	0.500197	0.935551	1	0.795229	0.759219
763	CG7470	Unknown 1	0.00508266	0.000741449	230873	0.497822	0.5418	0.952747	1.39165	1.84382
764	Act79B	Unknown 1	0	0	231883	0.5	1	1	0	0
765	Oct-TyrR	Unknown 1	0	-0.000850145	231128	0.498373	0.200767	0.45652	0	0.32538
766	CG14561	Unknown 1	0.0232024	-0.0183826	208889	0.450419	2.30185155230395e-07	2.08437672226105e-06	6.95825	17.462
767	RpLP0	Unknown 1	0.824013	0.0540487	269536	0.58119	3.93735684256106e-07	3.38855337317183e-06	98.4095	98.59
768	msopa	Unknown 1	0	0	231883	0.5	1	1	0	0
769	CG7130	Unknown 1	0.00470056	-0.00732045	218978	0.472172	2.95819936886008e-06	2.0283012550201e-05	1.19284	6.83297
770	CG7133	Unknown 1	0.0225361	-0.0162185	207984	0.448466	7.09848691631484e-08	7.25889322821097e-07	6.56064	17.5705
771	CG7139	Unknown 1	0.0278516	-0.0648399	182980	0.394554	5.15308517818551e-20	5.32435824046624e-18	7.55467	29.1757
772	CG7140	Unknown 1	0	0	231883	0.5	1	1	0	0
773	DNApol-eta	Unknown 1	0.00848258	-0.0112992	214181	0.46183	1.59459346555465e-07	1.4931041486008e-06	2.38569	10.1952
774	tRNA:Cys-GCA-4-1	Unknown 1	0	0	231883	0.5	1	1	0	0
775	Ddx1	Unknown 1	0.0136337	-0.00617567	219708	0.473749	0.000394727	0.00164508	4.17495	9.65293
776	Csp	Unknown 1	0.0597282	-0.0713359	178006	0.383828	2.45389066588772e-18	1.98476450917389e-16	16.1034	41.2148
777	Srpk79D	Unknown 1	0.00259925	0.00192801	232726	0.501818	0.380516	0.777872	0.795229	0.433839
778	IleRS	Unknown 1	0.0201697	-0.0192656	206314	0.444868	4.36397271609683e-09	6.1616123459898e-08	5.5666	17.2451
779	CG32450	Unknown 1	0	0	231883	0.5	1	1	0	0
780	CG11449	Unknown 1	0	0	231883	0.5	1	1	0	0
781	CG11438	Unknown 1	0.00616714	0.00373321	233298	0.503051	0.349723	0.718539	1.78926	1.19306
782	CG11437	Unknown 1	0.0145353	0.0055295	232496	0.501321	0.804892	1	3.97614	3.7961
783	CG11426	Unknown 1	0.00390454	0.000114233	228704	0.493144	0.0697891	0.189482	0.994036	2.38612
784	CG11425	Unknown 1	0	0	231883	0.5	1	1	0	0
785	laza	Unknown 1	0.000616265	-0.00131511	230585	0.497201	0.17684	0.418706	0.198807	0.759219
786	Ten-m	Unknown 1	0.0614234	0.010738	226510	0.488415	0.284098	0.620098	15.7058	19.8482
787	Hem	Unknown 1	0.0224707	-0.00248034	221064	0.476671	0.00412685	0.0141135	6.16302	11.2798
788	CG11523	Unknown 1	0.0378499	-0.0387325	190384	0.410517	1.84854178180696e-14	8.51615576025756e-13	9.74155	29.2842
789	Rich	Unknown 1	0.0100628	-0.00348235	222318	0.479376	0.00115952	0.00439864	2.7833	7.04989
790	CG11404	Unknown 1	0	0	231883	0.5	1	1	0	0
791	Trxr-2	Unknown 1	0	0	231883	0.5	1	1	0	0
792	ND-B14.5AL	Unknown 1	0	0	231883	0.5	1	1	0	0
793	CG14457	Unknown 1	0.000913177	0.000780274	231842	0.499912	0.945213	1	0.198807	0.21692
794	CG14456	Unknown 1	0	0	231883	0.5	1	1	0	0
795	CG14453	Unknown 1	0	-0.00175442	230626	0.497289	0.0982783	0.256194	0	0.542299
796	CG14452	Unknown 1	0	-0.000282294	231380	0.498915	0.296537	0.620098	0	0.21692
797	CG32453	Unknown 1	0	0	231883	0.5	1	1	0	0
798	CG11370	Unknown 1	0.000562982	0.000292024	232093	0.500453	0.663408	1	0.198807	0.10846
799	CG32452	Unknown 1	0.00938475	-0.00690486	216232	0.466252	1.54284983597705e-06	1.13772445619182e-05	2.38569	9.32755
800	CG11367	Unknown 1	0.0209882	-0.0109948	212146	0.457442	1.50342574170128e-06	1.1123234740443e-05	5.5666	14.6421
801	CG32454	Unknown 1	0	0	231883	0.5	1	1	0	0
802	CG7369	Unknown 1	0.0158771	-0.00715493	215976	0.465701	1.67174235665008e-05	9.45645399529118e-05	4.37376	11.6052
803	SPoCk	Unknown 1	0.0312252	-0.0252524	201178	0.433792	5.66171517504721e-10	1.01814043012041e-08	8.54871	22.885
804	CG14448	Unknown 1	0	-0.000132937	231632	0.499458	0.461033	0.829237	0	0.10846
805	l(3)04053	Unknown 1	0.0100634	-0.00688895	219352	0.472981	6.81489615442026e-05	0.00033623	2.7833	8.35141
806	CG11241	Unknown 1	0.00933473	0.00141937	229935	0.4958	0.386518	0.788249	2.58449	3.47072
807	CG14450	Unknown 1	0.0078927	-0.00451055	221872	0.478414	0.000381025	0.00159429	2.18688	6.61605
808	CG14451	Unknown 1	0	-0.00124133	229620	0.495119	0.0263109	0.078176	0	0.976139
809	ArfGAP3	Unknown 1	0.0259178	-0.0209337	203438	0.438665	1.18409895595908e-09	1.98553178590699e-08	6.95825	20.1735
810	CG12546	Unknown 1	0	0	231883	0.5	1	1	0	0
811	CG14454	Unknown 1	0	0	231883	0.5	1	1	0	0
812	CG14455	Unknown 1	0	0	231883	0.5	1	1	0	0
813	CG14459	Unknown 1	0	0	231883	0.5	1	1	0	0
814	CG11226	Unknown 1	0	0	231883	0.5	1	1	0	0
815	CG13239	Unknown 1	0.000900171	0.000622539	232093	0.500453	0.663408	1	0.198807	0.10846
816	CG33169	Unknown 1	0.078803	0.0132347	228780	0.493309	0.563536	0.985252	19.6819	23.102
817	CG11109	Unknown 1	0.0129743	-0.00456783	220504	0.475463	0.000570142	0.00230416	3.77734	8.89371
818	Ssl1	Unknown 1	0.00654057	-0.00985168	217400	0.468771	1.75967348737905e-06	1.273447918498e-05	1.78926	8.13449
819	slif	Unknown 1	0.0146688	-0.00883442	218993	0.472206	0.000175534	0.000794346	3.97614	9.76139
820	CG11131	Unknown 1	0	-0.00153821	230626	0.497289	0.0982783	0.256194	0	0.542299
821	BoYb	Unknown 1	0.0018015	-0.00824712	218982	0.472182	5.90790451811711e-07	4.87327149337071e-06	0.596421	6.18221
822	CG12768	Unknown 1	0.00217884	0.000932756	231972	0.500193	0.936964	1	0.795229	0.759219
823	Mes2	Unknown 1	0.0506234	-0.00956116	213586	0.460546	0.000381006	0.00159429	13.5189	22.9935
824	CG32457	Unknown 1	0	-4.82802e-05	231632	0.499458	0.461033	0.829237	0	0.10846
825	CG32461	Unknown 1	0	0	231883	0.5	1	1	0	0
826	Chro	Unknown 1	0.0664492	-0.0539777	186269	0.401644	1.1188157209782e-13	4.50424121902822e-12	17.495	39.8048
827	Arf79F	Unknown 1	0.358796	-0.0513186	208738	0.450092	0.00173655	0.00634652	71.7694	83.1887
828	snoRNA:Me28S-G764	Unknown 1	0	0	231883	0.5	1	1	0	0
829	EMC4	Unknown 1	0.0762311	-0.0277582	202448	0.43653	8.61341476746151e-07	6.82165657812913e-06	19.2843	35.0325
830	CG32459	Unknown 1	0	0	231883	0.5	1	1	0	0
831	CG32462	Unknown 1	0	0	231883	0.5	1	1	0	0
832	tRNA:Glu-CTC-2-3	Unknown 1	0	0	231883	0.5	1	1	0	0
833	CR1075	Unknown 1	0	0	231883	0.5	1	1	0	0
834	Obp83cd	Unknown 1	0	-0.000473035	231128	0.498373	0.200767	0.45652	0	0.32538
835	Vha14-2	Unknown 1	0	0	231883	0.5	1	1	0	0
836	CG1077	Unknown 1	0.00089041	-0.000269311	231340	0.498829	0.475525	0.846277	0.198807	0.433839
837	Osi1	Unknown 1	0	0	231883	0.5	1	1	0	0
838	CR31562	Unknown 1	0	0	231883	0.5	1	1	0	0
839	NPFR	Unknown 1	0	0	231883	0.5	1	1	0	0
840	Osi24	Unknown 1	0.00195806	0.000223524	231511	0.499198	0.729261	1	0.596421	0.759219
841	Osi2	Unknown 1	0	-0.000847701	230877	0.497831	0.139394	0.346497	0	0.433839
842	Osi3	Unknown 1	0	-0.000416734	231632	0.499458	0.461033	0.829237	0	0.10846
843	Osi5	Unknown 1	0	0	231883	0.5	1	1	0	0
844	Osi6	Unknown 1	0.0615056	0.013094	233547	0.503588	0.727863	1	16.1034	16.4859
845	Osi7	Unknown 1	0.0345163	0.00848907	229570	0.495011	0.548869	0.961489	8.94632	10.5206
846	Osi8	Unknown 1	0	0	231883	0.5	1	1	0	0
847	Osi9	Unknown 1	0.00397799	0.00124218	230944	0.497975	0.513406	0.909978	0.994036	1.40998
848	Osi12	Unknown 1	0.00306541	0.00288601	233478	0.503438	0.0360383	0.10507	0.795229	0.10846
849	CG15594	Unknown 1	0	0	231883	0.5	1	1	0	0
850	Osi13	Unknown 1	0	0	231883	0.5	1	1	0	0
851	Osi14	Unknown 1	0.0050662	-0.00271553	227090	0.489664	0.027549	0.0815701	1.59046	3.68764
852	Osi15	Unknown 1	0.00814631	-0.00364384	225256	0.485712	0.0109299	0.0346772	2.38569	5.31453
853	Osi16	Unknown 1	0	0	231883	0.5	1	1	0	0
854	CG31560	Unknown 1	0	0	231883	0.5	1	1	0	0
855	Osi17	Unknown 1	0	-0.000402	231128	0.498373	0.200767	0.45652	0	0.32538
856	Osi18	Unknown 1	0.00130813	0.000148443	231550	0.499283	0.711901	1	0.397614	0.542299
857	CG15597	Unknown 1	0	0	231883	0.5	1	1	0	0
858	Osi11	Unknown 1	0	0	231883	0.5	1	1	0	0
859	Osi4	Unknown 1	0	0	231883	0.5	1	1	0	0
860	CG31559	Unknown 1	0.00379814	-0.00592145	225372	0.485962	0.00308534	0.010799	1.19284	4.01302
861	Obp83g	Unknown 1	0.00135856	0.000110208	231799	0.499819	0.920115	1	0.397614	0.433839
862	Obp83ef	Unknown 1	0	-7.30132e-05	231632	0.499458	0.461033	0.829237	0	0.10846
863	Gasp	Unknown 1	0.0248302	0.00461435	228714	0.493167	0.360366	0.739049	6.75944	8.45987
864	Or83c	Unknown 1	0	0	231883	0.5	1	1	0	0
865	CG15580	Unknown 1	0	0	231883	0.5	1	1	0	0
866	CG11459	Unknown 1	0.000696544	0.000696544	232344	0.500994	0.176242	0.418538	0.198807	0
867	jagn	Unknown 1	0.0380715	-0.0105255	212894	0.459054	9.98916744745881e-05	0.000475137	11.1332	20.4989
868	kat-60L1	Unknown 1	0	-0.000697101	231128	0.498373	0.200767	0.45652	0	0.32538
869	Rpn5	Unknown 1	0.0550305	-0.0316976	201324	0.434108	5.57630659529517e-08	5.83927828886357e-07	15.1093	30.0434
870	CG1218	Unknown 1	0.0177766	-0.0340612	195404	0.421341	8.72393114737077e-15	4.27233614408911e-13	5.16899	21.4751
871	CG10979	Unknown 1	0.00752879	-0.0145906	211142	0.455277	5.0448268497015e-09	6.94130150537666e-08	2.38569	11.4967
872	dgrn	Unknown 1	0.0144466	-0.0105102	212546	0.458305	3.53066128437414e-07	3.06808801449624e-06	3.97614	12.6898
873	CG1208	Unknown 1	0	0	231883	0.5	1	1	0	0
874	CG1213	Unknown 1	0	0	231883	0.5	1	1	0	0
875	CG14676	Unknown 1	0	0	231883	0.5	1	1	0	0
876	CR10991	Unknown 1	0	0	231883	0.5	1	1	0	0
877	ECSIT	Unknown 1	0.0197405	0.00192521	225234	0.485664	0.0519867	0.145767	5.5666	8.78525
878	CG10280	Unknown 1	0	0	231883	0.5	1	1	0	0
879	Rm62	Unknown 1	0.337326	-0.082666	191836	0.413648	5.73988425238725e-08	5.99301583010643e-07	66.7992	82.8633
880	Obp83b	Unknown 1	0	-0.00044217	231380	0.498915	0.296537	0.620098	0	0.21692
881	Obp83a	Unknown 1	0	0	231883	0.5	1	1	0	0
882	CG11373	Unknown 1	0	0	231883	0.5	1	1	0	0
883	CG2017	Unknown 1	0.00386931	-0.00818185	222382	0.479512	0.000125629	0.000585557	1.19284	5.31453
884	disp	Unknown 1	0.00560716	-0.0128063	216139	0.466052	2.77278534591432e-07	2.46217277984195e-06	1.59046	8.45987
885	Sec20	Unknown 1	0.0112916	-0.00457648	221271	0.477118	0.000791689	0.00310049	3.37972	8.13449
886	Hpr1	Unknown 1	0.0116646	-0.00561715	218351	0.470821	5.29937943194811e-05	0.000268651	3.37972	9.43601
887	PSMG1	Unknown 1	0.0335205	-0.0147711	211011	0.454995	1.05615589697694e-05	6.30975489921885e-05	9.54274	19.5228
888	Hat1	Unknown 1	0.0350347	-0.0383393	192098	0.414212	7.3681708407653e-14	3.0844509081658e-12	9.34394	27.8742
889	CG2091	Unknown 1	0.0352173	-0.0234707	203909	0.439681	1.45904075807659e-08	1.78632558565884e-07	9.14513	22.3427
890	POLDIP2	Unknown 1	0.0394851	0.00205089	222036	0.478768	0.0287537	0.0849682	10.7356	16.0521
891	Snr1	Unknown 1	0.0689781	-0.0428762	193766	0.417811	3.85333958654573e-10	7.18981681727608e-09	18.8867	37.744
892	Hcs	Unknown 1	0.00558397	-0.00418147	223418	0.481747	0.000567315	0.00229637	1.39165	5.09761
893	CG31550	Unknown 1	0.0170468	-0.00789063	216246	0.466281	3.59543709853953e-05	0.00018825	4.97018	12.039
894	Itpr	Unknown 1	0.0061046	-0.00946176	218368	0.470858	5.03335059634619e-06	3.2645552216868e-05	1.78926	7.70065
895	Snm1	Unknown 1	0.00670428	-0.00702855	217210	0.468361	1.47135845238701e-06	1.09221479802399e-05	1.78926	8.24295
896	CG12746	Unknown 1	0.00994291	-0.00372126	221103	0.476756	0.000374773	0.0015744	2.7833	7.59219
897	Rheb	Unknown 1	0.0502889	-0.021146	203242	0.438243	1.90847961054617e-07	1.75664639745174e-06	13.9165	28.4165
898	Rev7	Unknown 1	0.00154815	-0.00256927	226292	0.487944	0.00173369	0.00633738	0.397614	2.81996
899	SecS	Unknown 1	0.00801214	-0.0108305	214184	0.461835	7.29072559936561e-08	7.4257390363909e-07	1.98807	9.76139
900	Atu	Unknown 1	0.0205502	-0.0177043	208196	0.448925	2.9942583285542e-08	3.3725499447326e-07	5.5666	16.3774
901	RpL13A	Unknown 1	1.189	0.0946627	320182	0.690396	1.26882394489072e-32	5.40005428926705e-30	100	100
902	CG31551	Unknown 1	0	-0.000385916	229368	0.494577	0.0191479	0.0583479	0	1.0846
903	CG31549	Unknown 1	0.0458049	-0.015447	207784	0.448036	3.69564196527489e-06	2.48251033931938e-05	12.326	24.5119
904	CG12171	Unknown 1	0.0217289	-0.0243937	200840	0.433062	2.05511849515069e-11	5.19593254608467e-10	5.96421	20.1735
905	CG12170	Unknown 1	0.0123341	-0.00758136	217130	0.468189	1.61616239034351e-05	9.17108023091752e-05	3.37972	9.97831
906	MED27	Unknown 1	0.0167711	-0.0107631	211084	0.455153	1.32455368226025e-07	1.26679492083478e-06	4.37376	13.7744
907	Wdr33	Unknown 1	0.0260823	-0.0202203	205748	0.443647	1.67871101951969e-08	2.02886811858786e-07	7.35586	19.4143
908	Atg17	Unknown 1	0.0311465	-0.0341494	198776	0.428612	4.98844128921341e-11	1.15353671467904e-09	8.74751	23.9696
909	CG1239	Unknown 1	0.0104898	-0.0038498	221095	0.476738	0.000567761	0.00229765	3.18091	8.02603
910	CG1236	Unknown 1	0.0207938	-0.0110788	214902	0.463383	2.57326473387867e-05	0.000139681	5.96421	13.7744
911	Madm	Unknown 1	0.00838254	-0.0101674	216688	0.467236	1.74615664695364e-06	1.26622921153332e-05	2.18688	8.89371
912	Sym	Unknown 1	0.0071514	-0.0059278	220651	0.475781	8.32617514622809e-05	0.000403007	1.98807	6.94143
913	CG2100	Unknown 1	0.0130035	-0.0118899	211094	0.455172	5.88507364651091e-08	6.13385955868119e-07	3.77734	13.1236
914	cas	Unknown 1	0.0137681	0.0012153	228336	0.492352	0.198999	0.45652	3.77734	5.42299
915	CG2104	Unknown 1	0	0	231883	0.5	1	1	0	0
916	Rab23	Unknown 1	0.0139419	-0.008808	216081	0.465927	1.43732853973919e-05	8.26383005720104e-05	4.17495	11.2798
917	Xe7	Unknown 1	0.0315637	-0.0121835	211294	0.455604	6.56660534088146e-06	4.1359432864079e-05	8.3499	18.1128
918	CG2182	Unknown 1	0.045781	-0.0236631	203500	0.438799	1.263862607886e-07	1.21721681659279e-06	12.9225	26.7896
919	elm	Unknown 1	0.0474975	-0.0189434	203648	0.439117	1.14186780340321e-07	1.11109891049714e-06	12.1272	26.4642
920	MTA1-like	Unknown 1	0.0414026	-0.0193954	205604	0.443336	2.25445454757199e-07	2.0466416982148e-06	10.7356	23.4273
921	CG31548	Unknown 1	0.0276199	-0.0122261	214261	0.462002	5.65071991032415e-05	0.000284285	7.95229	16.1605
922	CG31546	Unknown 1	0	-0.000322127	231632	0.499458	0.461033	0.829237	0	0.10846
923	Spec2	Unknown 1	0.0147799	-0.0104301	212992	0.459266	7.08328803207129e-07	5.70846589599974e-06	4.17495	12.6898
924	Dph4	Unknown 1	0.0100044	-0.000318278	226704	0.488833	0.0519109	0.145577	2.98211	5.31453
925	Rga	Unknown 1	0.0534217	-0.0332555	198960	0.429008	5.60179055402831e-09	7.66707550943768e-08	14.5129	30.8026
926	noi	Unknown 1	0.0188257	-0.00808826	215632	0.464958	3.55774775083013e-05	0.000186495	5.5666	13.0152
927	CG2926	Unknown 1	0.0527204	-0.120696	160852	0.346839	1.62145222345978e-29	5.17561758827562e-27	14.3141	45.5531
928	CG2931	Unknown 1	0.0163689	-0.00857792	215452	0.464569	1.00567124780541e-05	6.05255165413834e-05	4.37376	11.8221
929	CG14671	Unknown 1	0.0353597	-0.0175348	208840	0.450312	1.99933855053001e-06	1.43296618246688e-05	9.74155	20.8243
930	Pi4KIIalpha	Unknown 1	0.00652366	-0.00884437	216919	0.467734	1.0411411628333e-06	8.0599386252253e-06	1.78926	8.35141
931	CG2519	Unknown 1	0.0351289	-0.00535393	217840	0.469721	0.00211191	0.00761095	10.1392	17.1367
932	Nmdar1	Unknown 1	0	0	231883	0.5	1	1	0	0
933	NKCC	Unknown 1	0	0	231883	0.5	1	1	0	0
934	ksr	Unknown 1	0.00507688	-0.00928715	219168	0.472583	5.55568210892104e-06	3.55644637493039e-05	1.39165	6.94143
935	HDAC3	Unknown 1	0	0	231883	0.5	1	1	0	0
936	mRpL44	Unknown 1	0.0621669	-0.000209888	218636	0.471435	0.014002	0.0436876	16.8986	24.9458
937	RpL35A	Unknown 1	1.05477	0.0638516	292133	0.629915	4.82330683071466e-16	2.90291614811531e-14	99.8012	100
938	PEK	Unknown 1	0.0181827	-0.0104583	214673	0.462891	7.16790005343972e-06	4.47524322232745e-05	4.77137	12.5813
939	dpr16	Unknown 1	0	-0.00058151	231128	0.498373	0.200767	0.45652	0	0.32538
940	CG12590	Unknown 1	0	0	231883	0.5	1	1	0	0
941	CG1116	Unknown 1	0.00710204	-0.00171185	225328	0.485867	0.00815989	0.0265004	1.98807	4.88069
942	Vps37B	Unknown 1	0.0229243	-0.0172927	207536	0.447502	3.76204023369412e-08	4.110419876362e-07	6.36183	17.5705
943	Mms19	Unknown 1	0.00853441	-0.0069955	217674	0.469362	7.01718079540756e-06	4.38727200832145e-05	2.38569	8.67679
944	CG1113	Unknown 1	0	-6.19972e-05	231380	0.498915	0.296537	0.620098	0	0.21692
945	Tim17b1	Unknown 1	0	0	231883	0.5	1	1	0	0
946	CG31542	Unknown 1	0	0	231883	0.5	1	1	0	0
947	RpII18	Unknown 1	0.139827	-0.044756	199308	0.429761	1.80353313084445e-06	1.30255170560988e-05	33.7972	53.0369
948	tRNA:Arg-TCG-4-1	Unknown 1	0	0	231883	0.5	1	1	0	0
949	CG12147	Unknown 1	0	0	231883	0.5	1	1	0	0
950	Orco	Unknown 1	0	0	231883	0.5	1	1	0	0
951	CG2663	Unknown 1	0.00169262	0.00111873	232054	0.500368	0.823076	1	0.397614	0.32538
952	Or83a	Unknown 1	0	0	231883	0.5	1	1	0	0
953	kkv	Unknown 1	0.00995749	0.00220611	228740	0.493224	0.196707	0.45652	2.7833	4.22993
954	CG14668	Unknown 1	0	0	231883	0.5	1	1	0	0
955	Cerk	Unknown 1	0.00276447	-0.0066512	220994	0.476519	1.1071632509847e-05	6.57274762914365e-05	0.795229	5.53145
956	CG11999	Unknown 1	0.0714147	-0.015063	209364	0.451444	0.000114023	0.000535868	19.0855	31.9957
957	CG31538	Unknown 1	0	-4.13838e-05	231380	0.498915	0.296537	0.620098	0	0.21692
958	Tim17a2	Unknown 1	0	0	231883	0.5	1	1	0	0
959	CG12173	Unknown 1	0.017147	-0.00777944	216878	0.467645	6.56563926612888e-05	0.000325279	4.97018	11.8221
960	CG12163	Unknown 1	0.052304	-0.0153107	208412	0.449389	1.15538149879645e-05	6.80475923920476e-05	13.9165	25.9219
961	CG33293	Unknown 1	0	-2.12335e-05	231632	0.499458	0.461033	0.829237	0	0.10846
962	Kat60	Unknown 1	0.015655	-0.0166027	208306	0.449163	9.10237924849858e-09	1.17646441841585e-07	4.57256	15.1844
963	Sccpdh1	Unknown 1	0.0146783	-0.0159911	209264	0.451228	1.89560216559757e-08	2.25892591400377e-07	4.37376	14.5336
964	Prosbeta2R2	Unknown 1	0	-8.99059e-05	231128	0.498373	0.200767	0.45652	0	0.32538
965	Gnf1	Unknown 1	0.0203504	-0.0153512	210724	0.454375	5.38977861255175e-07	4.49365958942348e-06	5.96421	15.6182
966	CG1124	Unknown 1	0.0102827	0.00192586	230182	0.496332	0.444632	0.829237	2.58449	3.36226
967	CG12007	Unknown 1	0.0144155	8.6193740087212e-06	223566	0.482066	0.00854014	0.0276399	3.97614	7.80911
968	CG12589	Unknown 1	0	0	231883	0.5	1	1	0	0
969	corto	Unknown 1	0.169529	-0.0547627	195755	0.422099	2.41118852570631e-07	2.17457088279517e-06	38.3698	59.1106
970	plh	Unknown 1	0	-0.000188134	231632	0.499458	0.461033	0.829237	0	0.10846
971	CG14662	Unknown 1	0	0	231883	0.5	1	1	0	0
972	CG14661	Unknown 1	0.000900171	4.06024161302222e-05	231591	0.49937	0.66829	1	0.198807	0.32538
973	Ubc6	Unknown 1	0.0384355	-0.0130591	210068	0.452961	1.02589987348005e-05	6.15367793236772e-05	10.7356	21.5835
974	snRNA:U1:82Eb	Unknown 1	0	-0.000409743	231380	0.498915	0.296537	0.620098	0	0.21692
975	laf	Unknown 1	0	0	231883	0.5	1	1	0	0
976	MED31	Unknown 1	0.0291554	-0.0303686	202163	0.435916	6.25298092336904e-10	1.10995068525543e-08	7.75348	21.3666
977	slx1	Unknown 1	0.00621362	0.000624764	227388	0.490309	0.0365743	0.106182	1.59046	3.57918
978	rpk	Unknown 1	0.0176661	-0.028767	197655	0.426196	7.5544918064962e-14	3.15505937011962e-12	4.77137	20.1735
979	spartin	Unknown 1	0.000756247	-0.00269692	227824	0.491248	0.00592667	0.0196803	0.198807	1.95228
980	atms	Unknown 1	0.0277848	-0.011689	212881	0.459027	1.91125394399515e-05	0.000106793	7.95229	16.9197
981	CG1129	Unknown 1	0.0278596	-0.00471428	216450	0.466724	0.000305582	0.00131241	7.75348	15.1844
982	BBS5	Unknown 1	0.000719733	0.000396459	232093	0.500453	0.663408	1	0.198807	0.10846
983	CG14659	Unknown 1	0	0	231883	0.5	1	1	0	0
984	CG14658	Unknown 1	0	0	231883	0.5	1	1	0	0
985	CG14657	Unknown 1	0.011599	-0.0307908	203620	0.439059	7.28317199874472e-12	1.99062231617067e-10	3.57853	15.9436
986	Hus1-like	Unknown 1	0.0223117	-0.00952934	217390	0.46875	0.000303945	0.00130601	6.56064	13.2321
987	CG17387	Unknown 1	0	0	231883	0.5	1	1	0	0
988	CG14655	Unknown 1	0.00133195	0.0010938	232554	0.501446	0.255605	0.564694	0.397614	0.10846
989	Nep2	Unknown 1	0.0225115	0.009417	231482	0.499135	0.899217	1	6.16302	6.61605
990	eIF3f1	Unknown 1	0.185805	-0.0271811	213030	0.459348	0.00734726	0.0240977	45.1292	57.5922
991	Dlip2	Unknown 1	0.0312155	-0.0320065	196140	0.422928	2.20453938581495e-12	6.66770584119157e-11	8.3499	24.9458
992	CG9775	Unknown 1	0.0893422	-0.0309118	203688	0.439204	6.58591699568145e-06	4.14518543302133e-05	23.8569	39.2625
993	CG32945	Unknown 1	0	0	231883	0.5	1	1	0	0
994	MP1	Unknown 1	0.0224516	0.00412494	230519	0.497059	0.675455	1	6.36183	7.15835
995	Suv3	Unknown 1	0.0147403	-0.00239013	221530	0.477676	0.0016376	0.00600824	3.97614	8.67679
996	CG14645	Unknown 1	0	0	231883	0.5	1	1	0	0
997	CG1103	Unknown 1	0.0559499	-0.00181579	219340	0.472955	0.0168858	0.0519329	15.9046	23.2104
998	CG1090	Unknown 1	0	-0.000146568	231632	0.499458	0.461033	0.829237	0	0.10846
999	Sfxn1-3	Unknown 1	0.0232743	-0.00385497	218240	0.470583	0.000389943	0.0016278	5.76541	12.1475
1000	Cont	Unknown 1	0.0710672	-0.0141674	211390	0.455812	0.000342218	0.00145162	18.6879	29.9349
1001	tub	Unknown 1	0.0231308	-0.0188206	208104	0.448725	6.31952756436005e-08	6.5484959543731e-07	6.36183	17.2451
1002	CG14646	Unknown 1	0.0142988	-0.00638882	219512	0.473325	0.000281937	0.0012176	3.97614	9.54447
1003	CG14647	Unknown 1	0.0261537	-0.0150842	209493	0.451721	7.34458677046943e-07	5.89512745945851e-06	7.55467	18.0043
1004	CG31528	Unknown 1	0	0	231883	0.5	1	1	0	0
1005	CG31525	Unknown 1	0	0	231883	0.5	1	1	0	0
1006	CG1074	Unknown 1	0.0177983	-0.0102569	213347	0.460032	1.67851287326317e-06	1.22313157805052e-05	4.57256	13.0152
1007	CG14650	Unknown 1	0.0129991	-0.0109107	213856	0.46113	1.26855327590662e-06	9.6208385045038e-06	3.97614	12.039
1008	CG14651	Unknown 1	0	0	231883	0.5	1	1	0	0
1009	Fip1	Unknown 1	0.0388083	-0.0331322	197018	0.424823	6.18296107768348e-11	1.4025435185735e-09	10.7356	27.3319
1010	lncRNA:CR31526	Unknown 1	0	0	231883	0.5	1	1	0	0
1011	Mur82C	Unknown 1	0	-9.51643e-05	231632	0.499458	0.461033	0.829237	0	0.10846
1012	CG31523	Unknown 1	0.0453099	-0.0254937	200506	0.432342	4.95473739001458e-09	6.85494820793426e-08	11.9284	27.2234
1013	CG31522	Unknown 1	0.0187303	-0.00945681	215422	0.464507	1.76152940923125e-05	9.94232339438227e-05	4.97018	12.4729
1014	CG9804	Unknown 1	0.020964	-0.0026363	218478	0.471094	0.000533727	0.00216777	5.96421	12.256
1015	eIF3a	Unknown 1	0.0724924	-0.0393542	196960	0.424697	1.02285806468057e-08	1.30438380151025e-07	19.4831	37.6356
1016	srl	Unknown 1	0.0437662	-0.0284457	202278	0.436164	2.92642286418821e-08	3.31110529119008e-07	12.326	26.5727
1017	CG32944	Unknown 1	0.000558413	-0.000173849	231590	0.499368	0.667221	1	0.198807	0.32538
1018	CG9855	Unknown 1	0.0313245	-0.00556609	217736	0.469494	0.0011939	0.00450898	8.74751	15.6182
1019	Skp2	Unknown 1	0.0236295	-0.0321872	197841	0.426597	8.11989776139335e-13	2.68465462832985e-11	6.16302	21.5835
1020	Vps24	Unknown 1	0.0387704	-0.0280463	200734	0.432836	2.32294828233732e-09	3.59503900837918e-08	10.7356	25.4881
1021	Nepl11	Unknown 1	0	-0.00189048	230374	0.496746	0.0700155	0.189482	0	0.650759
1022	CG12581	Unknown 1	0.019021	-0.00361911	221740	0.478129	0.00410721	0.0140698	5.16899	9.86985
1023	beta-Man	Unknown 1	0.0113241	-0.00407028	220346	0.475123	0.00034821	0.00147634	3.37972	8.56833
1024	aux	Unknown 1	0.0205418	-0.0123517	214558	0.462642	1.57451572484151e-05	8.95632409212347e-05	5.76541	13.6659
1025	abs	Unknown 1	0.018241	-0.00251313	222124	0.478957	0.00595185	0.0197603	5.36779	9.86985
1026	Gel	Unknown 1	0.00481461	0.0015066	230166	0.496298	0.299563	0.62628	1.19284	1.95228
1027	TwdlU	Unknown 1	0	0	231883	0.5	1	1	0	0
1028	TwdlF	Unknown 1	0.000569011	-0.000344057	230587	0.497205	0.177508	0.418706	0.198807	0.759219
1029	TwdlV	Unknown 1	0	0	231883	0.5	1	1	0	0
1030	Or82a	Unknown 1	0	0	231883	0.5	1	1	0	0
1031	CG1092	Unknown 1	0.0036709	0.00197908	232191	0.500664	0.801406	1	0.994036	0.867679
1032	CG9766	Unknown 1	0	-0.000375448	231632	0.499458	0.461033	0.829237	0	0.10846
1033	TwdlG	Unknown 1	0	-0.000766017	230374	0.496746	0.0700155	0.189482	0	0.650759
1034	CG14641	Unknown 1	0.0395726	-0.0499863	188804	0.407109	8.21083560189346e-15	4.03210676878697e-13	11.1332	30.8026
1035	CG31516	Unknown 1	0	0	231883	0.5	1	1	0	0
1036	CG14636	Unknown 1	0.0024212	0.00185478	232765	0.501902	0.246299	0.547859	0.596421	0.21692
1037	Dsk	Unknown 1	0	0	231883	0.5	1	1	0	0
1038	SelT	Unknown 1	0.161684	-0.00973885	219844	0.47404	0.076998	0.206502	38.171	50
1039	Col4a1	Unknown 1	0.0277485	0.0046165	229604	0.495086	0.51413	0.91099	7.15706	8.45987
1040	SP555	Unknown 1	0	0	231883	0.5	1	1	0	0
1041	senju	Unknown 1	0.0101224	-0.0015275	222868	0.480562	0.00194091	0.00704585	2.7833	6.83297
1042	CG5828	Unknown 1	0.0171963	-0.00290969	220380	0.475197	0.00129468	0.00485409	4.97018	10.3037
1043	CG4230	Unknown 1	0.00968659	-0.00499612	221512	0.477637	0.000665781	0.0026517	2.98211	7.59219
1044	ND-13A	Unknown 1	0.124112	-0.0171857	214488	0.462492	0.00779912	0.0254304	31.4115	43.4924
1045	Pgant5	Unknown 1	0.0365685	-0.00483411	218152	0.470392	0.00259582	0.00921625	10.1392	17.0282
1046	Rpn11	Unknown 1	0.0875917	-0.0320258	204420	0.440783	8.37984060061646e-06	5.15272276353695e-05	22.664	37.5271
1047	Nepl3	Unknown 1	0.00234308	-0.0037732	224016	0.483037	0.000212708	0.000942541	0.596421	4.01302
1048	CG14036	Unknown 1	0.0584509	-0.0474517	199610	0.43041	1.03500550122121e-08	1.31617233536087e-07	15.507	30.0434
1049	eIF3h	Unknown 1	0.110209	-0.0189069	210528	0.453953	0.000858049	0.00333935	27.833	41.3232
1050	CG9121	Unknown 1	0.00441535	0.000142267	229655	0.495196	0.195564	0.45652	1.19284	2.1692
1051	CG31650	Unknown 1	0.0545424	-0.0208136	205948	0.444078	2.16482322032138e-06	1.53252336884137e-05	14.5129	27.6573
1052	vkg	Unknown 1	0.00825902	0.000302473	230696	0.497439	0.571571	0.997932	2.38569	2.92842
1053	CG31917	Unknown 1	0	0	231883	0.5	1	1	0	0
1054	Rtnl1	Unknown 1	0.366413	0.0162062	243867	0.525841	0.104201	0.270059	72.167	78.8503
1055	tRNA:Asp-GTC-2-1	Unknown 1	0	0	231883	0.5	1	1	0	0
1056	CR14033	Unknown 1	0.0283437	-0.0347142	196037	0.422707	7.52345517555834e-13	2.51838504238025e-11	7.55467	24.0781
1057	Cyp4ac1	Unknown 1	0	-2.62359e-05	231632	0.499458	0.461033	0.829237	0	0.10846
1058	Cyp4ac2	Unknown 1	0	-0.000320665	231632	0.499458	0.461033	0.829237	0	0.10846
1059	Cyp4ac3	Unknown 1	0	-0.000192182	231632	0.499458	0.461033	0.829237	0	0.10846
1060	Bub1	Unknown 1	0.00794687	-0.0107918	215638	0.464972	5.39112655008261e-07	4.49365958942348e-06	2.18688	9.32755
1061	vri	Unknown 1	0.0132793	0.00352209	231310	0.498764	0.820308	1	3.77734	4.12148
1062	cype	Unknown 1	0.532084	-0.02544	226996	0.489463	0.51026	0.904582	85.6859	93.3839
1063	TotM	Unknown 1	0	-2.06512e-05	231632	0.499458	0.461033	0.829237	0	0.10846
1064	nompC	Unknown 1	0.00059046	0.000226305	231841	0.499909	0.943862	1	0.198807	0.21692
1065	H15	Unknown 1	0.00116588	-0.000983318	231046	0.498196	0.411815	0.829237	0.397614	0.759219
1066	CG12512	Unknown 1	0.00200916	-0.00217541	227502	0.490553	0.0109184	0.0346468	0.596421	2.49458
1067	fusl	Unknown 1	0.00524977	0.00367942	233580	0.503659	0.210506	0.477392	1.59046	0.867679
1068	CG14022	Unknown 1	0	0	231883	0.5	1	1	0	0
1069	Ncoa6	Unknown 1	0.060695	-0.0903232	174088	0.37538	1.89377057987325e-20	2.11569681970215e-18	16.8986	42.5163
1070	CG14024	Unknown 1	0	-0.00031994	231380	0.498915	0.296537	0.620098	0	0.21692
1071	Bsg25D	Unknown 1	0.0193011	-0.0290075	199297	0.429736	3.64410384679637e-13	1.31063091069387e-11	4.57256	19.1974
1072	tkv	Unknown 1	0.0462588	-0.0125581	213444	0.460242	0.000258023	0.00112245	12.7237	21.9089
1073	tRNA:Asp-GTC-1-1	Unknown 1	0	0	231883	0.5	1	1	0	0
1074	CG14020	Unknown 1	0.00107061	-0.000292971	231548	0.499279	0.710243	1	0.397614	0.542299
1075	cl	Unknown 1	0.0777506	-0.0642307	184046	0.396851	5.14313623522106e-14	2.20994135107155e-12	20.6759	43.7093
1076	CG6907	Unknown 1	0.0162265	-0.0198008	205423	0.442945	4.05854041562071e-10	7.49274586555974e-09	4.57256	16.4859
1077	Cap-D3	Unknown 1	0.00219515	-0.0027397	226013	0.487343	0.00206518	0.00745909	0.596421	3.14534
1078	CG31648	Unknown 1	0.0107146	-0.00514462	219604	0.473523	0.000140922	0.000649726	3.18091	8.67679
1079	CG31915	Unknown 1	0.0128575	-0.00041225	224499	0.484078	0.0121419	0.0382414	3.37972	6.72451
1080	Lam	Unknown 1	0.184087	-0.0653033	193939	0.418183	9.16061292769411e-08	9.14271111571927e-07	42.5447	63.449
1081	Oscillin	Unknown 1	0.032659	0.00616401	225920	0.487143	0.137295	0.346497	8.74751	12.039
1082	CG18269	Unknown 1	0.000565022	-0.000249377	231590	0.499368	0.667221	1	0.198807	0.32538
1083	CG14017	Unknown 1	0	-0.000374999	231632	0.499458	0.461033	0.829237	0	0.10846
1084	GluRIIA	Unknown 1	0.00129219	0.00054965	232302	0.500903	0.538435	0.947371	0.397614	0.21692
1085	snRNA:U4:25F	Unknown 1	0	0	231883	0.5	1	1	0	0
1086	CG18266	Unknown 1	0	0	231883	0.5	1	1	0	0
1087	Hsp60C	Unknown 1	0	-8.61571e-06	231632	0.499458	0.461033	0.829237	0	0.10846
1088	CG12511	Unknown 1	0	0	231883	0.5	1	1	0	0
1089	DIP-theta	Unknown 1	0.00157547	0.000408978	231300	0.498743	0.544305	0.95546	0.397614	0.650759
1090	DIP-eta	Unknown 1	0	-0.00088062	230374	0.496746	0.0700155	0.189482	0	0.650759
1091	CG7251	Unknown 1	0	0	231883	0.5	1	1	0	0
1092	CG14011	Unknown 1	0	0	231883	0.5	1	1	0	0
1093	CG14013	Unknown 1	0	0	231883	0.5	1	1	0	0
1094	CG14014	Unknown 1	0.00105255	-0.00835446	226008	0.487331	0.00121336	0.00457279	0.397614	2.92842
1095	Hel25E	Unknown 1	0.203147	-0.0913689	181506	0.391375	3.05728369315416e-12	9.04783874422694e-11	47.1173	70.6074
1096	CG14015	Unknown 1	0	0	231883	0.5	1	1	0	0
1097	tomb	Unknown 1	0	-0.000353259	231380	0.498915	0.296537	0.620098	0	0.21692
1098	Coq6	Unknown 1	0.0283686	-0.00558473	217434	0.468843	0.000681046	0.00270767	7.95229	14.859
1099	Vps52	Unknown 1	0.00426826	-0.00460038	222655	0.480102	0.000251077	0.0010949	1.39165	5.42299
1100	CG7382	Unknown 1	0.0238704	-0.00387725	216742	0.467353	0.000175405	0.000793965	6.36183	13.5575
1101	lncRNA:CR31647	Unknown 1	0	0	231883	0.5	1	1	0	0
1102	CG7236	Unknown 1	0.000442972	-7.71761e-05	231339	0.498827	0.474712	0.846277	0.198807	0.433839
1103	sip1	Unknown 1	0.00458942	-0.000505404	226190	0.487724	0.00736354	0.0241378	1.19284	3.68764
1104	CG11030	Unknown 1	0.0295048	-0.0233002	203904	0.43967	4.00386912913132e-09	5.72553285465778e-08	7.75348	20.7158
1105	CG11029	Unknown 1	0.000696755	0.000696755	232344	0.500994	0.176242	0.418538	0.198807	0
1106	asRNA:CR31912	Unknown 1	0	0	231883	0.5	1	1	0	0
1107	CG31913	Unknown 1	0	0	231883	0.5	1	1	0	0
1108	CG7239	Unknown 1	0.00842161	-0.0072122	218881	0.471964	1.78271342634887e-05	0.000100422	2.18688	7.91757
1109	CG11034	Unknown 1	0	0	231883	0.5	1	1	0	0
1110	CG9029	Unknown 1	0	0	231883	0.5	1	1	0	0
1111	bchs	Unknown 1	0.00588309	-0.00292564	225356	0.485927	0.00535684	0.0179583	1.59046	4.44685
1112	dsf	Unknown 1	0	0	231883	0.5	1	1	0	0
1113	Gpdh1	Unknown 1	0.0463128	-0.0254132	203052	0.437833	7.1512320800438e-08	7.30447276747331e-07	12.5249	26.6811
1114	CG9044	Unknown 1	0.00871521	-0.00493223	223528	0.481983	0.0023118	0.00827958	2.38569	6.07375
1115	CG13999	Unknown 1	0.000650338	0.000650338	232344	0.500994	0.176242	0.418538	0.198807	0
1116	CG9016	Unknown 1	0	-0.000506132	231380	0.498915	0.296537	0.620098	0	0.21692
1117	CG14000	Unknown 1	0	0	231883	0.5	1	1	0	0
1118	CG9021	Unknown 1	0	0	231883	0.5	1	1	0	0
1119	Acp26Aa	Unknown 1	0	0	231883	0.5	1	1	0	0
1120	Acp26Ab	Unknown 1	0	0	231883	0.5	1	1	0	0
1121	rau	Unknown 1	0.00729113	0.000363305	230252	0.496484	0.412837	0.829237	1.98807	2.7115
1122	CG31644	Unknown 1	0	0	231883	0.5	1	1	0	0
1123	CG14005	Unknown 1	0.0146597	-0.0128307	211324	0.455668	9.91727392028858e-08	9.81025297870273e-07	3.97614	13.2321
1124	CG9171	Unknown 1	0.0200659	-0.000422121	221532	0.477681	0.00524739	0.0176244	5.96421	10.846
1125	obst-E	Unknown 1	0	-0.000351238	231632	0.499458	0.461033	0.829237	0	0.10846
1126	CG11147	Unknown 1	0.0049457	0.0049457	234649	0.505964	0.000895181	0.00347478	1.19284	0
1127	CG14006	Unknown 1	0	0	231883	0.5	1	1	0	0
1128	CG11149	Unknown 1	0	-2.35445e-05	231632	0.499458	0.461033	0.829237	0	0.10846
1129	CG14007	Unknown 1	0	0	231883	0.5	1	1	0	0
1130	Vm26Ab	Unknown 1	0	-2.11378e-05	231632	0.499458	0.461033	0.829237	0	0.10846
1131	Ucp4C	Unknown 1	0	0	231883	0.5	1	1	0	0
1132	Ucp4B	Unknown 1	0	0	231883	0.5	1	1	0	0
1133	eIF4A	Unknown 1	0.710289	-0.0153569	220451	0.47535	0.123583	0.3173	96.6203	96.3124
1134	ifc	Unknown 1	0.0363028	-0.0365961	194847	0.420141	3.10276353005046e-12	9.16725588424e-11	10.1392	27.3319
1135	Tsp26A	Unknown 1	0.0115683	-0.00296652	223967	0.482931	0.0068322	0.0225116	3.18091	6.72451
1136	CG13996	Unknown 1	0	-0.000236496	231632	0.499458	0.461033	0.829237	0	0.10846
1137	CG31643	Unknown 1	0	-0.0109559	217296	0.468547	9.50351028530275e-09	1.22124548058797e-07	0	6.29067
1138	IPIP	Unknown 1	0.0293619	-0.0110845	212050	0.457234	8.49233290286642e-06	5.21292756314345e-05	7.75348	17.1367
1139	CG9135	Unknown 1	0.0735261	-0.0433651	195464	0.42147	2.5352618856067e-09	3.88192716837773e-08	19.6819	37.8525
1140	CG13995	Unknown 1	0	-0.000264506	231128	0.498373	0.200767	0.45652	0	0.32538
1141	CG13994	Unknown 1	0.0596006	-0.00785371	214580	0.462689	0.001276	0.00478868	15.7058	25.2711
1142	CG9147	Unknown 1	0.00877496	-0.000669032	226236	0.487825	0.0327322	0.0960263	2.7833	5.31453
1143	Pfdn1	Unknown 1	0.096816	-0.0274837	203942	0.439753	1.11068851755432e-05	6.58492777820348e-05	25.2485	41.3232
1144	CG31642	Unknown 1	0	-0.000218933	230122	0.496204	0.0502582	0.141271	0	0.759219
1145	CG9222	Unknown 1	0	-0.000277889	229871	0.495662	0.0362829	0.105388	0	0.867679
1146	CG13991	Unknown 1	0	0	231883	0.5	1	1	0	0
1147	Muc26B	Unknown 1	0	-0.000773748	230877	0.497831	0.139394	0.346497	0	0.433839
1148	CG13989	Unknown 1	0	0	231883	0.5	1	1	0	0
1149	CG31639	Unknown 1	0	0	231883	0.5	1	1	0	0
1150	WDR79	Unknown 1	0.0103517	-0.00109647	223774	0.482514	0.00587948	0.0195454	3.18091	6.83297
1151	CG9175	Unknown 1	0.0136751	-0.00278948	222204	0.479131	0.00282736	0.00996825	3.97614	8.35141
1152	CG9154	Unknown 1	0.00629068	-0.00234216	225551	0.486347	0.00993131	0.0318026	1.98807	4.77223
1153	CG9150	Unknown 1	0	0	231883	0.5	1	1	0	0
1154	Fbw5	Unknown 1	0.00342509	-0.0031223	224426	0.483922	0.00116922	0.00442981	1.19284	4.44685
1155	ND-51	Unknown 1	0.0680259	-0.00685703	214532	0.462588	0.00186969	0.00680526	17.6938	27.7657
1156	slmo	Unknown 1	0.0100362	-0.00742301	218606	0.471371	3.23139998474807e-05	0.000171297	2.7833	8.67679
1157	Pfas	Unknown 1	0.0038876	-0.00535496	223408	0.481727	0.000389786	0.00162752	1.19284	4.88069
1158	CG9117	Unknown 1	0.00676351	-0.0059128	220898	0.476312	0.000107353	0.000507522	1.98807	6.83297
1159	mtm	Unknown 1	0.026255	0.000698255	223464	0.481846	0.0311749	0.0917588	7.55467	11.7137
1160	CG9107	Unknown 1	0.0530366	-0.0113753	213032	0.459351	0.000329391	0.00140522	14.3141	24.0781
1161	H2.0	Unknown 1	0.00680988	0.0053084	234053	0.504679	0.120178	0.309357	1.78926	0.867679
1162	Gal	Unknown 1	0.00219074	-0.000363372	230512	0.497044	0.279858	0.615158	0.596421	1.19306
1163	lid	Unknown 1	0.0518339	-0.0926378	167160	0.360441	1.8504083133145e-25	4.13450607506208e-23	14.1153	43.2755
1164	chic	Unknown 1	0.495989	-0.0715026	200362	0.432034	2.14834771027225e-05	0.00011867	82.9026	91.974
1165	CG13992	Unknown 1	0	-0.0001117	231632	0.499458	0.461033	0.829237	0	0.10846
1166	Vm26Aa	Unknown 1	0	0	231883	0.5	1	1	0	0
1167	CG13998	Unknown 1	0	0	231883	0.5	1	1	0	0
1168	Ugt37B1	Unknown 1	0	-4.05909e-05	231632	0.499458	0.461033	0.829237	0	0.10846
1169	AANATL2	Unknown 1	0	0	231883	0.5	1	1	0	0
1170	CG13984	Unknown 1	0	0	231883	0.5	1	1	0	0
1171	Cpr	Unknown 1	0.0566246	-0.0268369	203596	0.439005	5.08723337127481e-07	4.27523725959273e-06	15.7058	29.8265
1172	ppk14	Unknown 1	0	0	231883	0.5	1	1	0	0
1173	Nepl4	Unknown 1	0	-0.000171403	231380	0.498915	0.296537	0.620098	0	0.21692
1174	slam	Unknown 1	0.013367	-0.0365369	202436	0.436505	3.46320494363557e-12	1.01151614979552e-10	3.97614	16.8113
1175	Nepl5	Unknown 1	0	0	231883	0.5	1	1	0	0
1176	CG13982	Unknown 1	0.00245918	0.001958	232266	0.500826	0.670488	1	0.596421	0.433839
1177	frj	Unknown 1	0.0124491	-0.00558923	220513	0.475483	0.000481053	0.00196995	3.57853	8.67679
1178	Daxx	Unknown 1	0.019326	-0.0691651	181816	0.392044	1.85534175030413e-22	2.85898567126607e-20	5.36779	27.2234
1179	epsilonCOP	Unknown 1	0.0702895	-0.0175294	207912	0.448313	3.68999878709222e-05	0.000192845	18.6879	31.6703
1180	CG31638	Unknown 1	0.0141524	-0.00532376	219068	0.472368	0.000191465	0.000858613	3.97614	9.76139
1181	CG9547	Unknown 1	0.0120583	0.00124577	226749	0.48893	0.0648211	0.17867	3.37972	5.74837
1182	Phf5a	Unknown 1	0.162204	-0.0638789	193853	0.417997	5.52963521189156e-08	5.80060031763859e-07	38.9662	59.0022
1183	CG9536	Unknown 1	0.0128659	-0.0041852	221244	0.47706	0.00108835	0.00415158	3.77734	8.56833
1184	HemK1	Unknown 1	0.00908584	-0.00226635	222565	0.479908	0.00118034	0.00446435	2.58449	6.72451
1185	Rchy1	Unknown 1	0.00492425	0.00201296	231346	0.498841	0.750415	1	1.59046	1.84382
1186	retm	Unknown 1	0.0217412	-0.00888096	215786	0.465292	7.28835486171016e-05	0.000357812	6.36183	13.7744
1187	Tig	Unknown 1	0.0182245	0.00424937	230032	0.496008	0.516678	0.914976	4.57256	5.53145
1188	CG9500	Unknown 1	0	-2.06512e-05	231632	0.499458	0.461033	0.829237	0	0.10846
1189	CG9498	Unknown 1	0	-0.000281429	231128	0.498373	0.200767	0.45652	0	0.32538
1190	CG9497	Unknown 1	0	0	231883	0.5	1	1	0	0
1191	Pez	Unknown 1	0.00505745	-0.0265345	205694	0.44353	1.6316399191867e-12	5.10780447556258e-11	1.78926	13.1236
1192	CG13983	Unknown 1	0	-0.00100614	231128	0.498373	0.200767	0.45652	0	0.32538
1193	CG9550	Unknown 1	0	0	231883	0.5	1	1	0	0
1194	CG31637	Unknown 1	0.0120028	-0.0127747	213390	0.460124	4.64651780186908e-07	3.93227180406175e-06	3.57853	11.8221
1195	COX5B	Unknown 1	0.343902	-0.0475048	208608	0.449812	0.00161891	0.00595178	68.3897	82.9718
1196	COX5BL	Unknown 1	0	0	231883	0.5	1	1	0	0
1197	CG11050	Unknown 1	0.0490809	-0.0188661	206528	0.445328	1.45614539614747e-06	1.08317099276471e-05	12.7237	25.1627
1198	CG11070	Unknown 1	0.00816563	-0.00399786	220856	0.476222	0.000179963	0.000811921	2.38569	7.26681
1199	cup	Unknown 1	0	0	231883	0.5	1	1	0	0
1200	Aatf	Unknown 1	0.0585102	-0.00639679	213318	0.459968	0.000609942	0.0024451	15.7058	26.0304
1201	Liprin-alpha	Unknown 1	0.0162641	-0.0114616	213626	0.460634	2.07071976644597e-06	1.47701978552361e-05	4.57256	12.7983
1202	TTLL3B	Unknown 1	0	0	231883	0.5	1	1	0	0
1203	meng	Unknown 1	0	0	231883	0.5	1	1	0	0
1204	CG31910	Unknown 1	0	0	231883	0.5	1	1	0	0
1205	TTLL3A	Unknown 1	0	0	231883	0.5	1	1	0	0
1206	homer	Unknown 1	0.029034	-0.0137844	208862	0.450362	4.4250180471674e-07	3.77913031978582e-06	7.55467	18.4382
1207	AkhR	Unknown 1	0.000775361	0.000658946	232093	0.500453	0.663408	1	0.198807	0.10846
1208	Tsp	Unknown 1	0.0201969	0.00302195	228898	0.493564	0.34771	0.714733	5.5666	7.04989
1209	CG11327	Unknown 1	0	-0.00054958	230374	0.496746	0.0700155	0.189482	0	0.650759
1210	Nhe3	Unknown 1	0.0155847	-0.0072326	217577	0.469153	8.58783261144241e-05	0.000414102	4.57256	11.0629
1211	Nse1	Unknown 1	0.0222708	-0.0202709	204982	0.441993	1.82020262278084e-09	2.88185313394221e-08	5.96421	18.3297
1212	cort	Unknown 1	0.00347042	-0.00715537	219728	0.473791	4.2880549981897e-06	2.8357004473785e-05	0.994036	6.29067
1213	Spn27A	Unknown 1	0.0403754	-0.00502458	215429	0.464521	0.00057801	0.00233332	10.9344	19.3059
1214	CG13771	Unknown 1	0	-0.000299474	229620	0.495119	0.0263109	0.078176	0	0.976139
1215	CG31636	Unknown 1	0.00136318	0.000753446	232052	0.500365	0.824099	1	0.397614	0.32538
1216	CG31633	Unknown 1	0.0044251	-0.00491894	224168	0.483364	0.000884692	0.00343481	1.19284	4.55531
1217	CG31635	Unknown 1	0.0336598	-0.0545312	188344	0.40612	6.17803213964952e-16	3.62073195069624e-14	9.34394	28.9588
1218	Oatp26F	Unknown 1	0.00370836	0.00124355	231938	0.500119	0.965723	1	0.994036	0.976139
1219	DIP-iota	Unknown 1	0	0	231883	0.5	1	1	0	0
1220	CG13766	Unknown 1	0.00377739	-0.00218511	226452	0.488289	0.00712224	0.0234069	0.994036	3.36226
1221	CG9596	Unknown 1	0.0113232	-0.0121971	214130	0.46172	5.62921539104158e-07	4.67141249372647e-06	3.18091	11.0629
1222	IFT52	Unknown 1	0	-0.000899535	229620	0.495119	0.0263109	0.078176	0	0.976139
1223	CG17378	Unknown 1	0	0	231883	0.5	1	1	0	0
1224	tRNA:Arg-CCT-1-1	Unknown 1	0	0	231883	0.5	1	1	0	0
1225	CG11236	Unknown 1	0.000417639	-0.000211423	231590	0.499368	0.667221	1	0.198807	0.32538
1226	sens-2	Unknown 1	0.0138697	0.00410979	233189	0.502816	0.577474	1	3.77734	3.2538
1227	Rca1	Unknown 1	0.0232962	-0.0210677	208960	0.450573	2.36144702956896e-07	2.13401747490117e-06	6.95825	17.3536
1228	Nlg2	Unknown 1	0	-0.000499597	231380	0.498915	0.296537	0.620098	0	0.21692
1229	Rat1	Unknown 1	0.0215215	-0.0274375	203332	0.438438	3.20606114994829e-10	6.11615187356731e-09	6.16302	18.9805
1230	Hrb27C	Unknown 1	0.380065	-0.144447	164187	0.35403	6.04103775384592e-20	6.1704885628569e-18	72.7634	87.744
1231	SA	Unknown 1	0.00756566	-0.00655007	220096	0.474583	6.23451753993734e-05	0.000310423	2.18688	7.37527
1232	CG3430	Unknown 1	0.0108152	-0.00528333	218191	0.470476	2.18985821439689e-05	0.000120889	2.7833	8.89371
1233	Hmgcl	Unknown 1	0.00620863	0.00192111	230808	0.497682	0.560532	0.980766	1.78926	2.27766
1234	Coprox	Unknown 1	0.0264709	-0.00752978	217246	0.468439	0.00038736	0.00161777	7.15706	13.9913
1235	uif	Unknown 1	0.0501667	0.00568821	227572	0.490703	0.357522	0.733637	13.7177	16.5944
1236	snRNP-U1-70K	Unknown 1	0.0465377	-0.0349981	195824	0.422249	1.02097449409563e-10	2.22288904774171e-09	12.9225	30.3688
1237	sip2	Unknown 1	0.0131443	-0.0166571	209040	0.450746	4.49865827855323e-09	6.32181735291973e-08	3.57853	13.7744
1238	Atac1	Unknown 1	0.00779415	-0.00352512	221874	0.478418	0.000382054	0.00159785	2.18688	6.61605
1239	CG13775	Unknown 1	0.00338252	0.00153539	229700	0.495293	0.178015	0.419618	0.994036	1.95228
1240	Gas41	Unknown 1	0.0152644	-0.0209509	207718	0.447895	5.62620741666841e-09	7.68871999793179e-08	4.77137	15.5098
1241	ihog	Unknown 1	0.0179735	-0.00455857	220733	0.475958	0.00167527	0.00613132	4.97018	10.0868
1242	Fgop2	Unknown 1	0.0272861	-0.0159657	210526	0.453948	2.43072791017792e-06	1.69736942446913e-05	7.95229	17.8959
1243	CG18304	Unknown 1	0.00167375	0.000862285	231015	0.498128	0.460327	0.829237	0.596421	0.976139
1244	x16	Unknown 1	0.0893229	-0.0954275	169874	0.366291	1.96373364503769e-20	2.18023223012724e-18	24.2545	52.9284
1245	nop5	Unknown 1	0.0967562	-0.080965	175567	0.378568	2.82246679486471e-17	1.97849388071399e-15	24.6521	51.5184
1246	CG32829	Unknown 1	0.000404563	-0.00045998	230837	0.497745	0.244839	0.546442	0.198807	0.650759
1247	Wee1	Unknown 1	0.00528662	-0.019003	209658	0.452078	1.4034522711707e-10	2.94790944150133e-09	1.59046	11.2798
1248	CG13773	Unknown 1	0.0288894	-0.0250951	202028	0.435625	1.01509303461356e-09	1.73967286612822e-08	8.3499	22.1258
1249	Nha1	Unknown 1	0	-2.12335e-05	231632	0.499458	0.461033	0.829237	0	0.10846
1250	CG17375	Unknown 1	0	0	231883	0.5	1	1	0	0
1251	CG17376	Unknown 1	0	0	231883	0.5	1	1	0	0
1252	nrv1	Unknown 1	0.105812	-0.00342469	220134	0.474665	0.0566449	0.157469	26.4414	35.4664
1253	LUBEL	Unknown 1	0.00223133	0.000300459	231512	0.4992	0.729961	1	0.596421	0.759219
1254	CG11322	Unknown 1	0	0	231883	0.5	1	1	0	0
1255	Pcp	Unknown 1	0	0	231883	0.5	1	1	0	0
1256	MME1	Unknown 1	0.0127942	-0.00778053	218248	0.470599	7.2264638680422e-05	0.000355066	3.77734	9.86985
1257	Mnn1	Unknown 1	0.0338584	-0.0449001	190828	0.411475	5.25446982691657e-15	2.68353280446096e-13	8.54871	27.2234
1258	Ugt307A1	Unknown 1	0	0	231883	0.5	1	1	0	0
1259	MICU1	Unknown 1	0.0127991	-0.0206344	207351	0.447103	1.20587403183785e-09	2.02014979560464e-08	3.97614	14.859
1260	CG31909	Unknown 1	0	-3.75151e-05	231380	0.498915	0.296537	0.620098	0	0.21692
1261	CG13786	Unknown 1	0	0	231883	0.5	1	1	0	0
1262	CG13784	Unknown 1	0.0434527	-0.0329093	201070	0.43356	5.75885484603756e-09	7.82235797179012e-08	11.7296	26.1388
1263	CG4502	Unknown 1	0.0469469	-0.0263944	200834	0.433049	1.03475885468583e-08	1.31617233536087e-07	12.5249	27.8742
1264	CG4497	Unknown 1	0.0107049	-0.0214072	206378	0.445004	9.84272458298231e-11	2.15611154314717e-09	3.18091	14.4252
1265	CG4496	Unknown 1	0.00112472	0.000613663	231801	0.499823	0.922022	1	0.397614	0.433839
1266	Pvf2	Unknown 1	0.00116891	0.000916136	232554	0.501448	0.254896	0.563755	0.397614	0.10846
1267	Nuf2	Unknown 1	0.0232266	-0.0178449	208083	0.448681	9.15042174681304e-08	9.13764182817225e-07	6.75944	17.679
1268	Mst27D	Unknown 1	0	-2.97384e-05	231632	0.499458	0.461033	0.829237	0	0.10846
1269	Rab30	Unknown 1	0.0098126	-0.0177684	210697	0.454317	4.65536893816972e-09	6.50623297652726e-08	2.58449	11.9306
1270	CG31908	Unknown 1	0.0296504	-0.00752319	215682	0.465066	0.000167834	0.000762979	7.75348	15.5098
1271	Wnt6	Unknown 1	0.00656028	0.00152836	231300	0.498743	0.744136	1	1.78926	2.06074
1272	Wnt10	Unknown 1	0	-0.000339176	231632	0.499458	0.461033	0.829237	0	0.10846
1273	ninaC	Unknown 1	0	0	231883	0.5	1	1	0	0
1274	gudu	Unknown 1	0	0	231883	0.5	1	1	0	0
1275	CG5171	Unknown 1	0.0442682	0.0216158	240214	0.517964	0.0277134	0.0819889	11.5308	8.45987
1276	CG5177	Unknown 1	0.0166211	0.00552716	231464	0.499098	0.881283	1	4.77137	5.09761
1277	CG15818	Unknown 1	0.00538532	0.0034504	232627	0.501604	0.594328	1	1.39165	1.0846
1278	chm	Unknown 1	0.0132315	-0.0211297	207880	0.448242	1.14069860439687e-09	1.91996116323862e-08	3.57853	14.2082
1279	CG5973	Unknown 1	0.0138104	0.00687819	234262	0.505129	0.290343	0.620098	3.77734	2.81996
1280	CG6055	Unknown 1	0.000790802	-0.000312514	231340	0.498829	0.475525	0.846277	0.198807	0.433839
1281	CG6441	Unknown 1	0	0	231883	0.5	1	1	0	0
1282	Obp28a	Unknown 1	0.000585419	0.000177724	232092	0.500451	0.664916	1	0.198807	0.10846
1283	Gr28b	Unknown 1	0	0	231883	0.5	1	1	0	0
1284	Gr28a	Unknown 1	0	0	231883	0.5	1	1	0	0
1285	santa-maria	Unknown 1	0.00436949	0.00162915	232107	0.500483	0.879549	1	1.39165	1.30152
1286	CG5958	Unknown 1	0.0668719	0.0187933	237026	0.51109	0.291212	0.620098	17.6938	16.8113
1287	CG5181	Unknown 1	0.0382553	-0.0247962	202888	0.437478	1.49249118765075e-08	1.82228688382905e-07	10.5368	24.1866
1288	CG5160	Unknown 1	0.00109839	0.00109839	232805	0.501988	0.05558	0.154918	0.397614	0
1289	CG5149	Unknown 1	0.0269621	-0.0199806	205476	0.443061	1.11602328396817e-08	1.39992394392498e-07	7.15706	19.4143
1290	Spn28B	Unknown 1	0	0	231883	0.5	1	1	0	0
1291	Cyp4d21	Unknown 1	0	0	231883	0.5	1	1	0	0
1292	CG6739	Unknown 1	0	-0.000714036	231380	0.498915	0.296537	0.620098	0	0.21692
1293	Myo28B1	Unknown 1	0	0	231883	0.5	1	1	0	0
1294	Tep3	Unknown 1	0	0	231883	0.5	1	1	0	0
1295	ATPsynGL	Unknown 1	0	0	231883	0.5	1	1	0	0
1296	Uro	Unknown 1	0	0	231883	0.5	1	1	0	0
1297	CG7164	Unknown 1	0	0	231883	0.5	1	1	0	0
1298	CG7154	Unknown 1	0.0672059	-0.109474	165308	0.356447	4.38772607951372e-25	9.11983763619857e-23	17.6938	47.7223
1299	r2d2	Unknown 1	0.0511533	-0.0162965	206596	0.445476	2.72739635747439e-06	1.88159822037263e-05	13.7177	26.6811
1300	cdc14	Unknown 1	0.0456745	0.00216408	226724	0.488875	0.261603	0.57704	12.9225	15.9436
1301	Herp	Unknown 1	0.0113543	-0.00731156	217191	0.46832	1.04238928975135e-05	6.24002295857514e-05	2.98211	9.54447
1302	CG7149	Unknown 1	0.00432242	0.000911697	231400	0.498957	0.743296	1	1.19284	1.40998
1303	CG7203	Unknown 1	0	-0.000519305	231632	0.499458	0.461033	0.829237	0	0.10846
1304	CG7214	Unknown 1	0	0	231883	0.5	1	1	0	0
1305	Acp1	Unknown 1	0	0	231883	0.5	1	1	0	0
1306	CG13796	Unknown 1	0.0011397	-0.000611217	231048	0.498198	0.412375	0.829237	0.397614	0.759219
1307	CG13795	Unknown 1	0.00436607	4.76424924332735e-05	230194	0.496358	0.275823	0.607333	0.994036	1.73536
1308	CG13794	Unknown 1	0.00142486	0.00113518	232554	0.501448	0.254896	0.563755	0.397614	0.10846
1309	CG13793	Unknown 1	0	0	231883	0.5	1	1	0	0
1310	CG33296	Unknown 1	0	0	231883	0.5	1	1	0	0
1311	Tep2	Unknown 1	0.00645935	0.00184848	231028	0.498157	0.653984	1	1.98807	2.38612
1312	CG18585	Unknown 1	0	0	231883	0.5	1	1	0	0
1313	CG7115	Unknown 1	0.0300806	-0.0209146	206466	0.445194	6.14733215167273e-08	6.38115924571138e-07	7.95229	19.8482
1314	mts	Unknown 1	0.202965	-0.135197	164110	0.353865	7.21017415622885e-21	9.01271769528606e-19	45.7256	72.3427
1315	CG14537	Unknown 1	0	0	231883	0.5	1	1	0	0
1316	tRNA:Gly-GCC-1-3	Unknown 1	0	0	231883	0.5	1	1	0	0
1317	CG7231	Unknown 1	0.00338854	-0.00474225	223210	0.481299	0.000215005	0.000951524	0.994036	4.77223
1318	Tg	Unknown 1	0.00421701	0.00352259	233192	0.502823	0.198947	0.45652	0.994036	0.433839
1319	baf	Unknown 1	0.149684	-0.0932821	178299	0.384459	2.91958024256865e-14	1.28858016878802e-12	37.3757	62.7983
1320	Cka	Unknown 1	0.0326824	-0.0220822	203732	0.439299	1.18295402400706e-08	1.47456786465316e-07	9.14513	22.3427
1321	CCDC53	Unknown 1	0.00727367	-0.00528804	222360	0.479467	0.000470337	0.00193108	1.98807	6.18221
1322	Megf8	Unknown 1	0.0117284	-0.00185162	224664	0.484435	0.0153908	0.0476134	3.57853	6.83297
1323	Trf	Unknown 1	0.018368	-0.0208668	206468	0.4452	2.74868679838103e-09	4.12889760583155e-08	5.16899	16.5944
1324	MED20	Unknown 1	0.0242642	-0.00562286	216828	0.467538	0.000182981	0.000823875	6.36183	13.449
1325	poe	Unknown 1	0.0287876	-0.025041	204037	0.439957	4.44643069986641e-09	6.26064053430265e-08	7.75348	20.6074
1326	RpL36A	Unknown 1	1.23998	0.103494	321192	0.692574	2.46247020750492e-33	1.109423734153e-30	100	99.8915
1327	CG7367	Unknown 1	0	-0.00041102	231380	0.498915	0.296537	0.620098	0	0.21692
1328	CG12560	Unknown 1	0.0154744	-0.00960913	215624	0.464941	1.16104065534277e-05	6.833586339892e-05	4.37376	11.7137
1329	Spn28Dc	Unknown 1	0.000659434	0.00031953	232093	0.500453	0.663408	1	0.198807	0.10846
1330	Wwox	Unknown 1	0.00639623	-0.00273408	222389	0.479528	0.000365791	0.00154101	1.78926	5.96529
1331	CG7227	Unknown 1	0.009185	-0.00338682	225954	0.487217	0.0227956	0.0686325	2.58449	5.20607
1332	pes	Unknown 1	0.0447655	-0.0229441	205826	0.443813	6.45900240224286e-07	5.26709251551511e-06	12.326	24.9458
1333	Spn28Db	Unknown 1	0	0	231883	0.5	1	1	0	0
1334	Spn28Da	Unknown 1	0	0	231883	0.5	1	1	0	0
1335	CG7102	Unknown 1	0.00501309	-0.00192915	227874	0.491356	0.0469884	0.133745	1.39165	3.14534
1336	spz3	Unknown 1	0	-5.44518e-05	231632	0.499458	0.461033	0.829237	0	0.10846
1337	Proc	Unknown 1	0.000583078	0.000216706	231841	0.499909	0.943862	1	0.198807	0.21692
1338	TwdlE	Unknown 1	0.00130356	0.00073351	232552	0.501444	0.256315	0.565913	0.397614	0.10846
1339	CG14535	Unknown 1	0.0017905	0.0009499	231766	0.499748	0.908946	1	0.596421	0.650759
1340	Rack1	Unknown 1	0.862801	0.0257203	256264	0.552572	0.00102286	0.00391513	98.0119	99.0239
1341	CG8673	Unknown 1	0	-1.8122e-05	231632	0.499458	0.461033	0.829237	0	0.10846
1342	CG8668	Unknown 1	0.0424686	-0.0259591	201572	0.434643	6.44128328884414e-09	8.61166333493561e-08	10.9344	25.4881
1343	CG31606	Unknown 1	0	0	231883	0.5	1	1	0	0
1344	CG8460	Unknown 1	0.0148311	-0.0142774	211225	0.455456	1.13382641802311e-07	1.10404920703842e-06	4.17495	13.449
1345	PGAP5	Unknown 1	0.00849629	-0.0025327	222614	0.480014	0.00100351	0.00385012	2.38569	6.50759
1346	CG8419	Unknown 1	0	-0.000311122	231380	0.498915	0.296537	0.620098	0	0.21692
1347	Ssb-c31a	Unknown 1	0.0711754	-0.0415868	197459	0.425773	8.19847126309989e-09	1.06580126420299e-07	18.2903	35.3579
1348	CG8353	Unknown 1	0.0148027	-0.00373728	223933	0.482858	0.0110905	0.0351618	3.97614	7.59219
1349	CG8349	Unknown 1	0	0	231883	0.5	1	1	0	0
1350	CG14277	Unknown 1	0	-0.00023903	231632	0.499458	0.461033	0.829237	0	0.10846
1351	tRNA:Lys-TTT-1-1	Unknown 1	0	0	231883	0.5	1	1	0	0
1352	Scgalpha	Unknown 1	0.000583078	-0.00150279	228578	0.492874	0.0147269	0.0457019	0.198807	1.6269
1353	CG7840	Unknown 1	0.0704908	-0.0585921	185925	0.400903	1.4185610524548e-13	5.57291842035816e-12	18.4891	41.1063
1354	Mettl14	Unknown 1	0.0151402	-0.0111211	213695	0.460782	1.10903712603722e-06	8.53380913814689e-06	3.97614	12.1475
1355	CG7806	Unknown 1	0.0121017	-0.00140407	223334	0.481567	0.00411088	0.0140797	3.18091	7.04989
1356	strat	Unknown 1	0.0320649	-0.0237076	202880	0.437463	3.77599140823134e-09	5.4564144237781e-08	8.74751	22.3427
1357	CG14275	Unknown 1	0.0113511	0.00341158	231174	0.49847	0.747245	1	2.7833	3.14534
1358	CG14273	Unknown 1	0.000834777	0.000834777	232344	0.500994	0.176242	0.418538	0.198807	0
1359	CG7778	Unknown 1	0.00112733	0.000790407	232554	0.501446	0.255605	0.564694	0.397614	0.10846
1360	Mur29B	Unknown 1	0	-0.000441005	231632	0.499458	0.461033	0.829237	0	0.10846
1361	CG7627	Unknown 1	0.0139768	-0.023777	205176	0.442414	1.48417485967699e-10	3.09563892843946e-09	4.17495	16.0521
1362	CG7781	Unknown 1	0.000650887	-0.00116728	230584	0.497199	0.176506	0.418706	0.198807	0.759219
1363	CG7810	Unknown 1	0.00737827	-0.00500087	222530	0.479833	0.000902259	0.00349997	2.38569	6.50759
1364	Ostgamma	Unknown 1	0.132278	0.0170811	230228	0.496431	0.795863	1	32.008	38.7202
1365	Btk29A	Unknown 1	0.166475	-0.0681073	193337	0.416885	4.09859495704007e-08	4.4374551700237e-07	39.7614	60.0868
1366	CG8086	Unknown 1	0.00084485	1.18278768767039e-05	231591	0.49937	0.66829	1	0.198807	0.32538
1367	Spn28F	Unknown 1	0	0	231883	0.5	1	1	0	0
1368	Pvr	Unknown 1	0.0230921	0.00654822	230170	0.496306	0.607367	1	6.56064	7.59219
1369	Snx6	Unknown 1	0.0353278	-0.00977648	211739	0.456564	2.19609016922952e-05	0.000121195	9.74155	19.5228
1370	CG8292	Unknown 1	0.000749273	0.000360412	232093	0.500453	0.663408	1	0.198807	0.10846
1371	CG8372	Unknown 1	0.0468313	-0.0193262	204962	0.441951	4.7365190005868e-07	4.00308638938482e-06	12.9225	26.3557
1372	Su(var)205	Unknown 1	0.180013	-0.0973599	178316	0.384496	7.81838183125622e-14	3.25008314496988e-12	42.5447	68.3297
1373	SLC5A11	Unknown 1	0.00139969	-0.00420955	227040	0.489556	0.00412092	0.0141006	0.397614	2.49458
1374	Acbp1	Unknown 1	0.134277	0.0192596	231662	0.499525	0.972589	1	32.6044	38.6117
1375	PAPLA1	Unknown 1	0.0130293	-0.0119778	212961	0.459199	3.04152211635425e-07	2.68347521371333e-06	3.57853	12.039
1376	CG12375	Unknown 1	0.0110342	-0.00791314	218856	0.47191	5.38086517026924e-05	0.000272242	2.98211	8.78525
1377	mon2	Unknown 1	0.00786014	-0.00800795	219528	0.473359	4.562251602691e-05	0.000234064	2.38569	7.80911
1378	CG17292	Unknown 1	0.00929363	-0.00679057	219370	0.473019	5.34570242675359e-05	0.000270692	2.58449	8.13449
1379	Wdr82	Unknown 1	0.0267108	-0.0234552	204054	0.439992	4.25753147614495e-09	6.03516059762816e-08	7.75348	20.4989
1380	CG17294	Unknown 1	0.00868391	-0.000149884	225548	0.48634	0.0165865	0.0510846	2.58449	5.42299
1381	Rcd4	Unknown 1	0.0228514	-0.0144083	211262	0.455536	1.3234098491517e-06	9.99828869551419e-06	6.36183	15.8351
1382	CG13384	Unknown 1	0.0108907	-0.00737524	217844	0.469728	1.95150500854652e-05	0.000108704	2.98211	9.21909
1383	snRNA:U6atac	Unknown 1	0.000585419	-0.000979968	230586	0.497203	0.177173	0.418706	0.198807	0.759219
1384	CG13385	Unknown 1	0	0	231883	0.5	1	1	0	0
1385	CG13386	Unknown 1	0	0	231883	0.5	1	1	0	0
1386	CG31898	Unknown 1	0.0078223	-0.00826994	216956	0.467815	1.63652137236821e-06	1.19839490090462e-05	1.98807	8.56833
1387	emb	Unknown 1	0.0591587	-0.0852049	170040	0.366649	6.22857230933176e-23	1.04052084139538e-20	15.7058	44.1432
1388	Akap200	Unknown 1	0.326366	-0.0556755	205214	0.442494	0.000291492	0.00125583	64.2147	80.0434
1389	CG31897	Unknown 1	0	-0.00197966	227608	0.490781	0.00219707	0.0078924	0	1.84382
1390	CheA29a	Unknown 1	0	0	231883	0.5	1	1	0	0
1391	tRNA:Asp-GTC-1-2	Unknown 1	0	0	231883	0.5	1	1	0	0
1392	CG13088	Unknown 1	0.00208104	-0.00740666	218746	0.471673	4.52325694235804e-07	3.85015323069761e-06	0.596421	6.29067
1393	PIG-U	Unknown 1	0.0165307	-0.00743436	216592	0.467028	5.03300347921777e-05	0.0002558	4.97018	11.9306
1394	Uba4	Unknown 1	0.0029693	-0.00732129	221972	0.478628	3.34837252933627e-05	0.000176711	0.795229	5.09761
1395	Sgp	Unknown 1	0	0	231883	0.5	1	1	0	0
1396	Acer	Unknown 1	0.0554841	0.00932316	225641	0.486541	0.202436	0.460022	14.5129	18.872
1397	CG17834	Unknown 1	0.0114479	-0.000189203	225998	0.48731	0.0342921	0.100241	3.18091	5.85683
1398	tRNA:Asp-GTC-1-5	Unknown 1	0	0	231883	0.5	1	1	0	0
1399	Sema1a	Unknown 1	0.0808765	-0.00405913	218716	0.471607	0.0208911	0.0631431	20.4771	28.5249
1400	tRNA:Phe-GAA-1-3	Unknown 1	0	0	231883	0.5	1	1	0	0
1401	tRNA:Asp-GTC-1-6	Unknown 1	0	0	231883	0.5	1	1	0	0
1402	tRNA:Asp-GTC-1-4	Unknown 1	0	0	231883	0.5	1	1	0	0
1403	mRpL51	Unknown 1	0.0497516	-0.00295716	219952	0.474275	0.0171971	0.0528357	14.1153	20.6074
1404	CG13097	Unknown 1	0.0295065	-0.0409345	196566	0.423848	3.72566063634668e-12	1.07935468192377e-10	8.74751	24.6204
1405	CG13096	Unknown 1	0.0738038	-0.0849047	175190	0.377755	5.81031795361685e-19	5.19297167104506e-17	19.0855	45.1193
1406	Dh31	Unknown 1	0	-0.000124331	231632	0.499458	0.461033	0.829237	0	0.10846
1407	Bace	Unknown 1	0	-8.8391e-05	231632	0.499458	0.461033	0.829237	0	0.10846
1408	tRNA:Asp-GTC-1-3	Unknown 1	0	0	231883	0.5	1	1	0	0
1409	Agpat2	Unknown 1	0.00759817	-0.0110498	215178	0.46398	3.30612930778321e-07	2.88700837208719e-06	2.18688	9.54447
1410	D12	Unknown 1	0.00632537	-0.00704236	220334	0.475096	5.80956760885891e-05	0.000291539	1.98807	7.04989
1411	grk	Unknown 1	0.00145594	-0.0041565	225036	0.485235	0.000399925	0.00166496	0.397614	3.36226
1412	CG13398	Unknown 1	0.0184785	0.00180395	226608	0.488626	0.0986766	0.257008	4.97018	7.48373
1413	CG13397	Unknown 1	0.0268631	-0.00338099	219051	0.472331	0.00186496	0.00679081	7.55467	13.7744
1414	fy	Unknown 1	0.0102095	-0.0046197	222430	0.479617	0.00181264	0.00661243	3.18091	7.37527
1415	Peritrophin-15a	Unknown 1	0	0	231883	0.5	1	1	0	0
1416	Peritrophin-15b	Unknown 1	0	0	231883	0.5	1	1	0	0
1417	lectin-29Ca	Unknown 1	0	0	231883	0.5	1	1	0	0
1418	Acp29AB	Unknown 1	0	0	231883	0.5	1	1	0	0
1419	CG13392	Unknown 1	0.0139358	-0.00170533	221366	0.477323	0.0012415	0.00467097	3.77734	8.56833
1420	CG13390	Unknown 1	0.00851642	0.000639512	226796	0.48903	0.0400475	0.115497	2.38569	4.66377
1421	Glt	Unknown 1	0.007783	0.000626596	229742	0.495383	0.313592	0.651777	2.18688	3.14534
1422	tRNA:Asp-GTC-1-7	Unknown 1	0	0	231883	0.5	1	1	0	0
1423	tRNA:Asp-GTC-1-8	Unknown 1	0	0	231883	0.5	1	1	0	0
1424	CG9314	Unknown 1	0	0	231883	0.5	1	1	0	0
1425	CG12438	Unknown 1	0	0	231883	0.5	1	1	0	0
1426	SoxN	Unknown 1	0.0567127	-0.00727038	217521	0.469032	0.00424648	0.0144886	13.7177	21.0412
1427	CG32986	Unknown 1	0	0	231883	0.5	1	1	0	0
1428	CG32987	Unknown 1	0	0	231883	0.5	1	1	0	0
1429	CG32988	Unknown 1	0	0	231883	0.5	1	1	0	0
1430	CG32983	Unknown 1	0	0	231883	0.5	1	1	0	0
1431	CG9483	Unknown 1	0	0	231883	0.5	1	1	0	0
1432	LManVI	Unknown 1	0.000476701	0.000476701	232344	0.500994	0.176242	0.418538	0.198807	0
1433	LManV	Unknown 1	0	-0.00028159	231632	0.499458	0.461033	0.829237	0	0.10846
1434	LManIV	Unknown 1	0	0	231883	0.5	1	1	0	0
1435	LManIII	Unknown 1	0	0	231883	0.5	1	1	0	0
1436	raw	Unknown 1	0.00973513	-0.014075	213070	0.459434	1.27878369196775e-07	1.23026149052333e-06	2.98211	11.2798
1437	Hnf4	Unknown 1	0.0210126	-0.00665673	218720	0.471616	0.000621023	0.00248562	5.96421	12.039
1438	PrBP	Unknown 1	0.0388418	-0.0151926	209338	0.451388	5.50313190722194e-06	3.53081417234717e-05	10.7356	21.8004
1439	CG9289	Unknown 1	0	0	231883	0.5	1	1	0	0
1440	tRNA:Asp-GTC-1-9	Unknown 1	0	0	231883	0.5	1	1	0	0
1441	CG9287	Unknown 1	0.00072064	0.00072064	232344	0.500994	0.176242	0.418538	0.198807	0
1442	Tsp29Fa	Unknown 1	0	-0.00165219	230122	0.496204	0.0502582	0.141271	0	0.759219
1443	Tsp29Fb	Unknown 1	0.00189971	0.000142614	230762	0.497583	0.359383	0.737116	0.596421	1.0846
1444	CG32985	Unknown 1	0	-1.64744e-05	231632	0.499458	0.461033	0.829237	0	0.10846
1445	CG32984	Unknown 1	0	0	231883	0.5	1	1	0	0
1446	CG18088	Unknown 1	0.0192736	0.00485583	230876	0.49783	0.732567	1	5.16899	5.74837
1447	CG18662	Unknown 1	0	0	231883	0.5	1	1	0	0
1448	CG9555	Unknown 1	0	0	231883	0.5	1	1	0	0
1449	CG17906	Unknown 1	0	0	231883	0.5	1	1	0	0
1450	CG18661	Unknown 1	0.00911994	-0.00274024	222330	0.479401	0.000951028	0.00366967	2.58449	6.83297
1451	Try29F	Unknown 1	0.000474785	-0.000722739	229832	0.495578	0.0684412	0.187867	0.198807	1.0846
1452	CG9568	Unknown 1	0.00387844	-0.00564335	227169	0.489835	0.014808	0.0459218	0.994036	3.03688
1453	CG13102	Unknown 1	0	-0.000138975	231632	0.499458	0.461033	0.829237	0	0.10846
1454	CG12439	Unknown 1	0	0	231883	0.5	1	1	0	0
1455	Toll-4	Unknown 1	0.000755493	0.000755493	232344	0.500994	0.176242	0.418538	0.198807	0
1456	CG31609	Unknown 1	0	0	231883	0.5	1	1	0	0
1457	Or30a	Unknown 1	0	0	231883	0.5	1	1	0	0
1458	CG32982	Unknown 1	0.0254184	-0.00155782	225932	0.487168	0.109767	0.283785	7.35586	10.1952
1459	CG13108	Unknown 1	0.000643283	0.000613864	231842	0.499912	0.945213	1	0.198807	0.21692
1460	CG9586	Unknown 1	0.0439873	-0.0346754	194758	0.419949	1.39503237664761e-11	3.61394256993855e-10	11.7296	29.5011
1461	DIP-zeta	Unknown 1	0	-6.73722e-05	231632	0.499458	0.461033	0.829237	0	0.10846
1462	CG9582	Unknown 1	0	0	231883	0.5	1	1	0	0
1463	Rcd-1r	Unknown 1	0	-0.00310705	227608	0.490781	0.00219707	0.0078924	0	1.84382
1464	alien	Unknown 1	0.029615	-0.0381722	192983	0.416121	4.59808597779002e-14	1.99009169135585e-12	8.15109	26.0304
1465	rost	Unknown 1	0.0177196	-0.0335014	199344	0.429836	8.52783852572114e-13	2.80727649442478e-11	5.16899	19.6312
1466	CG13101	Unknown 1	0.0164651	0.00117854	227160	0.489817	0.117101	0.301915	4.37376	6.61605
1467	CG9541	Unknown 1	0	-4.15841e-05	231632	0.499458	0.461033	0.829237	0	0.10846
1468	CG9525	Unknown 1	0	0	231883	0.5	1	1	0	0
1469	CG31886	Unknown 1	0.0116544	-0.00395786	223244	0.481372	0.00373274	0.0128511	3.18091	7.04989
1470	C1GalTA	Unknown 1	0.0313484	-0.0142677	212243	0.457651	1.9979027548314e-05	0.000110908	8.94632	18.2213
1471	tai	Unknown 1	0.0240017	-0.0179163	211948	0.457015	4.27047640023154e-06	2.82721354274588e-05	7.15706	16.1605
1472	CG17005	Unknown 1	0	0	231883	0.5	1	1	0	0
1473	Cks30A	Unknown 1	0.0195218	-0.0256728	201250	0.433948	1.24348226091795e-11	3.27352657053142e-10	5.36779	19.1974
1474	Eaat1	Unknown 1	0.00131935	0.00110721	231842	0.499912	0.945213	1	0.198807	0.21692
1475	CG3748	Unknown 1	0	0	231883	0.5	1	1	0	0
1476	CG13110	Unknown 1	0	0	231883	0.5	1	1	0	0
1477	Aldh	Unknown 1	0.0167318	-0.0195953	205802	0.443764	4.82623989424227e-10	8.79398961361678e-09	4.37376	16.1605
1478	Mco1	Unknown 1	0	0	231883	0.5	1	1	0	0
1479	scat	Unknown 1	0.00464984	-0.00657353	220438	0.475321	1.50079765594285e-05	8.57632931584986e-05	1.19284	6.18221
1480	CG3769	Unknown 1	0.00255821	0.000937976	230765	0.497589	0.360671	0.739588	0.596421	1.0846
1481	CG4438	Unknown 1	0	-0.000172661	231632	0.499458	0.461033	0.829237	0	0.10846
1482	borr	Unknown 1	0.0735844	-0.12365	154932	0.334075	5.73760532858626e-31	2.18212117549956e-28	19.4831	53.9046
1483	aust	Unknown 1	0	0	231883	0.5	1	1	0	0
1484	tRNA:Thr-AGT-1-1	Unknown 1	0	0	231883	0.5	1	1	0	0
1485	numb	Unknown 1	0.0734872	-0.0268755	203142	0.438026	1.07377849782831e-06	8.28389756093269e-06	18.6879	33.4056
1486	Oatp30B	Unknown 1	0.0281751	-0.00388666	218088	0.470255	0.000935308	0.00361484	7.55467	14.2082
1487	CG31883	Unknown 1	0.000694857	0.000694857	232344	0.500994	0.176242	0.418538	0.198807	0
1488	CG17855	Unknown 1	0	0	231883	0.5	1	1	0	0
1489	Cpr30B	Unknown 1	0	-2.06512e-05	231632	0.499458	0.461033	0.829237	0	0.10846
1490	CG13113	Unknown 1	0	0	231883	0.5	1	1	0	0
1491	CG13114	Unknown 1	0	0	231883	0.5	1	1	0	0
1492	CG3841	Unknown 1	0.000588671	0.0004615	232093	0.500453	0.663408	1	0.198807	0.10846
1493	gcm2	Unknown 1	0.000497716	-0.000395217	231087	0.498284	0.339351	0.700925	0.198807	0.542299
1494	Trx-2	Unknown 1	0.195508	-0.0107714	220892	0.476301	0.116953	0.301576	45.5268	56.0738
1495	GlcAT-S	Unknown 1	0.00503774	-0.00697915	219440	0.47317	7.62349524725592e-06	4.72503389544728e-05	1.39165	6.83297
1496	Apoltp	Unknown 1	0.0175964	0.00672986	234050	0.504673	0.412567	0.829237	4.97018	4.12148
1497	CG33299	Unknown 1	0	0	231883	0.5	1	1	0	0
1498	pelo	Unknown 1	0.0235339	-0.0103368	214070	0.461592	2.33976611699042e-05	0.000128253	6.75944	15.0759
1499	CG4364	Unknown 1	0.0992015	-0.0278575	206038	0.444273	4.4667909848163e-05	0.000229767	25.2485	40.564
1500	CG31710	Unknown 1	0.00950841	-0.00761068	225280	0.485762	0.0167946	0.0516789	2.98211	5.85683
1501	Pka-C1	Unknown 1	0.0429798	-0.0380102	195428	0.421395	2.61518850010691e-11	6.49256867214042e-10	11.7296	29.0672
1502	CG31882	Unknown 1	0	0	231883	0.5	1	1	0	0
1503	CG4382	Unknown 1	0	-8.61571e-06	231632	0.499458	0.461033	0.829237	0	0.10846
1504	gcm	Unknown 1	0.0104521	-0.00471541	225936	0.487178	0.0256169	0.0765337	2.7833	5.42299
1505	CG31709	Unknown 1	0	0	231883	0.5	1	1	0	0
1506	Mtpalpha	Unknown 1	0.0327993	-0.0205754	204658	0.441296	2.99821483057055e-08	3.37487972899551e-07	9.14513	22.0174
1507	jp	Unknown 1	0	-0.000519321	231128	0.498373	0.200767	0.45652	0	0.32538
1508	Gdi	Unknown 1	0.0537513	-0.0475182	190331	0.410403	8.12530435763049e-13	2.68465462832985e-11	14.3141	33.9479
1509	CG13116	Unknown 1	0	0	231883	0.5	1	1	0	0
1510	CG13117	Unknown 1	0	0	231883	0.5	1	1	0	0
1511	CG4017	Unknown 1	0	-7.74367e-05	231128	0.498373	0.200767	0.45652	0	0.32538
1512	CG17633	Unknown 1	0	0	231883	0.5	1	1	0	0
1513	IP3K1	Unknown 1	0.00491693	-0.00261885	225880	0.487057	0.00896925	0.0289187	1.59046	4.22993
1514	CG4036	Unknown 1	0.00805272	-0.00353007	224037	0.483082	0.00370675	0.0127665	2.38569	5.85683
1515	CG4709	Unknown 1	0.0135352	6.16192278963985e-05	222866	0.480558	0.0037834	0.013023	3.57853	7.70065
1516	CG4658	Unknown 1	0.0112508	-0.0185285	208906	0.450457	2.60641647255506e-09	3.96601989247737e-08	3.37972	13.5575
1517	CG5850	Unknown 1	0.00915376	-0.00699804	218848	0.471893	3.12072035478714e-05	0.000165971	2.58449	8.35141
1518	CG5846	Unknown 1	0.00934889	0.00201169	226532	0.488461	0.041419	0.119202	2.7833	5.20607
1519	CG13126	Unknown 1	0.00953615	-0.00353573	222105	0.478916	0.000613845	0.00245854	2.38569	6.72451
1520	Uhg2	Unknown 1	0.0730792	0.0164149	231479	0.499129	0.93781	1	18.4891	20.6074
1521	snoRNA:Me18S-A1576	Unknown 1	0.000943698	0.000943698	232344	0.500994	0.176242	0.418538	0.198807	0
1522	snoRNA:Me18S-G1620	Unknown 1	0	0	231883	0.5	1	1	0	0
1523	snoRNA:U14:30Ea	Unknown 1	0	0	231883	0.5	1	1	0	0
1524	snoRNA:U14:30Eb	Unknown 1	0	-0.000162787	231632	0.499458	0.461033	0.829237	0	0.10846
1525	CG13123	Unknown 1	0.0111471	0.000865261	228395	0.492479	0.176976	0.418706	3.18091	4.77223
1526	Taf11	Unknown 1	0.0323351	-0.0315321	198814	0.428696	7.76941692057271e-11	1.74032991798543e-09	9.14513	24.4035
1527	Cyp4e3	Unknown 1	0	0	231883	0.5	1	1	0	0
1528	Nckx30C	Unknown 1	0	-0.000297685	231380	0.498915	0.296537	0.620098	0	0.21692
1529	bib	Unknown 1	0.012189	-0.00979583	221154	0.476865	0.000692116	0.00274741	3.37972	8.13449
1530	Ndf	Unknown 1	0.1023	-0.0664948	185434	0.399845	3.18317926819301e-12	9.37385987132621e-11	27.0378	50.3254
1531	Trp1	Unknown 1	0.164428	0.0160802	229587	0.495049	0.732707	1	37.3757	46.8547
1532	CG13127	Unknown 1	0	0	231883	0.5	1	1	0	0
1533	obst-B	Unknown 1	0.021085	0.00677908	232114	0.500499	0.939902	1	5.96421	6.07375
1534	Cpr31A	Unknown 1	0	0	231883	0.5	1	1	0	0
1535	Spn31A	Unknown 1	0	0	231883	0.5	1	1	0	0
1536	CG4839	Unknown 1	0.000957087	0.000919758	231842	0.499912	0.945213	1	0.198807	0.21692
1537	CG13137	Unknown 1	0	0	231883	0.5	1	1	0	0
1538	RpL7	Unknown 1	1.1547	0.0692507	301365	0.649821	8.0147973110301e-21	9.81263711881254e-19	100	100
1539	CG4901	Unknown 1	0.00567145	-0.00704053	218454	0.471045	3.89857411439107e-06	2.6090232981932e-05	1.59046	7.48373
1540	CG4908	Unknown 1	0.0135532	-0.00033953	224962	0.485077	0.021638	0.0652903	3.77734	6.94143
1541	eEF1delta	Unknown 1	0.277466	-0.0872114	187828	0.405006	1.89188299206425e-09	2.97688454957292e-08	57.8529	78.4165
1542	ova	Unknown 1	0.060771	-0.0294364	201002	0.433413	6.41341995405311e-08	6.64193984233484e-07	15.9046	31.2364
1543	CG5708	Unknown 1	0.0514853	-0.0273809	200235	0.431759	1.1706745476037e-08	1.46129940910727e-07	13.7177	29.3926
1544	Npc1a	Unknown 1	0.0167524	-0.00168601	222892	0.480613	0.00776725	0.0253403	4.77137	8.89371
1545	CG5727	Unknown 1	0.0197652	-0.0247787	202799	0.437287	6.61843031586106e-11	1.49563137668795e-09	5.36779	18.4382
1546	CG5731	Unknown 1	0.00423892	-0.00254408	228145	0.49194	0.0497994	0.141271	1.19284	2.81996
1547	Snx17	Unknown 1	0.0215479	-0.011419	214268	0.462016	1.19898394478163e-05	7.03837044760974e-05	5.76541	13.7744
1548	Ripalpha	Unknown 1	0.0312689	-0.0287639	201289	0.434031	6.12979520882658e-10	1.09351386584606e-08	8.54871	22.7766
1549	Sur	Unknown 1	0	-0.000471492	231380	0.498915	0.296537	0.620098	0	0.21692
1550	Fum4	Unknown 1	0	0	231883	0.5	1	1	0	0
1551	CG13135	Unknown 1	0	0	231883	0.5	1	1	0	0
1552	CG13133	Unknown 1	0	0	231883	0.5	1	1	0	0
1553	CG13131	Unknown 1	0	0	231883	0.5	1	1	0	0
1554	SoYb	Unknown 1	0.0122383	-0.00603858	219533	0.47337	0.000240048	0.00105194	3.77734	9.32755
1555	CG31875	Unknown 1	0.00679601	-0.018277	209232	0.451159	1.46543157688222e-10	3.06369467096722e-09	1.78926	11.7137
1556	lncRNA:CR13130	Unknown 1	0	0	231883	0.5	1	1	0	0
1557	me31B	Unknown 1	0.32031	-0.151402	162948	0.351357	7.66251207412121e-21	9.44602781551149e-19	63.6183	80.3688
1558	CG31717	Unknown 1	0.0314808	-0.00765532	214994	0.463584	0.000109663	0.000517621	7.95229	16.0521
1559	Ror	Unknown 1	0.00694451	0.00175341	230541	0.497106	0.494249	0.877415	1.98807	2.60304
1560	CG4953	Unknown 1	0.0180968	0.00241484	223398	0.481705	0.0116332	0.0367652	4.77137	8.78525
1561	CG4957	Unknown 1	0.0126374	-0.00311165	222493	0.479753	0.00313377	0.0109407	3.77734	8.02603
1562	CG4968	Unknown 1	0.0759074	-0.0519789	187931	0.405228	2.00079361932745e-12	6.1287236605269e-11	19.2843	41.5401
1563	CG4972	Unknown 1	0.0319432	-0.00576629	216221	0.466229	0.00037817	0.00158501	8.54871	16.1605
1564	CG4995	Unknown 1	0	0	231883	0.5	1	1	0	0
1565	CG5037	Unknown 1	0.0286794	-0.0146561	209738	0.45225	1.66578174339101e-06	1.21484490669581e-05	8.3499	18.7636
1566	GATAd	Unknown 1	0.0220366	-0.0160106	208116	0.448751	5.21648986607191e-08	5.5207078955616e-07	6.16302	17.0282
1567	SamDC	Unknown 1	0.0184095	-0.0178449	210135	0.453106	9.82653867239751e-08	9.73666179429632e-07	4.97018	14.7505
1568	CG31715	Unknown 1	0.0552767	-0.0361699	196639	0.424005	6.7948402742346e-10	1.19899081838049e-08	14.5129	31.9957
1569	Sps2	Unknown 1	0.00582804	-0.0133466	212848	0.458955	1.50609514445493e-08	1.83638817920408e-07	1.98807	10.3037
1570	CG5022	Unknown 1	0.00431558	0.000524883	227930	0.491475	0.0409697	0.118042	1.19284	2.92842
1571	ClpP	Unknown 1	0.030895	-0.0150676	210489	0.453869	4.20628092172954e-06	2.78988020318796e-05	8.74751	18.872
1572	pim	Unknown 1	0.0630239	-0.0515876	188911	0.407341	7.67654455719486e-13	2.56004167835556e-11	16.1034	37.0933
1573	lft	Unknown 1	0.0153322	-0.00216389	226198	0.487742	0.0678959	0.1868	4.57256	7.15835
1574	CG5056	Unknown 1	0.0262955	-0.0179691	207666	0.447782	1.08329166450022e-07	1.06045117759811e-06	7.35586	18.5466
1575	dpr19	Unknown 1	0.00579553	0.000593769	229598	0.495073	0.230507	0.519258	1.59046	2.60304
1576	gny	Unknown 1	0.00536002	-0.00446884	221159	0.476876	7.28792953874827e-05	0.000357812	1.59046	6.29067
1577	CG5096	Unknown 1	0.00517862	-0.000814454	228597	0.492915	0.103499	0.268355	1.59046	3.03688
1578	mRpS7	Unknown 1	0.0677986	-0.0331855	197794	0.426496	1.02307473550622e-08	1.30438380151025e-07	17.8926	35.141
1579	Cnot4	Unknown 1	0.0493146	-0.0315845	200896	0.433183	2.50738123469685e-08	2.89050240586906e-07	14.5129	29.1757
1580	Ir31a	Unknown 1	0	-2.11852e-05	231632	0.499458	0.461033	0.829237	0	0.10846
1581	RpS27A	Unknown 1	1.21935	0.0681787	296742	0.639853	2.39979403338779e-18	1.96809566410027e-16	100	100
1582	Ip259	Unknown 1	0.29032	-0.0255719	222940	0.480718	0.22188	0.501057	60.4374	74.8373
1583	Klp31E	Unknown 1	0.0027127	-0.0107561	218466	0.471071	5.76572602521582e-07	4.76258561463645e-06	0.795229	6.61605
1584	RfC3	Unknown 1	0.0176502	-0.00673864	216741	0.46735	4.1700828445522e-05	0.000215496	4.57256	11.4967
1585	Wdfy2	Unknown 1	0.0496924	-0.00919335	213238	0.459795	0.000324031	0.00138566	13.7177	23.4273
1586	CG5188	Unknown 1	0.00781158	-0.00673134	220813	0.47613	0.000169888	0.000771141	2.38569	7.26681
1587	TfIIB	Unknown 1	0.0352419	-0.00898613	211802	0.456701	1.4013030661205e-05	8.08792131317529e-05	8.74751	18.5466
1588	holn1	Unknown 1	0.0311904	-0.0204678	204444	0.440834	1.06954655042735e-08	1.35397624567202e-07	8.15109	21.0412
1589	STUB1	Unknown 1	0.0207213	-0.0459392	190690	0.411178	1.1256754449621e-16	7.42488877442713e-15	6.16302	24.4035
1590	Nse4	Unknown 1	0.0157148	-0.00832709	214258	0.461996	2.54657711434134e-06	1.76571240957531e-05	4.17495	12.1475
1591	loh	Unknown 1	0.00087844	-0.00162209	229332	0.494499	0.0369562	0.107013	0.198807	1.30152
1592	LManII	Unknown 1	0.0149076	-0.00723981	220674	0.475829	0.000770269	0.00302518	3.97614	9.00217
1593	RluA-2	Unknown 1	0.00687409	-0.00892275	218578	0.471311	8.97366256255795e-06	5.46522038520352e-05	1.98807	7.80911
1594	Grip75	Unknown 1	0.0096796	-0.00884021	214719	0.46299	2.94496313186808e-07	2.60471133014062e-06	2.38569	9.97831
1595	CG13144	Unknown 1	0	-8.61571e-06	231632	0.499458	0.461033	0.829237	0	0.10846
1596	Cog4	Unknown 1	0.0192149	-0.00638183	217451	0.468881	0.000130131	0.000604493	5.16899	11.8221
1597	RluA-1	Unknown 1	0.00635945	0.00232518	232496	0.501322	0.721919	1	1.98807	1.73536
1598	LManI	Unknown 1	0.00295031	0.00194055	232478	0.501282	0.559805	0.979686	0.795229	0.542299
1599	TBC1D16	Unknown 1	0	-0.00147784	228865	0.493492	0.0102251	0.0326264	0	1.30152
1600	Bug22	Unknown 1	0.023085	-0.0208275	206371	0.444989	1.360987403944e-08	1.67661267026183e-07	6.56064	18.2213
1601	pie	Unknown 1	0.00622421	-0.00447225	221643	0.47792	0.000169494	0.000769548	1.78926	6.29067
1602	CG5355	Unknown 1	0.0269384	-0.0305061	199384	0.429924	2.19150949603228e-11	5.50185846089564e-10	7.35586	22.2343
1603	Cdk1	Unknown 1	0.0984099	-0.0913045	170738	0.368155	1.09894494619284e-19	1.07932092929654e-17	25.2485	54.013
1604	CG33303	Unknown 1	0.0749099	-0.023746	208712	0.450037	8.89817282659381e-05	0.000427912	20.4771	32.8633
1605	Cand1	Unknown 1	0.0124061	-0.00509743	218653	0.471473	8.95979587364284e-05	0.000430528	3.57853	9.54447
1606	CG5367	Unknown 1	0.00405362	0.00312902	231170	0.498463	0.637616	1	1.19284	1.51844
1607	Schip1	Unknown 1	0.00355473	0.0025999	230482	0.49698	0.315943	0.655997	0.795229	1.40998
1608	RnrL	Unknown 1	0.0389466	-0.0221254	205408	0.442914	2.53204601006637e-07	2.27096449723715e-06	11.332	23.9696
1609	CG5381	Unknown 1	0.00593734	0.00221971	231838	0.499902	0.977845	1	1.59046	1.6269
1610	Usp14	Unknown 1	0.0234639	-0.0344893	196664	0.42406	3.72911714912715e-13	1.33583104289875e-11	6.56064	22.5597
1611	Cdk5alpha	Unknown 1	0.00436536	-0.0018634	228153	0.491957	0.0502905	0.141321	1.19284	2.81996
1612	CG5390	Unknown 1	0.0081346	0.00406077	232001	0.500254	0.950056	1	2.18688	2.1692
1613	nmd	Unknown 1	0.0740014	-0.0230121	203859	0.439573	2.40757790816384e-06	1.68370325150347e-05	19.0855	34.2733
1614	CG13138	Unknown 1	0	0	231883	0.5	1	1	0	0
1615	CYLD	Unknown 1	0.0130411	0.00112984	224088	0.483192	0.00773173	0.025229	3.18091	6.72451
1616	Hand	Unknown 1	0.0168762	0.00332994	232132	0.500538	0.926079	1	4.57256	4.55531
1617	Ufd4	Unknown 1	0.0391061	-0.0333371	199449	0.430064	6.14650004377529e-10	1.09540068078249e-08	10.7356	25.9219
1618	trk	Unknown 1	0.00112407	-0.00401226	225530	0.4863	0.000707579	0.00280132	0.397614	3.14534
1619	Rsf1	Unknown 1	0.120317	-0.0477076	193823	0.417933	1.1416095065951e-08	1.4260146701878e-07	28.4294	49.6746
1620	CG5676	Unknown 1	0.13159	-0.0684021	186728	0.402635	5.90339813767076e-11	1.34767869362535e-09	33.5984	56.6161
1621	bsk	Unknown 1	0.0459891	-0.00596317	215908	0.465554	0.00121305	0.00457259	12.326	20.6074
1622	chico	Unknown 1	0.0102923	-0.0185165	210035	0.45289	4.31416119904298e-09	6.10575070727579e-08	2.98211	12.5813
1623	CG6094	Unknown 1	0.0233272	-0.0032927	218434	0.470999	0.000646442	0.00258048	6.36183	12.6898
1624	Lrr47	Unknown 1	0.00938815	-0.00491572	220332	0.475092	0.000177145	0.000800624	2.7833	7.91757
1625	Lip4	Unknown 1	0.0113748	0.00505373	233104	0.502634	0.570052	0.995669	3.18091	2.7115
1626	CG18301	Unknown 1	0	0	231883	0.5	1	1	0	0
1627	CG18302	Unknown 1	0	0	231883	0.5	1	1	0	0
1628	CG6138	Unknown 1	0	0	231883	0.5	1	1	0	0
1629	CG31872	Unknown 1	0	0	231883	0.5	1	1	0	0
1630	CG18284	Unknown 1	0	0	231883	0.5	1	1	0	0
1631	CG31871	Unknown 1	0.00106029	-0.00108093	230295	0.496576	0.176668	0.418706	0.397614	1.0846
1632	CG17104	Unknown 1	0	-0.00022962	231632	0.499458	0.461033	0.829237	0	0.10846
1633	CG17105	Unknown 1	0	0	231883	0.5	1	1	0	0
1634	CG17107	Unknown 1	0	0	231883	0.5	1	1	0	0
1635	CG6415	Unknown 1	0.0443094	0.0130954	234440	0.505514	0.533187	0.942143	11.7296	11.2798
1636	CG6431	Unknown 1	0	0	231883	0.5	1	1	0	0
1637	CG6443	Unknown 1	0.0160821	-0.0186596	208500	0.449579	1.09640499324926e-08	1.38210431976943e-07	4.57256	15.0759
1638	CG17118	Unknown 1	0	-0.000294402	231380	0.498915	0.296537	0.620098	0	0.21692
1639	Dpy-30L1	Unknown 1	0.0449237	-0.0340876	196062	0.422762	1.07529785938263e-10	2.33263947044473e-09	12.7237	29.9349
1640	CG12299	Unknown 1	0.0107769	-0.00483701	219066	0.472362	0.000104094	0.000493284	3.37972	9.11063
1641	CG6495	Unknown 1	0.00296807	0.000760366	230982	0.498056	0.492342	0.874116	0.795229	1.19306
1642	Ubc2	Unknown 1	0.0643894	-0.0677746	178838	0.385622	1.54961231342572e-17	1.12598862205223e-15	16.8986	42.1909
1643	CG17124	Unknown 1	0.047861	0.00977853	231002	0.498099	0.839351	1	12.326	13.449
1644	CG6729	Unknown 1	0.00306213	-0.00698914	221224	0.477016	1.42364068149392e-05	8.19040141026837e-05	0.795229	5.42299
1645	Vha16-5	Unknown 1	0	-2.47105e-05	231380	0.498915	0.296537	0.620098	0	0.21692
1646	Nup107	Unknown 1	0.0198214	-0.0144591	210817	0.454576	3.26917269026182e-07	2.85752869625575e-06	5.36779	14.9675
1647	EMC3	Unknown 1	0.110019	-0.00605895	218762	0.471708	0.0372918	0.107897	27.833	38.2863
1648	Lip2	Unknown 1	0.000649059	0.000290366	231842	0.499912	0.945213	1	0.198807	0.21692
1649	Lip1	Unknown 1	0.00301667	0.000507368	231476	0.499121	0.739198	1	0.795229	0.976139
1650	CG7300	Unknown 1	0.00215526	0.00172012	232765	0.501902	0.246299	0.547859	0.596421	0.21692
1651	CG17108	Unknown 1	0	0	231883	0.5	1	1	0	0
1652	CG7294	Unknown 1	0.106543	0.0230824	238918	0.51517	0.222032	0.501303	26.839	26.2473
1653	CG7296	Unknown 1	0.198119	0.0734974	263456	0.568081	1.32027311450338e-06	9.98302957772753e-06	43.5388	36.551
1654	CG7299	Unknown 1	0.00196757	-0.00173599	230250	0.496479	0.213494	0.483922	0.596421	1.30152
1655	CG7329	Unknown 1	0	0	231883	0.5	1	1	0	0
1656	w-cup	Unknown 1	0	0	231883	0.5	1	1	0	0
1657	CG7384	Unknown 1	0.014304	-0.00483821	219647	0.473616	0.000273968	0.00118633	3.77734	9.32755
1658	CG17127	Unknown 1	0	-0.00122363	230374	0.496746	0.0700155	0.189482	0	0.650759
1659	CG31870	Unknown 1	0	0	231883	0.5	1	1	0	0
1660	CG6508	Unknown 1	0	0	231883	0.5	1	1	0	0
1661	CG17134	Unknown 1	0	-0.000252975	231632	0.499458	0.461033	0.829237	0	0.10846
1662	Stam	Unknown 1	0.00932238	-0.0184995	207990	0.448479	1.35011534137167e-10	2.83921314435513e-09	2.38569	12.9067
1663	CG12517	Unknown 1	0	0	231883	0.5	1	1	0	0
1664	CG14072	Unknown 1	0	0	231883	0.5	1	1	0	0
1665	YL-1	Unknown 1	0.0317238	-0.0329207	197510	0.425884	1.2745304780401e-11	3.33073571563841e-10	8.74751	24.5119
1666	CG16743	Unknown 1	0.00206939	0.00114379	232760	0.501891	0.248989	0.553085	0.596421	0.21692
1667	SCAR	Unknown 1	0.0229633	-0.0197061	206224	0.444673	7.79994501157075e-09	1.01992697206896e-07	6.16302	17.8959
1668	CG12253	Unknown 1	0.00763221	-0.00740706	218394	0.470915	1.07191399594362e-05	6.39321410660399e-05	2.18688	8.13449
1669	TTLL4A	Unknown 1	0.0112694	-0.0133663	212686	0.458607	8.86060997845246e-08	8.87799346215458e-07	2.98211	11.4967
1670	lectin-33A	Unknown 1	0.000525149	0.000446193	231340	0.498829	0.475525	0.846277	0.198807	0.433839
1671	Acp32CD	Unknown 1	0	0	231883	0.5	1	1	0	0
1672	CG14913	Unknown 1	0	-8.13341e-05	231632	0.499458	0.461033	0.829237	0	0.10846
1673	CG18666	Unknown 1	0	0	231883	0.5	1	1	0	0
1674	Samuel	Unknown 1	0.0162584	0.00531932	230068	0.496085	0.516686	0.914976	4.37376	5.31453
1675	Art8	Unknown 1	0.0118361	-0.00883499	218734	0.471646	7.39426539391882e-05	0.000362713	3.37972	9.21909
1676	RpL9	Unknown 1	1.0805	0.0750731	296628	0.639606	2.7503822144159e-18	2.17535761427806e-16	100	99.8915
1677	aub	Unknown 1	0.00621804	-0.0130172	215634	0.464962	2.40772515369836e-07	2.17254351955367e-06	1.78926	8.89371
1678	piwi	Unknown 1	0.0145952	-0.0179042	208982	0.450621	7.73264788416e-09	1.01364689365853e-07	3.97614	14.2082
1679	ATPsynG	Unknown 1	0.514695	-0.00605544	231632	0.499459	0.973062	1	85.8847	90.2386
1680	abo	Unknown 1	0.0056596	1.12327259718294e-05	226402	0.488183	0.0148234	0.0459616	1.59046	4.01302
1681	CG33129	Unknown 1	0.255605	-0.00775336	226616	0.488644	0.464981	0.83575	56.4612	64.0998
1682	CG14069	Unknown 1	0	0	231883	0.5	1	1	0	0
1683	CG7309	Unknown 1	0	0	231883	0.5	1	1	0	0
1684	CG14070	Unknown 1	0	0	231883	0.5	1	1	0	0
1685	CG14071	Unknown 1	0	0	231883	0.5	1	1	0	0
1686	aurB	Unknown 1	0.0728334	-0.0429265	196433	0.423561	5.66809336022654e-09	7.72234518399767e-08	19.4831	37.3102
1687	Dnz1	Unknown 1	0.0272943	-0.0125364	210438	0.453758	1.3291749120748e-06	1.00333621424565e-05	7.15706	17.2451
1688	Porin2	Unknown 1	0.000476701	-8.04074e-05	231339	0.498827	0.474712	0.846277	0.198807	0.433839
1689	CG6700	Unknown 1	0.0356092	-0.0192916	207640	0.447727	8.03753937309258e-07	6.40816308180329e-06	9.94036	21.5835
1690	CG31869	Unknown 1	0.00059958	-0.00166314	229833	0.49558	0.0685762	0.18792	0.198807	1.0846
1691	CG6724	Unknown 1	0.0159218	-0.0017365	224138	0.4833	0.0158364	0.048882	4.37376	7.91757
1692	CG14915	Unknown 1	0	-0.00420173	228110	0.491866	0.00404823	0.0138758	0	1.6269
1693	CG16854	Unknown 1	0	-0.000440058	231632	0.499458	0.461033	0.829237	0	0.10846
1694	Wdr59	Unknown 1	0.00172636	-0.00344303	226745	0.488921	0.00466157	0.0157873	0.596421	2.81996
1695	Gr32a	Unknown 1	0	0	231883	0.5	1	1	0	0
1696	CG4751	Unknown 1	0.00789008	-0.00701273	219628	0.473575	3.89230134393877e-05	0.000202429	2.18688	7.59219
1697	hgo	Unknown 1	0.00148682	0.000916046	232054	0.500368	0.823076	1	0.397614	0.32538
1698	CG4788	Unknown 1	0.0221064	-0.0218219	202720	0.437116	1.2203973316951e-10	2.58990533887714e-09	5.76541	19.0889
1699	Ppt2	Unknown 1	0.00748254	-0.00676471	220111	0.474617	4.65559135062786e-05	0.000237972	1.98807	7.15835
1700	mre11	Unknown 1	0.0106464	-0.00976202	213746	0.460891	2.86920229918431e-07	2.54399757430157e-06	2.98211	11.0629
1701	cmet	Unknown 1	0.0176601	-0.0257037	201851	0.435243	6.74634267069196e-12	1.86384660337896e-10	4.57256	18.0043
1702	Vm32E	Unknown 1	0	0	231883	0.5	1	1	0	0
1703	CG6287	Unknown 1	0.045988	-0.028932	201312	0.434082	1.26105238025648e-08	1.5642825327609e-07	12.326	27.115
1704	Gyc32E	Unknown 1	0.00228608	0.00192547	232766	0.501904	0.245764	0.54694	0.596421	0.21692
1705	CG31867	Unknown 1	0	0	231883	0.5	1	1	0	0
1706	RfC38	Unknown 1	0.0502015	-0.0420842	191660	0.413269	2.65009832623016e-12	7.92148956210101e-11	13.7177	33.1887
1707	Csl4	Unknown 1	0.0242206	-0.0229864	203600	0.439016	8.14769131233776e-10	1.41949300397697e-08	6.56064	19.5228
1708	CG14921	Unknown 1	0.000641855	0.000367019	231591	0.49937	0.66829	1	0.198807	0.32538
1709	CG6230	Unknown 1	0.0234248	0.000762718	223957	0.482909	0.0319582	0.0938944	6.56064	10.4121
1710	CG6201	Unknown 1	0.00236201	0.000634461	231263	0.498663	0.581982	1	0.596421	0.867679
1711	Reps	Unknown 1	0.00979926	-0.010372	214164	0.461793	3.13921437152015e-07	2.76013068819099e-06	2.7833	10.6291
1712	AstCC	Unknown 1	0	0	231883	0.5	1	1	0	0
1713	AstC	Unknown 1	0	-0.000271387	231380	0.498915	0.296537	0.620098	0	0.21692
1714	salr	Unknown 1	0.00677001	-0.000741862	229520	0.494905	0.254155	0.563755	1.98807	3.03688
1715	sala	Unknown 1	0	0	231883	0.5	1	1	0	0
1716	spz4	Unknown 1	0.000372495	-0.000772397	230837	0.497745	0.244839	0.546442	0.198807	0.650759
1717	CG31706	Unknown 1	0	0	231883	0.5	1	1	0	0
1718	CG31705	Unknown 1	0.0106141	-0.00360129	220645	0.475768	0.000191999	0.000860773	2.58449	7.59219
1719	CG14930	Unknown 1	0	0	231883	0.5	1	1	0	0
1720	Dlg5	Unknown 1	0.015947	-0.0152381	210876	0.454703	1.28334256205472e-07	1.23331980089936e-06	4.57256	13.9913
1721	CG14926	Unknown 1	0	0	231883	0.5	1	1	0	0
1722	kek2	Unknown 1	0.00289234	-0.000378397	230719	0.49749	0.390467	0.79594	0.795229	1.30152
1723	CG4983	Unknown 1	0	0	231883	0.5	1	1	0	0
1724	CG4988	Unknown 1	0	0	231883	0.5	1	1	0	0
1725	Vha100-5	Unknown 1	0.00106565	0.0009815	232554	0.501448	0.254896	0.563755	0.397614	0.10846
1726	CG14931	Unknown 1	0.00311337	-0.0157901	213192	0.459697	1.93886635494576e-09	3.04812982362845e-08	0.994036	9.11063
1727	CG14932	Unknown 1	0.00159185	-0.00071013	228296	0.492265	0.0177381	0.0543765	0.397614	1.95228
1728	CycY	Unknown 1	0.0337219	-0.0105016	211851	0.456806	2.12412287301549e-05	0.000117441	9.54274	19.1974
1729	crol	Unknown 1	0.115406	-0.0261942	207535	0.447499	0.000176119	0.000796391	28.4294	43.6009
1730	CG14937	Unknown 1	0.000505621	-0.00286028	228322	0.492322	0.0107596	0.0342402	0.198807	1.73536
1731	Tsp33B	Unknown 1	0	0	231883	0.5	1	1	0	0
1732	CG12307	Unknown 1	0	0	231883	0.5	1	1	0	0
1733	spag4	Unknown 1	0	0	231883	0.5	1	1	0	0
1734	Mst33A	Unknown 1	0	0	231883	0.5	1	1	0	0
1735	CG31704	Unknown 1	0	0	231883	0.5	1	1	0	0
1736	CG14933	Unknown 1	0	0	231883	0.5	1	1	0	0
1737	Mal-B1	Unknown 1	0	-0.000348716	231632	0.499458	0.461033	0.829237	0	0.10846
1738	Mal-B2	Unknown 1	0.0022217	-0.00388293	223508	0.481941	0.000117976	0.00055306	0.596421	4.22993
1739	Or33a	Unknown 1	0	0	231883	0.5	1	1	0	0
1740	Or33b	Unknown 1	0	0	231883	0.5	1	1	0	0
1741	Or33c	Unknown 1	0	0	231883	0.5	1	1	0	0
1742	Crys	Unknown 1	0	0	231883	0.5	1	1	0	0
1743	CG16964	Unknown 1	0	0	231883	0.5	1	1	0	0
1744	CG16965	Unknown 1	0.00312232	0.000956642	232222	0.500731	0.752485	1	0.795229	0.650759
1745	dgt2	Unknown 1	0.0417027	-0.0190258	208196	0.448926	2.24316093236542e-06	1.58271910742593e-05	10.9344	22.3427
1746	Ada1-2	Unknown 1	0	-0.00430755	226350	0.488069	0.0004834	0.00197865	0	2.38612
1747	Qtzl	Unknown 1	0.00681178	-0.0162719	213565	0.460502	3.36955287649617e-08	3.73561480458063e-07	1.98807	9.97831
1748	Ada1-1	Unknown 1	0.00252501	-0.00152814	228758	0.493262	0.0437435	0.125247	0.596421	1.95228
1749	Nfs1	Unknown 1	0.027261	0.00205467	224041	0.483091	0.0434283	0.124424	7.55467	11.4967
1750	Rh5	Unknown 1	0	0	231883	0.5	1	1	0	0
1751	dmGlut	Unknown 1	0.00471005	-0.0112699	218414	0.470957	2.37570641825486e-06	1.66467080463762e-05	1.39165	7.26681
1752	CG18788	Unknown 1	0	0	231883	0.5	1	1	0	0
1753	PLCXD	Unknown 1	0.00397502	0.00271027	232443	0.501208	0.633948	1	0.994036	0.759219
1754	RpL7-like	Unknown 1	0	0	231883	0.5	1	1	0	0
1755	CG14947	Unknown 1	0	0	231883	0.5	1	1	0	0
1756	Rab3-GAP	Unknown 1	0.00228877	-0.00831013	221436	0.477472	1.76689042428474e-05	9.96314395397154e-05	0.795229	5.31453
1757	Plzf	Unknown 1	0.0013071	-0.00158929	227790	0.491174	0.00983814	0.0315551	0.397614	2.1692
1758	CG6770	Unknown 1	0.283652	-0.0517461	216726	0.467318	0.0320772	0.0941993	53.8767	55.2061
1759	CG6785	Unknown 1	0.00451545	0.00186942	230877	0.497831	0.543402	0.954846	1.39165	1.84382
1760	CG6766	Unknown 1	0.027943	0.00327044	225795	0.486873	0.118058	0.304075	8.15109	11.2798
1761	Tom70	Unknown 1	0.0312742	-0.00599357	214539	0.462602	0.000105868	0.00050103	8.54871	16.9197
1762	Wdr81	Unknown 1	0.00310449	-0.00237031	226689	0.4888	0.00907507	0.0292388	0.994036	3.2538
1763	Hacd1	Unknown 1	0.0330191	-0.00153804	219706	0.473744	0.00518509	0.0174381	9.14513	15.2928
1764	CG18787	Unknown 1	0.0173652	-0.00942171	214011	0.461463	3.14209154737209e-06	2.14043012230473e-05	4.57256	12.6898
1765	CG18789	Unknown 1	0.00384569	-0.003214	223709	0.482375	0.000372726	0.00156654	0.994036	4.55531
1766	esc	Unknown 1	0.0176449	-0.0148956	212153	0.457457	7.58625853778636e-07	6.07274390340041e-06	4.97018	13.8829
1767	Pex19	Unknown 1	0.047701	-0.00885472	212142	0.457432	0.000110466	0.000520862	12.7237	22.7766
1768	Mt2	Unknown 1	0.00376212	-0.000233076	228195	0.492048	0.0422619	0.121354	0.994036	2.60304
1769	Ced-12	Unknown 1	0.0163897	-0.0117955	215142	0.463901	7.33214755865366e-06	4.5650343995449e-05	4.37376	11.9306
1770	ThrRS	Unknown 1	0.0431223	-0.0185132	208318	0.449187	4.74312725220301e-06	3.10107533405738e-05	12.1272	23.7527
1771	CG17211	Unknown 1	0.00742092	0.00304613	231048	0.4982	0.661386	1	1.98807	2.38612
1772	Gr33a	Unknown 1	0	0	231883	0.5	1	1	0	0
1773	CG31760	Unknown 1	0	-3.77079e-05	231380	0.498915	0.296537	0.620098	0	0.21692
1774	CG31861	Unknown 1	0	-3.76596e-05	231380	0.498915	0.296537	0.620098	0	0.21692
1775	ZnT33D	Unknown 1	0	0	231883	0.5	1	1	0	0
1776	CG17217	Unknown 1	0	0	231883	0.5	1	1	0	0
1777	crok	Unknown 1	0.143007	0.00328632	223822	0.482617	0.221613	0.500548	34.3936	43.8178
1778	bru1	Unknown 1	0.105655	-0.0684259	194439	0.419261	5.82066040570204e-09	7.89410506463764e-08	26.6402	42.7332
1779	CG31759	Unknown 1	0.00270848	-0.00958169	219198	0.472648	1.33702075732533e-06	1.00713215495956e-05	0.795229	6.29067
1780	CG31862	Unknown 1	0	0	231883	0.5	1	1	0	0
1781	CG17010	Unknown 1	0	0	231883	0.5	1	1	0	0
1782	atilla	Unknown 1	0.00241602	0.00187585	232766	0.501904	0.245764	0.54694	0.596421	0.21692
1783	CG6583	Unknown 1	0.0558688	-0.0166389	208700	0.450011	2.09596359562396e-05	0.000115992	14.9105	27.0065
1784	rho-6	Unknown 1	0	0	231883	0.5	1	1	0	0
1785	Rab6	Unknown 1	0.0600049	-0.0238041	205088	0.442224	2.00446616209638e-06	1.43606543677246e-05	16.1034	29.718
1786	Patsas	Unknown 1	0.00104849	0.000201128	231300	0.498743	0.544305	0.95546	0.397614	0.650759
1787	CG6712	Unknown 1	0.0544741	-0.0192279	207313	0.447021	6.35478741672308e-06	4.01668405494784e-05	14.5129	27.115
1788	Pkd2	Unknown 1	0	-0.000165223	231632	0.499458	0.461033	0.829237	0	0.10846
1789	Fam92	Unknown 1	0.000836646	-0.000128125	229081	0.493958	0.0271761	0.0805326	0.198807	1.40998
1790	CG6388	Unknown 1	0.00848856	-0.00381967	222824	0.480465	0.00120965	0.00456075	2.38569	6.39913
1791	eRF3	Unknown 1	0.0605939	-0.0182701	207198	0.446772	1.097236153566e-05	6.52247962919595e-05	16.3022	29.1757
1792	Oatp33Eb	Unknown 1	0	-0.00179388	230122	0.496204	0.0502582	0.141271	0	0.759219
1793	CR17024	Unknown 1	0	0	231883	0.5	1	1	0	0
1794	Ref2	Unknown 1	0.00101394	-1.12953e-05	231842	0.499912	0.945213	1	0.198807	0.21692
1795	t-cup	Unknown 1	0	-8.61571e-06	231632	0.499458	0.461033	0.829237	0	0.10846
1796	CG5418	Unknown 1	0.004107	0.00349992	233689	0.503894	0.0446038	0.127424	0.994036	0.21692
1797	CG5421	Unknown 1	0	-0.000415755	231632	0.499458	0.461033	0.829237	0	0.10846
1798	Oatp33Ea	Unknown 1	0.00866212	0.00660892	235889	0.508638	0.0097341	0.0312495	2.58449	0.867679
1799	CG5435	Unknown 1	0.000727753	0.000727753	232344	0.500994	0.176242	0.418538	0.198807	0
1800	CG5446	Unknown 1	0.0537299	-0.0407909	191610	0.413161	3.45405899824179e-12	1.01049598352818e-10	14.1153	33.731
1801	pdm2	Unknown 1	0.0077596	-0.00316106	227000	0.48947	0.040969	0.118042	2.18688	4.33839
1802	CG6153	Unknown 1	0.00538217	-0.010755	217400	0.46877	1.16276741004074e-06	8.90508459917664e-06	1.59046	7.91757
1803	PICK1	Unknown 1	0	-0.00158708	228614	0.49295	0.00749607	0.0244824	0	1.40998
1804	spict	Unknown 1	0.0234626	-0.0107709	215098	0.463807	5.40845709153102e-05	0.000273097	6.75944	14.5336
1805	CG6180	Unknown 1	0.0225965	-0.0178012	209342	0.451397	1.75843781648979e-07	1.6336837822118e-06	6.16302	16.4859
1806	kek1	Unknown 1	0.0101285	5.81639019768265e-05	228695	0.493126	0.177991	0.419618	2.58449	4.01302
1807	CG15483	Unknown 1	0	0	231883	0.5	1	1	0	0
1808	CG5787	Unknown 1	0.0263471	-0.0342725	195831	0.422263	3.35833856650162e-13	1.21765318207335e-11	7.15706	23.6443
1809	CG15484	Unknown 1	0.000746571	-0.00216685	226069	0.487464	0.000730284	0.00288228	0.198807	2.7115
1810	CG5776	Unknown 1	0.00413942	-0.00659856	221201	0.476967	3.54712893175163e-05	0.000186047	1.19284	5.85683
1811	CG17036	Unknown 1	0.00200204	-0.00372887	226258	0.487871	0.00271508	0.0095951	0.596421	3.03688
1812	CG5781	Unknown 1	0	0	231883	0.5	1	1	0	0
1813	IFT43	Unknown 1	0.0102563	-0.00605095	221976	0.478638	0.00101043	0.00387417	2.98211	7.37527
1814	CCT4	Unknown 1	0.0911639	-0.0284147	205297	0.442674	2.06457585085797e-05	0.000114361	23.8569	38.9371
1815	Nepl7	Unknown 1	0	0	231883	0.5	1	1	0	0
1816	ACXB	Unknown 1	0	0	231883	0.5	1	1	0	0
1817	ACXA	Unknown 1	0	0	231883	0.5	1	1	0	0
1818	ACXE	Unknown 1	0	0	231883	0.5	1	1	0	0
1819	CG16800	Unknown 1	0	-7.18247e-05	231380	0.498915	0.296537	0.620098	0	0.21692
1820	Vha68-3	Unknown 1	0	0	231883	0.5	1	1	0	0
1821	Tor	Unknown 1	0.0129571	-0.00821802	217790	0.469612	4.73868225372555e-05	0.000241873	3.77734	10.0868
1822	Ttc30	Unknown 1	0.00200374	0.000978255	232013	0.50028	0.892774	1	0.596421	0.542299
1823	A16	Unknown 1	0.0234962	-0.00919585	213427	0.460204	1.00452182789948e-05	6.04776950949925e-05	6.36183	14.9675
1824	CG9934	Unknown 1	0.0102029	-0.02601	203225	0.438206	1.63762528516616e-12	5.11757901614426e-11	2.98211	15.6182
1825	Yip1d1	Unknown 1	0.0225557	-0.00949511	213548	0.460466	1.09011566719582e-05	6.48478507395451e-05	6.36183	14.859
1826	CG5122	Unknown 1	0	0	231883	0.5	1	1	0	0
1827	Pk34A	Unknown 1	0	0	231883	0.5	1	1	0	0
1828	kmg	Unknown 1	0	0	231883	0.5	1	1	0	0
1829	Sirt1	Unknown 1	0.0784499	-0.101137	169920	0.366393	1.22358531006985e-21	1.69547189282934e-19	19.8807	48.0477
1830	CG5439	Unknown 1	0.0174512	-0.0165352	210374	0.453621	1.25121564927102e-07	1.2063762010381e-06	4.97018	14.6421
1831	Alg7	Unknown 1	0.0087768	7.53252899140643e-05	225572	0.486393	0.0170104	0.0522892	2.58449	5.42299
1832	Rsph1	Unknown 1	0	-0.000940675	230626	0.497289	0.0982783	0.256194	0	0.542299
1833	Edem2	Unknown 1	0.0190894	-0.00569591	219522	0.473348	0.000722243	0.0028518	5.16899	10.846
1834	Pect	Unknown 1	0.0504677	-0.0406871	195892	0.422395	1.21157314773095e-10	2.57513317665764e-09	13.3201	30.3688
1835	snRNA:U2:34ABb	Unknown 1	0	0	231883	0.5	1	1	0	0
1836	mRF1	Unknown 1	0.00970184	-0.0050847	220101	0.474595	0.000142405	0.000656225	2.7833	8.02603
1837	CG16812	Unknown 1	0.0294168	-0.0237609	202232	0.436064	1.40116469036753e-09	2.29567542074423e-08	8.3499	22.2343
1838	CG16813	Unknown 1	0.000473833	-0.000671942	231337	0.498823	0.473088	0.846277	0.198807	0.433839
1839	CG16815	Unknown 1	0.00110557	-0.00586703	228575	0.492867	0.0146369	0.0454778	0.198807	1.6269
1840	Prosalpha6T	Unknown 1	0	0	231883	0.5	1	1	0	0
1841	CG5867	Unknown 1	0	0	231883	0.5	1	1	0	0
1842	CG5945	Unknown 1	0	-0.000211958	231632	0.499458	0.461033	0.829237	0	0.10846
1843	snRNA:U5:34A	Unknown 1	0	0	231883	0.5	1	1	0	0
1844	CG16820	Unknown 1	0	0	231883	0.5	1	1	0	0
1845	Naa20B	Unknown 1	0	0	231883	0.5	1	1	0	0
1846	Uvrag	Unknown 1	0.00904987	-0.00368485	223086	0.481031	0.00155591	0.00574506	2.38569	6.29067
1847	CG31729	Unknown 1	0.0182121	-0.0129197	210196	0.453237	1.15515989262523e-07	1.12159060731537e-06	4.97018	14.859
1848	CG16825	Unknown 1	0	0	231883	0.5	1	1	0	0
1849	CG16826	Unknown 1	0	0	231883	0.5	1	1	0	0
1850	CG6523	Unknown 1	0.107691	-0.0210662	211047	0.455072	0.00118956	0.00449354	28.4294	41.6486
1851	Tap42	Unknown 1	0.0138885	-0.0162992	209904	0.452609	2.04152233036039e-08	2.41510335242833e-07	3.97614	13.7744
1852	CG31855	Unknown 1	0.0472898	-0.0142745	209164	0.451013	1.15059315799034e-05	6.78102627730874e-05	12.5249	23.9696
1853	CG6565	Unknown 1	0.0140782	-0.00997261	214864	0.463303	4.43790817654075e-06	2.92613827575308e-05	4.17495	11.8221
1854	beta'COP	Unknown 1	0.0456958	-0.0183624	207694	0.447843	3.50636543470499e-06	2.36603556607594e-05	12.5249	24.5119
1855	CG9302	Unknown 1	0.0482343	-0.0134365	212026	0.457184	0.000120649	0.000564852	13.3201	23.3189
1856	Bdp1	Unknown 1	0.00608555	-0.00441759	222376	0.4795	0.000359046	0.00151581	1.78926	5.96529
1857	ND-B22	Unknown 1	0.132092	-0.0329366	203484	0.438763	2.3685649205034e-05	0.000129593	32.008	49.6746
1858	Nnp-1	Unknown 1	0.053647	-0.0569373	185904	0.400856	7.08031201151603e-15	3.54511420744675e-13	14.5129	36.0087
1859	CG9377	Unknown 1	0	0	231883	0.5	1	1	0	0
1860	CG9395	Unknown 1	0	-0.000643283	231380	0.498915	0.296537	0.620098	0	0.21692
1861	Drep4	Unknown 1	0.00858227	-0.000919802	224834	0.484802	0.00768515	0.0250816	2.38569	5.53145
1862	CG31848	Unknown 1	0	0	231883	0.5	1	1	0	0
1863	CG31730	Unknown 1	0	-1.60948e-05	231632	0.499458	0.461033	0.829237	0	0.10846
1864	Mabi	Unknown 1	0.0021386	-0.000969796	231254	0.498644	0.57651	1	0.596421	0.867679
1865	CG15480	Unknown 1	0.00857572	-0.00706055	226894	0.489242	0.0422208	0.121295	2.38569	4.55531
1866	Ski6	Unknown 1	0.0371997	-0.0100759	214554	0.462635	0.000199665	0.000890248	9.94036	18.3297
1867	CG9426	Unknown 1	0.0103015	-0.00909453	216404	0.466622	3.40937681741975e-06	2.30493988696589e-05	2.7833	9.65293
1868	kek4	Unknown 1	0	0	231883	0.5	1	1	0	0
1869	snRNA:U2:34ABa	Unknown 1	0	-8.61571e-06	231632	0.499458	0.461033	0.829237	0	0.10846
1870	CG15482	Unknown 1	0	-0.000431122	231380	0.498915	0.296537	0.620098	0	0.21692
1871	CG16972	Unknown 1	0.00791592	-0.0137223	212944	0.459164	2.70949832472486e-08	3.09403400543666e-07	2.18688	10.5206
1872	CG16974	Unknown 1	0.0406126	-0.015125	208377	0.449315	2.49273495435461e-06	1.73173872169019e-05	10.7356	22.2343
1873	Mgat3	Unknown 1	0.00467278	-0.0056389	221688	0.478017	6.04015112482465e-05	0.000301586	1.19284	5.63991
1874	Sfmbt	Unknown 1	0.0157708	-0.0373735	195320	0.421161	1.20307344453623e-15	6.72029306908911e-14	4.17495	20.3905
1875	DnaJ-H	Unknown 1	0.0181126	-0.0166211	209701	0.45217	8.16113791129919e-08	8.23252483998155e-07	5.16899	15.1844
1876	CG16978	Unknown 1	0	0	231883	0.5	1	1	0	0
1877	CG9928	Unknown 1	0	0	231883	0.5	1	1	0	0
1878	CG7099	Unknown 1	0.00663689	-0.00288281	223661	0.482271	0.00100245	0.00384688	1.59046	5.20607
1879	CG7110	Unknown 1	0.013271	-0.0251429	203268	0.438298	5.86588470755906e-12	1.65122345114359e-10	3.57853	16.269
1880	CG16848	Unknown 1	0	0	231883	0.5	1	1	0	0
1881	Tehao	Unknown 1	0	0	231883	0.5	1	1	0	0
1882	CG16852	Unknown 1	0	0	231883	0.5	1	1	0	0
1883	CG16853	Unknown 1	0	0	231883	0.5	1	1	0	0
1884	ics	Unknown 1	0.0423268	-0.0226873	204692	0.44137	1.45970234153167e-07	1.37980853278046e-06	11.332	24.5119
1885	CG9254	Unknown 1	0	0	231883	0.5	1	1	0	0
1886	B4	Unknown 1	0.0160012	-0.0318861	197054	0.4249	7.94452473951053e-15	3.91207657627412e-13	3.97614	19.5228
1887	CG9263	Unknown 1	0	-1.8122e-05	231632	0.499458	0.461033	0.829237	0	0.10846
1888	CG15638	Unknown 1	0	0	231883	0.5	1	1	0	0
1889	Hsp60D	Unknown 1	0	0	231883	0.5	1	1	0	0
1890	Hacd2	Unknown 1	0.0168138	-0.00794632	217264	0.468478	7.61178823271162e-05	0.000372157	4.77137	11.3883
1891	CG16956	Unknown 1	0	0	231883	0.5	1	1	0	0
1892	Vm34Ca	Unknown 1	0	0	231883	0.5	1	1	0	0
1893	CG10859	Unknown 1	0	-0.000169923	230626	0.497289	0.0982783	0.256194	0	0.542299
1894	CG16957	Unknown 1	0	-3.92598e-05	231380	0.498915	0.296537	0.620098	0	0.21692
1895	RpL24	Unknown 1	1.12319	0.111114	321501	0.69324	1.48730075822294e-33	7.59585744378142e-31	100	99.6746
1896	Ing5	Unknown 1	0.0274537	-0.0202462	205762	0.443676	2.06169316509815e-08	2.43092119565498e-07	7.55467	19.6312
1897	CG18507	Unknown 1	0.0355193	0.01214	234922	0.506553	0.417341	0.829237	9.94036	9.00217
1898	Gpo3	Unknown 1	0	0	231883	0.5	1	1	0	0
1899	nur	Unknown 1	0.522553	0.180419	306661	0.661241	2.83668252645637e-24	5.57205496268216e-22	84.0954	68.1128
1900	TM9SF4	Unknown 1	0.0340008	-8.00705e-05	221360	0.47731	0.0152265	0.0471295	9.54274	14.859
1901	asRNA:CR31845	Unknown 1	0	0	231883	0.5	1	1	0	0
1902	p38b	Unknown 1	0.0162849	-0.0176865	207994	0.448489	6.3538937191534e-09	8.52671548272275e-08	4.57256	15.2928
1903	Eato	Unknown 1	0.0288627	0.00470811	224636	0.484374	0.0628073	0.17344	7.75348	11.4967
1904	CG16863	Unknown 1	0.000443469	-0.00227519	227570	0.4907	0.00435821	0.0148358	0.198807	2.06074
1905	Sec71	Unknown 1	0.00501742	-0.00293279	223642	0.482231	0.000976396	0.00375982	1.59046	5.20607
1906	CAH1	Unknown 1	0.000761824	0.000103723	232092	0.500451	0.664916	1	0.198807	0.10846
1907	CG16865	Unknown 1	0.0105694	-0.00292215	222045	0.478787	0.0013241	0.00494737	3.18091	7.59219
1908	Sos	Unknown 1	0.00694085	-0.0041213	222821	0.48046	0.000951136	0.00366967	2.18688	6.18221
1909	Orc5	Unknown 1	0.0088281	-0.0131832	212683	0.4586	2.98320758811797e-08	3.36222166693624e-07	2.38569	10.846
1910	RpII33	Unknown 1	0.0406417	-0.0244259	201200	0.433841	4.19987580272125e-09	5.97237708620862e-08	10.7356	25.5965
1911	CenG1A	Unknown 1	0.0135939	-0.0116793	218389	0.470903	8.00608393168068e-05	0.000389306	3.77734	9.76139
1912	CG7916	Unknown 1	0	0	231883	0.5	1	1	0	0
1913	CG7953	Unknown 1	0	0	231883	0.5	1	1	0	0
1914	CG7968	Unknown 1	0	0	231883	0.5	1	1	0	0
1915	Ance	Unknown 1	0.134158	-0.00268685	225194	0.485576	0.301744	0.630471	34.3936	39.9132
1916	Ance-2	Unknown 1	0.000878787	-0.000285123	230838	0.497747	0.245291	0.546442	0.198807	0.650759
1917	Acyp	Unknown 1	0	0	231883	0.5	1	1	0	0
1918	Vajk3	Unknown 1	0.000688403	0.000688403	232344	0.500994	0.176242	0.418538	0.198807	0
1919	Vajk1	Unknown 1	0	0	231883	0.5	1	1	0	0
1920	Smg5	Unknown 1	0.00925727	-0.00866028	217125	0.468178	5.28698620063208e-06	3.40926689524886e-05	2.58449	9.11063
1921	CG8997	Unknown 1	0	0	231883	0.5	1	1	0	0
1922	CG33306	Unknown 1	0.00313465	0.00114014	231725	0.499659	0.893367	1	0.795229	0.867679
1923	CG33307	Unknown 1	0	0	231883	0.5	1	1	0	0
1924	Arpc1	Unknown 1	0.024261	-0.0164512	210154	0.453148	9.10947477264039e-07	7.16689531518252e-06	7.15706	17.1367
1925	tam	Unknown 1	0.00195716	-0.00508358	223752	0.482467	0.000155521	0.000712074	0.596421	4.12148
1926	CG16888	Unknown 1	0.000632218	-0.00092888	230334	0.49666	0.128469	0.328666	0.198807	0.867679
1927	Adat1	Unknown 1	0.00134193	-0.000301419	229298	0.494426	0.0564429	0.156932	0.397614	1.51844
1928	CG16890	Unknown 1	0.00483125	-0.00330774	222430	0.479617	0.00019979	0.000890365	1.39165	5.53145
1929	CG9014	Unknown 1	0	0	231883	0.5	1	1	0	0
1930	DIP-kappa	Unknown 1	0	0	231883	0.5	1	1	0	0
1931	NimB1	Unknown 1	0.000609476	-0.00151677	230584	0.497199	0.176506	0.418706	0.198807	0.759219
1932	NimB5	Unknown 1	0	0	231883	0.5	1	1	0	0
1933	Cyp28a5	Unknown 1	0.00297161	0.00174575	232476	0.50128	0.560466	0.980747	0.795229	0.542299
1934	NimC2	Unknown 1	0	0	231883	0.5	1	1	0	0
1935	bgm	Unknown 1	0.0258653	-0.00721897	218244	0.47059	0.000914571	0.00354466	7.35586	13.7744
1936	nAChRalpha5	Unknown 1	0	-8.61571e-06	231632	0.499458	0.461033	0.829237	0	0.10846
1937	CG31769	Unknown 1	0	0	231883	0.5	1	1	0	0
1938	CG15293	Unknown 1	0	0	231883	0.5	1	1	0	0
1939	CG18095	Unknown 1	0	-0.000443697	231380	0.498915	0.296537	0.620098	0	0.21692
1940	lncRNA:CR31840	Unknown 1	0	0	231883	0.5	1	1	0	0
1941	NimC3	Unknown 1	0.00283866	0.000590902	231970	0.500189	0.938378	1	0.795229	0.759219
1942	tRNA:Gln-CTG-4-1	Unknown 1	0	0	231883	0.5	1	1	0	0
1943	rk	Unknown 1	0	0	231883	0.5	1	1	0	0
1944	He	Unknown 1	0	0	231883	0.5	1	1	0	0
1945	NimB4	Unknown 1	0.00540388	0.00169795	231130	0.498376	0.642367	1	1.39165	1.73536
1946	NimB2	Unknown 1	0.00336121	0.00235314	232693	0.501747	0.471939	0.846277	0.994036	0.650759
1947	CG32971	Unknown 1	0.00411662	-0.00178916	227233	0.489973	0.0117818	0.0372085	0.795229	2.81996
1948	CG33090	Unknown 1	0.0141637	-0.00449298	219859	0.474073	0.000393101	0.00163983	3.97614	9.43601
1949	CG15286	Unknown 1	0	0	231883	0.5	1	1	0	0
1950	Rab14	Unknown 1	0.0465092	-0.0312271	198652	0.428344	1.11923769418029e-09	1.89096160524317e-08	12.5249	28.4165
1951	Pgant35A	Unknown 1	0.0104265	-0.00162144	224021	0.483047	0.00620532	0.0205636	2.98211	6.50759
1952	CG15283	Unknown 1	0	0	231883	0.5	1	1	0	0
1953	Cpr35B	Unknown 1	0	-0.00203932	230626	0.497289	0.0982783	0.256194	0	0.542299
1954	elB	Unknown 1	0.00723433	-0.00603008	225478	0.486189	0.00910896	0.0293374	1.98807	4.77223
1955	ppk	Unknown 1	0	0	231883	0.5	1	1	0	0
1956	mTTF	Unknown 1	0.0137306	-0.00584726	218860	0.471919	0.000131972	0.00061241	3.77734	9.65293
1957	noc	Unknown 1	0.054603	-0.00449317	221397	0.477389	0.0362605	0.105388	14.7117	20.282
1958	tRNA:Pro-AGG-1-1	Unknown 1	0	0	231883	0.5	1	1	0	0
1959	tRNA:Pro-AGG-1-2	Unknown 1	0	0	231883	0.5	1	1	0	0
1960	tRNA:Pro-AGG-1-4	Unknown 1	0	0	231883	0.5	1	1	0	0
1961	CG15282	Unknown 1	0.101026	0.0395753	248528	0.535892	0.00152028	0.00562629	24.2545	18.6551
1962	tRNA:Pro-AGG-1-3	Unknown 1	0	0	231883	0.5	1	1	0	0
1963	CG3473	Unknown 1	0	0	231883	0.5	1	1	0	0
1964	tRNA:Gly-GCC-2-1	Unknown 1	0	0	231883	0.5	1	1	0	0
1965	tRNA:Gly-GCC-1-7	Unknown 1	0	0	231883	0.5	1	1	0	0
1966	tRNA:Gly-GCC-1-6	Unknown 1	0	0	231883	0.5	1	1	0	0
1967	tRNA:Gly-GCC-1-5	Unknown 1	0	0	231883	0.5	1	1	0	0
1968	CG31835	Unknown 1	0	0	231883	0.5	1	1	0	0
1969	CG4691	Unknown 1	0	0	231883	0.5	1	1	0	0
1970	CSN1a	Unknown 1	0	0	231883	0.5	1	1	0	0
1971	CG4701	Unknown 1	0	0	231883	0.5	1	1	0	0
1972	CG3491	Unknown 1	0	0	231883	0.5	1	1	0	0
1973	ProtB	Unknown 1	0	0	231883	0.5	1	1	0	0
1974	ProtA	Unknown 1	0	0	231883	0.5	1	1	0	0
1975	CG15278	Unknown 1	0	0	231883	0.5	1	1	0	0
1976	CG4480	Unknown 1	0	0	231883	0.5	1	1	0	0
1977	CG15279	Unknown 1	0	0	231883	0.5	1	1	0	0
1978	CG18420	Unknown 1	0	0	231883	0.5	1	1	0	0
1979	CG4650	Unknown 1	0.00188225	-0.000576253	230799	0.497663	0.312761	0.650827	0.397614	0.867679
1980	CG31775	Unknown 1	0	0	231883	0.5	1	1	0	0
1981	DCTN5-p25	Unknown 1	0.0140943	-0.0103028	216051	0.465862	1.10942169296477e-05	6.57959945645162e-05	3.97614	11.0629
1982	NC2beta	Unknown 1	0.0565453	0.0109967	229599	0.495075	0.632892	1	14.9105	17.1367
1983	GABA-B-R1	Unknown 1	0.000828306	-0.000429355	230837	0.497745	0.244839	0.546442	0.198807	0.650759
1984	CG33310	Unknown 1	0	0	231883	0.5	1	1	0	0
1985	yellow-c	Unknown 1	0.0133883	0.00412835	230650	0.49734	0.624691	1	3.57853	4.22993
1986	Su(H)	Unknown 1	0.0358776	-0.0421365	195153	0.420801	2.00233545048823e-12	6.1287236605269e-11	9.54274	26.2473
1987	CG15270	Unknown 1	0.000935263	0.000565056	231591	0.49937	0.66829	1	0.198807	0.32538
1988	CG15269	Unknown 1	0.00122788	0.000792035	232093	0.500453	0.663408	1	0.198807	0.10846
1989	stc	Unknown 1	0.024167	-0.00710661	212983	0.459247	7.9878702984346e-06	4.93547119199857e-05	6.56064	15.4013
1990	dao	Unknown 1	0.00356173	-0.000809796	226741	0.488913	0.00696331	0.0229183	0.795229	3.03688
1991	ZnT35C	Unknown 1	0.00609685	-0.00704269	220440	0.475326	3.41241601940232e-05	0.000179826	1.59046	6.61605
1992	CG4168	Unknown 1	0	-0.000203279	231632	0.499458	0.461033	0.829237	0	0.10846
1993	tRNA:Leu-TAA-3-1	Unknown 1	0	0	231883	0.5	1	1	0	0
1994	vig	Unknown 1	0.152233	0.0104294	231157	0.498435	0.912282	1	36.5805	42.2993
1995	TfIIS	Unknown 1	0.0518308	-0.0207946	206758	0.445824	3.61190097745581e-06	2.42991080060303e-05	14.3141	26.898
1996	ck	Unknown 1	0.0281551	-0.021052	209425	0.451575	8.37968497612099e-07	6.66311694609265e-06	7.95229	18.2213
1997	CIAPIN1	Unknown 1	0.0516832	-0.0170002	209601	0.451954	2.72717586406117e-05	0.000147054	13.9165	25.2711
1998	CG31832	Unknown 1	0	-8.61571e-06	231632	0.499458	0.461033	0.829237	0	0.10846
1999	CG15263	Unknown 1	0	0	231883	0.5	1	1	0	0
[truncated: 14,384 more rows]
