# Supplementary material for: Organogenetic transcriptomes of the Drosophila embryo at single cell resolution
Source: Development. 2024 Jan 19;151(2):dev202097. doi: 10.1242/dev.202097 (PMC10820837; doi:10.1242/dev.202097)
Supplement: Table S10. GSEA results for germ cell sub-populations (early germ cells, intermediate germ cells 1, intermediate germ cells 2, late germ cells, unknown 1 and unknown 2) relative to all other germ cells. [file develop-151-202097-TableS10.xlsx]

## Sheet: Early_GC
pathway	pval	padj	log2err	ES	NES	size	leadingEdge
mRNA splicing, via spliceosome (GO:0000398)	1.83787e-14	1.58241e-11	0.975995	0.663162	2.55024	147	c("SC35", "Pep", "Imp", "sqd", "Rbp1-like", "Rsf1", "Rm62", "hoip", "ps", "B52", "Ref1", "lark", "SmB", "SF2", "spen", "REG", "tsu", "x16", "mago", "SmD2", "Hsc70-4", "yps", "CG10418", "Pabp2", "CG14641", "SmE", "Hel25E", "pAbp", "SNRPG", "Sf3b6", "BCAS2", "Sxl", "U2af50", "Sf3b5", "CG9344", "RnpS1", "SmD3", "SmD1", "U2A", "ytr", "snRNP-U1-70K", "CG1646", "nonA", "lost", "LSm7", "Bin1", "l(1)10Bb…
RNA splicing, via transesterification reactions with bulged adenosine as nucleophile (GO:0000377)	9.3098e-14	4.00787e-11	0.954542	0.663074	2.5245	138	c("Pep", "Imp", "sqd", "Rbp1-like", "Rm62", "hoip", "ps", "B52", "Ref1", "lark", "SmB", "SF2", "spen", "REG", "tsu", "x16", "mago", "SmD2", "Hsc70-4", "yps", "CG10418", "Pabp2", "CG14641", "SmE", "Hel25E", "pAbp", "SNRPG", "Sf3b6", "BCAS2", "Sxl", "U2af50", "Sf3b5", "CG9344", "RnpS1", "SmD3", "SmD1", "U2A", "ytr", "snRNP-U1-70K", "CG1646", "nonA", "lost", "LSm7", "Bin1", "l(1)10Bb", "cyp33", "CG7…
mRNA processing (GO:0006397)	4.92556e-13	1.41364e-10	0.921426	0.648806	2.48567	143	c("Pep", "Imp", "sqd", "Rbp1-like", "Rm62", "hoip", "ps", "B52", "Ref1", "lark", "SmB", "SF2", "spen", "REG", "tsu", "x16", "mago", "SmD2", "Hsc70-4", "yps", "CG10418", "Pabp2", "CG14641", "SmE", "Hel25E", "pAbp", "SNRPG", "Sf3b6", "BCAS2", "Sxl", "U2af50", "Sf3b5", "CG9344", "RnpS1", "SmD3", "SmD1", "U2A", "ytr", "snRNP-U1-70K", "CG1646", "nonA", "lost", "LSm7", "Bin1", "l(1)10Bb", "cyp33", "CG7…
regulation of mRNA splicing, via spliceosome (GO:0048024)	7.94012e-08	1.70911e-05	0.704976	0.695464	2.38261	67	c("SC35", "Pep", "sqd", "Hrb27C", "Rbp1-like", "Rsf1", "Hrb98DE", "Rm62", "ps", "Hrb87F", "eIF4A", "B52", "lark", "Rbfox1", "SF2", "qkr58E-3", "tsu", "x16", "HnRNP-K", "CG10418", "CG14641", "Hel25E", "Sxl", "U2af50", "salm", "RnpS1", "snRNP-U1-70K", "CG1646")
regulation of alternative mRNA splicing, via spliceosome (GO:0000381)	6.87772e-07	9.86953e-05	0.659444	0.669062	2.28982	64	c("SC35", "sqd", "Rbp1-like", "Rsf1", "Hrb98DE", "Rm62", "ps", "Hrb87F", "eIF4A", "B52", "lark", "Rbfox1", "SF2", "qkr58E-3", "tsu", "x16", "HnRNP-K", "CG10418", "CG14641", "Hel25E", "Sxl", "U2af50", "salm", "RnpS1", "snRNP-U1-70K", "CG1646")
Notch signaling pathway (GO:0007219)	1.56383e-05	0.00149606	0.57561	0.712854	2.24638	42	c("Tom", "BobA", "Brd", "Ocho", "E(spl)mgamma-HLH", "E(spl)m7-HLH", "E(spl)m4-BFM", "E(spl)malpha-BFM", "Dl", "CG13465", "E(spl)m5-HLH", "bib", "E(spl)mdelta-HLH", "dpn", "Nle", "E(spl)m3-HLH", "E(spl)m8-HLH")
regulation of macromolecule metabolic process (GO:0060255)	6.01928e-06	0.000647825	0.610527	0.643093	2.20223	63	c("SC35", "sqd", "Hrb27C", "nmo", "Rbp1-like", "Rsf1", "Hrb98DE", "Hrb87F", "B52", "SF2", "x16", "pzg", "nclb", "Ibf2", "bsk", "bel", "Sf3b5", "Cdk1", "CG18766", "Doc1", "Csl4", "pros", "Srp54", "D", "Cdk2")
regulation of neurogenesis (GO:0050767)	7.28536e-05	0.00392043	0.538434	0.743002	2.18591	29	c("hth", "E(spl)mgamma-HLH", "E(spl)m7-HLH", "HDAC1", "Dl", "Myc", "N", "Rcc1", "spi", "E(spl)m5-HLH", "E(spl)mdelta-HLH", "dpn", "klu", "E(spl)m3-HLH", "pnt", "E(spl)m8-HLH", "pros", "E(spl)mbeta-HLH", "ed")
regulation of mRNA processing (GO:0050684)	3.36105e-05	0.00263079	0.557332	0.818185	2.18303	19	c("SC35", "Pep", "Hrb27C", "Rbp1-like", "Rsf1", "B52", "SF2", "x16", "Sxl")
sensory organ development (GO:0007423)	5.16804e-06	0.000635669	0.610527	0.605996	2.16443	80	c("Tom", "BobA", "Brd", "Ocho", "hth", "E(spl)m4-BFM", "Diap1", "ctp", "E(spl)malpha-BFM", "ab", "Eb1", "Dl", "Traf4", "CG13465", "Egfr", "N", "dap", "neur", "sd", "exd", "CtBP", "salm")
morphogenesis of a polarized epithelium (GO:0001738)	0.000207107	0.0099066	0.518848	0.720844	2.12072	29	c("Tom", "nmo", "tsr", "ft", "Dl", "fj", "sqh", "sdt", "bsk", "zip", "d", "baz", "ds")
regulation of transcription initiation from RNA polymerase II promoter (GO:0060260)	3.00007e-05	0.00258306	0.57561	0.87913	2.09395	13	c("SC35", "Rbp1-like", "Rsf1", "Ssb-c31a", "B52", "SF2", "x16")
regulation of nucleobase-containing compound metabolic process (GO:0019219)	5.23242e-05	0.00303781	0.557332	0.908886	2.0721	10	c("sqd", "Hrb27C", "Hrb98DE", "Hrb87F")
RNA processing (GO:0006396)	0.000930804	0.0258523	0.477271	0.723917	2.03588	24	c("Rbp1-like", "B52", "tsu", "x16", "mago", "SNRPG", "BCAS2", "U2af50", "RnpS1", "LSm7", "CG7483", "Psi", "mRpL44")
generation of neurons (GO:0048699)	0.00118885	0.030106	0.45506	0.683544	2.01099	29	c("E(spl)mgamma-HLH", "E(spl)m7-HLH", "robo2", "emc", "N", "Rcc1", "E(spl)m5-HLH", "E(spl)mdelta-HLH", "SmD3", "dpn", "E(spl)m3-HLH", "pnt", "E(spl)m8-HLH", "pros", "E(spl)mbeta-HLH")
mRNA cis splicing, via spliceosome (GO:0045292)	0.00027737	0.0125692	0.498493	0.841624	2.00462	13	c("SC35", "Rbp1-like", "Rsf1", "B52", "lark", "SF2", "x16", "CG1646", "CG6686", "snRNP-U1-C")
chromatin remodeling (GO:0006338)	0.000393488	0.0153997	0.498493	0.597266	1.99759	57	c("HmgD", "HmgZ", "Act5C", "Su(var)205", "Chrac-16", "Nph", "Dsp1", "Nlp", "Bap55", "Hel25E", "Mapmodulin", "CtBP")
regulation of cell development (GO:0060284)	0.000985506	0.0265163	0.45506	0.729681	1.98828	22	c("E(spl)mgamma-HLH", "E(spl)m7-HLH", "N", "Rcc1", "E(spl)m5-HLH", "E(spl)mdelta-HLH", "dpn", "E(spl)m3-HLH", "pnt", "E(spl)m8-HLH", "hid", "E(spl)mbeta-HLH")
morphogenesis of embryonic epithelium (GO:0016331)	0.00030883	0.0132952	0.498493	0.557099	1.96922	76	c("rib", "arm", "chic", "emc", "Ggamma1", "gbb", "peb", "Traf4", "Egfr", "N", "Rho1", "Btk29A", "lwr", "Inx3", "spi", "bsk", "kuk", "Lac", "zip", "Rap1")
regulation of nervous system development (GO:0051960)	0.00287368	0.0562327	0.431708	0.731776	1.95248	19	c("E(spl)mgamma-HLH", "E(spl)m7-HLH", "N", "Rcc1", "E(spl)m5-HLH", "E(spl)mdelta-HLH", "dpn", "E(spl)m3-HLH", "pnt", "E(spl)m8-HLH", "E(spl)mbeta-HLH")
regulation of gene expression (GO:0010468)	5.54456e-07	9.54773e-05	0.659444	0.477585	1.94024	220	c("HmgD", "HmgZ", "SC35", "rib", "nmo", "Su(var)205", "Rbp1-like", "Dsp1", "Rsf1", "hoip", "B52", "HDAC1", "ab", "SF2", "spen", "ft", "peb", "x16", "mago", "Myc", "Egfr", "N", "pzg", "nclb", "M1BP", "CG9650", "Bap60", "spi", "Ibf2", "bsk", "SoxN", "salm", "bel", "Sf3b5", "Cdk1", "Ubx", "tgo", "dpn", "sna", "snRNP-U1-70K", "edl", "nonA", "Kr", "SMC1", "pnt", "abd-A", "E(spl)m8-HLH", "CG18766", "CG…
pole plasm oskar mRNA localization (GO:0045451)	0.00258658	0.0534265	0.431708	0.663057	1.92789	27	c("sqd", "Hrb27C", "chic", "tsu", "rump", "mago", "glo", "SmD3", "Rab6", "lost", "CG7483")
regulation of RNA splicing (GO:0043484)	0.00305602	0.0584718	0.431708	0.775193	1.92559	15	c("Pep", "sqd", "Hrb27C", "Hrb98DE", "B52", "Sxl", "snRNP-U1-70K")
RNA splicing (GO:0008380)	0.00266822	0.0534265	0.431708	0.757311	1.90145	16	c("Rbp1-like", "B52", "tsu", "x16", "mago", "U2af50", "RnpS1", "CG7483")
rRNA processing (GO:0006364)	0.00336015	0.0628932	0.431708	0.610098	1.8953	39	c("hoip", "NHP2", "RpS28b", "Ip259", "nop5", "CG3817", "CG9344", "RpS7", "CG4866", "RpLP0-like", "CG13096", "CG9107", "CG6686", "RpL7A", "Nop60B", "CG2972", "Rlb1", "CG6712", "dbe", "CG1542", "CG4338", "Rbm13", "CG11920", "Mpp6", "mRpL1", "eIF6")
dorsal closure (GO:0007391)	0.000429836	0.0160908	0.498493	0.541243	1.89027	74	c("rib", "arm", "chic", "emc", "Ggamma1", "gbb", "peb", "Traf4", "Egfr", "N", "Rho1", "Btk29A", "lwr", "Inx3", "spi", "bsk", "zip", "Rap1")
regulation of RNA metabolic process (GO:0051252)	0.00459532	0.0824285	0.407018	0.760722	1.88964	15	c("sqd", "Hrb27C", "Hrb98DE", "Hrb87F", "snRNP-U1-70K")
establishment of planar polarity (GO:0001736)	0.00415335	0.0760859	0.407018	0.632014	1.88578	31	c("Tom", "nmo", "tsr", "ft", "Dl", "Rho1", "fj", "sqh", "bsk", "zip", "Abi", "d", "baz", "ds")
compound eye development (GO:0048749)	0.000169627	0.0085911	0.518848	0.49357	1.85022	126	c("hth", "nmo", "E(spl)mgamma-HLH", "E(spl)m7-HLH", "arm", "Lam", "Hrb98DE", "tsr", "Hrb87F", "spen", "peb", "Dl", "Egfr", "N", "Rho1", "neur", "sty", "sd", "E(spl)m5-HLH", "Arf79F", "E(spl)mdelta-HLH", "mirr", "sca", "siz", "Rab6", "sna", "Kr", "E(spl)m3-HLH", "tsh", "E(spl)m8-HLH", "CSN8", "kirre", "Vps28", "fzr", "E(spl)mbeta-HLH", "ihog", "Ras85D", "Arpc1")
positive regulation of small GTPase mediated signal transduction (GO:0051057)	0.00955004	0.139366	0.38073	0.787449	1.83628	11	c("smt3", "14-3-3epsilon", "Pp1-87B", "14-3-3zeta", "Mob4")
central nervous system development (GO:0007417)	0.00103543	0.0270154	0.45506	0.509171	1.82856	88	c("rib", "hth", "Lam", "chic", "robo2", "gbb", "mira", "Dl", "vvl", "Egfr", "N", "grh", "elav", "dap", "Rcc1", "neur", "exd", "SoxN", "Antp", "mbf1", "SmD3", "tgo", "siz", "sna", "alpha-Spec", "Galphai", "Kr")
ectoderm development (GO:0007398)	0.0116135	0.164732	0.38073	0.72992	1.81313	15	c("Ggamma1", "peb", "Dl", "N", "neur", "Gbeta13F", "bib", "sog", "E(spl)m8-HLH")
maturation of LSU-rRNA (GO:0000470)	0.00892889	0.134873	0.38073	0.691305	1.80813	18	c("hoip", "NHP2", "Ip259", "CG3817", "CG13096", "CG4364", "RpL7A", "RpL35", "CG6712", "CG8939")
tracheal outgrowth, open tracheal system (GO:0007426)	0.0158086	0.199251	0.352488	0.735035	1.80746	14	c("rib", "robo2", "lolal", "ttk", "grh", "sty", "pnt", "Ras85D")
peripheral nervous system development (GO:0007422)	0.00471136	0.0827854	0.407018	0.534158	1.78843	55	c("hth", "hoip", "emc", "ttk", "spen", "stg", "Dl", "vvl", "Egfr", "N", "Rho1", "spi", "neur", "exd", "SmD3", "mirr", "pnt", "abd-A", "E(spl)m8-HLH")
negative regulation of transcription from RNA polymerase II promoter (GO:0000122)	0.000550007	0.0182137	0.477271	0.492565	1.78841	95	c("E(spl)mgamma-HLH", "E(spl)m7-HLH", "arm", "Dsp1", "HDAC1", "emc", "ab", "scrt", "N", "E2f2", "CtBP", "Antp", "E(spl)mdelta-HLH", "Ubx", "mirr", "tgo", "dpn", "klu", "sna", "Kr", "fkh", "tsh", "abd-A", "pros", "zfh1", "bowl", "kni", "Max", "E(spl)mbeta-HLH", "E2f1", "D", "asf1", "MBD-like", "Mi-2", "NC2beta")
positive regulation of Ras protein signal transduction (GO:0046579)	0.0116709	0.164732	0.38073	0.668133	1.7879	21	c("smt3", "14-3-3epsilon", "Pp1-87B", "14-3-3zeta", "Mob4", "RhoGEF4", "siz", "CG43658")
imaginal disc-derived leg segmentation (GO:0036011)	0.0177611	0.199251	0.352488	0.763881	1.78132	11	c("tsr", "Dl", "N", "fj", "bowl")
positive regulation of transmembrane receptor protein serine/threonine kinase signaling pathway (GO:0090100)	0.0181181	0.199251	0.352488	0.76214	1.77726	11	c("hth", "gbb", "sog")
sensory organ boundary specification (GO:0008052)	0.0129954	0.177604	0.38073	0.678467	1.77455	18	c("Tom", "BobA", "Brd", "CG13465", "N", "neur", "CtBP", "klu", "E(spl)m8-HLH")
mitotic spindle assembly (GO:0090307)	0.0145866	0.196236	0.38073	0.673815	1.76238	18	c("Diap1", "Mob4", "Non2", "BuGZ", "Non1", "ncd", "Ns1", "Det", "pont")
negative regulation of G1/S transition of mitotic cell cycle (GO:2000134)	0.0178609	0.199251	0.352488	0.766695	1.74793	10	c("B52", "Egfr", "dap", "E2f2")
regulation of neural precursor cell proliferation (GO:2000177)	0.0231964	0.227737	0.352488	0.736888	1.7452	12	c("E(spl)mgamma-HLH", "HDAC1", "N", "E(spl)mdelta-HLH", "dpn", "klu", "pnt", "pros", "E(spl)mbeta-HLH")
mRNA-containing ribonucleoprotein complex export from nucleus (GO:0071427)	0.0263266	0.246383	0.352488	0.704503	1.73238	14	c("sqd", "tsu", "mago", "Hel25E")
nervous system development (GO:0007399)	0.000836107	0.0247515	0.477271	0.450567	1.7264	144	c("Imp", "rib", "hth", "arm", "Lam", "hoip", "Pp1-87B", "emc", "Rbfox1", "ttk", "spen", "stg", "Dl", "vvl", "Myc", "Egfr", "N", "Rho1", "grh", "elav", "Hsc70-4", "Rcc1", "spi", "neur", "exd", "SoxN", "bib", "mbf1", "SmD3", "mirr", "tgo", "sca", "siz", "klu", "sna", "alpha-Spec", "baz", "pnt", "abd-A", "E(spl)m8-HLH")
cytoplasmic translational initiation (GO:0002183)	0.0242455	0.234555	0.352488	0.754442	1.72	10	c("eIF4H1", "eIF2beta", "eIF1", "eIF2gamma", "eIF3a")
eye morphogenesis (GO:0048592)	0.00736677	0.117459	0.407018	0.493885	1.7168	72	c("arm", "Lam", "Hrb98DE", "tsr", "Hrb87F", "Egfr", "N", "Rho1", "sty", "sd", "Arf79F", "mirr", "siz", "Fas2", "Rab6", "ds", "CSN8", "kirre", "pros", "fzr", "Arpc1")
regulation of stem cell proliferation (GO:0072091)	0.0187011	0.199251	0.352488	0.683275	1.71556	16	c("E(spl)mgamma-HLH", "HDAC1", "N", "E(spl)mdelta-HLH", "dpn", "klu", "pnt", "lin-28", "pros", "E(spl)mbeta-HLH")
cell fate determination involved in pattern specification (GO:0060582)	0.0184684	0.199251	0.352488	0.679394	1.71456	17	c("Tom", "BobA", "Brd", "CG13465", "N", "neur", "CtBP", "klu", "E(spl)m8-HLH")
sensory organ precursor cell fate determination (GO:0016360)	0.0184684	0.199251	0.352488	0.679394	1.71456	17	c("Tom", "BobA", "Brd", "CG13465", "N", "neur", "CtBP", "klu", "E(spl)m8-HLH")
compound eye morphogenesis (GO:0001745)	0.0026238	0.0534265	0.431708	0.476567	1.71428	86	c("arm", "Lam", "Hrb98DE", "tsr", "Hrb87F", "emc", "ttk", "Dl", "Egfr", "N", "Rho1", "spi", "sty", "sd", "salm", "Arf79F", "mirr", "siz", "Rab6", "hid", "CSN8", "kirre", "fzr", "ihog", "Arpc1")
gastrulation (GO:0007369)	0.0328627	0.282948	0.321776	0.695926	1.71129	14	c("CG13427", "Ggamma1", "stg", "Egfr", "Gbeta13F", "sna")
negative regulation of Wnt signaling pathway (GO:0030178)	0.0217454	0.220267	0.352488	0.585419	1.70925	28	c("nmo", "SkpA", "Roc1a", "nkd", "Rho1", "CtBP", "SoxN", "TER94", "crol", "CkIalpha")
regulation of transcription from RNA polymerase II promoter (GO:0006357)	5.29236e-05	0.00303781	0.557332	0.403574	1.70649	293	c("akirin", "l(3)neo38", "rib", "hth", "Tet", "E(spl)mgamma-HLH", "E(spl)m7-HLH", "arm", "Dsp1", "HDAC1", "emc", "lolal", "ab", "ttk", "gbb", "peb", "vvl", "scrt", "TfIIA-S", "N", "grh", "Bap60", "Bap55", "E2f2", "sty", "Mes2", "sd", "exd", "CtBP", "SoxN", "Antp", "sog", "mbf1", "E(spl)mdelta-HLH", "Ubx", "MED18", "mirr", "tgo", "dpn", "klu", "sna", "MED19", "edl", "maf-S", "Kr", "Doc3", "fkh", "…
formation of animal organ boundary (GO:0010160)	0.0353388	0.292565	0.321776	0.731101	1.70488	11	c("hth", "robo2", "spi", "exd")
positive regulation of DNA metabolic process (GO:0051054)	0.0343449	0.288043	0.321776	0.717424	1.6991	12	c("Tet", "Su(var)205", "CoRest")
regulation of nucleic acid-templated transcription (GO:1903506)	0.00184758	0.0429938	0.45506	0.463763	1.69584	101	c("HmgD", "HmgZ", "rib", "Su(var)205", "Dsp1", "HDAC1", "ab", "spen", "peb", "Myc", "M1BP", "CG9650", "SoxN", "salm", "Ubx", "tgo", "sna", "edl", "nonA", "abd-A", "pros", "kni", "Max", "Iswi", "D")
ERBB signaling pathway (GO:0038127)	0.0256734	0.245609	0.352488	0.633298	1.69468	21	c("spen", "tsu", "mago", "Egfr", "Rho1", "spi", "Nrg", "pnt", "E(spl)m8-HLH", "ed")
mRNA export from nucleus (GO:0006406)	0.0232763	0.227737	0.352488	0.647713	1.69411	18	c("sqd", "tsu", "mago", "Hel25E", "Nup93-2")
digestive tract development (GO:0048565)	0.0286371	0.258752	0.352488	0.581833	1.69173	27	c("Lam", "emc", "Egfr", "bsk", "Antp", "Ubx", "fkh", "tsh", "abd-A", "Abd-B", "wb", "grn", "Hakai", "cv-c")
mitotic cytokinesis (GO:0000281)	0.0167396	0.199251	0.352488	0.511912	1.67635	50	c("Act5C", "chic", "Act42A", "tsr", "Sep1", "alphaTub84D", "CG17493", "Rho1", "aurB", "Bap55", "Sep2", "sqh", "feo", "zip", "Incenp", "pnut", "Cnb")
regulation of cellular macromolecule biosynthetic process (GO:2000112)	0.00223782	0.0507043	0.431708	0.451121	1.6761	114	c("HmgD", "HmgZ", "rib", "Su(var)205", "Dsp1", "HDAC1", "ab", "spen", "peb", "Myc", "glo", "M1BP", "CG9650", "SoxN", "salm", "peng", "Ubx", "tgo", "sna", "edl", "nonA")
negative regulation of canonical Wnt signaling pathway (GO:0090090)	0.0187449	0.199251	0.352488	0.587761	1.6741	26	c("nmo", "SkpA", "Roc1a", "nkd", "Rho1", "CtBP", "SoxN", "TER94", "CkIalpha")
Malpighian tubule development (GO:0072002)	0.0213474	0.218811	0.352488	0.547908	1.67136	35	c("rib", "hth", "Egfr", "N", "sog", "Ubx", "zip", "sna", "Kr", "Doc3", "fkh", "baz", "tsh", "Doc1", "Ras85D")
epidermal growth factor receptor signaling pathway (GO:0007173)	0.0282592	0.258752	0.352488	0.608475	1.65801	22	c("spen", "tsu", "mago", "Egfr", "Rho1", "spi", "Nrg", "pnt", "E(spl)m8-HLH", "ed")
compound eye cone cell differentiation (GO:0042675)	0.055163	0.351818	0.321776	0.708536	1.65226	11	c("emc", "ttk", "Dl", "Egfr", "N", "pros")
compound eye retinal cell programmed cell death (GO:0046667)	0.0411755	0.322204	0.321776	0.724297	1.65127	10	c("arm", "Dl", "N", "hid")
branching involved in open tracheal system development (GO:0060446)	0.0168222	0.199251	0.352488	0.537463	1.65111	37	c("rib", "arm", "Lam", "ttk", "grh", "trn", "sty", "baz", "pnt", "Ras85D", "ed", "rhea", "sgl")
male gamete generation (GO:0048232)	0.0162453	0.199251	0.352488	0.500905	1.64536	53	c("Imp", "Hrb27C", "Diap1", "Lam", "ctp", "SmB", "pAbp", "bel", "Sf3b5", "U2A", "snRNP-U1-70K")
eye development (GO:0001654)	0.00550635	0.0948193	0.407018	0.455512	1.64286	92	c("hth", "nmo", "E(spl)mgamma-HLH", "E(spl)m7-HLH", "tsr", "spen", "peb", "Dl", "Traf4", "Egfr", "N", "neur", "exd", "E(spl)m5-HLH", "Arf79F", "E(spl)mdelta-HLH", "sca", "sna", "Kr", "E(spl)m3-HLH", "tsh", "E(spl)m8-HLH", "ds", "Vps28", "E(spl)mbeta-HLH", "ihog", "Ras85D")
G1/S transition of mitotic cell cycle (GO:0000082)	0.0457085	0.322204	0.321776	0.71886	1.63888	10	c("E2f2", "Cdk1", "Rca1", "E2f1", "Ras85D", "Cdk2")
cell cycle G1/S phase transition (GO:0044843)	0.0457085	0.322204	0.321776	0.71886	1.63888	10	c("E2f2", "Cdk1", "Rca1", "E2f1", "Ras85D", "Cdk2")
chromatin assembly (GO:0031497)	0.0551027	0.351818	0.321776	0.66625	1.63832	14	c("Df31", "His4r", "Su(var)205", "Iswi", "asf1")
glial cell differentiation (GO:0010001)	0.0457085	0.322204	0.321776	0.718377	1.63777	10	c("Sdc", "N", "sty", "salm", "pros", "fzr")
protein localization to nucleus (GO:0034504)	0.0381889	0.30445	0.321776	0.54803	1.63519	31	c("smt3", "hth", "Lam", "Ran", "lwr", "CG10286")
regulation of Ras protein signal transduction (GO:0046578)	0.0288504	0.258752	0.352488	0.544396	1.63346	32	c("smt3", "14-3-3epsilon", "Pp1-87B", "14-3-3zeta", "Mob4", "sty", "klu", "edl")
positive regulation of developmental process (GO:0051094)	0.045462	0.322204	0.321776	0.609832	1.62712	19	c("hth", "gbb", "Myc", "Ubx", "tsh", "abd-A")
positive regulation of protein serine/threonine kinase activity (GO:0071902)	0.0565623	0.351818	0.321776	0.661693	1.62712	14	c("smt3", "Rho1", "Pi3K92E", "CycT", "CycK")
eye-antennal disc morphogenesis (GO:0007455)	0.045462	0.322204	0.321776	0.60942	1.62602	19	c("Diap1", "Dl", "Egfr", "N", "Rca1", "zip", "pnt", "hid", "fzr", "Ras85D")
retinal cell programmed cell death (GO:0046666)	0.059952	0.360256	0.287857	0.694597	1.61976	11	c("arm", "Dl", "N", "hid")
cytoskeleton-dependent cytokinesis (GO:0061640)	0.030995	0.269563	0.352488	0.492494	1.61668	52	c("Act5C", "chic", "Act42A", "tsr", "Sep1", "alphaTub84D", "CG17493", "Rho1", "aurB", "Bap55", "Sep2", "sqh", "feo", "zip", "Incenp")
positive regulation of translation (GO:0045727)	0.0498763	0.331772	0.321776	0.571924	1.60843	24	c("Hrb27C", "Hrb98DE", "hoip", "lark", "pAbp", "CG4866", "Pi3K92E")
gonad development (GO:0008406)	0.0509351	0.332236	0.321776	0.546343	1.60734	29	c("rib", "tsr", "Hrb87F", "robo2", "SmB", "Egfr", "nclb", "salm", "abd-A", "zfh1", "PI31", "Abd-B", "wb")
positive regulation of neural precursor cell proliferation (GO:2000179)	0.0623501	0.360256	0.282013	0.689079	1.60689	11	c("E(spl)mgamma-HLH", "N", "dpn", "klu", "E(spl)m3-HLH", "pros", "E(spl)mbeta-HLH")
positive regulation of neuroblast proliferation (GO:0002052)	0.0623501	0.360256	0.282013	0.689079	1.60689	11	c("E(spl)mgamma-HLH", "N", "dpn", "klu", "E(spl)m3-HLH", "pros", "E(spl)mbeta-HLH")
regulation of cell-cell adhesion (GO:0022407)	0.0623501	0.360256	0.282013	0.687675	1.60361	11	c("robo2", "Rap1", "Ten-a", "wech", "Ten-m")
wing disc pattern formation (GO:0035222)	0.0344581	0.288043	0.321776	0.488324	1.60299	52	c("nmo", "E(spl)mgamma-HLH", "14-3-3epsilon", "spen", "gbb", "peb", "Dl", "Egfr", "N", "mts", "tsh", "pnt", "ds")
neuron maturation (GO:0042551)	0.0464033	0.322204	0.321776	0.587023	1.59956	22	c("Imp", "chic", "SkpA", "SMC1", "Vps28")
neuron remodeling (GO:0016322)	0.0464033	0.322204	0.321776	0.587023	1.59956	22	c("Imp", "chic", "SkpA", "SMC1", "Vps28")
open tracheal system development (GO:0007424)	0.00920278	0.136614	0.38073	0.438401	1.59332	96	c("rib", "arm", "robo2", "lolal", "ttk", "Sdc", "stg", "peb", "Dl", "vvl", "Egfr", "N", "Rho1", "grh", "Btk29A", "dap", "spi", "nrv2", "sty", "salm", "mbf1", "Ubx", "Lac", "baz", "pnt", "hid")
positive regulation of response to wounding (GO:1903036)	0.0476529	0.325628	0.321776	0.638373	1.58573	15	c("Imp", "chic", "Egfr", "Rho1")
positive regulation of cellular amide metabolic process (GO:0034250)	0.050368	0.331772	0.321776	0.62752	1.58364	17	c("Hrb27C", "Hrb98DE", "hoip", "vvl", "pAbp", "Pi3K92E")
asymmetric stem cell division (GO:0098722)	0.056335	0.351818	0.321776	0.56858	1.5833	23	c("Ggamma1", "mira", "mts", "Gbeta13F", "Cdk1", "sna", "Galphai", "pon", "baz", "pros")
neuroblast division (GO:0055057)	0.056335	0.351818	0.321776	0.56858	1.5833	23	c("Ggamma1", "mira", "mts", "Gbeta13F", "Cdk1", "sna", "Galphai", "pon", "baz", "pros")
regulation of transcription, DNA-templated (GO:0006355)	0.000667419	0.0205231	0.477271	0.3743	1.57992	283	c("HmgD", "HmgZ", "l(3)neo38", "rib", "hth", "Su(var)205", "arm", "Dsp1", "Ssb-c31a", "HDAC1", "emc", "lolal", "ab", "Rbfox1", "ttk", "spen", "peb", "Myc", "N", "grh", "M1BP", "CG9650", "Bap60", "Bap55", "E2f2", "Mes2", "sd", "exd", "CtBP", "SoxN", "salm", "Ubx", "MED18", "mirr", "tgo", "dpn", "sna", "edl", "nonA", "Kr", "fkh", "Bin1", "tsh", "DOR", "pnt", "MED11", "abd-A", "crol", "Hcf", "HP1c",…
photoreceptor cell differentiation (GO:0046530)	0.0660501	0.368503	0.287805	0.641174	1.57666	14	c("arm", "emc", "sdt", "edl", "pnt", "CSN8", "pros", "Ras85D")
Malpighian tubule morphogenesis (GO:0007443)	0.0362665	0.29458	0.321776	0.553395	1.57622	26	c("rib", "Egfr", "N", "Rho1", "spi", "zip", "sna", "Kr", "fkh", "pnt")
male germ-line stem cell population maintenance (GO:0036098)	0.0743405	0.376513	0.257206	0.675388	1.57496	11	c("His2Av", "chic", "nclb", "bel")
post-embryonic appendage morphogenesis (GO:0035120)	0.0175528	0.199251	0.352488	0.43843	1.57451	88	c("hth", "nmo", "ctp", "emc", "ft", "Dl", "Egfr", "N", "Rho1", "spi", "neur", "sd", "Ubx", "mirr", "CG43658", "tsh", "pnt", "crol", "ds", "CSN8", "Galphas", "lft", "bowl", "D", "Ras85D", "ed", "psq")
RNA export from nucleus (GO:0006405)	0.0376749	0.30316	0.321776	0.550252	1.56727	26	c("sqd", "SF2", "tsu", "mago", "sta", "Hel25E")
embryonic organ development (GO:0048568)	0.0550408	0.351818	0.321776	0.6271	1.55773	15	c("robo2", "Ggamma1", "N", "sd", "pon")
regulation of neuron differentiation (GO:0045664)	0.0753769	0.379529	0.261664	0.683249	1.55769	10	c("hth", "HDAC1", "emc", "neur", "pnt", "pros")
positive regulation of cellular biosynthetic process (GO:0031328)	0.0567975	0.351818	0.321776	0.571219	1.55649	22	c("Hrb27C", "Hrb98DE", "hoip", "vvl", "pAbp", "Pi3K92E", "Rack1")
salivary gland development (GO:0007431)	0.0405314	0.32016	0.321776	0.473271	1.5521	48	c("rib", "hth", "robo2", "lolal", "Egfr", "Rho1", "Btk29A", "spi", "exd", "zip", "fkh", "tsh")
imaginal disc-derived wing vein specification (GO:0007474)	0.0645336	0.365419	0.287805	0.533809	1.55209	27	c("nmo", "Rbfox1", "gbb", "Dl", "Egfr", "N", "fj")
negative regulation of transcription, DNA-templated (GO:0045892)	0.00704862	0.116709	0.407018	0.404858	1.55107	143	c("E(spl)mgamma-HLH", "E(spl)m7-HLH", "Su(var)205", "arm", "Dsp1", "Ssb-c31a", "HDAC1", "emc", "lolal", "ab", "ttk", "scrt", "N", "E2f2", "sd", "CtBP", "Antp", "salm", "E(spl)mdelta-HLH", "Ubx", "mirr", "tgo", "dpn", "klu", "sna", "edl", "Kr", "fkh", "Bin1", "tsh", "abd-A", "crol", "pros", "zfh1", "bowl", "kni", "Max", "Iswi", "E(spl)mbeta-HLH", "E2f1", "D", "asf1", "rhea", "MBD-like", "Mi-2", "N…
wing disc dorsal/ventral pattern formation (GO:0048190)	0.0606349	0.360256	0.321776	0.508102	1.54993	35	c("nmo", "E(spl)mgamma-HLH", "14-3-3epsilon", "peb", "Dl", "N", "mts")
spermatogenesis (GO:0007283)	0.0207695	0.215453	0.352488	0.451616	1.54454	68	c("Imp", "Hrb27C", "Diap1", "Lam", "ctp", "SmB", "Egfr", "hts", "pAbp", "bel", "Sf3b5", "U2A", "snRNP-U1-70K")
asymmetric neuroblast division (GO:0055059)	0.0771676	0.381847	0.287805	0.548927	1.54376	24	c("Ggamma1", "mira", "mts", "Gbeta13F", "Cdk1", "sna", "Galphai", "pon", "baz", "pros")
regulation of neuroblast proliferation (GO:1902692)	0.0504787	0.331772	0.321776	0.496627	1.54265	41	c("E(spl)mgamma-HLH", "HDAC1", "COX5A", "N", "Bap60", "mts", "E(spl)mdelta-HLH", "dpn", "klu", "E(spl)m3-HLH", "pnt", "MED11", "pros", "E(spl)mbeta-HLH", "MED31")
cellular response to transforming growth factor beta stimulus (GO:0071560)	0.0815348	0.392187	0.245042	0.661232	1.54195	11	c("smt3", "lwr")
positive regulation of multicellular organismal process (GO:0051240)	0.0627624	0.360256	0.287805	0.505055	1.54063	35	c("hth", "Tctp", "gbb", "peb", "Myc", "Ubx", "tsh", "abd-A", "Pi3K92E")
wing disc morphogenesis (GO:0007472)	0.0261092	0.246383	0.352488	0.433253	1.54057	78	c("hth", "nmo", "arm", "ctp", "emc", "ft", "Dl", "Egfr", "N", "spi", "neur", "sd", "mirr", "tsh", "pnt", "crol", "ds", "CSN8", "Galphas", "lft", "Ras85D", "ed", "psq")
positive regulation of stem cell proliferation (GO:2000648)	0.0703883	0.376513	0.266351	0.626415	1.54037	14	c("E(spl)mgamma-HLH", "N", "dpn", "klu", "E(spl)m3-HLH", "lin-28", "pros", "E(spl)mbeta-HLH")
positive regulation of neurogenesis (GO:0050769)	0.0617577	0.360256	0.282013	0.588421	1.53903	18	c("E(spl)mgamma-HLH", "Myc", "N", "spi", "dpn", "klu", "E(spl)m3-HLH", "pnt", "pros", "E(spl)mbeta-HLH")
imaginal disc-derived appendage morphogenesis (GO:0035114)	0.0190742	0.200279	0.352488	0.427228	1.53585	90	c("hth", "nmo", "ctp", "emc", "ft", "Dl", "Egfr", "N", "Rho1", "spi", "neur", "sd", "Ubx", "mirr", "CG43658", "tsh", "pnt", "crol", "ds", "CSN8", "Galphas", "lft", "bowl", "Ras85D", "ed", "psq")
midgut development (GO:0007494)	0.0663391	0.368503	0.276501	0.615911	1.52993	15	c("emc", "Antp", "Ubx", "tsh", "abd-A", "Abd-B", "Hakai", "cv-c", "Gp93")
regulation of tube size, open tracheal system (GO:0035151)	0.0618866	0.360256	0.321776	0.507351	1.52904	33	c("ttk", "ft", "Rho1", "grh", "fj", "nrv2", "sqh", "Nrg", "Lac", "zip", "Fas2", "ds", "kni", "pck")
nucleosome organization (GO:0034728)	0.0618866	0.360256	0.321776	0.507095	1.52826	33	c("Df31", "His4r", "Chrac-16", "Act87E", "Bap55", "Iswi", "asf1", "Mi-2", "pont", "NC2beta")
brain development (GO:0007420)	0.0738736	0.376513	0.287805	0.568701	1.52182	21	c("hth", "chic", "vvl", "Egfr", "exd", "tgo", "pros", "D")
mitotic nuclear division (GO:0140014)	0.076801	0.381847	0.287805	0.497409	1.51771	36	c("Diap1", "vih", "aurB", "Mob4", "Non2", "bel", "BuGZ", "Top2", "Non1", "ncd", "Ns1", "borr", "Det", "pont")
R7 cell differentiation (GO:0045466)	0.0904432	0.402505	0.287805	0.521351	1.51587	27	c("emc", "ttk", "Egfr", "N", "mts", "salm", "E(spl)mdelta-HLH", "klu", "Rab6", "pnt", "pros")
spindle assembly (GO:0051225)	0.0739891	0.376513	0.287805	0.507798	1.51515	31	c("Diap1", "Pp1-87B", "Eb1", "Mob4", "mts", "Non2", "BuGZ", "Non1", "ncd", "Ns1", "Det", "pont")
compound eye photoreceptor fate commitment (GO:0001752)	0.0858217	0.397867	0.287805	0.538713	1.51503	24	c("hth", "emc", "Dl", "Egfr", "N", "grh", "mts", "sca", "pnt", "pros")
positive regulation of cellular protein metabolic process (GO:0032270)	0.0717822	0.376513	0.266351	0.602319	1.5123	16	c("Hrb27C", "Hrb98DE", "hoip", "vih", "pAbp", "Pi3K92E")
plasma membrane bounded cell projection assembly (GO:0120031)	0.0901487	0.402505	0.287805	0.541465	1.5078	23	c("ctp", "tsr", "Sep1", "Sep2", "Rap1", "Abi", "pnut", "Bug22", "SH3PX1")
positive regulation of macromolecule biosynthetic process (GO:0010557)	0.0717822	0.376513	0.266351	0.600469	1.50765	16	c("Hrb27C", "Hrb98DE", "hoip", "pAbp", "Pi3K92E", "Rack1")
dorsal/ventral pattern formation, imaginal disc (GO:0007450)	0.0785525	0.382111	0.287805	0.488792	1.50159	37	c("nmo", "E(spl)mgamma-HLH", "14-3-3epsilon", "peb", "Dl", "N", "mts", "tsh", "pnt")
chaeta morphogenesis (GO:0008407)	0.0705555	0.376513	0.287805	0.562241	1.49993	20	c("ctp", "emc", "spen", "Dl", "N", "sca", "Arpc1")
neuroblast differentiation (GO:0014016)	0.088729	0.401441	0.234393	0.643047	1.49954	11	c("arm", "N", "Antp", "dpn", "klu", "abd-A", "pros", "D")
imaginal disc-derived wing morphogenesis (GO:0007476)	0.00840415	0.129214	0.38073	0.38637	1.49076	150	c("hth", "nmo", "arm", "ctp", "emc", "ab", "Rbfox1", "spen", "gbb", "ft", "Dl", "Myc", "Egfr", "N", "Rho1", "Btk29A", "spi", "fj", "sqh", "neur", "sd", "salm", "bib", "sog", "mirr", "zip", "sca", "d", "tsh", "pnt", "E(spl)m8-HLH", "crol", "ds", "CSN8", "Galphas")
primary branching, open tracheal system (GO:0007428)	0.0929648	0.406564	0.234393	0.653	1.48873	10	c("rib", "grh", "pnt", "Ras85D", "sgl")
border follicle cell migration (GO:0007298)	0.047289	0.325628	0.321776	0.427636	1.48111	71	c("Hrb27C", "Diap1", "tsr", "ab", "ttk", "Dl", "Egfr", "N", "Rho1", "spi", "sqh", "bsk", "zip", "GMF", "baz")
cilium organization (GO:0044782)	0.0979899	0.41767	0.227987	0.64718	1.47546	10	c("ctp", "Sep1", "Sep2", "pnut", "Bug22")
regulation of canonical Wnt signaling pathway (GO:0060828)	0.0739601	0.376513	0.287805	0.45146	1.46853	47	c("nmo", "Diap1", "SkpA", "Roc1a", "nkd", "Pp1-87B", "spen", "Rho1", "mts", "CtBP", "SoxN", "TER94")
RNA modification (GO:0009451)	0.103118	0.429228	0.216543	0.628443	1.46549	11	c("Tet", "CG11447", "Nsun5", "Nop60B", "CG8939")
regulation of filopodium assembly (GO:0051489)	0.0672854	0.371364	0.266351	0.503941	1.46525	27	c("chic", "N", "Rho1", "Abi", "cpa", "baz", "Arp3", "Arpc1", "kra", "cpb", "Sra-1", "ena")
negative regulation of response to stimulus (GO:0048585)	0.0940594	0.409016	0.231127	0.581681	1.46048	16	c("Lam", "HDAC1", "Egfr", "sty")
spliceosomal snRNP assembly (GO:0000387)	0.110553	0.448384	0.213928	0.64011	1.45934	10	c("SmD2", "CG14641", "SmE", "SmD3", "SmD1")
stem cell fate determination (GO:0048867)	0.0958231	0.412518	0.227987	0.58668	1.45732	15	c("spen", "mira", "N", "grh", "Kr", "abd-A", "pros")
positive regulation of transcription from RNA polymerase II promoter (GO:0045944)	0.0149035	0.197414	0.38073	0.378253	1.45346	146	c("akirin", "hth", "Tet", "arm", "Ssb-c31a", "lolal", "ttk", "vvl", "TfIIA-S", "N", "grh", "sd", "exd", "CtBP", "SoxN", "Antp", "mbf1", "tgo", "sna", "MED19", "maf-S", "Doc3", "fkh", "tsh", "DOR", "pnt", "abd-A", "Doc1", "pros", "bowl", "Max", "Iswi", "E2f1", "D", "CycT", "Abd-B", "Adf1", "NC2beta", "CoRest", "CrebA", "Ctr9", "CycK", "fs(1)h")
cilium assembly (GO:0060271)	0.120192	0.469246	0.199915	0.613653	1.45333	12	c("ctp", "Sep1", "Sep2", "pnut", "Bug22")
positive regulation of MAPK cascade (GO:0043410)	0.104369	0.432027	0.216543	0.589873	1.45051	14	c("smt3", "Egfr", "M1BP", "Ras85D")
adherens junction assembly (GO:0034333)	0.103194	0.429228	0.21925	0.582091	1.44592	15	c("arm", "sdt", "Rap1", "baz", "kirre", "alpha-Cat")
cytoskeleton organization (GO:0007010)	0.0800915	0.387409	0.24134	0.483844	1.44367	31	c("rib", "Act5C", "Act42A", "Act87E", "Arp3", "rhea", "alpha-Cat")
protein-DNA complex assembly (GO:0065004)	0.122596	0.469246	0.197822	0.608241	1.44052	12	c("Df31", "His4r", "Iswi", "asf1")
nucleosome assembly (GO:0006334)	0.122596	0.469246	0.197822	0.607508	1.43878	12	c("Df31", "His4r", "Iswi", "asf1")
regulation of multicellular organismal development (GO:2000026)	0.0841121	0.396555	0.237794	0.485505	1.4304	30	c("robo2", "lark", "ft", "Dl", "N", "sty", "salm", "Ubx", "ed", "how")
embryonic development via the syncytial blastoderm (GO:0001700)	0.0220012	0.220267	0.352488	0.383871	1.42801	117	c("rib", "arm", "chic", "emc", "lolal", "Ggamma1", "gbb", "peb", "Traf4", "Egfr", "N", "Rho1", "Hsc70-4", "Btk29A", "lwr", "Inx3", "spi", "bsk", "CtBP", "mirr", "zip", "Rap1", "vib", "tsh", "hid", "Pi3K92E", "kirre", "Doc1", "zfh1", "Ras85D", "ed", "rhea")
imaginal disc-derived leg morphogenesis (GO:0007480)	0.0874704	0.400596	0.234393	0.472542	1.42747	34	c("hth", "tsr", "Dl", "N", "Rho1", "sd", "Ubx", "CG43658", "tsh", "ds", "bowl")
cell morphogenesis (GO:0000902)	0.0930233	0.406564	0.224966	0.472759	1.42478	33	c("arm", "chic", "tsr", "ft", "Abi", "cpa", "ds", "CkIalpha", "Arp3", "Arpc4", "Arpc1", "Arpc5", "cpb", "Sra-1", "betaCOP", "cv-c")
establishment or maintenance of epithelial cell apical/basal polarity (GO:0045197)	0.071599	0.376513	0.261664	0.506244	1.42372	24	c("rib", "ft", "Rho1", "fj", "sdt", "baz", "ds")
protein import into nucleus (GO:0006606)	0.0874704	0.400596	0.234393	0.471273	1.42363	34	c("smt3", "hth", "Ran", "lwr", "Rcc1", "exd", "CG10286")
epithelial structure maintenance (GO:0010669)	0.132212	0.488559	0.190023	0.599149	1.41899	12	c("tsr", "peb", "Egfr", "Lac", "rhea", "cv-c")
positive regulation of gene expression (GO:0010628)	0.0294282	0.261214	0.352488	0.377059	1.40772	123	c("Hrb27C", "Su(var)205", "arm", "Hrb98DE", "hoip", "lolal", "Rbfox1", "mago", "Myc", "Egfr", "N", "Bap60", "Bap55", "pAbp", "bsk", "Ubx", "mirr", "sna", "DOR", "pnt", "CG7483", "Hcf", "Pi3K92E", "CG6686", "pros", "bowl", "Iswi", "E2f1", "D")
nuclear export (GO:0051168)	0.11639	0.460013	0.202072	0.535839	1.4015	18	c("sqd", "Ran", "SF2", "U2af50", "edl", "RanGAP", "Rae1")
DNA endoreduplication (GO:0042023)	0.121287	0.469246	0.202072	0.55764	1.40012	16	c("SkpA", "Myc", "Btk29A", "E2f2", "fkh", "E2f1")
DNA packaging (GO:0006323)	0.088993	0.401441	0.231127	0.491007	1.39852	26	c("SkpA", "baf", "HDAC1", "Pp1-87B", "aurB", "Top2", "MBD-like", "Mi-2")
regulation of tube length, open tracheal system (GO:0035159)	0.091358	0.403381	0.234393	0.513063	1.39803	22	c("ft", "Rho1", "grh", "fj", "nrv2", "sqh", "zip", "Fas2", "ds", "deltaCOP", "gammaCOP")
positive regulation of neuron maturation (GO:0014042)	0.160804	0.534565	0.175204	0.60954	1.38964	10	c("ctp", "Roc1a", "bsk", "Arf79F", "Pi3K92E")
positive regulation of neuron remodeling (GO:1904801)	0.160804	0.534565	0.175204	0.60954	1.38964	10	c("ctp", "Roc1a", "bsk", "Arf79F", "Pi3K92E")
wound healing (GO:0042060)	0.0906921	0.402505	0.231127	0.493404	1.38877	25	c("chic", "Eb1", "Rho1", "glo", "sqh", "bsk", "zip", "Arpc4", "ed")
branch fusion, open tracheal system (GO:0035147)	0.155875	0.533854	0.173748	0.594485	1.3863	11	c("arm", "ttk", "trn", "ed", "gammaCOP")
tube fusion (GO:0035146)	0.155875	0.533854	0.173748	0.594485	1.3863	11	c("arm", "ttk", "trn", "ed", "gammaCOP")
regulation of tube size (GO:0035150)	0.128713	0.481834	0.195789	0.55073	1.38277	16	c("ttk", "Rho1", "nrv2", "Nrg", "Lac", "kni", "pck")
regulation of translational initiation (GO:0006446)	0.163317	0.536701	0.173748	0.60539	1.38018	10	c("eIF3b", "CG8963", "Thor", "bol", "eIF3a", "eIF3d1")
heart morphogenesis (GO:0003007)	0.158273	0.534565	0.172324	0.591705	1.37982	11	c("arm", "ci")
chromosome condensation (GO:0030261)	0.102381	0.429228	0.216543	0.44393	1.37182	38	c("SkpA", "baf", "HDAC1", "Pp1-87B", "aurB", "Slbp", "Incenp", "Top2", "MBD-like", "Mi-2", "Yeti", "prod", "Mcm5", "mod(mdg4)", "Mink", "barr")
SCF-dependent proteasomal ubiquitin-dependent protein catabolic process (GO:0031146)	0.128463	0.481834	0.197822	0.543409	1.37138	17	c("Roc1a", "Ppa", "Rca1")
regulation of photoreceptor cell differentiation (GO:0046532)	0.131188	0.488559	0.193813	0.544693	1.36761	16	c("neur", "sty", "pAbp", "tgo", "pros", "Ras85D")
imaginal disc-derived male genitalia development (GO:0007485)	0.15625	0.533854	0.173748	0.575651	1.36333	12	c("N", "Btk29A", "bsk", "Fas2", "rpr")
negative regulation of macromolecule metabolic process (GO:0010605)	0.118605	0.466295	0.197822	0.452185	1.36278	33	c("HDAC1", "ft", "Egfr", "N", "spi", "dpn", "sna", "Kr", "SMC1", "E(spl)m8-HLH", "pros", "Ras85D")
positive regulation of filopodium assembly (GO:0051491)	0.133017	0.489433	0.188204	0.519886	1.35978	18	c("chic", "Abi", "Arp3", "Arpc1", "kra", "Sra-1", "ena", "Cdc42", "shot")
neuroblast fate commitment (GO:0014017)	0.136139	0.49458	0.190023	0.540451	1.35696	16	c("nkd", "spen", "mira", "N", "Kr", "abd-A", "pros")
negative regulation of JNK cascade (GO:0046329)	0.135714	0.49458	0.186433	0.508239	1.35605	19	c("SkpA", "peb", "N", "bsk", "cpa", "PSR", "cpb", "alph")
regulation of neuron remodeling (GO:1904799)	0.164589	0.538824	0.172324	0.568299	1.3536	13	c("ctp", "Roc1a", "bsk", "Arf79F", "Fas2", "Pi3K92E")
respiratory system development (GO:0060541)	0.0779221	0.382111	0.237794	0.387074	1.35184	74	c("rib", "stg", "peb", "Dl", "Egfr", "N", "Rho1", "grh", "Btk29A", "dap", "spi", "nrv2", "sty", "salm", "mbf1", "Ubx", "Lac", "pnt", "hid", "kni", "Ras85D", "pck")
regulation of oskar mRNA translation (GO:0046011)	0.180905	0.562524	0.164406	0.592288	1.35031	10	c("Hrb27C", "elav")
female gonad development (GO:0008585)	0.180905	0.562524	0.164406	0.591494	1.3485	10	c("tsr", "Hrb87F", "Wnt4", "Nup107")
mRNA transport (GO:0051028)	0.114558	0.456643	0.204295	0.484027	1.34785	23	c("sqd", "tsu", "mago", "Slbp", "Hel25E")
neuroblast fate determination (GO:0007400)	0.167476	0.542092	0.168238	0.546786	1.34456	14	c("spen", "mira", "N", "Kr", "abd-A", "pros")
positive regulation of macromolecule metabolic process (GO:0010604)	0.12381	0.471681	0.195789	0.43377	1.34042	38	c("mago", "Egfr", "N", "Bap60", "bsk", "pnt", "CG7483", "CG6686", "pros", "E2f1", "comm", "pont", "Rae1", "z")
regulation of translation (GO:0006417)	0.0964912	0.413328	0.213928	0.397484	1.3335	56	c("sqd", "Hrb27C", "Hrb98DE", "hoip", "Rbfox1", "glo", "pAbp", "Sxl", "peng", "eIF3b", "Pi3K92E", "CG8963", "Rack1")
imaginal disc pattern formation (GO:0007447)	0.145679	0.511958	0.183024	0.496673	1.32908	21	c("spen", "gbb", "ft", "Egfr", "N", "tsh", "ds", "ihog")
establishment of spindle localization (GO:0051293)	0.193467	0.576385	0.158514	0.580994	1.32456	10	c("Eb1", "Galphai", "baz", "Mink", "jar")
compound eye photoreceptor cell differentiation (GO:0001751)	0.148235	0.518405	0.176694	0.42589	1.32305	39	c("hth", "emc", "Dl", "Egfr", "N", "salm", "E(spl)mdelta-HLH", "klu")
segmentation (GO:0035282)	0.14186	0.506884	0.179782	0.452537	1.32128	28	c("hth", "HDAC1", "vvl", "rump", "Egfr", "Kr", "kni", "D")
negative regulation of stress-activated MAPK cascade (GO:0032873)	0.166247	0.542092	0.172324	0.523319	1.32068	17	c("SkpA", "peb", "N", "cpa", "PSR", "cpb", "alph")
lumen formation, open tracheal system (GO:0035149)	0.167076	0.542092	0.169571	0.529284	1.31475	15	c("rib", "Rho1", "Syb", "rhea", "gammaCOP")
metaphase plate congression (GO:0051310)	0.189526	0.575772	0.159647	0.551441	1.31344	13	c("Pp1-87B", "Nnf1a", "Incenp", "Top2", "Ndc80")
positive regulation of transcription initiation from RNA polymerase II promoter (GO:0060261)	0.198492	0.581299	0.156312	0.576004	1.31319	10	c("Ssb-c31a", "Rpt3", "Rpt5", "Rpt4", "Rpt6")
leg disc morphogenesis (GO:0007478)	0.140878	0.506884	0.179782	0.437235	1.31193	32	c("hth", "Dl", "N", "Rho1", "sd", "Ubx", "CG43658", "tsh", "ds", "bowl")
regulation of apoptotic process (GO:0042981)	0.101322	0.427637	0.208955	0.366099	1.30942	84	c("Su(var)205", "Diap1", "SkpA", "Sep1", "gbb", "ft", "Traf4", "Myc", "Egfr", "spi", "E2f2", "TER94", "fkh", "hid", "pnut", "vito", "Ubr3", "E2f1", "Ras85D", "PSR", "Det")
positive regulation of mitotic cell cycle (GO:0045931)	0.194245	0.576706	0.154191	0.560526	1.30711	11	c("SkpA", "stg", "Dl", "pzg", "dpn", "crol")
head involution (GO:0008258)	0.153488	0.530737	0.172324	0.447561	1.30675	28	c("rib", "emc", "peb", "Btk29A", "zip", "tsh", "hid")
ribosomal large subunit biogenesis (GO:0042273)	0.161593	0.53512	0.168238	0.412793	1.30082	42	c("hoip", "RpL3", "NHP2", "RpL24-like", "RpL23A", "Ip259", "CG3817", "CG10286", "RpLP0-like", "RpL6", "Nle", "CG13096", "CG11583", "RpL7A", "Ns1")
negative regulation of gene expression (GO:0010629)	0.0607375	0.360256	0.271289	0.342379	1.29835	135	c("sqd", "Su(var)205", "Dsp1", "Hrb98DE", "Ssb-c31a", "HDAC1", "emc", "lolal", "Rbfox1", "ttk", "ft", "Egfr", "N", "spi", "E2f2", "sd", "Sxl", "CtBP", "salm", "dpn", "sna", "edl", "Kr", "SMC1", "Bin1", "tsh", "E(spl)m8-HLH", "crol", "pros", "bowl", "kni", "Iswi", "Ras85D", "rhea", "kra", "MBD-like", "Mi-2", "NC2beta")
stem cell differentiation (GO:0048863)	0.197007	0.580879	0.156312	0.543934	1.29556	13	c("Dl", "Egfr", "N", "spi", "abd-A", "pros", "Ras85D")
gland development (GO:0048732)	0.145585	0.511958	0.179782	0.460014	1.29371	24	c("rib", "Egfr", "N", "Antp", "sog", "SmD3", "fkh", "tsh", "zfh1", "Abd-B", "Arl1", "CrebA", "prod")
regulation of G1/S transition of mitotic cell cycle (GO:2000045)	0.178147	0.562524	0.160801	0.494243	1.2927	18	c("REG", "Egfr", "N", "dap", "E2f2")
mitotic spindle organization (GO:0007052)	0.160377	0.534565	0.169571	0.400875	1.29191	46	c("smt3", "Diap1", "Eb1", "aurB", "Mob4", "Non2", "feo", "TER94", "PCNA", "BuGZ", "Non1", "ncd", "Ns1", "Det", "pont")
glial cell development (GO:0021782)	0.185273	0.571757	0.157403	0.491556	1.28568	18	c("Sdc", "nrv2", "sty", "Nrg", "salm", "Galphai", "pck")
salivary gland morphogenesis (GO:0007435)	0.178824	0.562524	0.159647	0.413564	1.28476	39	c("rib", "chic", "lolal", "Rho1", "Btk29A", "trn", "zip", "fkh", "Pi3K92E")
negative regulation of mitotic cell cycle phase transition (GO:1901991)	0.213568	0.590348	0.15017	0.562659	1.28276	10	c("Egfr", "dap", "E2f2", "CycG")
oogenesis (GO:0048477)	0.0762527	0.381707	0.24134	0.33248	1.27931	148	c("sqd", "arm", "Hrb98DE", "ctp", "eIF4A", "HDAC1", "Pp1-87B", "Rbfox1", "mira", "Dl", "mago", "Egfr", "N", "Btk29A", "yps", "hts", "aurB", "dap", "mts", "E2f2", "pAbp", "Sxl", "bel", "SmD3", "tgo", "Abi", "snRNP-U1-70K")
chitin-based cuticle development (GO:0040003)	0.192399	0.575772	0.154191	0.487309	1.27457	18	c("Lam", "ttk", "grh", "sdt", "gammaCOP", "mgl", "Hakai", "Akt1")
apical protein localization (GO:0045176)	0.209135	0.590348	0.148262	0.537186	1.27223	12	c("Ggamma1", "sdt", "Gbeta13F", "baz")
asymmetric protein localization involved in cell fate determination (GO:0045167)	0.188119	0.575772	0.159647	0.506091	1.27069	16	c("mira", "Traf4", "Galphai", "baz")
chaeta development (GO:0022416)	0.191489	0.575772	0.154191	0.398161	1.26869	44	c("Diap1", "ctp", "emc", "Dl", "N", "CtBP", "sca", "Abi", "Arp3", "Arpc1")
positive regulation of transcription, DNA-templated (GO:0045893)	0.0649351	0.365419	0.261664	0.319531	1.26816	194	c("akirin", "hth", "Tet", "Su(var)205", "arm", "lolal", "Rbfox1", "ttk", "vvl", "TfIIA-S", "Myc", "N", "grh", "nclb", "Bap60", "Bap55", "sd", "exd", "CtBP", "SoxN", "Antp", "mbf1", "mirr", "tgo", "sna", "MED19", "maf-S", "Doc3", "fkh", "tsh", "DOR", "pnt", "abd-A", "Hcf", "Doc1", "pros", "bowl", "Max", "Iswi", "E2f1", "D")
actin filament bundle organization (GO:0061572)	0.213592	0.590348	0.147331	0.511408	1.25756	14	c("ctp", "Rho1", "hts", "Fim")
establishment of mitotic spindle localization (GO:0040001)	0.192593	0.575772	0.157403	0.469451	1.25624	21	c("ctp", "Ran", "Eb1", "baz", "Arl2", "cv-c", "Mink", "jar")
renal tubule morphogenesis (GO:0061333)	0.192593	0.575772	0.157403	0.469134	1.25539	21	c("rib", "Egfr", "zip", "sna", "Kr", "fkh")
actomyosin contractile ring assembly (GO:0000915)	0.206549	0.590348	0.153159	0.497156	1.25465	17	c("chic", "tsr", "Rho1", "vib", "pnut", "Det")
positive regulation of chromatin silencing (GO:0031937)	0.213759	0.590348	0.148262	0.504878	1.25412	15	c("Su(var)205", "Ibf2", "Ibf1", "HP1c", "CoRest", "z")
female germ-line stem cell population maintenance (GO:0036099)	0.206651	0.590348	0.148262	0.478114	1.25052	18	c("Hrb98DE", "gbb", "N")
regulation of gene silencing (GO:0060968)	0.216346	0.590348	0.145516	0.525806	1.24528	12	c("l(3)neo38", "Ubx", "crol", "psq")
female gamete generation (GO:0007292)	0.0989247	0.419577	0.208955	0.324903	1.24475	143	c("sqd", "arm", "Hrb98DE", "ctp", "eIF4A", "HDAC1", "Pp1-87B", "Rbfox1", "mira", "Dl", "mago", "Egfr", "N", "Btk29A", "yps", "hts", "dap", "mts", "E2f2", "pAbp", "Sxl", "bel", "SmD3", "tgo", "Abi", "snRNP-U1-70K")
ventral cord development (GO:0007419)	0.20331	0.590348	0.149208	0.389796	1.24204	44	c("robo2", "gbb", "mira", "Dl", "N", "grh", "dap", "Rcc1", "neur", "Antp", "Galphai", "Kr", "pros", "E2f1", "CycT")
negative regulation of nucleic acid-templated transcription (GO:1903507)	0.157563	0.534565	0.160801	0.349197	1.23926	77	c("Su(var)205", "Dsp1", "Ssb-c31a", "HDAC1", "emc", "lolal", "ttk", "E2f2", "sd", "CtBP", "salm", "dpn", "sna", "edl", "Kr", "Bin1", "tsh", "crol", "bowl", "kni", "Iswi", "rhea", "MBD-like", "Mi-2", "NC2beta", "CoRest", "fs(1)h")
actomyosin contractile ring organization (GO:0044837)	0.223587	0.596002	0.144631	0.498012	1.23707	15	c("chic", "tsr", "vib", "pnut", "Det")
establishment of mitotic spindle orientation (GO:0000132)	0.220297	0.592737	0.146416	0.492428	1.23638	16	c("ctp", "Ran", "Arl2", "cv-c")
smoothened signaling pathway (GO:0007224)	0.220297	0.592737	0.146416	0.491882	1.23501	16	c("Roc1a", "eIF1A", "Sxl", "mirr", "pxb", "ihog")
terminal region determination (GO:0007362)	0.243719	0.613605	0.1396	0.541183	1.2338	10	c("peb", "sog", "pnt", "bowl", "fs(1)h")
protein import (GO:0017038)	0.180974	0.562524	0.157403	0.424255	1.23356	27	c("smt3", "Ran", "lwr", "CG10286", "Nup93-2", "Ras85D")
positive regulation of neuromuscular junction development (GO:1904398)	0.208845	0.590348	0.15017	0.461877	1.23218	20	c("nmo", "gbb", "Sdc", "Pi3K92E", "Arp3")
positive regulation of synaptic growth at neuromuscular junction (GO:0045887)	0.208845	0.590348	0.15017	0.461877	1.23218	20	c("nmo", "gbb", "Sdc", "Pi3K92E", "Arp3")
assembly of actomyosin apparatus involved in cytokinesis (GO:0000912)	0.227723	0.60329	0.143759	0.490594	1.23178	16	c("chic", "tsr", "vib", "pnut", "Det", "sti", "cv-c")
mesoderm development (GO:0007498)	0.216667	0.590348	0.144631	0.398458	1.23131	38	c("Ggamma1", "stg", "Dl", "N", "neur", "Gbeta13F", "bib", "sna", "abd-A", "E(spl)m8-HLH", "zfh1", "how", "Abd-B", "wb")
dendrite guidance (GO:0070983)	0.211401	0.590348	0.146416	0.470694	1.23111	18	c("HDAC1", "Toll-6", "Bap55", "pros", "D", "comm")
zygotic determination of anterior/posterior axis, embryo (GO:0007354)	0.23192	0.60694	0.142901	0.516821	1.23099	13	c("peb", "sog", "Kr", "pnt", "bowl", "kni", "fs(1)h")
regulation of chromatin organization (GO:1902275)	0.239808	0.613605	0.137251	0.527657	1.23046	11	c("l(3)neo38", "crol", "psq", "mod(mdg4)")
protein localization to cell periphery (GO:1990778)	0.230583	0.60694	0.141225	0.500013	1.22954	14	c("arm", "mira")
embryonic hindgut morphogenesis (GO:0048619)	0.205251	0.590348	0.149208	0.441189	1.22856	23	c("rib", "Egfr", "zip", "sna", "Kr", "fkh", "bowl")
imaginal disc morphogenesis (GO:0007560)	0.210145	0.590348	0.148262	0.394405	1.22512	41	c("arm", "chic", "stg", "Egfr", "N", "dap", "Nrg", "Rca1", "zip", "pnt", "fzr", "Ras85D")
negative regulation of neurogenesis (GO:0050768)	0.197674	0.580879	0.15017	0.406075	1.22381	33	c("emc", "COX5A", "Dl", "N", "Bap60", "mts", "MED11", "pros", "MED31", "ed", "Ctr9")
ribosome biogenesis (GO:0042254)	0.210773	0.590348	0.145516	0.388317	1.22369	42	c("Ran", "sta", "nop5", "CG10286", "RpS7", "CG4866", "RpLP0-like", "CG9107", "Ns1", "CG12288", "Nop60B", "RpL34b", "CG6712", "dbe", "CG7006", "CG1542")
actin filament bundle assembly (GO:0051017)	0.240786	0.613605	0.138805	0.491128	1.21997	15	c("ctp", "Rho1", "hts", "ed", "Fim")
cellular protein complex assembly (GO:0043623)	0.2	0.583729	0.149208	0.404424	1.21884	33	c("Sep1", "eIF4H1", "Sep2", "CSN8", "COX7A", "pnut", "Rpn13", "PI31", "Nup93-2", "Rpn9", "Srp54k", "CG9240")
negative regulation of cell fate specification (GO:0009996)	0.256595	0.622806	0.132147	0.520772	1.21441	11	c("Dl", "N", "sty", "salm", "ed", "chn")
positive regulation of developmental growth (GO:0048639)	0.220141	0.592737	0.142057	0.385237	1.21398	42	c("nmo", "Tctp", "gbb", "Sdc", "Myc")
nucleosome mobilization (GO:0042766)	0.271357	0.633166	0.131458	0.526345	1.19997	10	c("Chrac-16", "Iswi", "Mi-2", "NC2beta")
positive regulation of multicellular organism growth (GO:0040018)	0.271357	0.633166	0.131458	0.526069	1.19935	10	c("Tctp", "Myc")
RNA interference (GO:0016246)	0.251781	0.622806	0.132846	0.458031	1.19799	18	c("Rm62", "vig", "trsn", "Hsc70-4", "bel")
axonogenesis (GO:0007409)	0.145336	0.511958	0.170932	0.315002	1.19453	135	c("fax", "Hrb27C", "14-3-3epsilon", "chic", "tsr", "robo2", "Pp1-87B", "spen", "Sdc", "N", "Rho1", "Hsc70-4", "hts", "Nrg", "bsk", "SoxN", "Rab6", "Abi")
nuclear import (GO:0051170)	0.223256	0.596002	0.140406	0.408495	1.19269	28	c("smt3", "Ran", "lwr", "CG10286", "Nup93-2", "Ras85D")
DNA-dependent DNA replication (GO:0006261)	0.273381	0.636166	0.127505	0.510471	1.19039	11	c("Dsp1", "PCNA", "RpA-70")
oocyte anterior/posterior axis specification (GO:0007314)	0.246914	0.618002	0.137251	0.4355	1.18668	22	c("sqd", "Dl", "tsu", "Egfr", "N", "baz")
regulation of JAK-STAT cascade (GO:0046425)	0.254321	0.622806	0.135002	0.44343	1.1866	21	c("Imp", "peb", "pzg")
larval midgut cell programmed cell death (GO:0035096)	0.264339	0.633166	0.132846	0.497768	1.18561	13	c("Atg8a", "TER94", "Ubi-p63E", "hid", "rpr")
neuron differentiation (GO:0030182)	0.25679	0.622806	0.134273	0.43436	1.18357	22	c("arm", "emc", "bsk", "SmD3", "Manf")
female germ-line stem cell asymmetric division (GO:0048132)	0.264339	0.633166	0.132846	0.496486	1.18255	13	c("eIF4A", "aurB")
negative regulation of Notch signaling pathway (GO:0045746)	0.235698	0.612751	0.135002	0.395331	1.17957	31	c("Tom", "Myc", "insb")
imaginal disc-derived male genitalia morphogenesis (GO:0048803)	0.28392	0.651534	0.128143	0.515402	1.17503	10	c("N", "bsk", "Fas2", "rpr")
male genitalia morphogenesis (GO:0048808)	0.28392	0.651534	0.128143	0.515402	1.17503	10	c("N", "bsk", "Fas2", "rpr")
positive regulation of synapse assembly (GO:0051965)	0.250597	0.622806	0.133555	0.41765	1.17456	24	c("nmo", "gbb", "Sdc", "Pi3K92E", "Arp3")
ribonucleoprotein complex assembly (GO:0022618)	0.207983	0.590348	0.138022	0.330902	1.17433	77	c("eIF4H1", "RpL3", "RpS28b", "RpL24-like", "RpL23A", "SmD2", "eIF2beta", "eIF1", "CG14641", "SmE", "sta", "eIF2gamma", "SmD3", "SmD1", "RpS14a", "RpLP0-like", "RpL6", "Nle", "CG11583", "CG9107", "CG7488", "RpL38", "CG7564")
torso signaling pathway (GO:0008293)	0.274272	0.636518	0.128143	0.476201	1.17099	14	c("peb", "sty", "sog", "pnt", "Ras85D")
negative regulation of multicellular organismal process (GO:0051241)	0.237875	0.612751	0.135002	0.390051	1.17035	32	c("lark", "ft", "trsn", "Dl", "N", "sty", "salm", "fkh", "tsh", "Him", "ed", "Abd-B")
regulation of phosphorylation (GO:0042325)	0.28777	0.654542	0.123842	0.501873	1.17034	11	c("Egfr", "N", "edl", "COX7A")
modification-dependent protein catabolic process (GO:0019941)	0.266979	0.633166	0.127505	0.371162	1.16963	42	c("Diap1", "SkpA", "CG7656", "CG32850", "TER94", "CG40045", "Ubi-p63E", "RpS27A", "Rpn13", "PI31", "RpL40", "Rpn9")
imaginal disc development (GO:0007444)	0.213974	0.590348	0.138805	0.335567	1.16565	73	c("14-3-3epsilon", "Dsp1", "ctp", "ft", "Egfr", "N", "E2f2", "Sep2", "Nrg", "sd", "CtBP", "cpa", "d", "tsh", "Rack1", "vito", "bowl", "E2f1", "Abd-B", "Arl1", "Nop60B")
axon development (GO:0061564)	0.270531	0.633166	0.128789	0.374579	1.16354	41	c("fax", "tsr", "Hsc70-4", "Nrg", "Fas2", "beta-Spec", "pros", "Arp3", "ckn", "Arpc1")
establishment of protein localization to organelle (GO:0072594)	0.267442	0.633166	0.126876	0.39806	1.16222	28	c("smt3", "Ran", "lwr", "CG10286", "Nup93-2", "Ras85D")
maternal determination of anterior/posterior axis, embryo (GO:0008358)	0.25537	0.622806	0.132147	0.413241	1.16217	24	c("sqd", "Dl", "tsu", "Egfr", "N", "baz")
apposition of dorsal and ventral imaginal disc-derived wing surfaces (GO:0007475)	0.286783	0.654542	0.126876	0.487229	1.1605	13	c("Dl", "peng", "rhea", "how", "ics", "shot")
positive regulation of axon guidance (GO:1902669)	0.296482	0.654542	0.125033	0.507029	1.15594	10	c("chic", "S6k")
positive regulation of plasma membrane bounded cell projection assembly (GO:0120034)	0.295238	0.654542	0.121543	0.432729	1.15458	19	c("chic", "Abi", "Arp3", "Arpc1", "kra", "Sra-1", "ena")
negative regulation of signal transduction (GO:0009968)	0.231278	0.60694	0.133555	0.319671	1.15058	89	c("Tom", "SkpA", "Roc1a", "nkd", "HDAC1", "Myc", "Egfr", "lwr", "mts", "insb", "sty", "PPP4R2r", "pnt", "crol", "CkIalpha", "Pp4-19C", "ihog", "Ras85D", "asf1")
exocrine system development (GO:0035272)	0.296117	0.654542	0.122679	0.46765	1.14996	14	c("rib", "Egfr", "fkh", "tsh", "Abd-B", "Arl1", "CrebA")
meiosis I cytokinesis (GO:0007110)	0.309045	0.665557	0.122108	0.503914	1.14883	10	c("Lam", "vib", "Det")
autophagosome organization (GO:1905037)	0.300971	0.659379	0.121543	0.467064	1.14852	14	c("Atg8a", "DOR", "Rack1", "SH3PX1", "Atg3", "p47")
negative regulation of cellular macromolecule biosynthetic process (GO:2000113)	0.235294	0.612751	0.131458	0.31193	1.14801	106	c("sqd", "Su(var)205", "Dsp1", "Ssb-c31a", "HDAC1", "emc", "lolal", "Rbfox1", "ttk", "E2f2", "sd", "Sxl", "CtBP", "salm", "dpn", "sna", "edl", "Kr", "Bin1", "tsh", "crol", "bowl", "kni", "Iswi", "rhea", "kra", "MBD-like", "Mi-2", "NC2beta", "geminin")
chemical homeostasis (GO:0048878)	0.292079	0.654542	0.125033	0.453758	1.13929	16	c("smt3", "Myc", "Pi3K92E")
eye-antennal disc development (GO:0035214)	0.291169	0.654542	0.122679	0.404983	1.13894	24	c("Egfr", "N", "Rca1", "zip", "tsh", "pnt", "vito", "fzr", "Ras85D")
nucleocytoplasmic transport (GO:0006913)	0.317308	0.671258	0.11725	0.480816	1.13873	12	c("Mapmodulin", "U2af50", "edl", "RanGAP")
positive regulation of JAK-STAT cascade (GO:0046427)	0.321608	0.672098	0.119348	0.498591	1.1367	10	c("Imp", "Cdk2")
positive regulation of STAT cascade (GO:1904894)	0.321608	0.672098	0.119348	0.498591	1.1367	10	c("Imp", "Cdk2")
establishment of spindle orientation (GO:0051294)	0.298765	0.656217	0.123257	0.42422	1.1352	21	c("ctp", "Ran", "Galphai", "Arl2", "cv-c")
regulation of plasma membrane bounded cell projection assembly (GO:0120032)	0.315534	0.670251	0.118288	0.46076	1.13302	14	c("tsr", "N", "Rho1", "cpa", "cpb", "ena")
wing disc development (GO:0035220)	0.266667	0.633166	0.123842	0.331786	1.13162	61	c("arm", "ctp", "spen", "gbb", "ft", "Egfr", "N", "sd", "CtBP", "cpa", "d", "ds", "Rack1", "Doc1", "bowl", "ihog", "Ras85D", "Arl1", "Nop60B")
positive regulation of programmed cell death (GO:0043068)	0.303704	0.661564	0.122108	0.41429	1.12889	22	c("Sep1", "ft", "Traf4", "hid", "pnut")
positive regulation of nucleic acid-templated transcription (GO:1903508)	0.255965	0.622806	0.125033	0.316873	1.12825	79	c("Su(var)205", "arm", "lolal", "Rbfox1", "Myc", "N", "Bap60", "Bap55", "mirr", "sna", "DOR", "pnt", "Hcf", "bowl", "Iswi", "E2f1", "D")
rRNA metabolic process (GO:0016072)	0.303103	0.661564	0.119888	0.400469	1.12625	24	c("nop5", "RpS7", "CG4866", "RpLP0-like", "CG9107", "Nop60B", "CG6712", "dbe", "CG1542", "Ski6", "Rrp46", "CG11920")
heart development (GO:0007507)	0.310748	0.665557	0.116739	0.345258	1.12456	51	c("arm", "robo2", "Ggamma1", "Antp", "Ubx", "pon", "Doc3", "pnt", "abd-A", "Doc1", "zfh1", "Ras85D", "Abd-B", "grn")
regulation of imaginal disc-derived wing size (GO:0044719)	0.309582	0.665557	0.120433	0.452702	1.12452	15	c("ab", "Myc", "Btk29A", "fj", "bib")
posttranscriptional regulation of gene expression (GO:0010608)	0.331671	0.680547	0.116739	0.471094	1.12207	13	c("hoip", "glo", "peng", "bol", "Sra-1")
regulation of defense response (GO:0031347)	0.339196	0.685558	0.115734	0.491927	1.12151	10	c("akirin", "Rm62")
axon guidance (GO:0007411)	0.231915	0.60694	0.130777	0.291992	1.12044	142	c("Hrb27C", "14-3-3epsilon", "chic", "robo2", "Pp1-87B", "ab", "spen", "Sdc", "peb", "vvl", "N", "Rho1", "Hsc70-4", "hts", "trn", "Nrg", "bsk", "SoxN", "mirr", "Fas2", "Rab6", "Abi", "Kr", "Ten-a")
imaginal disc fusion (GO:0046528)	0.346734	0.69015	0.114267	0.489498	1.11597	10	c("Traf4", "bsk", "Crk", "alph")
imaginal disc fusion, thorax closure (GO:0046529)	0.346734	0.69015	0.114267	0.489498	1.11597	10	c("Traf4", "bsk", "Crk", "alph")
embryonic heart tube development (GO:0035050)	0.339152	0.685558	0.11524	0.467748	1.1141	13	c("robo2", "Ggamma1", "pon")
germ-band shortening (GO:0007390)	0.340528	0.686638	0.112379	0.477529	1.11357	11	c("peb", "Egfr", "Pi3K92E", "rhea", "ena", "Rac2")
asymmetric protein localization (GO:0008105)	0.308411	0.665557	0.11725	0.377455	1.11206	30	c("Ggamma1", "mira", "Traf4", "sdt", "Gbeta13F", "Galphai", "baz")
dorsal/ventral pattern formation (GO:0009953)	0.318605	0.672098	0.114751	0.380454	1.11081	28	c("sqd", "lolal", "Egfr", "N", "pAbp", "sna", "tsh")
gland morphogenesis (GO:0022612)	0.308924	0.665557	0.115734	0.371986	1.10992	31	c("rib", "lolal", "Rho1", "Btk29A", "zip", "fkh")
imaginal disc-derived wing hair organization (GO:0035317)	0.32093	0.672098	0.114267	0.37998	1.10943	28	c("tsr", "spen", "ft", "Rho1", "fj", "sqh", "zip", "ds")
imaginal disc-derived genitalia morphogenesis (GO:0048805)	0.342926	0.689857	0.111918	0.475705	1.10932	11	c("N", "bsk", "Fas2", "rpr")
RNA methylation (GO:0001510)	0.354271	0.696236	0.112843	0.485725	1.10737	10	c("Fib", "CG11447", "Nsun5", "CG8939", "CG11837", "CG4045")
establishment or maintenance of apical/basal cell polarity (GO:0035088)	0.335802	0.685133	0.11524	0.410878	1.09949	21	c("rib", "Egfr", "sdt", "baz", "Ras85D")
double-strand break repair (GO:0006302)	0.353919	0.696236	0.10925	0.419911	1.09829	18	c("Tctp", "RPA3", "Sem1", "Hus1-like", "RpA-70", "Nup107", "CycG", "Nipped-B")
regulation of actin cytoskeleton organization (GO:0032956)	0.331742	0.680547	0.113787	0.39389	1.09685	23	c("Ggamma1", "Rho1", "sqh", "Gbeta13F", "Abi", "ed", "Crk", "cpb", "sti", "ena", "jar")
regulation of organ morphogenesis (GO:2000027)	0.331742	0.680547	0.113787	0.39385	1.09674	23	c("ttk", "sd", "tgo", "baz", "ds", "hid", "pros", "Akap200")
instar larval development (GO:0002168)	0.315789	0.670251	0.114267	0.367221	1.0957	31	c("chic", "eIF4A", "trn", "Mes2", "bel", "Pi3K92E", "D", "Ras85D", "deltaCOP", "CrebA", "gammaCOP", "wech")
regulation of mitotic cell cycle phase transition (GO:1901990)	0.339109	0.685558	0.114751	0.436381	1.09566	16	c("REG", "vih", "fzy", "Cdk2", "Sap30", "Rae1")
establishment of epithelial cell polarity (GO:0090162)	0.356608	0.696236	0.111918	0.459417	1.09426	13	c("ft", "mts", "fj", "ds")
anterior/posterior axis specification (GO:0009948)	0.330986	0.680547	0.112843	0.341652	1.09289	45	c("sqd", "mira", "Dl", "tsu", "rump", "Egfr", "N", "sty", "Antp")
DNA-templated transcriptional preinitiation complex assembly (GO:0070897)	0.354916	0.696236	0.109684	0.468296	1.09204	11	c("TfIIA-S", "M1BP", "Taf11", "Trf", "Taf12")
positive regulation of immune response (GO:0050778)	0.372922	0.711941	0.10592	0.413821	1.08236	18	c("akirin", "Nsun5", "DMAP1")
positive regulation of innate immune response (GO:0045089)	0.372922	0.711941	0.10592	0.413821	1.08236	18	c("akirin", "Nsun5", "DMAP1")
autophagosome maturation (GO:0097352)	0.379397	0.719517	0.108394	0.474268	1.08125	10	c("TER94", "lft", "Vps28")
positive regulation of apoptotic process (GO:0043065)	0.358314	0.697691	0.107554	0.379337	1.08046	26	c("Sep1", "ft", "Traf4", "N", "TER94", "hid", "pnut")
mitotic cell cycle phase transition (GO:0044772)	0.348449	0.691277	0.110565	0.383238	1.07779	24	c("stg", "Egfr", "vih", "spi", "E2f2", "Cdk1", "Rca1", "E2f1", "Ras85D", "Cdk2")
oocyte dorsal/ventral axis specification (GO:0007310)	0.366093	0.70516	0.10925	0.403109	1.0754	20	c("tsu", "Egfr", "glo", "sog")
regulation of wound healing (GO:0061041)	0.382212	0.719744	0.105125	0.453237	1.07342	12	c("Egfr", "Rho1", "grh")
intra-Golgi vesicle-mediated transport (GO:0006891)	0.384615	0.719744	0.104733	0.45213	1.07079	12	c("Rab6", "beta'COP", "gammaCOP", "betaCOP", "alphaSnap", "epsilonCOP")
regulation of actin filament-based process (GO:0032970)	0.356265	0.696236	0.111011	0.431022	1.07066	15	c("Rho1", "sqh", "Abi", "ed", "Crk", "sti", "ena", "jar", "Cdc42")
transmembrane receptor protein tyrosine kinase signaling pathway (GO:0007169)	0.374707	0.713768	0.104733	0.336918	1.06171	42	c("peb", "Ilp4", "Myc", "Btk29A", "sty", "sog", "tgo", "pnt", "Pi3K92E", "smal", "Ras85D", "sgl", "Crk")
gene expression (GO:0010467)	0.372549	0.711941	0.100633	0.281562	1.05364	121	c("sqd", "hoip", "NHP2", "spen", "eIF1A", "tsu", "mago", "RpL24-like", "RpS20", "sta", "Hel25E", "SNRPG", "mRpL14", "RpS14a", "RpLP0-like", "CG13096", "LSm7", "RpS23", "RpL7A", "Iswi", "mRpL43", "CycT", "RpL40", "mRpS14", "mRpL44")
segment polarity determination (GO:0007367)	0.400955	0.731402	0.101714	0.372302	1.04703	24	c("arm", "nkd", "Egfr", "SoxN")
establishment of apical/basal cell polarity (GO:0035089)	0.41247	0.734874	0.100279	0.447853	1.04437	11	c("ft", "fj", "baz", "ds")
negative regulation of programmed cell death (GO:0043069)	0.405728	0.734874	0.100991	0.329162	1.04384	43	c("Diap1", "SkpA", "Egfr", "spi", "E2f2", "fkh", "vito", "Ubr3", "Ras85D", "PSR", "Det")
regulation of embryonic development (GO:0045995)	0.410501	0.734874	0.100279	0.370364	1.04245	25	c("lark", "ttk", "Ggamma1", "Rho1", "Gbeta13F", "Rap1")
epithelium development (GO:0060429)	0.410023	0.734874	0.0975449	0.318521	1.04095	49	c("14-3-3epsilon", "robo2", "Ggamma1", "Egfr", "E2f2", "Sep2", "sdt", "pon", "baz", "E2f1", "ed")
regulation of JNK cascade (GO:0046328)	0.393868	0.723071	0.10208	0.340664	1.03917	35	c("SkpA", "peb", "Traf4", "N", "cpa", "PSR", "Crk", "cpb", "alph", "Cka")
ribosomal small subunit biogenesis (GO:0042274)	0.413953	0.734874	0.0982123	0.354687	1.03558	28	c("hoip", "RpS28b", "sta", "CG9344", "RpS7", "RpS14a", "CG9107", "CG7488", "CG12288", "CG2972", "Rlb1")
neuron projection morphogenesis (GO:0048812)	0.388646	0.720306	0.0982123	0.283178	1.03489	100	c("fax", "smt3", "tsr", "ab", "vvl", "Rho1", "Mob4", "Nrg", "bsk", "TER94", "SMC1", "BuGZ", "E(spl)m8-HLH", "hid", "Pi3K92E", "beta-Spec", "pros", "ckn")
canonical Wnt signaling pathway (GO:0060070)	0.402913	0.73342	0.102449	0.420722	1.03456	14	c("arm", "Pp1-87B")
response to light stimulus (GO:0009416)	0.413366	0.734874	0.10208	0.411349	1.03281	16	c("14-3-3epsilon", "mts", "nonA")
R3/R4 cell differentiation (GO:0048056)	0.415865	0.736749	0.0999277	0.435534	1.03149	12	c("emc", "Dl", "N", "grh", "pnt")
apical junction assembly (GO:0043297)	0.405152	0.734874	0.0999277	0.335736	1.0314	37	c("arm", "nrv2", "sdt", "Nrg", "Lac", "Galphai", "baz")
positive regulation of cell cycle (GO:0045787)	0.409836	0.734874	0.0992333	0.361958	1.03095	26	c("SkpA", "stg", "COX5A", "Dl", "pzg")
autophagosome assembly (GO:0000045)	0.431421	0.744427	0.0999277	0.431629	1.02807	13	c("Atg8a", "DOR", "SH3PX1", "Atg3", "p47")
protein localization to plasma membrane (GO:0072659)	0.433168	0.744427	0.0992333	0.409121	1.02722	16	c("arm", "Arf79F")
epithelial cell migration, open tracheal system (GO:0007427)	0.442857	0.757281	0.0956031	0.383381	1.02292	19	c("rib", "Sdc", "salm", "pnt", "kni", "sgl", "Hakai", "cv-c", "Akt1")
regulation of mitotic cell cycle (GO:0007346)	0.408072	0.734874	0.0968878	0.298659	1.02161	69	c("14-3-3epsilon", "SkpA", "Ran", "stg", "Dl", "Egfr", "N", "pzg", "Rcc1", "Cdk1", "Rca1", "crol", "Pi3K92E", "fzr", "Pp4-19C", "kni")
macroautophagy (GO:0016236)	0.425061	0.744427	0.0999277	0.381663	1.01819	20	c("Atg8a", "TER94", "lft", "Vps28")
positive regulation of cell proliferation (GO:0008284)	0.421546	0.742231	0.0975449	0.322771	1.01714	42	c("hth", "stg", "Dl", "Egfr", "N", "spi", "tsh", "pnt", "lin-28", "vito", "Ras85D", "Cdk2")
imaginal disc-derived wing vein morphogenesis (GO:0008586)	0.427907	0.744427	0.0962406	0.336788	1.015	33	c("emc", "spen", "gbb", "Dl", "Egfr", "salm", "sog", "d", "Ras85D", "px")
cell morphogenesis involved in neuron differentiation (GO:0048667)	0.42511	0.744427	0.0934449	0.280798	1.01273	92	c("fax", "tsr", "ab", "peb", "vvl", "Rho1", "Nrg", "TER94", "Fas2", "SMC1", "BuGZ", "baz", "E(spl)m8-HLH", "hid", "Pi3K92E", "beta-Spec", "pros", "ckn", "Ras85D", "Arpc1", "comm")
protein modification by small protein conjugation (GO:0032446)	0.425926	0.744427	0.0962406	0.308469	1.01259	52	c("smt3", "Diap1", "Roc1a", "lwr", "Ubi-p63E", "RpS27A")
positive regulation of protein phosphorylation (GO:0001934)	0.413712	0.734874	0.0992333	0.33459	1.01074	34	c("Tctp", "gbb", "Egfr", "Abi", "Rack1", "Ras85D", "CycT", "CycK", "Lk6")
anatomical structure homeostasis (GO:0060249)	0.447115	0.757281	0.0956031	0.425131	1.00685	12	c("Su(var)205", "N", "RpA-70", "tai")
positive regulation of cellular component biogenesis (GO:0044089)	0.452088	0.757292	0.0962406	0.40437	1.00446	15	c("Lam", "nclb", "Bap60")
negative regulation of developmental process (GO:0051093)	0.447115	0.757281	0.0956031	0.42375	1.00358	12	c("lark", "tsh", "Him", "Abd-B", "usp")
regulation of imaginal disc growth (GO:0045570)	0.460621	0.764151	0.0934449	0.3566	1.00287	24	c("ft", "Myc", "Ubx", "d", "Pi3K92E", "vito")
mitochondrion disassembly (GO:0061726)	0.443645	0.757281	0.0959207	0.429963	1.00265	11	c("Atg8a", "CG5676", "Atg3")
cell-cell junction assembly (GO:0007043)	0.444444	0.757281	0.0949752	0.31967	0.998969	40	c("arm", "nrv2", "sdt", "Nrg", "Lac", "Galphai", "baz", "kirre", "pck")
negative regulation of transposition (GO:0010529)	0.451923	0.757292	0.0949752	0.421779	0.998912	12	c("tsu", "mago", "RnpS1")
negative regulation of apoptotic process (GO:0043066)	0.464602	0.767797	0.0886261	0.296606	0.993073	55	c("Diap1", "SkpA", "Egfr", "spi", "E2f2", "fkh", "pnt", "vito", "Ubr3", "Ras85D", "PSR", "Det", "CG31357", "rpr")
striated muscle cell development (GO:0055002)	0.460432	0.764151	0.0937465	0.424692	0.990355	11	c("sty", "sd", "zip", "pnt")
protein complex disassembly (GO:0043241)	0.470874	0.773707	0.0931455	0.402298	0.989257	14	c("Pp1-87B", "TER94", "lft", "Vps28")
regulation of cell differentiation (GO:0045595)	0.483721	0.783364	0.0891647	0.338698	0.9889	28	c("Tctp", "Egfr", "N", "pnt", "Ras85D")
insulin receptor signaling pathway (GO:0008286)	0.470874	0.773707	0.0931455	0.40114	0.98641	14	c("Ilp4", "Myc", "tgo", "Pi3K92E")
plasma membrane organization (GO:0007009)	0.47981	0.779465	0.0908241	0.376912	0.985823	18	c("grh", "alpha-Spec", "beta-Spec", "Arp3", "scramb2")
regulation of lamellipodium assembly (GO:0010591)	0.478155	0.778245	0.0922597	0.40068	0.98528	14	c("tsr", "cpa", "Arp3", "cpb", "ena", "Cdc42")
regulation of chromatin silencing (GO:0031935)	0.476543	0.77709	0.0934449	0.360655	0.982736	22	c("l(3)neo38", "Ibf2", "Ibf1", "Naa40", "crol", "psq", "FRG1", "z", "e(y)2")
periodic partitioning (GO:0007365)	0.494145	0.790816	0.0883594	0.344555	0.981387	26	c("arm", "nkd", "Egfr", "SoxN")
sensory perception (GO:0007600)	0.484029	0.783364	0.0922597	0.393599	0.977705	15	c("Obp99a", "CG34401", "Galphas")
neurogenesis (GO:0022008)	0.48995	0.787901	0.0928481	0.427344	0.974269	10	c("bnb", "Myc", "Egfr", "klu")
negative regulation of cellular response to insulin stimulus (GO:1900077)	0.486146	0.783842	0.0934449	0.385263	0.972272	17	c("SkpA", "Roc1a", "mts")
negative regulation of insulin receptor signaling pathway (GO:0046627)	0.486146	0.783842	0.0934449	0.385263	0.972272	17	c("SkpA", "Roc1a", "mts")
lipid homeostasis (GO:0055088)	0.508728	0.797222	0.0902635	0.407046	0.969519	13	c("smt3", "Myc", "Pi3K92E")
mitotic chromosome condensation (GO:0007076)	0.491184	0.787901	0.0928481	0.384154	0.969472	17	c("aurB", "Slbp", "Top2", "Yeti", "prod", "Mink", "barr", "Cap-G", "Nipped-B")
anterior/posterior axis specification, embryo (GO:0008595)	0.49642	0.792983	0.0891647	0.348072	0.969262	23	c("mira", "rump", "sty", "sog", "Kr", "kni", "Ras85D", "MED31", "psq")
regulation of insulin receptor signaling pathway (GO:0046626)	0.501193	0.797222	0.0886261	0.347117	0.966602	23	c("SkpA", "Roc1a", "mts", "lin-28")
cellular respiration (GO:0045333)	0.498741	0.795214	0.0919686	0.382153	0.964423	17	c("HDAC1", "UQCR-11", "levy", "UQCR-14", "Sirup")
glial cell migration (GO:0008347)	0.516667	0.802978	0.086795	0.360982	0.963153	19	c("Dl", "N", "Rho1", "tgo", "fzr", "how")
female germ-line cyst encapsulation (GO:0048139)	0.502513	0.797222	0.0913924	0.42134	0.96058	10	c("Egfr", "N")
organelle assembly (GO:0070925)	0.540541	0.809401	0.0813027	0.285678	0.960234	59	c("ctp", "Sep1", "Pp1-87B", "Atg8a", "Eb1", "mts", "Sep2", "zip", "DOR", "pnut", "Bug22", "Det", "SH3PX1", "lsn")
negative regulation of immune response (GO:0050777)	0.5086	0.797222	0.0894367	0.385921	0.958633	15	c("Lam", "sax")
mitotic metaphase plate congression (GO:0007080)	0.5086	0.797222	0.0894367	0.385006	0.95636	15	c("Pp1-87B", "Nnf1a", "Ndc80")
intracellular protein transport (GO:0006886)	0.508811	0.797222	0.0833634	0.265684	0.956264	89	c("smt3", "hth", "Ran", "lwr", "exd", "Arf79F", "CG10286", "Rab6", "beta'COP", "Vps28", "Arp3", "p24-1", "Nup93-2", "Ras85D", "Arpc1", "RanGAP")
morphogenesis of an epithelium (GO:0002009)	0.515222	0.802182	0.0860347	0.303231	0.955557	42	c("Egfr", "N", "Toll-6", "sdt", "kuk", "Lac", "zip", "baz", "tsh")
regulation of synaptic growth at neuromuscular junction (GO:0008582)	0.553333	0.812741	0.0793435	0.280018	0.955054	61	c("nmo", "SkpA", "gbb", "Sdc", "Mob4", "Fas2", "alpha-Spec", "Pi3K92E", "beta-Spec", "Arp3")
actin filament organization (GO:0007015)	0.531963	0.808451	0.0828962	0.290154	0.950163	50	c("chic", "tsr", "Dl", "N", "Rho1", "hts")
positive regulation of cell size (GO:0045793)	0.511111	0.797222	0.0894367	0.354474	0.94856	21	c("Tctp", "Myc", "Pi3K92E", "Ras85D")
negative regulation of cell proliferation (GO:0008285)	0.534442	0.808707	0.0847985	0.308903	0.942535	36	c("Lam", "ft", "lwr", "pxb", "pros")
melanization defense response (GO:0035006)	0.541766	0.809827	0.0843144	0.335094	0.942391	24	c("Eb1", "Rho1", "Nrg", "bsk")
cell-cell adhesion via plasma-membrane adhesion molecules (GO:0098742)	0.528395	0.808451	0.0875697	0.345833	0.942348	22	c("ft", "N", "Lac", "Fas2", "baz", "ds", "kirre", "ed")
translation (GO:0006412)	0.588745	0.816279	0.0747385	0.238087	0.9417	186	c("eEF1alpha1", "hoip", "eIF4H1", "RpL3", "NHP2", "eIF1A", "RpS15Ab", "RpS28b", "RpL24-like", "RpL23A", "RpS20", "sta", "RpL27", "RpS13", "mRpL14", "RpS7", "RpS14a", "RpLP0-like", "RpS29", "RpL18A", "RpL6", "RpS3A", "CG13096", "RpS27A", "CG13364", "RpS23", "RpL7A", "RpL37a", "RpL38", "RpLP1", "mRpL43", "RpL40", "RpL35", "mRpS14", "mRpL44", "RpL34b", "RpS24", "mRpL30", "RpL31", "RpS2", "AIMP1", "R…
embryonic hemopoiesis (GO:0035162)	0.528256	0.808451	0.0873098	0.378585	0.94041	15	c("N", "Rho1", "Rap1", "Ras85D")
ecdysone-mediated induction of salivary gland cell autophagic cell death (GO:0035072)	0.509615	0.797222	0.0880945	0.396788	0.939727	12	c("bel", "fkh", "hid", "rpr")
induction of programmed cell death by ecdysone (GO:0035078)	0.509615	0.797222	0.0880945	0.396788	0.939727	12	c("bel", "fkh", "hid", "rpr")
ATP-dependent chromatin remodeling (GO:0043044)	0.520988	0.804716	0.0883594	0.350481	0.937876	21	c("Act87E", "Bap55", "CtBP", "Iswi", "Mi-2", "pont", "MRG15", "Snr1")
regulation of axonogenesis (GO:0050770)	0.533333	0.808451	0.0870516	0.344018	0.937402	22	c("HDAC1", "Rho1", "CG34401", "Ppt1", "pros")
R7 cell fate commitment (GO:0007465)	0.527638	0.808451	0.0886261	0.410577	0.936043	10	c("mts", "pros", "Ras85D")
heterochromatin organization (GO:0070828)	0.556075	0.812741	0.0817516	0.31784	0.935085	29	c("Su(var)205", "vig", "Hsc70-4", "Arp6", "crol")
neuron projection development (GO:0031175)	0.566745	0.815235	0.0808589	0.325682	0.927631	26	c("smt3", "Rho1", "Mob4", "bsk", "pros", "Manf")
regulation of MAPK cascade (GO:0043408)	0.556931	0.812741	0.0847985	0.369241	0.927087	16	c("gbb", "Egfr", "Ras85D")
olfactory learning (GO:0008355)	0.550369	0.812741	0.0850427	0.347198	0.926248	20	c("Pp1-87B", "14-3-3zeta", "Egfr", "spi", "Fas2")
microtubule cytoskeleton organization involved in mitosis (GO:1902850)	0.57783	0.815235	0.0802023	0.303186	0.924848	35	c("smt3", "Eb1", "aurB", "feo", "PCNA", "baz", "ncd", "Det", "Arl2", "Wdr62", "cv-c", "Mink", "Klp61F", "jar")
cellular protein metabolic process (GO:0044267)	0.62203	0.835777	0.0718276	0.249969	0.924642	111	c("smt3", "hoip", "NHP2", "eIF1A", "RpL24-like", "lwr", "RpS20", "sta", "mRpL14", "RpS14a", "RpLP0-like", "CG13096", "RpS23", "RpL7A", "twr", "Spase12", "mRpL43", "RpL40", "mRpS14", "mRpL30", "SppL", "mRpL17", "ubl")
regulation of Notch signaling pathway (GO:0008593)	0.593886	0.822084	0.0747385	0.265956	0.923846	73	c("Tom", "Myc", "N", "pzg", "insb", "neur", "Vps28", "Arp3", "ihog", "Arpc1", "asf1", "lsn", "eIF3h", "CoRest")
regulation of multicellular organism growth (GO:0040014)	0.535802	0.809344	0.086795	0.344931	0.923024	21	c("Tctp", "Myc", "fkh", "Pi3K92E", "Ns1", "Ras85D")
regulation of cell proliferation (GO:0042127)	0.617582	0.834754	0.0730744	0.252813	0.920045	99	c("Lam", "stg", "ft", "Dl", "Egfr", "N", "grh", "Btk29A", "spi", "Kr", "pnt", "Pi3K92E", "cpo", "pros", "vito", "Ns1", "Bgb", "E2f1", "Ras85D", "Cdk2", "pont")
non-sensory hair organization (GO:0035316)	0.553398	0.812741	0.0840746	0.37355	0.918565	14	c("Rho1", "sqh", "zip")
associative learning (GO:0008306)	0.568019	0.815235	0.0817516	0.326342	0.917779	24	c("Pp1-87B", "14-3-3zeta", "Egfr", "spi", "Fas2", "Adf1", "Ent2")
motor neuron axon guidance (GO:0008045)	0.586288	0.81587	0.0795565	0.303038	0.915428	34	c("Sdc", "vvl", "N", "Rho1", "trn", "Nrg", "Fas2", "Ten-a", "zfh1")
negative regulation of small GTPase mediated signal transduction (GO:0051058)	0.56068	0.814425	0.0833634	0.371484	0.913485	14	c("sty", "klu", "Akap200", "alph", "Lk6", "RapGAP1", "msn")
transmembrane receptor protein serine/threonine kinase signaling pathway (GO:0007178)	0.569307	0.815235	0.0835991	0.36311	0.911693	16	c("gbb", "sog", "Cdc42", "sax")
epithelial cell migration (GO:0010631)	0.572482	0.815235	0.0828962	0.341322	0.910571	20	c("rib", "Sdc", "salm", "pnt", "kni", "sgl", "Hakai", "cv-c", "Akt1")
terminal branching, open tracheal system (GO:0007430)	0.562654	0.814425	0.0838361	0.366482	0.910347	15	c("Lam", "sty", "rhea", "noc")
regulation of hemocyte differentiation (GO:0045610)	0.538462	0.809401	0.0850427	0.384097	0.90967	12	c("Egfr", "N", "pnt", "Ras85D")
regulation of protein localization (GO:0032880)	0.579208	0.815235	0.0826646	0.361764	0.908313	16	c("Ran", "ft", "Cdk1", "Galphai")
cell projection assembly (GO:0030031)	0.560302	0.814425	0.0852885	0.397493	0.906215	10	c("Egfr", "Abi", "Arpc4", "Sra-1", "Cdc42")
photoreceptor cell development (GO:0042461)	0.577197	0.815235	0.0806388	0.346329	0.905832	18	c("peb", "sdt", "edl", "baz", "pnt", "CSN8", "Ras85D")
dendrite morphogenesis (GO:0048813)	0.64978	0.850375	0.0706196	0.252658	0.903678	84	c("smt3", "HDAC1", "ab", "vvl", "Rho1", "Toll-6", "Bap55", "Nrg", "TER94", "SMC1", "BuGZ", "E(spl)m8-HLH", "hid", "Pi3K92E")
nucleus organization (GO:0006997)	0.585185	0.81587	0.0819779	0.330542	0.900683	22	c("Lam", "kuk", "vito", "Nup93-2")
TOR signaling (GO:0031929)	0.562814	0.814425	0.0850427	0.394697	0.899839	10	c("Ras85D", "PRAS40", "Shc", "REPTOR-BP", "Lst8")
cell cycle G2/M phase transition (GO:0044839)	0.570743	0.815235	0.0817516	0.383604	0.894542	11	c("stg", "Egfr", "spi", "Cdk1", "Cdk2", "bol")
negative regulation of Ras protein signal transduction (GO:0046580)	0.577396	0.815235	0.0824344	0.359081	0.891961	15	c("sty", "klu", "Akap200", "alph", "Lk6", "cv-c")
circulatory system development (GO:0072359)	0.61215	0.830813	0.0766747	0.302504	0.891244	30	c("arm", "Antp", "Ubx", "pnt", "abd-A", "Doc1", "zfh1", "Ras85D", "Abd-B", "grn")
anterior/posterior pattern specification (GO:0009952)	0.596659	0.822893	0.0791317	0.319794	0.890517	23	c("rump", "Egfr", "N", "Antp", "Ubx", "lost", "abd-A")
meiosis I (GO:0007127)	0.612346	0.830813	0.0795565	0.332085	0.888647	21	c("Lam", "fzy", "vib", "Det", "Rae1", "bol", "mod(mdg4)")
positive regulation of hippo signaling (GO:0035332)	0.575377	0.815235	0.0838361	0.389497	0.887985	10	c("ft", "ds", "ed")
regulation of cell size (GO:0008361)	0.634204	0.845278	0.0756946	0.290189	0.885433	36	c("Tctp", "stg", "Myc", "Pi3K92E", "Ras85D", "Thor")
photoreceptor cell axon guidance (GO:0072499)	0.584951	0.81587	0.0810802	0.359731	0.884586	14	c("peb", "hts", "Nrg", "Fas2", "Abi", "beta-Spec")
blastoderm segmentation (GO:0007350)	0.622222	0.835777	0.0787114	0.329009	0.880418	21	c("HDAC1", "Egfr", "Kr", "kni", "D")
membrane fusion (GO:0061025)	0.582915	0.81587	0.0831291	0.385225	0.878246	10	c("Drp1", "p47", "Chchd3", "Snap24", "YME1L", "lt", "CG6512", "atl", "Marf", "Opa1")
gliogenesis (GO:0042063)	0.630072	0.843688	0.0762797	0.312165	0.877907	24	c("Dl", "bnb", "N", "Rho1", "tgo", "pros", "fzr", "how")
transcription, DNA-templated (GO:0006351)	0.657895	0.851503	0.0697793	0.260707	0.874637	56	c("RpII18", "spen", "Myc", "Rpb11", "MED18", "Rpb8", "MED19", "MED11", "Iswi", "CycT", "NC2beta", "e(y)1", "MED7", "RpII140", "l(2)37Cg", "CG5641")
ncRNA processing (GO:0034470)	0.616279	0.834302	0.0760837	0.299229	0.873662	28	c("nop5", "RpS7", "CG4866", "RpLP0-like", "CG9107", "Nop60B", "mRpL44", "CG6712", "dbe", "CG1542")
germline stem cell asymmetric division (GO:0098728)	0.604423	0.828264	0.0799859	0.351369	0.872804	15	c("eIF4A", "aurB")
apoptotic process (GO:0006915)	0.651869	0.850695	0.0734381	0.295204	0.869735	30	c("Diap1", "qkr58E-3", "abd-A", "hid", "pnut", "rpr", "mod(mdg4)", "Drp1", "Dcp-1")
maturation of SSU-rRNA (GO:0030490)	0.629977	0.843688	0.0753094	0.304453	0.867166	26	c("hoip", "RpS28b", "CG9344", "RpS14a", "CG2972", "Rlb1", "CG14543", "l(2)34Fd", "CG2260", "CG4338")
imaginal disc-derived wing margin morphogenesis (GO:0008587)	0.654846	0.851503	0.0738053	0.275104	0.859699	40	c("arm", "Dl", "N", "peng", "sca", "E(spl)m8-HLH", "rhea", "how")
positive regulation of proteasomal ubiquitin-dependent protein catabolic process (GO:0032436)	0.653207	0.850849	0.0741759	0.325811	0.852168	18	c("SkpA", "Roc1a", "TER94", "CkIalpha", "PI31")
autophagy of mitochondrion (GO:0000422)	0.648379	0.850375	0.0770737	0.356723	0.849657	13	c("Atg8a", "CG5676", "Atg3")
establishment of glial blood-brain barrier (GO:0060857)	0.620192	0.835777	0.0774768	0.357848	0.847503	12	c("nrv2", "Nrg", "Galphai", "pck")
positive regulation of protein polymerization (GO:0032273)	0.643564	0.848559	0.0770737	0.335136	0.841457	16	c("Lam", "Jupiter", "Rack1")
R7 cell development (GO:0045467)	0.637019	0.845885	0.0760837	0.354705	0.840059	12	c("ttk", "Rab6", "pnt")
protein localization to membrane (GO:0072657)	0.681481	0.864147	0.0739901	0.313783	0.839673	21	c("arm", "Arl1")
positive regulation of proteasomal protein catabolic process (GO:1901800)	0.687961	0.864595	0.0732559	0.312823	0.834541	20	c("SkpA", "Roc1a", "TER94", "CkIalpha", "PI31")
establishment of blood-brain barrier (GO:0060856)	0.660848	0.853059	0.0760837	0.349006	0.831277	13	c("nrv2", "Nrg", "Galphai", "pck")
plasma membrane bounded cell projection morphogenesis (GO:0120039)	0.68059	0.864147	0.0738053	0.334035	0.829748	15	c("Rho1", "Mob4", "bsk")
positive regulation of mitotic cell cycle phase transition (GO:1901992)	0.68059	0.864147	0.0738053	0.33383	0.829239	15	c("stg", "N", "vih", "fzr")
positive regulation of wound healing (GO:0090303)	0.64988	0.850375	0.0749279	0.355551	0.829124	11	c("Egfr", "Rho1", "Rac2", "Cdc42")
regulation of embryonic cell shape (GO:0016476)	0.687657	0.864595	0.0745501	0.328295	0.828504	17	c("ttk", "Rho1", "Rap1")
regulation of cellular catabolic process (GO:0031329)	0.696296	0.864595	0.0728939	0.309013	0.826909	21	c("Atg8a", "Myc", "DOR", "Rae1")
transcription initiation from RNA polymerase II promoter (GO:0006367)	0.698113	0.864595	0.0704501	0.270981	0.826609	35	c("TfIIA-S", "M1BP", "Taf10", "MED31", "e(y)1", "TfIIB", "Taf13", "Taf10b", "Taf11", "Tfb1", "MED30", "Trf", "Taf12", "caz", "TfIIEbeta")
cellular protein localization (GO:0034613)	0.78308	0.897779	0.0607719	0.231704	0.825003	79	c("Sep1", "Ran", "ft", "Rho1", "Sep2", "Arf79F", "Rab6", "beta'COP", "d", "ds", "pnut", "Arp3", "p24-1", "Arpc1", "Arl1")
nucleotide-excision repair (GO:0006289)	0.661871	0.8531	0.0739901	0.349424	0.814835	11	c("RPA3", "PCNA", "Hus1-like", "RpA-70")
regulation of hemocyte proliferation (GO:0035206)	0.702576	0.864595	0.0697793	0.285842	0.814156	26	c("lwr", "Kr", "pxb", "cpo", "Bgb", "E2f1", "Ras85D", "Wnt4", "Akt1")
negative regulation of neural precursor cell proliferation (GO:2000178)	0.693023	0.864595	0.0701132	0.278653	0.813584	28	c("COX5A", "Bap60", "mts", "MED11", "pros", "MED31", "Ctr9", "Snr1", "UQCR-14")
negative regulation of neuroblast proliferation (GO:0007406)	0.693023	0.864595	0.0701132	0.278653	0.813584	28	c("COX5A", "Bap60", "mts", "MED11", "pros", "MED31", "Ctr9", "Snr1", "UQCR-14")
gastrulation involving germ band extension (GO:0010004)	0.658654	0.851503	0.0743625	0.342985	0.812302	12	c("Rho1", "sna", "baz")
regulation of innate immune response (GO:0045088)	0.716981	0.864595	0.0691198	0.266111	0.811751	35	c("akirin", "Nsun5", "DMAP1")
positive regulation of intracellular signal transduction (GO:1902533)	0.723112	0.866516	0.0672065	0.271923	0.811354	31	c("ft", "Egfr", "ds", "Pi3K92E", "CG14812", "Ras85D", "ed")
defense response to Gram-negative bacterium (GO:0050829)	0.761124	0.889183	0.0658312	0.256459	0.808169	42	c("akirin", "Traf4")
negative regulation of stem cell proliferation (GO:2000647)	0.712617	0.864595	0.0689567	0.274698	0.808162	29	c("COX5A", "Bap60", "mts", "MED11", "pros", "MED31", "Ctr9", "Snr1", "UQCR-14")
regulation of neuron apoptotic process (GO:0043523)	0.696602	0.864595	0.0720033	0.327554	0.80546	14	c("N", "TER94", "rpr", "hpo", "MAGE")
positive regulation of growth (GO:0045927)	0.741339	0.876777	0.0664364	0.268101	0.80444	32	c("14-3-3epsilon", "Myc", "d", "Hcf", "Pi3K92E", "vito", "Ras85D")
establishment of imaginal disc-derived wing hair orientation (GO:0001737)	0.707617	0.864595	0.0718276	0.322942	0.802192	15	c("tsr", "ft", "fj", "ds")
positive regulation of supramolecular fiber organization (GO:1902905)	0.704762	0.864595	0.0704501	0.300345	0.801364	19	c("Lam", "Jupiter", "Rack1")
recombinational repair (GO:0000725)	0.677885	0.864047	0.0728939	0.335875	0.795464	12	c("RPA3", "Sem1", "Hus1-like", "RpA-70")
regulation of organ growth (GO:0046620)	0.755814	0.886588	0.0658312	0.267404	0.780742	28	c("ft", "Myc", "Ubx", "hid", "Pi3K92E")
positive regulation of Notch signaling pathway (GO:0045747)	0.765808	0.892171	0.0655321	0.273695	0.779559	26	c("N", "pzg", "neur", "Arp3", "Arpc1", "eIF3h", "CoRest")
regulation of programmed cell death (GO:0043067)	0.771971	0.892171	0.0658312	0.255057	0.778237	36	c("Su(var)205", "gbb", "Myc", "fkh", "hid", "Ras85D", "lsn")
positive regulation of organ growth (GO:0046622)	0.716019	0.864595	0.0706196	0.316461	0.778184	14	c("Myc", "d", "Pi3K92E", "vito")
nuclear migration (GO:0007097)	0.716019	0.864595	0.0706196	0.316144	0.777402	14	c("Lam", "msn")
negative regulation of cell death (GO:0060548)	0.718204	0.864859	0.0718276	0.325637	0.775616	13	c("fzy", "pAbp", "fkh")
sensory perception of sound (GO:0007605)	0.703518	0.864595	0.0732559	0.33987	0.774843	10	c("Eb1", "nrv2", "salm")
regulation of gene expression, epigenetic (GO:0040029)	0.708543	0.864595	0.0728939	0.339456	0.773899	10	c("Sxl", "dpn")
compound eye photoreceptor development (GO:0042051)	0.789855	0.899557	0.0655321	0.24904	0.773583	41	c("tsr", "ttk", "N", "grh", "spi", "Rab6", "pnt")
JNK cascade (GO:0007254)	0.75	0.882172	0.0673624	0.285828	0.762629	19	c("Btk29A", "bsk", "Cka", "Rac2", "Cdc42", "msn")
larval lymph gland hemopoiesis (GO:0035167)	0.764128	0.891482	0.0679923	0.285061	0.760478	20	c("lolal", "N", "E2f1", "Rrp40", "CG8149", "CTPsyn", "CG1129")
retrograde vesicle-mediated transport, Golgi to ER (GO:0006890)	0.759901	0.88896	0.0686326	0.302158	0.758656	16	c("Rab6", "beta'COP", "deltaCOP")
negative regulation of growth (GO:0045926)	0.7543	0.886019	0.0686326	0.304694	0.756865	15	c("ft", "mirr", "fkh")
peptide biosynthetic process (GO:0043043)	0.91087	0.958751	0.0537873	0.209292	0.752854	86	c("hoip", "NHP2", "eIF1A", "RpL24-like", "RpS20", "sta", "mRpL14", "RpS14a", "RpLP0-like", "CG13096", "RpS23", "RpL7A")
inner mitochondrial membrane organization (GO:0007007)	0.733668	0.872498	0.0711327	0.328221	0.748286	10	c("CG14270", "CG31229", "Chchd3", "YME1L", "CG8531", "CG6878", "CG34132", "CG6512", "QIL1", "CG3776")
regulation of dendrite development (GO:0050773)	0.781327	0.897779	0.0668966	0.280434	0.748137	20	c("vvl", "Pi3K92E", "comm", "Adf1", "babos", "cv-c", "Akt1")
regulation of actin filament polymerization (GO:0030833)	0.840095	0.92059	0.0619763	0.262275	0.738218	25	c("Lam", "Btk29A", "GMF", "cpa", "Rack1")
regulation of Rho protein signal transduction (GO:0035023)	0.743719	0.878354	0.0704501	0.323801	0.73821	10	c("RhoGEF4", "CG43658", "cv-c")
regulation of stem cell differentiation (GO:2000736)	0.781473	0.897779	0.0652353	0.282077	0.737781	18	c("Tctp", "Arf79F")
regulation of protein kinase activity (GO:0045859)	0.767386	0.892171	0.0665892	0.314846	0.734202	11	c("dap", "Abi", "PRAS40")
DNA metabolic process (GO:0006259)	0.87037	0.930137	0.0588438	0.223073	0.732268	52	c("Su(var)205", "RPA3", "DNaseII", "PCNA", "Top2", "CkIalpha", "MBD-like", "RpA-70")
protein modification by small protein removal (GO:0070646)	0.833718	0.919118	0.0607719	0.243765	0.731417	32	c("smt3", "CSN8", "Rpn11")
transcription from RNA polymerase II promoter (GO:0006366)	0.914414	0.958966	0.0552496	0.213623	0.729955	66	c("RpII18", "TfIIA-S", "Rpb11", "MED18", "Rpb8", "MED19", "Taf10", "MED11", "MED31", "NC2beta", "e(y)1", "TfIIS", "TfIIB", "MED7", "RpII140")
respiratory electron transport chain (GO:0022904)	0.85446	0.930076	0.0603786	0.227239	0.7269	45	c("HDAC1", "COX5A", "UQCR-11", "ND-MLRQ", "COX7A", "ND-ASHI", "UQCR-Q")
dosage compensation (GO:0007549)	0.758794	0.888873	0.0694481	0.318292	0.725651	10	c("Sxl", "dpn")
apical constriction (GO:0003383)	0.783042	0.897779	0.0675189	0.30333	0.722484	13	c("Traf4", "sqh", "alpha-Cat")
protein stabilization (GO:0050821)	0.849383	0.92685	0.063079	0.26957	0.721361	21	c("trsn", "14-3-3zeta", "CSN8", "Cnx99A")
regulation of cellular protein metabolic process (GO:0032268)	0.802885	0.902711	0.0645031	0.299619	0.709598	12	c("glo", "peng", "bol", "Sra-1")
heterochromatin organization involved in chromatin silencing (GO:0070868)	0.864198	0.930137	0.062249	0.259975	0.708398	22	c("Lam", "Hsc70-4", "crol")
positive regulation of protein modification process (GO:0031401)	0.812968	0.910228	0.0656814	0.289992	0.690716	13	c("Pabp2", "Rack1")
hemocyte migration (GO:0035099)	0.820449	0.915034	0.0652353	0.287029	0.683659	13	c("Rho1", "Rap1", "Ras85D", "Rac2", "Cdc42", "Pvf3")
stress-activated MAPK cascade (GO:0051403)	0.872236	0.930137	0.0615707	0.256042	0.683062	20	c("Btk29A", "bsk", "Cka", "Rac2", "Cdc42", "msn")
enzyme linked receptor protein signaling pathway (GO:0007167)	0.824519	0.916782	0.0632191	0.287307	0.680439	12	c("Btk29A", "sty", "ckn", "Gp150", "Shc")
regulation of protein metabolic process (GO:0051246)	0.840399	0.92059	0.0640704	0.279365	0.665403	13	c("mira", "fzy", "rpr")
double-strand break repair via homologous recombination (GO:0000724)	0.878713	0.932888	0.0615707	0.264169	0.663272	16	c("RPA3", "Sem1", "Hus1-like", "RpA-70", "Nup107", "Nipped-B")
positive regulation of cellular catabolic process (GO:0031331)	0.86165	0.930137	0.0615707	0.269427	0.662527	14	c("vih", "bsk")
regulation of autophagy (GO:0010506)	0.941725	0.971048	0.0554793	0.203629	0.662375	47	c("Atg8a", "Sec61beta", "Myc", "bsk", "DOR", "Pi3K92E", "Ras85D", "Rae1")
sister chromatid segregation (GO:0000819)	0.869359	0.930137	0.0601186	0.252477	0.660359	18	c("aurB", "bel", "Top2", "borr", "Zw10", "barr", "Cap-G")
regulation of R7 cell differentiation (GO:0045676)	0.858513	0.930137	0.0611693	0.279097	0.650838	11	c("tgo", "pros", "alph", "eff", "Socs36E")
positive regulation of autophagy (GO:0010508)	0.866834	0.930137	0.0629395	0.280875	0.640346	10	c("bsk", "hid", "Dcp-1", "S6k")
internal peptidyl-lysine acetylation (GO:0018393)	0.935335	0.967423	0.0553643	0.212485	0.637562	32	c("Act87E", "Bap55", "Hcf", "pont", "NC2beta", "DMAP1", "Ada3", "MRG15", "trx", "wds")
germarium-derived female germ-line cyst formation (GO:0030727)	0.870192	0.930137	0.0606404	0.268063	0.634862	12	c("Cdk1", "alpha-Spec")
regulation of cell morphogenesis involved in differentiation (GO:0010769)	0.926014	0.964085	0.0573667	0.224849	0.632348	24	c("vvl", "Rho1", "babos", "cv-c", "Rac2", "Cdc42", "pbl")
regulation of actin polymerization or depolymerization (GO:0008064)	0.872818	0.930137	0.062249	0.263907	0.628586	13	c("Btk29A", "GMF", "Arpc5", "ena", "Cdc42")
cellular response to nutrient levels (GO:0031669)	0.936768	0.967423	0.0559429	0.217432	0.619305	26	c("Myc", "hid", "Pi3K92E", "Rack1", "Ras85D", "CG30349", "Atg3", "Dcp-1")
endosome transport via multivesicular body sorting pathway (GO:0032509)	0.925743	0.964085	0.0590955	0.243142	0.610479	16	c("Vps28", "lsn", "Vps24", "Vps60", "Rab7", "CG30423", "Vps20", "Vps25")
negative regulation of cellular catabolic process (GO:0031330)	0.921376	0.963918	0.0589694	0.245157	0.608973	15	c("Sec61beta", "Pi3K92E", "Ras85D", "Akt1")
DNA-templated transcription, initiation (GO:0006352)	0.962264	0.979326	0.0550211	0.197056	0.601106	35	c("TfIIA-S", "Taf10", "MED31", "e(y)1", "TfIIB", "Taf13", "Taf10b", "Taf11", "Tfb1", "MED30", "Trf", "Taf12", "caz", "TfIIEbeta")
negative regulation of cellular response to growth factor stimulus (GO:0090288)	0.894472	0.946119	0.0614364	0.260175	0.593153	10	c("sty", "sax", "spict", "MAN1", "Ptp61F", "Cul2", "Acsl", "Dd", "piwi", "Smurf")
regulation of intracellular signal transduction (GO:1902531)	0.927184	0.964137	0.0580984	0.2372	0.583279	14	c("gbb", "P32")
axon extension (GO:0048675)	0.954654	0.976196	0.0559429	0.206955	0.582512	25	c("Nrg", "bsk", "Abi")
negative regulation of transmembrane receptor protein serine/threonine kinase signaling pathway (GO:0090101)	0.909548	0.958532	0.0606404	0.252301	0.575201	10	c("sog", "sax", "spict", "MAN1", "Cul2", "Acsl", "Dd", "piwi", "Smurf", "spin")
phagocytosis, engulfment (GO:0006911)	0.917085	0.960597	0.0602484	0.246433	0.561824	10	c("bsk", "Crk", "NimC4", "EcR")
cofactor biosynthetic process (GO:0051188)	0.924623	0.964085	0.0598603	0.244632	0.557718	10	c("MagR", "galla-2", "cin", "IscU")
cellular response to decreased oxygen levels (GO:0036294)	0.949029	0.973914	0.057006	0.220907	0.543215	14	c("eIF1", "tgo", "SH3PX1")
cellular response to hypoxia (GO:0071456)	0.949029	0.973914	0.057006	0.220907	0.543215	14	c("eIF1", "tgo", "SH3PX1")
regulation of neuron projection development (GO:0010975)	0.982716	0.990771	0.0561767	0.199022	0.532576	21	c("Rho1", "Pi3K92E", "comm", "Adf1", "Akt1", "Rac2", "Cdc42", "pbl")
Golgi organization (GO:0007030)	0.990544	0.993873	0.0537873	0.1653	0.526708	44	c("stg", "TER94", "Gmap", "Abi", "p24-1", "Arl1")
anterior/posterior pattern specification, imaginal disc (GO:0007448)	0.952618	0.975273	0.0580984	0.212053	0.505076	13	c("abd-A", "Abd-B", "ptc", "ci", "sax", "Ptip")
DNA replication (GO:0006260)	0.971429	0.985159	0.0550211	0.188278	0.502353	19	c("RPA3", "PCNA", "RpA-70", "Mcm6")
cellular response to oxygen-containing compound (GO:1901701)	0.975728	0.988355	0.0557104	0.203627	0.500724	14	c("bsk", "CG14812", "Sirup")
regulation of developmental growth (GO:0048638)	0.990476	0.993873	0.0541201	0.161822	0.500059	38	c("Myc", "Fas2", "hid", "Pi3K92E", "Ns1", "Ras85D")
multivesicular body sorting pathway (GO:0071985)	0.992718	0.993873	0.0549074	0.188484	0.463486	14	c("Vps28", "lsn", "Vps24", "Vps60", "Vps20", "Vps25")
cellular response to virus (GO:0098586)	0.977387	0.988849	0.0572461	0.198874	0.453399	10	c("TER94", "Ufd1-like")
tRNA aminoacylation for protein translation (GO:0006418)	0.995041	0.995041	0.0371479	-0.177057	-0.445681	17	c("AspRS-m", "LysRS", "mRpL39", "ThrRS", "IleRS", "PheRS-m", "HisRS", "AspRS", "AsnRS", "TyrRS")
phosphatidylinositol metabolic process (GO:0046488)	0.979661	0.988849	0.0390355	-0.210505	-0.505938	14	c("fwd", "PIP4K", "Pten", "Vap33", "CG15743", "Socs16D")
RNA catabolic process (GO:0006401)	0.986777	0.993702	0.0375363	-0.205662	-0.517682	17	c("Ire1", "gw")
regulation of synapse organization (GO:0050807)	0.969748	0.984717	0.0391155	-0.211994	-0.55243	20	Sod1
neuron projection extension (GO:1990138)	0.969849	0.984717	0.0389556	-0.205601	-0.552757	22	c("fz", "hdc", "dnc", "Frl", "Wnt5", "DAAM", "Liprin-alpha", "Rac1", "Lar", "Mbs", "trio", "Rab5", "DCTN1-p150")
MAPK cascade (GO:0000165)	0.961017	0.979326	0.0399219	-0.237973	-0.571956	14	c("Stlk", "slpr", "lic", "rl")
regulation of GTPase activity (GO:0043087)	0.961538	0.979326	0.041321	-0.203402	-0.573284	28	c("PlexA", "RhoGAP93B", "PlexB", "Tbc1d15-17", "CG17883", "RhoGAP18B", "Pax", "C3G", "Evi5", "RN-tre")
transmembrane transport (GO:0055085)	0.937086	0.967423	0.0400032	-0.25839	-0.573338	10	c("E23", "Prip", "CG7272", "CG7627", "CG3164", "MRP")
histone acetylation (GO:0016573)	0.979592	0.988849	0.0391956	-0.184866	-0.575171	41	c("nej", "Hat1", "Chrac-14", "dom", "san", "HDAC4", "E(Pc)")
negative regulation of autophagy (GO:0010507)	0.958692	0.979162	0.0407404	-0.231838	-0.58129	18	c("InR", "sesB", "mask", "CG12384", "wcy", "Sec61alpha", "rl")
phagocytosis (GO:0006909)	0.948074	0.973914	0.0400032	-0.219978	-0.58323	21	c("ced-6", "Gs1")
eye photoreceptor cell differentiation (GO:0001754)	0.946827	0.973914	0.0411544	-0.215549	-0.583264	23	c("Moe", "mbl", "CSN4", "Ire1", "mask")
mitochondrial gene expression (GO:0140053)	0.992593	0.993873	0.0425023	-0.17445	-0.596532	74	c("mRpL33", "mRpS5", "mRpS21", "mRpL10", "mRpL52", "mRpS18A", "mRpL4", "mRpL35", "mRpL20", "mRpL28", "tko", "mRpL40", "mRpL19", "mRpL39", "mRpL3", "mRpL45", "mRpS30", "mRpS23", "mRpL18", "mRpS28", "mRpS11", "mRpS29", "mRpL12", "mRpL54", "mRpL38", "mRpL34", "mRpS7", "mRpS18B")
positive regulation of TOR signaling (GO:0032008)	0.950413	0.974174	0.0392759	-0.237926	-0.598896	17	c("CycD", "InR")
mitochondrial translation (GO:0032543)	0.990654	0.993873	0.0430173	-0.175976	-0.606483	78	c("mRpL33", "mRpS5", "mRpS21", "mRpL10", "mRpL52", "mRpS18A", "mRpL4", "mRpL35", "mRpL20", "mRpL28", "tko", "mRpL40", "mRpL19", "mEFTu1", "mRpL39", "mRpL3", "mRpL45", "mRpS30", "mRpS23", "mRpL18", "mRpS28", "mRpS11", "mRpS29", "mRpL12", "mRpL54", "mRpL38", "mRpL34", "mRpS7", "mRpS18B", "CG6094", "mRpS35", "mEFTs", "bonsai")
histone H3-K4 methylation (GO:0051568)	0.934454	0.967423	0.0408229	-0.248395	-0.607708	15	c("nej", "Mnn1", "Ncoa6")
protein processing (GO:0016485)	0.936426	0.967423	0.0417397	-0.241048	-0.615129	19	c("Spase25", "svr", "pip", "aph-1", "wbl", "Dronc", "Spp")
mRNA metabolic process (GO:0016071)	0.924623	0.964085	0.0411544	-0.233565	-0.619253	21	c("spt4", "Ire1", "gw")
positive regulation of stress-activated MAPK cascade (GO:0032874)	0.933884	0.967423	0.0400846	-0.247118	-0.622035	17	c("ben", "rdx", "Mnn1")
positive regulation of TORC1 signaling (GO:1904263)	0.913559	0.958966	0.0422468	-0.265942	-0.639179	14	c("CycD", "InR")
flight behavior (GO:0007629)	0.880342	0.933466	0.0443293	-0.296486	-0.671197	11	c("ben", "SERCA", "rig", "Plc21C", "Gem3", "Sema2a", "Gem2", "ebo")
actin nucleation (GO:0045010)	0.875828	0.932123	0.0431037	-0.302843	-0.671973	10	c("Arpc2", "Arp2", "spir", "dia")
organelle membrane fusion (GO:0090174)	0.886855	0.939216	0.0427591	-0.284585	-0.673729	13	c("Syx7", "Syx1A", "Syx13", "Syx6", "Vamp7", "Syx5")
cellular response to starvation (GO:0009267)	0.905923	0.955882	0.043888	-0.235092	-0.674522	30	c("Fer2LCH", "InR", "SNF4Agamma", "Sec16", "HDAC4", "Vps11", "CG12384", "GlyS", "spin", "rl")
regulation of BMP signaling pathway (GO:0030510)	0.865749	0.930137	0.0454059	-0.270637	-0.678572	18	c("for", "Lis-1", "Smurf", "piwi", "Dd", "lili")
mitochondrial respiratory chain complex assembly (GO:0033108)	0.869416	0.930137	0.0451344	-0.267511	-0.682661	19	c("Sdhaf3", "ox", "CG11562", "ND-B12", "ND-20", "CG5569", "CG12895", "CG7382", "ND-18", "CG9065")
establishment of protein localization to membrane (GO:0090150)	0.872881	0.930137	0.0443293	-0.284745	-0.684371	14	c("cora", "boca", "Arfrp1", "app", "CG11753", "GABPI")
melanotic encapsulation of foreign target (GO:0035011)	0.867698	0.930137	0.0452247	-0.268185	-0.684381	19	c("RhoBTB", "LanA", "Eph", "Spn27A", "Ephrin")
endoplasmic reticulum organization (GO:0007029)	0.860585	0.930137	0.045679	-0.273479	-0.685696	18	c("Sec16", "Sar1", "jagn", "ergic53", "ari-1", "Rtnl1", "Sec31", "wol", "Tango5", "Marf", "atl", "CG5510", "pcx")
protein import into mitochondrial matrix (GO:0030150)	0.866667	0.930137	0.0450443	-0.303226	-0.686454	11	Tom40
histone H3 acetylation (GO:0043966)	0.867227	0.930137	0.0442407	-0.265487	-0.691827	20	c("nej", "lid")
mitotic sister chromatid segregation (GO:0000070)	0.914035	0.958966	0.0438002	-0.212941	-0.694103	52	c("CycB", "Mtor", "pim", "CycA", "cana", "glu", "Su(var)2-HP2", "san", "vtd", "Spc25", "cmet", "chb", "spn-E", "pds5", "eIF4E1", "thr")
cellular response to ecdysone (GO:0071390)	0.862185	0.930137	0.0445071	-0.286532	-0.701012	15	G9a
vacuolar transport (GO:0007034)	0.842735	0.921976	0.0463228	-0.311277	-0.704681	11	c("g", "Vps11", "Chmp1", "VhaAC39-1", "Vps13", "Vti1b", "CHMP2B")
receptor-mediated endocytosis (GO:0006898)	0.848123	0.926693	0.0459538	-0.303519	-0.70574	12	c("Nedd4", "shi")
positive regulation of JNK cascade (GO:0046330)	0.85042	0.92685	0.0451344	-0.289714	-0.708796	15	c("ben", "rdx", "Mnn1", "slpr")
Rho protein signal transduction (GO:0007266)	0.831325	0.919118	0.0472587	-0.283651	-0.7112	18	c("RhoBTB", "cta", "RhoGAPp190", "Mtl", "Graf", "Pak", "Rac1", "tum", "mbt")
sensory perception of mechanical stimulus (GO:0050954)	0.837288	0.92059	0.0462303	-0.296248	-0.712018	14	c("Cam", "Atpalpha", "ck", "mri", "dia", "rpk", "tko")
DNA repair (GO:0006281)	0.901554	0.95244	0.0437126	-0.232446	-0.714948	40	c("Uev1A", "ben", "gpp", "Spf45", "Mnn1", "vtd", "RfC38", "Nipped-A", "mus81", "flfl", "pds5", "Thd1", "SMC5")
cellular response to DNA damage stimulus (GO:0006974)	0.877551	0.932804	0.0442407	-0.230028	-0.715683	41	c("gpp", "hyd", "Chrac-14", "Spf45", "Mnn1", "ctrip", "lok", "RfC38", "Nipped-A", "mus81", "flfl", "pds5", "grp", "SMC5")
negative regulation of neuron death (GO:1901215)	0.833058	0.919118	0.0453152	-0.284673	-0.716566	17	c("Drep2", "msk", "Pink1")
regulation of circadian sleep/wake cycle, sleep (GO:0045187)	0.830508	0.919118	0.0466015	-0.298518	-0.717472	14	c("InR", "Pka-C1", "mld", "cue", "hll", "bgm", "Cul3")
cortical actin cytoskeleton organization (GO:0030866)	0.826758	0.917318	0.0473534	-0.265138	-0.721756	24	c("Moe", "Arpc2", "Slik", "shi", "Galphao", "Rab11", "crb")
ERAD pathway (GO:0036503)	0.832496	0.919118	0.0459538	-0.273025	-0.723874	21	Hsc70-3
intracellular steroid hormone receptor signaling pathway (GO:0030518)	0.810256	0.908373	0.0481184	-0.32239	-0.729838	11	G9a
histone methylation (GO:0016571)	0.82521	0.916782	0.0465084	-0.299629	-0.733054	15	c("gpp", "Art1", "Art4", "Set2", "esc", "Hmt4-20", "ash1", "PR-Set7")
salivary gland cell autophagic cell death (GO:0035071)	0.821849	0.91541	0.0466948	-0.282523	-0.736219	20	c("Cam", "hdc", "Trf2", "Mdh2")
cytosolic transport (GO:0016482)	0.8	0.902711	0.0471642	-0.29265	-0.736644	17	c("GCC185", "g", "mop", "Arl5", "Syx6", "Klp98A", "CG11753")
ecdysone receptor-mediated signaling pathway (GO:0035076)	0.807947	0.906965	0.0467883	-0.332033	-0.736743	10	G9a
regulation of cytoskeleton organization (GO:0051493)	0.816467	0.911774	0.0479259	-0.269253	-0.740983	25	c("stai", "Moe", "shi", "sgg", "cher", "lilli", "spir")
retrograde transport, endosome to Golgi (GO:0042147)	0.794872	0.902711	0.0489954	-0.328184	-0.742955	11	c("GCC185", "mop", "Arl5")
dorsal/ventral axis specification (GO:0009950)	0.84007	0.92059	0.0477342	-0.255696	-0.743923	32	c("Tl", "cact", "faf", "Spn27A", "spz", "Fmr1", "enc", "pip", "mael", "cni", "spn-E", "milt", "Khc", "CSN5", "dl", "wbl")
negative regulation of neuromuscular junction development (GO:1904397)	0.801029	0.902711	0.048799	-0.273298	-0.743969	24	c("Abl", "nos", "LanA", "sgg", "Galphao", "Patr-1", "Fmr1", "Rab11")
negative regulation of synapse assembly (GO:0051964)	0.801029	0.902711	0.048799	-0.273298	-0.743969	24	c("Abl", "nos", "LanA", "sgg", "Galphao", "Patr-1", "Fmr1", "Rab11")
negative regulation of synaptic growth at neuromuscular junction (GO:0045886)	0.801029	0.902711	0.048799	-0.273298	-0.743969	24	c("Abl", "nos", "LanA", "sgg", "Galphao", "Patr-1", "Fmr1", "Rab11")
regulation of ERK1 and ERK2 cascade (GO:0070372)	0.800341	0.902711	0.0486034	-0.32102	-0.746433	12	c("ATPsynD", "InR", "Eph", "tor")
organonitrogen compound catabolic process (GO:1901565)	0.793046	0.901999	0.0476387	-0.337834	-0.749614	10	c("Cul1", "CG32473", "Tina-1")
cortical cytoskeleton organization (GO:0030865)	0.802345	0.902711	0.0476387	-0.280331	-0.753668	22	c("Moe", "Arpc2", "Slik", "shi", "Galphao", "Rab11")
regulation of epidermal growth factor receptor signaling pathway (GO:0042058)	0.803109	0.902711	0.0489954	-0.253046	-0.754824	34	c("pum", "Gug", "osa", "scrib")
histone deacetylation (GO:0016575)	0.788079	0.898724	0.0479259	-0.340783	-0.756157	10	c("Sin3A", "Sirt1", "HDAC4", "CG14220", "ebi")
protein deacetylation (GO:0006476)	0.788079	0.898724	0.0479259	-0.340783	-0.756157	10	c("Sin3A", "Sirt1", "HDAC4", "CG14220", "ebi")
negative regulation of neuron apoptotic process (GO:0043524)	0.769231	0.892171	0.0504983	-0.3354	-0.759291	11	c("msk", "Pink1", "ebi")
positive regulation of cellular component movement (GO:0051272)	0.784768	0.897845	0.0481184	-0.342885	-0.760821	10	c("fz", "Wnt5", "Rac1", "mmy", "Vang", "Rheb", "dsh", "raptor")
tripartite regional subdivision (GO:0007351)	0.785223	0.897845	0.0497903	-0.30045	-0.766717	19	c("pum", "swa", "nos", "bcd", "stau", "tor", "RasGAP1")
regulation of hippo signaling (GO:0035330)	0.770154	0.892171	0.0506004	-0.284279	-0.769244	23	c("mnb", "Slmap", "par-1", "Tao")
Notch receptor processing (GO:0007220)	0.771523	0.892171	0.0488971	-0.347296	-0.770608	10	c("g", "aph-1", "Rab5", "rb", "amx", "pen-2")
ubiquitin-dependent ERAD pathway (GO:0030433)	0.768041	0.892171	0.0508054	-0.308074	-0.786172	19	Hsc70-3
cellular response to peptide hormone stimulus (GO:0071375)	0.745734	0.878354	0.0518458	-0.338356	-0.786743	12	c("PyK", "Sirt1", "Rab10", "sima", "srl")
response to insulin (GO:0032868)	0.745734	0.878354	0.0518458	-0.338356	-0.786743	12	c("PyK", "Sirt1", "Rab10", "sima", "srl")
mitochondrial ATP synthesis coupled electron transport (GO:0042775)	0.815199	0.91154	0.0483118	-0.250569	-0.788084	44	c("ND-ACP", "Cyt-c-p", "SdhD", "ND-39")
protein transmembrane import into intracellular organelle (GO:0044743)	0.732231	0.871993	0.0512184	-0.3149	-0.792652	17	c("Tom40", "Hsp60A")
peptidyl-tyrosine phosphorylation (GO:0018108)	0.736755	0.874067	0.0510114	-0.357893	-0.794123	10	c("Abl", "tor", "Csk", "Ptpmeg2")
maturation of SSU-rRNA from tricistronic rRNA transcript (SSU-rRNA, 5.8S rRNA, LSU-rRNA) (GO:0000462)	0.737018	0.874067	0.0515309	-0.300085	-0.795619	21	c("RpS14b", "RpS16")
regulation of TORC1 signaling (GO:1903432)	0.723967	0.866516	0.0517405	-0.317506	-0.799212	17	c("CycD", "wrd", "InR")
regulation of cell migration (GO:0030334)	0.723967	0.866516	0.0517405	-0.317825	-0.800015	17	c("PlexA", "sima", "Sema1a", "mys", "PlexB", "Pten", "Sema1b", "Rab1", "Sema2a", "Evi5")
negative regulation of cellular process (GO:0048523)	0.773684	0.892952	0.0514265	-0.245435	-0.80002	52	c("pum", "PlexA", "mnb", "AGO3", "scrib", "Mnt", "sima", "Mnn1", "Syx7")
positive regulation of protein kinase activity (GO:0045860)	0.73928	0.875543	0.0524828	-0.296257	-0.806468	24	c("gnu", "Stlk", "Slik", "Tao")
positive regulation of kinase activity (GO:0033674)	0.716239	0.864595	0.0537873	-0.356698	-0.807507	11	c("gnu", "InR", "Eph", "tor")
neuromuscular junction development (GO:0007528)	0.713568	0.864595	0.0530213	-0.300562	-0.808058	22	c("Nedd4", "wrd", "Smn", "CaMKII", "unc-13", "dlp", "Fmr1")
larval chitin-based cuticle development (GO:0008363)	0.724613	0.866516	0.0535669	-0.32261	-0.808884	18	c("pygo", "lgs", "fz", "SrpRbeta", "sgg", "Sar1")
neuron development (GO:0048666)	0.730298	0.870895	0.0540088	-0.292494	-0.813293	27	c("Spn", "egh", "stai", "put")
neuromuscular synaptic transmission (GO:0007274)	0.728696	0.87019	0.0537873	-0.293908	-0.814023	26	c("Dys", "wrd", "Smn", "Scamp", "Syx1A", "SERCA", "Pink1", "Pka-R1")
mitotic cell cycle, embryonic (GO:0045448)	0.712605	0.864595	0.0532386	-0.333103	-0.81495	15	c("CycB", "CycA", "Tlk", "shi", "Fmr1", "toc")
mRNA catabolic process (GO:0006402)	0.710702	0.864595	0.0531298	-0.329949	-0.817581	16	c("DCP2", "Ire1", "gw")
Golgi vesicle transport (GO:0048193)	0.782609	0.897779	0.0523759	-0.24615	-0.817605	61	c("CG13887", "Ykt6", "GCC185", "CHOp24", "eca", "Sec16", "boca", "Sar1", "Rab11", "ergic53", "loj", "cni", "Bet3", "Rab8", "Tango1", "CG17883", "KdelR", "Rab1", "GABPI", "Trs20", "Sec31", "CG31729", "opm", "S", "GM130", "Syx5", "CG5946")
positive regulation of defense response (GO:0031349)	0.706868	0.864595	0.0534572	-0.309281	-0.82	21	c("GILT1", "GILT2", "Hat1", "LanB1", "Myd88", "Crag", "Pp1alpha-96A", "Su(var)2-10")
cell morphogenesis involved in differentiation (GO:0000904)	0.714286	0.864595	0.0542316	-0.32717	-0.820316	18	c("CG41099", "Abl", "LanB1", "LanA", "sgg", "mys", "crb")
embryonic axis specification (GO:0000578)	0.708405	0.864595	0.0544556	-0.301396	-0.820457	24	c("Tl", "pum", "swa", "nos", "bcd", "spz", "stau", "tor", "RasGAP1")
adherens junction organization (GO:0034332)	0.701843	0.864595	0.0537873	-0.310183	-0.82239	21	c("awd", "shi", "Csk", "Rab11", "crb", "p120ctn", "Magi", "rl", "Src64B")
protein N-linked glycosylation (GO:0006487)	0.699145	0.864595	0.0549074	-0.363714	-0.82339	11	c("OstDelta", "CG8668")
mitochondrial electron transport, NADH to ubiquinone (GO:0006120)	0.701843	0.864595	0.0537873	-0.306366	-0.823661	22	c("ND-ACP", "ND-39", "ND-13A", "ND-13B", "ND-B12", "ND-B22", "ND-20", "ND-42")
regulation of cell division (GO:0051302)	0.707401	0.864595	0.0546808	-0.328694	-0.824136	18	c("dco", "Mtor", "numb")
cellular macromolecule biosynthetic process (GO:0034645)	0.839416	0.92059	0.0494905	-0.217515	-0.825396	127	c("RpL24", "RpS14b", "RpL41", "eEF2", "RpS5a", "pygo", "Top1", "e(y)3", "lgs", "eEF1beta", "mRpL33", "mRpS5", "mRpS21", "su(Hw)", "mRpL10", "mRpL52", "mRpS18A")
positive regulation of GTPase activity (GO:0043547)	0.723368	0.866516	0.0535669	-0.323579	-0.825741	19	c("Rgl", "Crag", "RhoGAP93B", "Tbc1d15-17", "RhoGAP18B", "C3G", "Evi5", "RN-tre", "conu")
cellular response to oxidative stress (GO:0034599)	0.688742	0.864595	0.0541201	-0.372507	-0.826549	10	c("Idh", "sesB", "SelR")
cell cycle comprising mitosis without cytokinesis (GO:0033301)	0.687086	0.864595	0.0542316	-0.37354	-0.82884	10	c("CycB", "CycA", "shi", "toc")
negative regulation of ERBB signaling pathway (GO:1901185)	0.699828	0.864595	0.0550211	-0.306682	-0.829865	23	c("pum", "Gug")
septate junction assembly (GO:0019991)	0.709059	0.864595	0.0551352	-0.290807	-0.830829	29	c("cora", "scrib", "Atpalpha", "crok", "wun", "Galphao", "Cont", "Ssk", "Nrx-IV", "Pak", "pasi1")
regulation of axon guidance (GO:1902667)	0.694118	0.864595	0.0544556	-0.340738	-0.83363	15	c("PlexA", "fz")
negative regulation of epidermal growth factor receptor signaling pathway (GO:0042059)	0.691252	0.864595	0.0555947	-0.306672	-0.83482	24	c("pum", "Gug")
fatty acid catabolic process (GO:0009062)	0.687179	0.864595	0.0557104	-0.369782	-0.837126	11	c("yip2", "SERCA", "Mtpalpha", "CG4586", "CG8778", "CG7461", "CG5044")
chitin-based larval cuticle pattern formation (GO:0035293)	0.689256	0.864595	0.0540088	-0.333838	-0.840323	17	c("pygo", "lgs", "fz", "SrpRbeta", "sgg", "Sar1", "ck")
negative regulation of supramolecular fiber organization (GO:1902904)	0.668874	0.855722	0.0554793	-0.379615	-0.842322	10	c("spoon", "gish", "tacc")
cellular response to insulin stimulus (GO:0032869)	0.678392	0.864047	0.0553643	-0.313943	-0.844033	22	c("PyK", "Pdk1", "Sirt1", "InR", "Rab10", "sima", "srl")
photoreceptor cell morphogenesis (GO:0008594)	0.675768	0.863258	0.0564118	-0.365399	-0.849625	12	c("Bsg", "ben")
negative regulation of protein modification process (GO:0031400)	0.657238	0.851503	0.05653	-0.3617	-0.856292	13	c("dco", "wdb", "svr", "shi")
RNA metabolic process (GO:0016070)	0.657851	0.851503	0.0561767	-0.341828	-0.860435	17	wisp
regulation of cell maturation (GO:1903429)	0.666093	0.854167	0.0574877	-0.343527	-0.861329	18	c("bic", "par-1", "swa", "Pka-C1", "Syx1A", "stau", "Rab11", "enc", "exu", "mael", "spn-E")
regulation of intracellular mRNA localization (GO:1904580)	0.666093	0.854167	0.0574877	-0.343527	-0.861329	18	c("bic", "par-1", "swa", "Pka-C1", "Syx1A", "stau", "Rab11", "enc", "exu", "mael", "spn-E")
regulation of oocyte development (GO:0060281)	0.666093	0.854167	0.0574877	-0.343527	-0.861329	18	c("bic", "par-1", "swa", "Pka-C1", "Syx1A", "stau", "Rab11", "enc", "exu", "mael", "spn-E")
fatty acid oxidation (GO:0019395)	0.639073	0.846526	0.0576091	-0.388286	-0.86156	10	c("yip2", "SERCA", "Mtpalpha", "CG4586", "CG8778")
neuron projection fasciculation (GO:0106030)	0.645591	0.849929	0.0573667	-0.364656	-0.86329	13	Fas3
cell-cell junction organization (GO:0045216)	0.652101	0.850695	0.0573667	-0.35355	-0.864975	15	c("awd", "cora", "crb", "p120ctn", "Magi", "Nrx-IV", "Src64B")
positive regulation of actin filament polymerization (GO:0030838)	0.648739	0.850375	0.0576091	-0.354071	-0.866249	15	c("dco", "RhoBTB", "svr", "shi", "spir", "Mtl", "chinmo")
small GTPase mediated signal transduction (GO:0007264)	0.643345	0.848559	0.0587186	-0.373926	-0.869451	12	PlexA
regulation of morphogenesis of an epithelium (GO:1905330)	0.637607	0.845885	0.0592219	-0.384757	-0.871029	11	c("par-1", "gish", "fwd")
endosomal transport (GO:0016197)	0.666667	0.854167	0.0580984	-0.273564	-0.87212	47	c("Rab35", "AnxB9", "nuf", "scrib", "GCC185", "g", "Vha68-2", "mop", "Arl5", "Rab11", "Vps11", "spin", "Chmp1", "Syx6", "Klp98A")
regulation of neuromuscular junction development (GO:1904396)	0.633391	0.845278	0.0598603	-0.351249	-0.880689	18	c("pum", "CaMKII", "veli", "spin", "Rab8", "brat", "kis", "Cip4", "Tbce")
lymph gland development (GO:0048542)	0.637478	0.845885	0.0603786	-0.316871	-0.881074	27	c("Pen", "lola", "Stat92E")
negative regulation of smoothened signaling pathway (GO:0045879)	0.631405	0.844161	0.0580984	-0.350107	-0.881273	17	c("Gug", "hyd", "rdx", "Pka-C1", "sgg", "Gprk2", "sbb")
sensory perception of pain (GO:0019233)	0.62116	0.835777	0.0603786	-0.379943	-0.883442	12	c("CG9231", "CG14442", "CG5969", "CG5516", "rpk", "CG32176")
nuclear-transcribed mRNA catabolic process (GO:0000956)	0.61235	0.830813	0.0613026	-0.328186	-0.888055	23	c("smg", "pum", "DCP2", "Trf4-1", "Trf4-2", "Patr-1")
sensory perception of chemical stimulus (GO:0007606)	0.610256	0.830813	0.0613026	-0.394064	-0.892098	11	c("Cam", "Obp56a", "SKIP", "Obp99c")
positive regulation of cytoskeleton organization (GO:0051495)	0.612737	0.830813	0.0614364	-0.356231	-0.89318	18	c("dco", "Nedd4", "RhoBTB", "svr", "shi", "cher", "Mtl", "chinmo")
homophilic cell adhesion via plasma membrane adhesion molecules (GO:0007156)	0.605085	0.828264	0.0613026	-0.372542	-0.895386	14	c("Fas3", "fz")
ribosomal large subunit assembly (GO:0000027)	0.601681	0.826231	0.0611693	-0.344727	-0.898316	20	c("RpL24", "RpL5", "RpL11")
regulation of proteasomal ubiquitin-dependent protein catabolic process (GO:0032434)	0.596913	0.822893	0.0625237	-0.332639	-0.900104	23	c("Pomp", "dco", "Rad23", "Cul1")
nucleus localization (GO:0051647)	0.6	0.82524	0.0617054	-0.374658	-0.900473	14	c("Bsg", "klar", "ens", "tacc", "Lis-1", "Msp300", "nudC", "Khc", "asp")
epithelial cell morphogenesis (GO:0003382)	0.597338	0.822893	0.0610364	-0.380998	-0.901977	13	c("CG41099", "Abl", "sgg", "crb", "dia", "neo", "fog")
protein maturation (GO:0051604)	0.57947	0.815235	0.062249	-0.408311	-0.905994	10	c("svr", "pip", "aph-1", "wbl")
sarcomere organization (GO:0045214)	0.58864	0.816279	0.0633597	-0.361767	-0.907062	18	c("Bsg", "CanB2", "bru1", "cher", "mask", "mys", "Dg")
clathrin-dependent endocytosis (GO:0072583)	0.581475	0.815784	0.0637845	-0.335631	-0.908201	23	c("Arf102F", "BicD", "shi", "Rab11", "sfl", "spin", "lqfR")
actin cytoskeleton reorganization (GO:0031532)	0.581756	0.815784	0.0639272	-0.363359	-0.911053	18	c("RhoBTB", "Pkn", "nuf", "CG32264", "Rab11", "Mtl", "Dg", "dia")
ribosomal small subunit assembly (GO:0000028)	0.586555	0.81587	0.0623861	-0.37298	-0.912511	15	c("RpS14b", "RpS5a")
protein ubiquitination (GO:0016567)	0.641121	0.847935	0.0632191	-0.265509	-0.915053	78	c("Uev1A", "UbcE2H", "ben", "Cul1", "Ubc4", "Nedd4", "hyd", "mei-P26", "Cnot4", "STUB1", "Bre1", "rdx")
defense response to bacterium (GO:0042742)	0.608775	0.830813	0.0646485	-0.269612	-0.917002	70	c("Hsp27", "Uev1A", "Tl", "Npc2a", "CG13551", "ben", "Hat1", "NUCB1", "LanB1", "GlyP", "Ars2", "wun", "mtd", "faf", "spz", "Myd88", "Crag", "Pp1alpha-96A", "Su(var)2-10", "Gprk2", "Tab2", "Jafrac2", "CG6180", "kug")
ER to Golgi vesicle-mediated transport (GO:0006888)	0.566494	0.815235	0.0653834	-0.293258	-0.922346	44	c("CG13887", "Ykt6", "CHOp24", "eca", "Sec16", "boca", "Sar1", "ergic53", "loj", "cni", "Bet3", "Tango1", "CG17883", "KdelR", "Rab1", "GABPI", "Trs20", "Sec31", "opm", "S", "Syx5")
axonal fasciculation (GO:0007413)	0.571186	0.815235	0.0640704	-0.384117	-0.923206	14	c("Fas3", "Ptp69D")
muscle organ development (GO:0007517)	0.575207	0.815235	0.0625237	-0.367654	-0.925442	17	c("retn", "Dys", "mbl", "Mef2", "mys")
negative regulation of developmental growth (GO:0048640)	0.572165	0.815235	0.0646485	-0.305094	-0.930253	38	c("RASSF8", "Abl", "bif", "Tao", "nos", "LanA", "sgg", "Galphao", "Patr-1", "tor", "Fmr1", "Rab11", "crb")
chromatin organization involved in negative regulation of transcription (GO:0097549)	0.554622	0.812741	0.0650878	-0.357392	-0.931319	20	c("upSET", "Tlk", "bin3", "fl(2)d", "Mcm10", "Khc", "piwi", "AGO2", "Dcr-2", "Hnf4", "Odj", "XNP")
positive regulation of cell growth (GO:0030307)	0.574431	0.815235	0.0653834	-0.335109	-0.931787	27	c("dco", "CycD", "fz", "InR", "PIP4K", "srl")
histone modification (GO:0016570)	0.572451	0.815235	0.0665892	-0.274448	-0.931913	68	c("Sin3A", "nej", "bur", "lid", "gpp", "Sirt1", "JIL-1", "Kdm4B", "Chrac-14", "Bre1", "Tlk", "dom", "san", "Usp7", "HDAC4", "E(Pc)", "Vps11", "Nipped-A", "CG14220", "Art1", "Art4", "Rcd1", "ebi")
proteolysis (GO:0006508)	0.545769	0.810184	0.0672065	-0.296475	-0.932465	44	c("Pomp", "26-29-p", "Cp1", "CG3107", "CG32473", "svr", "CG2915", "CG32147", "rho-4", "CG9953", "pip", "sina", "CG40160", "aph-1", "CG4572", "TppII", "CG12163", "wbl")
negative regulation of hippo signaling (GO:0035331)	0.561017	0.814425	0.0649408	-0.388107	-0.932797	14	c("mnb", "Slmap", "par-1")
protein targeting to mitochondrion (GO:0006626)	0.555746	0.812741	0.0659816	-0.34353	-0.935155	24	c("Tom40", "Tim8", "Hsp60A", "CG14894")
regulation of terminal button organization (GO:2000331)	0.539735	0.809401	0.0656814	-0.422078	-0.93654	10	Sod1
histone exchange (GO:0043486)	0.555184	0.812741	0.0647943	-0.378742	-0.938486	16	c("Hat1", "CG8223", "Chrac-14", "dom", "E(Pc)", "Chd1", "Nipped-A")
regulation of cellular component organization (GO:0051128)	0.551845	0.812741	0.0675189	-0.287813	-0.939461	53	c("BicD", "bic", "Pdk1", "par-1", "swa", "scrib", "Paip2", "Pka-C1", "Syx1A", "stau", "Fmr1", "Rab11", "enc", "CG9328", "exu", "mael", "spn-E", "eIF4E1", "Pten", "Khc", "nsl1", "spn-F", "Atg1")
synaptic vesicle endocytosis (GO:0048488)	0.532663	0.808451	0.0668966	-0.354477	-0.939828	21	c("Arf102F", "BicD", "shi", "Rab11", "sfl", "spin", "lqfR")
cuticle pattern formation (GO:0035017)	0.545455	0.810184	0.0668966	-0.346529	-0.943318	24	c("gus", "pygo", "lgs", "fz", "SrpRbeta", "sgg", "Sar1")
nucleic acid-templated transcription (GO:0097659)	0.548495	0.812741	0.0653834	-0.380792	-0.943565	16	c("pygo", "e(y)3", "lgs", "su(Hw)")
regulation of pole plasm oskar mRNA localization (GO:0007317)	0.542955	0.810144	0.0672065	-0.371079	-0.946955	19	c("bic", "par-1", "swa", "klar", "Pka-C1", "Syx1A", "stau", "Rab11", "enc", "exu", "mael", "spn-E")
endocytosis (GO:0006897)	0.54386	0.810144	0.0681513	-0.291268	-0.949417	52	c("dco", "CG41099", "RhoBTB", "gish", "Gs1", "shi", "g", "faf", "Rab11", "Mtl")
embryo development ending in birth or egg hatching (GO:0009792)	0.523478	0.806288	0.0696133	-0.307103	-0.951804	42	c("CycB", "Vha13", "bic", "alphaTub67C", "cdi", "cora", "Smn", "InR", "Atpalpha")
regulation of signal transduction (GO:0009966)	0.54007	0.809401	0.0681513	-0.292548	-0.952422	51	c("Fkbp14", "SKIP", "numb", "scrib", "InR", "Eph", "Nedd8", "spz", "dlp", "tor", "mahe", "spz6", "Gprk2", "p120ctn")
negative regulation of protein phosphorylation (GO:0001933)	0.540134	0.809401	0.0661326	-0.385164	-0.954399	16	c("dco", "wdb", "svr", "shi")
cytoplasmic microtubule organization (GO:0031122)	0.532446	0.808451	0.0665892	-0.403507	-0.955264	13	c("Moe", "TBCB")
regulation of TOR signaling (GO:0032006)	0.532446	0.808451	0.0665892	-0.403601	-0.955488	13	c("Cul1", "ATPsynD", "PIP4K")
Wnt signaling pathway (GO:0016055)	0.520938	0.804716	0.0679923	-0.36134	-0.958023	21	c("pygo", "nej", "lgs", "osa", "fz")
negative regulation of organ growth (GO:0046621)	0.528814	0.808451	0.0678338	-0.398646	-0.958125	14	c("scrib", "Tao", "Fmr1", "crb", "lig", "Pten")
regulation of Toll signaling pathway (GO:0008592)	0.521523	0.804716	0.0673624	-0.432753	-0.960227	10	c("krz", "mop", "spz", "spz6", "Gprk2")
regulation of phosphatidylinositol 3-kinase signaling (GO:0014066)	0.521523	0.804716	0.0673624	-0.433063	-0.960916	10	c("Cul1", "InR")
negative chemotaxis (GO:0050919)	0.504967	0.797222	0.0689567	-0.438147	-0.972195	10	c("Tl", "Sema1a", "Sema1b", "Wnt5")
autophagic cell death (GO:0048102)	0.510815	0.797222	0.0686326	-0.411022	-0.973055	13	c("Cam", "hdc", "Trf2", "Mdh2")
regulation of dendrite morphogenesis (GO:0048814)	0.507563	0.797222	0.0694481	-0.374017	-0.974642	20	c("G9a", "Nedd4", "Sar1", "Lis-1", "Fmr1", "Dlic", "nudC")
rhabdomere development (GO:0042052)	0.491409	0.787901	0.0721798	-0.386077	-0.985229	19	c("Cam", "Moe", "mbl", "msk", "Ire1", "Lis-1", "EMC3", "Rab11", "crb")
fatty acid beta-oxidation (GO:0006635)	0.47351	0.774489	0.0721798	-0.446716	-0.99121	10	c("yip2", "SERCA", "Mtpalpha", "CG4586", "wal", "CG8778")
RNA transport (GO:0050658)	0.474048	0.774489	0.0743625	-0.332645	-0.993271	35	c("Vha16-1", "BicD", "RASSF8", "egh", "alphaTub67C", "Moe")
positive regulation of cellular process (GO:0048522)	0.471971	0.774033	0.0768737	-0.29808	-0.994259	62	c("CycB", "dco", "Mtor", "ben", "CycD", "Moe", "Nup358", "CycA", "Stat92E", "InR", "SNF4Agamma")
R3/R4 cell fate commitment (GO:0007464)	0.459829	0.764151	0.0753094	-0.440684	-0.997637	11	c("lola", "nej", "fz", "scrib")
Ras protein signal transduction (GO:0007265)	0.450262	0.757292	0.0774768	-0.315053	-1.00439	47	c("PlexA", "Rab35", "RhoBTB", "Rab2", "Rab10", "cta", "RhoGAPp190", "Rap2l", "Rab11", "CG4789", "Rab32", "Mtl", "RasGAP1", "Graf")
activation of protein kinase activity (GO:0032147)	0.454545	0.758457	0.0741759	-0.400719	-1.00867	17	c("Stlk", "Slik", "Tao", "lic", "Pak", "Rac1", "mbt", "Atg13")
histone lysine methylation (GO:0034968)	0.463122	0.766823	0.0751182	-0.371307	-1.01077	24	c("G9a", "nej", "gpp", "Mnn1", "Ncoa6", "egg", "Set2", "esc", "Hmt4-20", "ash1")
positive regulation of phosphorylation (GO:0042327)	0.468227	0.772306	0.0732559	-0.408146	-1.01134	16	c("Pgk", "InR", "Eph", "srl", "tor")
establishment of protein localization to mitochondrion (GO:0072655)	0.45042	0.757292	0.0755015	-0.389388	-1.0147	20	c("Tom40", "Tim8", "Hsp60A", "CG14894", "Tom7", "CG9393", "Tim9a", "CG8004", "Tim17b", "Tom70")
protein dephosphorylation (GO:0006470)	0.417962	0.738943	0.0808589	-0.322657	-1.01481	44	c("Ptp10D", "CG10417", "flw", "Ptp69D", "CanB2", "PRL-1", "wrd", "wdb", "Ublcp1", "CG7115", "Pp1alpha-96A", "twe", "PpD3", "Ptpmeg2", "CG17746", "Pp2C1", "tws")
cytoplasmic translation (GO:0002181)	0.431408	0.744427	0.0815265	-0.281849	-1.016	93	c("RpL24", "RpS14b", "RpL39", "RpL41", "RpL5", "RpS17", "RpL11", "RpS5a", "RpL29")
regulation of cell cycle process (GO:0010564)	0.453913	0.758457	0.0768737	-0.367105	-1.01675	26	c("CycB", "Mtor", "nej", "CycD", "CycA", "gwl", "east")
myofibril assembly (GO:0030239)	0.442211	0.757281	0.0762797	-0.383604	-1.01705	21	c("Bsg", "Mlc2", "CanB2", "bru1", "cher", "mask", "mys", "Dg")
regulation of mitotic nuclear division (GO:0007088)	0.447684	0.757281	0.0768737	-0.369629	-1.01722	25	c("CycB", "Mtor", "nej", "CycD", "CycA", "gwl")
intracellular mRNA localization (GO:0008298)	0.429752	0.744427	0.0770737	-0.407515	-1.02578	17	c("wisp", "spoon", "BicD")
positive regulation of hydrolase activity (GO:0051345)	0.446488	0.757281	0.0756946	-0.414917	-1.02812	16	c("26-29-p", "Cp1")
negative regulation of cellular amide metabolic process (GO:0034249)	0.451049	0.757292	0.0774768	-0.364905	-1.02847	28	c("smg", "pum", "Paip2", "nos", "bcd", "bin3", "bru1")
regulation of Wnt signaling pathway (GO:0030111)	0.431741	0.744427	0.0785029	-0.444151	-1.03274	12	c("dco", "pygo", "lgs", "dlp", "Prosap")
histone H4 acetylation (GO:0043967)	0.430034	0.744427	0.0787114	-0.444509	-1.03357	12	c("nej", "Hat1", "msl-1")
negative regulation of translation (GO:0017148)	0.4	0.731402	0.0835991	-0.333508	-1.03364	42	c("smg", "me31B", "pum", "Paip2", "DCP2", "nos", "bcd", "bin3", "bru1", "Ars2")
negative regulation of intracellular signal transduction (GO:1902532)	0.426829	0.744427	0.0802023	-0.361086	-1.03602	30	c("mnb", "Cul1", "Slmap", "ATPsynD", "par-1", "wdb")
vesicle fusion (GO:0006906)	0.43311	0.744427	0.0772747	-0.419	-1.03824	16	c("Syx7", "Syx1A", "Rab11", "Syx13", "Rab8", "Syx6", "Vamp7", "Syx5", "Rab5")
pole cell migration (GO:0007280)	0.412646	0.734874	0.0795565	-0.439799	-1.04118	13	c("gus", "pum", "pgc", "nos", "wun", "tor")
synaptic vesicle recycling (GO:0036465)	0.400335	0.731402	0.0815265	-0.388255	-1.04382	22	c("Arf102F", "BicD", "shi", "Rab11", "Pldn", "sfl", "spin", "lqfR")
axon choice point recognition (GO:0016198)	0.410084	0.734874	0.08042	-0.401632	-1.0466	20	c("lola", "PlexA", "Abl", "Nedd4")
regulation of synapse assembly (GO:0051963)	0.42024	0.741448	0.0802023	-0.384925	-1.04784	24	c("pum", "Nedd4", "CaMKII", "Fmr1", "veli", "spin", "Rab8", "brat", "Rac1", "kis", "Cip4")
regulation of transcription elongation from RNA polymerase II promoter (GO:0034243)	0.384874	0.719744	0.0838361	-0.430156	-1.05239	15	c("TfIIFbeta", "Cdk12", "EloA", "Mef2")
posttranscriptional gene silencing by RNA (GO:0035194)	0.391081	0.720306	0.0840746	-0.391028	-1.0581	23	c("me31B", "Hsc70-3", "CG6701", "AGO3", "DCP2", "hdc")
modulation of chemical synaptic transmission (GO:0050804)	0.391525	0.720306	0.0833634	-0.441136	-1.06025	14	c("pum", "Dys", "Pka-C1", "Fmr1", "Plc21C", "Dg", "rl")
protein lipidation (GO:0006497)	0.389744	0.720306	0.0840746	-0.469445	-1.06275	11	c("app", "PIG-U", "GABPI", "Hip14", "Atg4a", "PIG-B", "Atg18a", "PIG-H", "Dnz1", "CG8314", "CG1407")
somatic muscle development (GO:0007525)	0.344291	0.69015	0.0916795	-0.335708	-1.06299	46	c("lola", "Tl", "Gug", "Sin3A", "Tpi", "PyK", "Pgk", "lid", "Gapdh1", "cora", "Stat92E", "Alh", "InR", "Pglym78", "mbl")
synapse assembly (GO:0007416)	0.386288	0.719744	0.0833634	-0.429305	-1.06377	16	c("Tl", "nej", "Prosap", "Fmr1", "Sema1a")
synaptic target recognition (GO:0008039)	0.391081	0.720306	0.0840746	-0.391287	-1.06516	24	c("Fas3", "Tl", "Npc2a")
Rab protein signal transduction (GO:0032482)	0.381271	0.719744	0.0840746	-0.430721	-1.06728	16	c("Rab35", "Rab2", "Rab10", "Rab11", "CG4789", "Rab32")
myoblast fusion (GO:0007520)	0.38704	0.719744	0.0857844	-0.383867	-1.06736	27	c("Tpi", "PyK", "Pgk", "Gapdh1", "InR", "Pglym78", "rost", "Mef2", "mib2")
myotube differentiation (GO:0014902)	0.38704	0.719744	0.0857844	-0.383867	-1.06736	27	c("Tpi", "PyK", "Pgk", "Gapdh1", "InR", "Pglym78", "rost", "Mef2", "mib2")
response to ecdysone (GO:0035075)	0.382253	0.719744	0.0850427	-0.459368	-1.06812	12	c("Trf2", "su(Hw)", "rig", "ftz-f1")
regulation of embryonic pattern specification (GO:1902875)	0.364706	0.704062	0.086795	-0.409923	-1.06821	20	c("Tl", "bic", "par-1", "swa", "Pka-C1", "Syx1A", "stau", "Rab11", "gcl", "enc", "exu", "mael", "spn-E")
positive regulation of canonical Wnt signaling pathway (GO:0090263)	0.385935	0.719744	0.0847985	-0.394868	-1.06849	23	c("apolpp", "dco", "Ssdp", "nej", "flw", "hyd", "gish")
regulation of protein phosphorylation (GO:0001932)	0.377622	0.717733	0.0870516	-0.382463	-1.07796	28	c("dco", "par-1", "wrd", "InR", "wdb", "svr", "shi", "chinmo", "myo", "CycE", "lic", "Pak")
ribosome assembly (GO:0042255)	0.367876	0.707011	0.0878313	-0.36168	-1.07887	34	c("RpL24", "RpS14b", "RpL5", "RpL11", "RpS5a")
dephosphorylation (GO:0016311)	0.321117	0.672098	0.0962406	-0.339079	-1.08098	47	c("Ptp10D", "CG10417", "flw", "CanB2", "PRL-1", "wrd", "wdb", "Ublcp1", "wun", "CG7115", "Alp1", "Pp1alpha-96A", "twe", "PpD3", "Ptpmeg2", "CG9391", "CG17746", "Pp2C1", "tws")
vesicle-mediated transport (GO:0016192)	0.327808	0.680104	0.0982123	-0.291095	-1.08296	116	c("dco", "Arf102F", "CG41099", "Rab35", "RhoBTB", "nuf", "CanB2", "Ykt6", "scrib", "Rab2", "gish", "Rab10", "GCC185", "CHOp24", "eca", "shi", "g", "Syx7", "faf", "mop", "Syx1A", "CG9132", "Arl5", "Cirl", "spir", "Rab11", "Rab32", "Mtl", "loj", "Syx13", "cni", "Bet3", "spin", "Rab8", "Chmp1", "Tango1", "Syx6", "AP-1mu")
regulation of cell growth (GO:0001558)	0.349481	0.691731	0.0908241	-0.363003	-1.08392	35	c("dco", "CycD", "Pdk1", "Paip2", "InR", "Mnt", "sima", "PIP4K", "srl")
regulation of cellular amide metabolic process (GO:0034248)	0.356187	0.696236	0.0878313	-0.437774	-1.08476	16	c("wisp", "bcd", "EndoU", "Fmr1", "Gprk2")
protein polyubiquitination (GO:0000209)	0.323944	0.67534	0.0962406	-0.33889	-1.08519	48	c("CG2924", "Uev1A", "UbcE2H", "ben", "Ubc4", "Nedd4", "hyd")
response to ketone (GO:1901654)	0.364103	0.704062	0.0878313	-0.480007	-1.08666	11	c("Trf2", "su(Hw)", "rig", "ftz-f1")
trachea development (GO:0060438)	0.346026	0.69015	0.0888945	-0.491451	-1.09047	10	c("verm", "Atpalpha", "SPARC", "sima")
calcium-mediated signaling (GO:0019722)	0.358974	0.697691	0.0886261	-0.482659	-1.09266	11	c("Cam", "Spn", "TpnC47D", "Galphao")
regulation of proteolysis (GO:0030162)	0.363167	0.704062	0.0883594	-0.435837	-1.09278	18	c("Spn43Aa", "hyd", "STUB1", "rdx", "sgg", "Nedd8", "faf", "Spn27A")
cellular response to heat (GO:0034605)	0.347079	0.69015	0.0908241	-0.431364	-1.1008	19	c("Hsc70-3", "Hsp60A", "Parp", "Hsc70-5", "CG5446", "thoc5")
negative regulation of innate immune response (GO:0045824)	0.327787	0.680104	0.0922597	-0.466067	-1.10337	13	c("GlyP", "wun", "faf", "Spn27A")
negative regulation of defense response (GO:0031348)	0.338983	0.685558	0.0913924	-0.45943	-1.10422	14	c("GlyP", "krz", "wun", "faf", "GstO2", "E(bx)", "Ulp1", "Usp2", "scny")
endocytic recycling (GO:0032456)	0.332765	0.680547	0.0928481	-0.476414	-1.10775	12	c("Rab35", "nuf", "mop", "Rab11", "Pldn")
positive regulation of cysteine-type endopeptidase activity involved in apoptotic process (GO:0043280)	0.332765	0.680547	0.0928481	-0.4765	-1.10796	12	c("Cyt-c-p", "Mdh2", "RnrL", "lok", "Jafrac2")
regulation of nuclear division (GO:0051783)	0.316054	0.670251	0.0946646	-0.451541	-1.11887	16	c("CycB", "nej", "CycD", "CycA", "gwl")
chromosome organization (GO:0051276)	0.310105	0.665557	0.0982123	-0.390497	-1.12041	30	c("Cam", "Rad23", "spoon", "lid", "JIL-1", "Parp", "Smn", "glu", "Su(var)2-HP2", "mad2", "Lis-1", "vtd", "Su(var)2-10")
positive regulation of axonogenesis (GO:0050772)	0.293515	0.654542	0.100279	-0.489627	-1.13848	12	c("PlexA", "fz")
negative regulation of phosphorylation (GO:0042326)	0.296358	0.654542	0.0978773	-0.513925	-1.14034	10	c("dco", "wdb", "svr", "shi", "chinmo")
post-embryonic animal organ development (GO:0048569)	0.312178	0.666962	0.0968878	-0.419168	-1.14106	24	c("lola", "Tl", "Gug", "Sin3A", "lid", "Stat92E", "klar", "Alh", "SPARC")
response to sterol (GO:0036314)	0.294702	0.654542	0.0982123	-0.5146	-1.14184	10	c("Trf2", "su(Hw)", "rig", "ftz-f1")
basal protein localization (GO:0045175)	0.291391	0.654542	0.0988903	-0.516131	-1.14523	10	c("scrib", "Smn", "Rab10", "Crag", "flfl")
courtship behavior (GO:0007619)	0.295987	0.654542	0.09855	-0.463276	-1.14795	16	c("retn", "egh", "CaMKII", "fne", "shep", "dnc", "Fmr1", "jhamt", "spin", "tko")
regulation of organelle organization (GO:0033043)	0.304274	0.661564	0.0982123	-0.508054	-1.15015	11	c("stai", "Sec16", "Sar1", "lilli", "Pink1", "spir")
protein methylation (GO:0006479)	0.292437	0.654542	0.0995791	-0.470689	-1.15156	15	c("gpp", "Art1", "CG2921", "Art4", "Set2", "esc", "Hmt4-20", "ash1", "PR-Set7")
protein targeting to membrane (GO:0006612)	0.284526	0.651534	0.100633	-0.486841	-1.15255	13	c("cora", "boca", "Sec63", "app", "Sec61alpha")
protein transport (GO:0015031)	0.227357	0.60329	0.122108	-0.340088	-1.15408	71	c("Arf102F", "bic", "Nup358", "Rab35", "Rab2", "Rab10", "emb", "CHOp24", "eca", "Scamp", "g", "Syx7", "Syx1A", "Lap1", "Sar1", "Lis-1", "Arl5", "Arfrp1", "Rab11", "CG4789", "Rab32", "loj", "Tbc1d15-17", "Syx13")
negative regulation of gene silencing (GO:0060969)	0.297436	0.654968	0.0995791	-0.510414	-1.1555	11	c("e(y)3", "msl-1", "JIL-1", "su(Hw)", "g")
fatty acid biosynthetic process (GO:0006633)	0.292308	0.654542	0.100633	-0.513133	-1.16165	11	c("ND-ACP", "CG5568", "CG31523", "Baldspot", "hll", "bgm", "Sc2", "Acsl")
negative regulation of cellular protein metabolic process (GO:0032269)	0.269027	0.633166	0.107972	-0.404198	-1.16389	31	c("smg", "pum", "Spn43Aa", "Paip2", "nos", "bcd", "bin3", "bru1", "faf", "Spn27A")
homeostasis of number of cells (GO:0048872)	0.269421	0.633166	0.103576	-0.463907	-1.16773	17	c("Hsc70-3", "H", "Tao", "InR", "SERCA", "PHGPx")
intestinal stem cell homeostasis (GO:0036335)	0.269421	0.633166	0.103576	-0.463907	-1.16773	17	c("Hsc70-3", "H", "Tao", "InR", "SERCA", "PHGPx")
regulation of hydrolase activity (GO:0051336)	0.27563	0.637951	0.103197	-0.449162	-1.17046	20	c("PlexA", "ens", "Acf", "PlexB", "Tbc1d15-17", "CG17883", "RhoGAP18B", "Pax", "C3G", "Evi5", "RN-tre")
fatty acid metabolic process (GO:0006631)	0.283761	0.651534	0.102449	-0.517027	-1.17047	11	c("ND-ACP", "scu", "CG5568")
larval somatic muscle development (GO:0007526)	0.261157	0.629849	0.105521	-0.466891	-1.17524	17	c("lola", "Tl", "Gug", "Sin3A", "lid", "Stat92E", "Alh")
regulation of protein serine/threonine kinase activity (GO:0071900)	0.266212	0.633166	0.106323	-0.506418	-1.17752	12	c("CycB", "CycD", "CycA")
regulation of smoothened signaling pathway (GO:0008589)	0.24216	0.613605	0.113787	-0.414611	-1.18453	29	c("apolpp", "Gug", "hyd", "rdx", "Pka-C1", "wdb", "sgg", "Nedd8", "dlp")
positive regulation of transcription elongation from RNA polymerase II promoter (GO:0032968)	0.25641	0.622806	0.10882	-0.524953	-1.18841	11	c("TfIIFbeta", "Cdk12", "EloA", "Mef2")
eye photoreceptor cell development (GO:0042462)	0.259386	0.627334	0.107972	-0.511902	-1.19027	12	c("Moe", "klar", "lilli", "crb", "Doa", "AP-1sigma", "rno", "Atx2", "DCTN1-p150")
axon midline choice point recognition (GO:0016199)	0.252577	0.622806	0.110122	-0.467092	-1.19197	19	c("lola", "PlexA", "Abl", "Nedd4")
cellular protein modification process (GO:0006464)	0.121723	0.469246	0.173748	-0.304671	-1.19452	167	c("awd", "Cam", "mnb", "dco", "Ptp10D", "CG10417", "cdi", "Pdk1", "Abl", "flw", "par-1", "CG17528", "Cdk12", "Pkn", "sxc", "JIL-1", "CanB2", "Slik", "put", "CG8668", "PRL-1", "wrd", "Tao", "gish", "InR", "Bre1", "Pka-C1", "gwl", "Tlk", "wdb", "Ublcp1", "for", "Eph", "CaMKII", "sgg", "Ire1", "CG7115", "Gprk1", "Pink1", "lok", "tor", "Csk", "Pp1alpha-96A", "twe", "PpD3", "Ptpmeg2")
short-term memory (GO:0007614)	0.244027	0.613605	0.111918	-0.516001	-1.1998	12	c("G9a", "for", "shi", "dnc", "Fmr1")
positive regulation of dendrite development (GO:1900006)	0.254967	0.622806	0.10714	-0.540904	-1.2002	10	c("G9a", "Sar1", "Prosap", "nudC")
vesicle-mediated transport in synapse (GO:0099003)	0.236427	0.612751	0.115734	-0.431796	-1.20063	27	c("Arf102F", "BicD", "shi", "unc-13", "sesB", "g", "Rab11", "sfl", "spin", "Khc", "lqfR")
acylglycerol homeostasis (GO:0055090)	0.242321	0.613605	0.112379	-0.516424	-1.20079	12	c("wrd", "InR", "cue", "Desat1", "Torsin", "hll", "fbl", "bmm")
triglyceride homeostasis (GO:0070328)	0.242321	0.613605	0.112379	-0.516424	-1.20079	12	c("wrd", "InR", "cue", "Desat1", "Torsin", "hll", "fbl", "bmm")
eye pigment biosynthetic process (GO:0006726)	0.244444	0.613605	0.111918	-0.530583	-1.20115	11	c("roh", "g", "EMC3", "Rab32", "alpha-Man-IIb", "cl")
peptide metabolic process (GO:0006518)	0.250429	0.622806	0.110565	-0.445979	-1.2068	23	c("GstD1", "GstS1", "Spase25", "CG32473", "svr", "GstE11", "GstE6", "GstT1")
negative regulation of TOR signaling (GO:0032007)	0.238411	0.612751	0.111463	-0.545309	-1.20998	10	c("Cul1", "ATPsynD", "wrd")
positive regulation of smoothened signaling pathway (GO:0045880)	0.238411	0.612751	0.111463	-0.545613	-1.21065	10	c("apolpp", "wdb", "dlp")
positive regulation of Wnt signaling pathway (GO:0030177)	0.216028	0.590348	0.121543	-0.425523	-1.21571	29	c("apolpp", "dco", "Ssdp", "pygo", "nej", "lgs", "flw", "hyd", "gish")
actomyosin structure organization (GO:0031032)	0.205217	0.590348	0.125033	-0.440946	-1.22127	26	c("Bsg", "Mlc2", "cora", "CanB2", "Tm1", "bru1", "cher", "mask", "mys", "crb", "Dg", "dia")
positive regulation of behavior (GO:0048520)	0.223549	0.596002	0.117766	-0.527704	-1.22701	12	c("mnb", "Sirt1", "mld", "Pka-R1", "cue", "hll", "bgm")
regulation of vesicle-mediated transport (GO:0060627)	0.214777	0.590348	0.120985	-0.481927	-1.22983	19	c("BicD", "scrib", "gish", "Rab10")
mitochondrial transport (GO:0006839)	0.196864	0.580879	0.128143	-0.429442	-1.23215	30	c("Tom40", "Tim8", "ATPsynO", "Hsp60A", "CG14894", "sesB", "Cyt-c1", "Tom7", "porin", "CG9393", "GC1", "Tim9a")
response to alcohol (GO:0097305)	0.21943	0.592737	0.117766	-0.46793	-1.24063	21	c("hang", "Pdk1", "Tao", "Trf2", "su(Hw)", "rig", "Pka-R1", "ftz-f1")
extracellular matrix organization (GO:0030198)	0.207987	0.590348	0.120985	-0.525125	-1.24318	13	c("Ppn", "LanB1", "Plod", "shi")
positive regulation of DNA-templated transcription, elongation (GO:0032786)	0.191525	0.575772	0.128143	-0.520143	-1.25014	14	c("TfIIFbeta", "Cdk12", "spt4", "EloA", "Mef2")
ubiquitin-dependent protein catabolic process (GO:0006511)	0.108257	0.445977	0.183024	-0.349019	-1.25738	96	c("gus", "Prosalpha6", "Pomp", "Prosalpha4", "Prosbeta3", "Rad23", "UbcE2H", "Prosalpha5", "Prosbeta1", "Prosalpha7", "Ubc4", "Prosalpha3", "Nedd4", "Prosalpha2", "Uch-L5", "rdx", "Prosbeta5", "Prosbeta7", "Prosbeta6", "ctrip", "Ufd4", "faf")
protein deubiquitination (GO:0016579)	0.183533	0.568426	0.132147	-0.457204	-1.25822	25	c("Usp10", "bur", "Uch-L5", "CG4968", "Usp1", "faf", "Uch", "Usp7", "otu")
long-term memory (GO:0007616)	0.152778	0.53041	0.147331	-0.40053	-1.26197	45	c("pum", "G9a", "fabp", "spoon", "Ptp10D", "mol", "Stat92E", "Su(H)", "for", "mld", "svr", "CaMKII", "Scamp", "cher", "Gclm", "stau", "HDAC4", "Fmr1", "Tob", "sra", "dikar")
positive regulation of sequence-specific DNA binding transcription factor activity (GO:0051091)	0.191453	0.575772	0.128789	-0.560486	-1.26885	11	c("Uba2", "Pka-C1", "srl", "Crtc", "lok", "HDAC4", "Aos1", "CG5862")
protein autophosphorylation (GO:0046777)	0.188679	0.575772	0.130106	-0.469379	-1.27012	23	c("awd", "dco", "Abl", "CG17528", "Pkn", "JIL-1", "InR", "Tlk", "Eph", "tor", "Csk")
positive regulation of protein catabolic process (GO:0045732)	0.179832	0.562524	0.132147	-0.520011	-1.27223	15	c("gus", "dco", "Nedd4", "sgg", "ctrip", "Lon")
mRNA 3'-end processing (GO:0031124)	0.17479	0.559458	0.134273	-0.522022	-1.27715	15	c("wisp", "nos", "Trf4-1", "Trf4-2")
male courtship behavior (GO:0008049)	0.158678	0.534565	0.140406	-0.510664	-1.28542	17	c("retn", "egh", "Moe", "Alh", "CaMKII", "fne", "Fmr1", "Tab2", "jhamt", "tko", "aay")
male mating behavior (GO:0060179)	0.163062	0.536701	0.138805	-0.544703	-1.28953	13	c("retn", "egh", "CaMKII", "fne", "Fmr1", "Desat1", "lig", "jhamt", "tko")
protein complex subunit organization (GO:0071822)	0.159664	0.534565	0.141225	-0.528191	-1.29224	15	c("Cam", "Plod", "Nup153", "Lis-1", "Gp210")
NLS-bearing protein import into nucleus (GO:0006607)	0.178808	0.562524	0.131458	-0.582828	-1.29323	10	c("Pen", "Nup358", "Kap-alpha1", "Fs(2)Ket", "Nup153")
cellular calcium ion homeostasis (GO:0006874)	0.177152	0.562524	0.132147	-0.584004	-1.29584	10	c("Stim", "PMCA", "sesB", "SERCA", "CG1840")
positive regulation of signal transduction (GO:0009967)	0.111712	0.449457	0.17822	-0.39838	-1.30735	58	c("apolpp", "dco", "Usp10", "26-29-p", "sun", "Cp1", "pygo", "lgs", "wdb", "dom", "shi", "mop", "spz", "dlp", "Prosap")
regulation of cellular localization (GO:0060341)	0.172185	0.553178	0.134273	-0.590307	-1.30982	10	c("Mtor", "Dys", "Nup358", "klar", "east")
positive regulation of transport (GO:0051050)	0.172185	0.553178	0.134273	-0.591915	-1.31339	10	c("Moe", "Nedd4", "numb", "Tao", "Syx7")
positive regulation of endocytosis (GO:0045807)	0.148718	0.518405	0.148262	-0.581188	-1.31572	11	c("Moe", "Nedd4", "numb", "Tao", "Syx7")
regulation of cell cycle (GO:0051726)	0.0890538	0.401441	0.204295	-0.37907	-1.31593	80	c("CycB", "pum", "mnb", "Mtor", "plu", "Sin3A", "mtrm", "gnu", "CycD", "Stlk", "CycA", "Slik", "scrib", "Tao", "Smr", "SNF4Agamma", "gwl", "Tlk", "Mnt")
protein phosphorylation (GO:0006468)	0.0649351	0.365419	0.24134	-0.358041	-1.32163	111	c("awd", "Cam", "mnb", "dco", "cdi", "Pdk1", "Abl", "par-1", "CG17528", "Cdk12", "Pkn", "JIL-1", "Slik", "put", "Tao", "gish", "InR", "Pka-C1", "gwl", "Tlk", "for", "Eph", "CaMKII", "sgg", "Ire1", "Gprk1", "Pink1", "lok", "tor", "Csk", "Ptpmeg2")
monocarboxylic acid metabolic process (GO:0032787)	0.14359	0.510871	0.151149	-0.584422	-1.32304	11	c("PyK", "scu", "Gip", "Pdk", "Men", "hll", "bgm")
chorion-containing eggshell formation (GO:0007304)	0.14188	0.506884	0.152145	-0.584663	-1.32358	11	c("Pxt", "Fs(2)Ket", "spir", "fs(2)ltoPP43", "bun", "polybromo", "chif")
protein targeting (GO:0006605)	0.122625	0.469246	0.165657	-0.443738	-1.32365	34	c("Tom40", "Tim8", "Hsp60A", "cora", "CG14894", "Spase25", "boca", "g", "Tom7", "CG9393", "app", "milt", "Tim9a", "CG8004", "Tim17b", "GABPI", "Tom70")
regulation of cyclin-dependent protein serine/threonine kinase activity (GO:0000079)	0.12709	0.479933	0.159647	-0.538632	-1.33468	16	c("CycB", "CycD", "CycA")
synaptic vesicle localization (GO:0097479)	0.136752	0.494721	0.155242	-0.5898	-1.33521	11	c("wrd", "shi", "sesB", "Fmr1", "Khc", "Liprin-alpha")
defense response to fungus (GO:0050832)	0.132075	0.488559	0.158514	-0.494073	-1.33694	23	c("Hsp27", "Tl", "cact", "Spn27A", "spz", "Myd88", "Trx-2")
regulation of cell communication (GO:0010646)	0.124573	0.472501	0.16318	-0.577177	-1.34205	12	c("pum", "SKIP", "Pka-C1", "p120ctn", "rl", "Atg1", "Spec2")
hemopoiesis (GO:0030097)	0.116473	0.460013	0.166934	-0.568082	-1.34488	13	c("Tl", "cact", "nej", "Stat92E", "Su(H)", "dom")
vesicle organization (GO:0016050)	0.110924	0.448384	0.172324	-0.519035	-1.35254	20	c("ref(2)P", "Syx7", "AP-1gamma", "Syx1A", "Sar1", "Vps11", "Syx13", "Tango1", "Syx6", "AP-1mu")
chemical synaptic transmission (GO:0007268)	0.0739437	0.376513	0.21925	-0.42277	-1.35379	48	c("pum", "Dys", "Pgk", "Abl", "scrib", "wrd", "Smn", "Atpalpha", "CaMKII", "shi", "Scamp", "unc-13", "sesB", "Syx1A", "SERCA", "Pink1", "dnc")
proteasome-mediated ubiquitin-dependent protein catabolic process (GO:0043161)	0.0597826	0.360256	0.248911	-0.376908	-1.35603	94	c("gus", "Prosalpha6", "Hsc70-3", "Pomp", "Prosalpha4", "Prosbeta3", "Rad23", "Prosalpha5", "Prosbeta1", "Prosalpha7", "Ubc4", "Prosalpha3", "Nedd4", "Prosalpha2", "Uch-L5", "rdx", "Prosbeta5", "Prosbeta7")
regulation of axon extension (GO:0030516)	0.110922	0.448384	0.173748	-0.584184	-1.35834	12	c("PlexA", "bif", "fz")
response to ethanol (GO:0045471)	0.112821	0.451807	0.172324	-0.602062	-1.36297	11	c("hang", "Pdk1", "Tao", "Pka-R1", "slpr")
positive regulation of cell morphogenesis involved in differentiation (GO:0010770)	0.134106	0.491341	0.154191	-0.614312	-1.36309	10	c("G9a", "PlexA", "Sar1", "PlexB", "nudC")
organonitrogen compound biosynthetic process (GO:1901566)	0.109215	0.447782	0.175204	-0.588738	-1.36893	12	c("roh", "CG31523", "EMC3", "alpha-Man-IIb", "ghi", "Baldspot", "GlcAT-P", "lace")
glutathione metabolic process (GO:0006749)	0.0955631	0.412518	0.188204	-0.595605	-1.3849	12	c("GstD1", "GstS1", "GstE11", "Gclm", "GstE6", "GstT1", "GstO2", "GstE12", "Eip55E")
dsRNA transport (GO:0033227)	0.0859504	0.397867	0.195789	-0.558893	-1.40682	17	c("Vha16-1", "RASSF8", "egh")
positive regulation of cellular component organization (GO:0051130)	0.0847458	0.396555	0.199915	-0.587335	-1.41163	14	c("Moe", "Nedd4", "numb", "Tao", "Syx7", "spz", "mys")
nuclear-transcribed mRNA catabolic process, deadenylation-dependent decay (GO:0000288)	0.0847458	0.396555	0.199915	-0.587737	-1.4126	14	c("smg", "pum", "DCP2")
regulation of protein catabolic process (GO:0042176)	0.083612	0.396555	0.199915	-0.570381	-1.41335	16	c("gus", "dco", "Nedd4", "sgg", "ctrip", "Lon", "Su(var)2-10")
regulation of cell death (GO:0010941)	0.0705882	0.376513	0.21925	-0.544703	-1.41943	20	c("ben", "H", "Mdh2", "Rab32", "Men", "Pak", "Sec61alpha", "spin", "ix", "Axn", "l(3)psg2", "BI-1", "Dronc", "Cbl", "Uba1")
nonassociative learning (GO:0046958)	0.0784983	0.382111	0.208955	-0.610629	-1.41983	12	c("me31B", "G9a", "for", "sgg", "dnc", "Fmr1")
mitochondrion organization (GO:0007005)	0.0486111	0.32956	0.271289	-0.451704	-1.4232	45	c("Tom40", "Chchd2", "CycD", "Tim8", "Hsp60A", "CG14894", "ref(2)P", "Gs1", "Pink1", "Lon", "mask", "sra", "Tom7", "porin", "CG9393", "Hsc70-5", "Fis1", "milt", "Tim9a", "Khc", "fog", "CG8004", "Tim17b", "bor", "Tom70", "CG10340", "Opa1", "Mitofilin")
RNA polyadenylation (GO:0043631)	0.0733788	0.376513	0.216543	-0.613585	-1.4267	12	c("wisp", "nos", "Trf4-1", "Trf4-2")
mRNA polyadenylation (GO:0006378)	0.0733788	0.376513	0.216543	-0.613585	-1.4267	12	c("wisp", "nos", "Trf4-1", "Trf4-2")
Toll signaling pathway (GO:0008063)	0.0844371	0.396555	0.197822	-0.650262	-1.44285	10	c("Tl", "cact", "Spn27A", "spz", "Myd88", "spz6")
peptide transport (GO:0015833)	0.0698835	0.376513	0.21925	-0.610114	-1.44439	13	c("bic", "Nup358", "emb", "Scamp", "Lap1")
anterograde trans-synaptic signaling (GO:0098916)	0.0445969	0.322204	0.282013	-0.551486	-1.49229	23	c("pum", "Pgk", "Abl", "scrib", "Atpalpha", "CaMKII", "shi", "unc-13", "sesB", "dnc")
protein glycosylation (GO:0006486)	0.0439855	0.322204	0.321776	-0.597366	-1.50366	17	c("Arf102F", "sxc", "OstDelta", "CG8668", "Parp")
positive regulation of gene expression, epigenetic (GO:0045815)	0.0451505	0.322204	0.276501	-0.613174	-1.51938	16	c("CG40228", "e(y)3", "gpp", "msl-1", "JIL-1", "pho", "su(Hw)")
positive regulation of catabolic process (GO:0009896)	0.0452789	0.322204	0.321776	-0.644122	-1.5249	13	c("gus", "dco", "Nedd4", "sgg", "ctrip", "Lon")
positive regulation of protein metabolic process (GO:0051247)	0.0452789	0.322204	0.321776	-0.644122	-1.5249	13	c("gus", "dco", "Nedd4", "sgg", "ctrip", "Lon")
habituation (GO:0046959)	0.0430464	0.322204	0.282013	-0.696057	-1.54447	10	c("me31B", "G9a", "for", "sgg", "Fmr1")
gene silencing by miRNA (GO:0035195)	0.0430464	0.322204	0.282013	-0.697604	-1.5479	10	c("me31B", "DCP2", "Ars2", "gw")
DNA-templated transcription, elongation (GO:0006354)	0.0494881	0.331772	0.266351	-0.666251	-1.54916	12	c("CG40228", "TfIIFbeta", "Cdk12", "spt4", "EloA")
response to endoplasmic reticulum stress (GO:0034976)	0.0342529	0.288043	0.321776	-0.560019	-1.55106	26	c("Pdi", "Hsc70-3", "CG9005", "Mtor", "ERp60", "Ire1", "shep", "PHGPx", "PPP1R15")
regulation of endocytosis (GO:0030100)	0.0274504	0.254137	0.352488	-0.586245	-1.55432	21	c("BicD", "Moe", "Nedd4", "numb", "scrib", "Tao", "Syx7")
carbohydrate homeostasis (GO:0033500)	0.0359075	0.294442	0.321776	-0.610932	-1.55904	19	c("Eno", "Tpi", "PyK", "Aps", "Gapdh2", "InR")
transcription elongation from RNA polymerase II promoter (GO:0006368)	0.0307698	0.269563	0.352488	-0.663461	-1.57068	13	c("CG40228", "TfIIFbeta", "Cdk12", "spt4", "EloA")
phosphorylation (GO:0016310)	0.00832423	0.129214	0.38073	-0.426465	-1.58141	113	c("awd", "Cam", "Argk", "mnb", "dco", "Cyt-c-p", "cdi", "Pdk1", "Pgk", "Abl", "par-1", "CG17528", "Cdk12", "Pkn", "JIL-1", "Slik", "put", "Tao", "gish", "InR", "CG7834", "Pka-C1", "gwl", "Tlk", "for", "fwd", "Eph", "CaMKII", "sgg", "PIP4K", "Ire1", "Gprk1", "Pink1", "lok", "tor", "Csk")
phosphate-containing compound metabolic process (GO:0006796)	0.0178349	0.199251	0.352488	-0.576623	-1.58686	25	c("Argk", "dco", "Tpi", "Aps", "Pgk", "fwd", "PIP4K", "wun", "Alp1", "CG9391", "CG34015")
energy coupled proton transmembrane transport, against electrochemical gradient (GO:0015988)	0.0171373	0.199251	0.352488	-0.659065	-1.6331	16	c("Vha16-1", "Vha13", "Vha26", "Atpalpha", "Vha36-1", "Vha68-2", "Vha14-1", "Vha55")
ATP hydrolysis coupled cation transmembrane transport (GO:0099132)	0.0157151	0.199251	0.352488	-0.683643	-1.67256	15	c("Vha16-1", "Vha13", "Vha26", "Atpalpha", "Vha36-1", "Vha68-2", "Vha14-1", "Vha55")
ATP hydrolysis coupled proton transport (GO:0015991)	0.0157151	0.199251	0.352488	-0.683643	-1.67256	15	c("Vha16-1", "Vha13", "Vha26", "Atpalpha", "Vha36-1", "Vha68-2", "Vha14-1", "Vha55")
glucose homeostasis (GO:0042593)	0.0119959	0.166588	0.38073	-0.669285	-1.68469	17	c("Eno", "Hex-A", "Tpi", "PyK", "Aps", "Gapdh2", "InR")
proteasomal protein catabolic process (GO:0010498)	0.00236196	0.0521448	0.431708	-0.53286	-1.73119	55	c("gus", "Prosalpha6", "Pomp", "Prosalpha4", "Prosbeta3", "Rad23", "Prosalpha5", "Prosbeta1", "Prosalpha7", "Ubc4", "Prosalpha3", "Nedd4", "Prosalpha2", "Uch-L5", "rdx", "Prosbeta5", "Prosbeta7")
proteolysis involved in cellular protein catabolic process (GO:0051603)	0.00731421	0.117459	0.407018	-0.629205	-1.74268	26	c("Prosalpha6", "Prosalpha4", "Prosbeta3", "Prosalpha5", "26-29-p", "Prosbeta1", "Prosalpha7", "Cp1", "Prosalpha3", "Prosalpha2", "Prosbeta5", "Prosbeta7", "Prosbeta6", "Nedd8")
pyruvate metabolic process (GO:0006090)	0.00628838	0.106163	0.407018	-0.756813	-1.75974	12	c("Hex-A", "Tpi", "PyK", "Pgk", "Gapdh1", "Gapdh2", "Pdk")
protein catabolic process (GO:0030163)	0.00258036	0.0534265	0.431708	-0.707962	-1.80665	19	c("Prosalpha6", "Prosalpha4", "Prosbeta3", "Prosalpha5", "Prosbeta1", "Prosalpha7", "Cul1", "Prosalpha3", "Prosalpha2", "Prosbeta5", "Prosbeta7", "Prosbeta6")
peptidyl-serine modification (GO:0018209)	0.00134685	0.0322121	0.45506	-0.726697	-1.85446	19	c("awd", "dco", "Pdk1", "CG17528", "Pkn", "JIL-1", "gish", "gwl")
peptidyl-serine phosphorylation (GO:0018105)	0.00134685	0.0322121	0.45506	-0.726697	-1.85446	19	c("awd", "dco", "Pdk1", "CG17528", "Pkn", "JIL-1", "gish", "gwl")
ATP biosynthetic process (GO:0006754)	0.00054753	0.0182137	0.477271	-0.852713	-1.89207	10	c("ATPsyngamma", "blw", "ATPsynC", "sun", "ATPsynbeta", "ATPsynD", "ATPsyndelta", "ATPsynE")
energy coupled proton transport, down electrochemical gradient (GO:0015985)	0.00054753	0.0182137	0.477271	-0.852713	-1.89207	10	c("ATPsyngamma", "blw", "ATPsynC", "sun", "ATPsynbeta", "ATPsynD", "ATPsyndelta", "ATPsynE")
proteasomal ubiquitin-independent protein catabolic process (GO:0010499)	0.000862422	0.0247515	0.477271	-0.792595	-1.90496	14	c("Prosalpha6", "Prosalpha4", "Prosbeta3", "Prosalpha5", "Prosbeta1", "Prosalpha7", "Prosalpha3", "Prosalpha2", "Prosbeta5", "Prosbeta7", "Prosbeta6")
ATP synthesis coupled proton transport (GO:0015986)	0.000595802	0.0189995	0.477271	-0.806909	-1.91028	13	c("ATPsyngamma", "blw", "ATPsynC", "sun", "ATPsynbeta", "ATPsynD", "ATPsyndelta", "ATPsynO", "ATPsynE", "Cyt-c1", "ATPsynB")
inorganic cation transmembrane transport (GO:0098662)	0.000368084	0.0150914	0.498493	-0.743832	-1.93833	20	c("ATPsyngamma", "blw", "ATPsynF", "ATPsynC", "sun", "ATPsynbeta", "ATPsynCF6", "ATPsynD", "ATPsyndelta", "ATPsynO", "ATPsynE")
hydrogen ion transmembrane transport (GO:1902600)	4.90408e-05	0.00303781	0.557332	-0.851288	-2.04603	14	c("ATPsyngamma", "blw", "ATPsynF", "ATPsynC", "sun", "ATPsynbeta", "ATPsynCF6", "ATPsynD", "ATPsyndelta", "ATPsynO", "ATPsynE")
proton transport (GO:0015992)	4.90408e-05	0.00303781	0.557332	-0.851288	-2.04603	14	c("ATPsyngamma", "blw", "ATPsynF", "ATPsynC", "sun", "ATPsynbeta", "ATPsynCF6", "ATPsynD", "ATPsyndelta", "ATPsynO", "ATPsynE")

## Sheet: Interm1_GC
pathway	pval	padj	log2err	ES	NES	size	leadingEdge
protein catabolic process (GO:0030163)	6.41048e-07	0.000154237	0.659444	0.841031	2.08899	20	c("Prosbeta6", "Prosbeta3", "Prosbeta5", "Prosalpha6", "Prosalpha5", "Prosbeta1", "Prosbeta7", "Prosalpha4", "fzy", "Prosalpha7", "Cul1", "Prosbeta4")
mitotic cytokinesis (GO:0000281)	6.88771e-07	0.000154237	0.659444	0.696421	2.06446	50	c("tsr", "Act5C", "chic", "Caf1-55", "aurB", "borr", "CycB", "CG17493", "pim", "Rab35", "pnut", "CycB3", "alphaTub84D", "Sep1", "Rho1", "Incenp", "Sep2", "Act42A", "Sep5", "dup", "sti", "scra", "ALiX", "Apc2", "shrb", "Syx1A", "Det")
cytoskeleton-dependent cytokinesis (GO:0061640)	2.53616e-06	0.000393528	0.627257	0.6859	2.05168	53	c("tsr", "Act5C", "chic", "Caf1-55", "aurB", "borr", "CycB", "CG17493", "pim", "Rab35", "pnut", "CycB3", "alphaTub84D", "Sep1", "Rho1", "slam", "Incenp", "Sep2", "Act42A", "Sep5", "dup", "sti", "scra", "ALiX", "Apc2", "shrb", "Syx1A", "Det")
chromosome organization (GO:0051276)	4.44784e-06	0.000591563	0.610527	0.742984	2.03678	32	c("Cam", "eff", "Su(var)205", "Smn", "Parp", "MRG15", "Nipped-B", "Mi-2", "Top2", "Yeti", "mad2", "Rad23", "spoon", "lid", "XNP", "glo")
proteasomal ubiquitin-independent protein catabolic process (GO:0010499)	5.49055e-05	0.00638963	0.557332	0.854062	1.95754	14	c("Prosbeta6", "Prosbeta3", "Prosbeta5", "Prosalpha6", "Prosalpha5", "Prosbeta1", "Prosbeta7", "Prosalpha4", "Prosalpha7", "Prosbeta4")
regulation of mRNA processing (GO:0050684)	0.00027087	0.021015	0.498493	0.745464	1.89564	22	c("Hrb27C", "B52", "SF2", "x16", "Pep", "Srp54", "Sxl", "CG9915", "Rsf1")
mRNA processing (GO:0006397)	2.05807e-07	0.000152772	0.690132	0.546291	1.8816	163	c("sqd", "Hel25E", "Ref1", "B52", "SF2", "SmB", "Rm62", "pAbp", "x16", "U2af50", "Bin1", "Pabp2", "Smn", "Rox8", "Phf5a", "Ars2", "Pep", "mago", "CG1677", "CG17454", "l(1)10Bb", "Srp54", "CG1622", "CG12343", "lark", "SmD2", "Bx42", "Sf3b6", "ncm", "Rack1", "Sxl", "Neos", "LSm3", "Tango4", "CG7483", "spt4", "snf", "SmF", "snRNP-U1-C", "yps", "CG6066", "CG6179", "hfp", "CG14641", "Hsc70-4", "Prp19"…
RNA splicing, via transesterification reactions with bulged adenosine as nucleophile (GO:0000377)	8.28339e-07	0.000154237	0.659444	0.547274	1.87921	158	c("sqd", "Hel25E", "Ref1", "B52", "SF2", "SmB", "Rm62", "pAbp", "x16", "U2af50", "Bin1", "Pabp2", "Smn", "Rox8", "Phf5a", "Ars2", "Pep", "mago", "CG1677", "CG17454", "l(1)10Bb", "Srp54", "CG1622", "CG12343", "lark", "SmD2", "Bx42", "Sf3b6", "ncm", "Rack1", "Sxl", "Neos", "LSm3", "Tango4", "CG7483", "snf", "SmF", "snRNP-U1-C", "yps", "CG6066", "CG6179", "hfp", "CG14641", "Hsc70-4", "Prp19", "Cypl"…
mRNA splicing, via spliceosome (GO:0000398)	3.28188e-07	0.000152772	0.674963	0.541537	1.86959	167	c("sqd", "Hel25E", "Ref1", "B52", "SF2", "SmB", "Rm62", "pAbp", "x16", "U2af50", "Bin1", "Pabp2", "Smn", "Rox8", "Phf5a", "Ars2", "Pep", "mago", "CG1677", "CG17454", "l(1)10Bb", "Srp54", "CG1622", "CG12343", "lark", "SmD2", "Bx42", "Sf3b6", "ncm", "Rack1", "Sxl", "Neos", "LSm3", "Tango4", "CG7483", "snf", "SmF", "snRNP-U1-C", "yps", "CG6066", "CG6179", "hfp", "CG14641", "Hsc70-4", "Prp19", "Rsf1"…
DNA packaging (GO:0006323)	0.00044339	0.0275198	0.498493	0.694868	1.85246	27	c("SkpA", "Caf1-55", "Top1", "aurB", "ball", "Nipped-B", "HDAC1", "Mi-2", "Top2", "baf")
peptidyl-lysine modification (GO:0018205)	0.000558622	0.031062	0.477271	0.8657	1.83691	10	c("smt3", "lwr", "Uba2", "Aos1")
regulation of mRNA splicing, via spliceosome (GO:0048024)	0.000117508	0.0121556	0.538434	0.582428	1.82889	73	c("sqd", "Hrb27C", "Hel25E", "B52", "SF2", "Rm62", "eIF4A", "x16", "U2af50", "Rox8", "Pep", "CG17454", "Srp54", "Hrb98DE", "lark", "Sxl", "snf", "snRNP-U1-C", "hfp", "CG14641", "Prp19", "Rsf1", "HnRNP-K", "snRNP-U1-70K", "CG10418", "U2af38", "CG6227", "fl(2)d", "Hrb87F", "CG14230", "Sf3a1", "RnpS1", "how", "qkr58E-3", "Ythdc1", "Rbfox1", "Spf45", "salm", "Doa", "CG4119", "Rbp1", "crn", "tsu")
regulation of canonical Wnt signaling pathway (GO:0060828)	0.000325397	0.0233034	0.498493	0.61627	1.8268	51	c("mts", "SkpA", "CtBP", "gro", "Ssdp", "nmo", "CkIalpha", "flw", "Pp1alpha-96A", "gish", "Cul1", "Roc1a", "sgg", "Rho1", "pont", "lic", "Usp47", "rept", "hpo")
translational elongation (GO:0006414)	0.000191214	0.0161837	0.518848	0.833498	1.8116	12	c("eEF2", "eEF1gamma", "eEF1beta", "eEF1delta", "eEF1alpha1", "Rack1")
regulation of RNA splicing (GO:0043484)	0.000980358	0.0456357	0.45506	0.745702	1.80974	19	c("sqd", "Hrb27C", "B52", "Pep", "Parp", "Hrb98DE", "Sxl")
negative regulation of canonical Wnt signaling pathway (GO:0090090)	0.000584722	0.031062	0.477271	0.686942	1.80873	26	c("SkpA", "CtBP", "gro", "nmo", "CkIalpha", "Cul1", "Roc1a", "sgg", "Rho1", "lic", "rept", "hpo", "nej", "Apc2")
asymmetric neuroblast division (GO:0055059)	0.000720721	0.0353153	0.477271	0.681651	1.7948	26	c("mts", "Cdk1", "Galphai", "Ggamma1", "Gbeta13F", "brat", "par-6", "aPKC", "pins")
regulation of alternative mRNA splicing, via spliceosome (GO:0000381)	0.000180597	0.0161837	0.518848	0.57867	1.79146	68	c("sqd", "Hel25E", "B52", "SF2", "Rm62", "eIF4A", "x16", "U2af50", "Rox8", "CG17454", "Srp54", "Hrb98DE", "lark", "Sxl", "snf", "snRNP-U1-C", "hfp", "CG14641", "Prp19", "Rsf1", "HnRNP-K", "snRNP-U1-70K", "CG10418", "U2af38", "CG6227", "fl(2)d", "Hrb87F", "CG14230", "Sf3a1", "RnpS1", "how", "qkr58E-3", "Ythdc1", "Rbfox1", "Spf45", "salm", "Doa", "CG4119", "Rbp1", "crn", "tsu")
regulation of proteasomal ubiquitin-dependent protein catabolic process (GO:0032434)	0.00127227	0.0564039	0.45506	0.692768	1.79066	23	c("SkpA", "Pomp", "CkIalpha", "Cul1", "wds", "Roc1a", "sgg", "CSN5", "CSN4", "Usp47", "Rad23", "dco")
protein import (GO:0017038)	0.00194847	0.0725611	0.45506	0.647792	1.76402	31	c("smt3", "Ran", "Ntf-2", "lwr", "Nxt1", "Ras85D", "Tnpo", "Gp210", "Nup93-1", "Nup153", "Nup62")
regulation of insulin receptor signaling pathway (GO:0046626)	0.00188484	0.0725611	0.45506	0.68004	1.76011	25	c("mts", "SkpA", "CycG", "Pp2A-29B", "Cul1", "Ptp61F", "Roc1a", "sgg", "poly")
establishment of protein localization to organelle (GO:0072594)	0.00165994	0.0671916	0.45506	0.641153	1.75763	32	c("smt3", "Ran", "Ntf-2", "lwr", "Nxt1", "Ras85D", "Tnpo", "Gp210", "Nup93-1", "Nup153", "Nup62")
protein localization to nucleus (GO:0034504)	0.001438	0.0608534	0.45506	0.628166	1.75024	36	c("smt3", "Ran", "Ntf-2", "lwr", "Nxt1", "Ras85D", "Tnpo", "Parp", "Lam", "Gp210", "Nup93-1", "Nup153", "Nup62")
ribosome biogenesis (GO:0042254)	0.00211112	0.0743952	0.431708	0.590846	1.73581	46	c("Ran", "CG1542", "Nopp140", "RpL34b", "RpL35A", "RpL34a", "CG6712", "RpS7", "RpLP0-like", "Nnp-1", "CG3594", "l(3)07882", "Nop60B", "nop5", "mbm", "CG7006", "pix", "CG1789", "bys", "LTV1", "l(2)k09848", "sta", "Ns1", "Mat89Ba")
asymmetric stem cell division (GO:0098722)	0.00246478	0.0814004	0.431708	0.669127	1.73187	25	c("mts", "Cdk1", "Galphai", "Ggamma1", "Gbeta13F", "par-6", "aPKC", "pins")
negative regulation of Wnt signaling pathway (GO:0030178)	0.00547329	0.103993	0.407018	0.643166	1.72465	28	c("SkpA", "CtBP", "gro", "nmo", "CkIalpha", "Cul1", "Roc1a", "sgg", "Rho1", "lic", "rept", "hpo")
nuclear import (GO:0051170)	0.00292249	0.0843013	0.431708	0.628607	1.72323	32	c("smt3", "Ran", "Ntf-2", "lwr", "Nxt1", "Ras85D", "Tnpo")
cytoplasmic translation (GO:0002181)	0.000378284	0.0251559	0.498493	0.533617	1.72225	93	c("RpL4", "RpS3A", "eIF4B", "CG13364", "RpS15Aa", "RpL34b", "RpL10", "RpL3", "RpL35A", "RpS14a", "RpS5b", "RpS10b", "RpL6", "RpL18", "RpS24", "RpL34a", "RpL15", "RpL7A", "RpS6", "RpS7", "RpLP0-like", "RpS11", "RpS28b", "RpL13", "RpL8", "eIF3m", "RpL9", "RpL21", "RpL23A", "RpS14b", "RpL37a", "RpL27", "RpL24-like", "RpL35", "RpS2", "RpS18", "RpS21", "RpS29", "eIF4H1", "RpL5", "eRF1", "RpL17", "RpS9…
rhabdomere development (GO:0042052)	0.00329731	0.0877083	0.431708	0.680999	1.71228	21	c("Cam", "tsr", "Rab11", "Rac1")
negative regulation of cellular response to insulin stimulus (GO:1900077)	0.00382459	0.0912999	0.431708	0.708101	1.70201	18	c("mts", "SkpA", "Pp2A-29B", "Cul1", "Ptp61F", "Roc1a", "sgg")
negative regulation of insulin receptor signaling pathway (GO:0046627)	0.00382459	0.0912999	0.431708	0.708101	1.70201	18	c("mts", "SkpA", "Pp2A-29B", "Cul1", "Ptp61F", "Roc1a", "sgg")
neuroblast division (GO:0055057)	0.00301634	0.0843013	0.431708	0.645297	1.69908	26	c("mts", "Cdk1", "Galphai", "Ggamma1", "Gbeta13F", "par-6", "aPKC", "pins")
histone acetylation (GO:0016573)	0.0026904	0.0820965	0.431708	0.572094	1.69585	51	c("Caf1-55", "Chrac-14", "san", "MRG15", "wds", "pont", "Taf12", "Hat1", "DMAP1", "Gas41", "Ing5", "Taf10b", "rept", "e(y)1", "YL-1", "nej")
chromatin remodeling (GO:0006338)	0.00215754	0.0743952	0.431708	0.550809	1.69318	62	c("Act5C", "Hel25E", "Nlp", "Caf1-55", "CtBP", "Su(var)205", "Chrac-14", "Top1", "HmgD", "Snr1", "wds", "Mi-2", "pont", "Bap111", "rept", "pho", "Dsp1", "CG40228", "Mapmodulin", "tna", "ash2", "Nup153")
positive regulation of proteasomal ubiquitin-dependent protein catabolic process (GO:0032436)	0.00426483	0.0959611	0.407018	0.704373	1.69305	18	c("SkpA", "Pomp", "CkIalpha", "Cul1", "wds", "Roc1a", "sgg", "dco", "Apc2")
positive regulation of proteasomal protein catabolic process (GO:1901800)	0.00485489	0.0985198	0.407018	0.681065	1.69166	20	c("SkpA", "Pomp", "CkIalpha", "Cul1", "wds", "Roc1a", "sgg", "dco", "Apc2")
plasma membrane bounded cell projection assembly (GO:0120031)	0.00484795	0.0985198	0.407018	0.651909	1.6873	25	c("tsr", "ctp", "Rac1", "pnut", "Sep1", "Rap1", "Sep2", "ena", "Sep5", "sn")
mitotic cell cycle, embryonic (GO:0045448)	0.00348601	0.0877155	0.431708	0.710604	1.68654	17	c("smt3", "borr", "CycB", "CycB3", "Tlk")
regulation of lamellipodium assembly (GO:0010591)	0.0099812	0.15879	0.38073	0.734151	1.6827	14	c("tsr", "Rac1", "Cdc42", "ena", "par-6", "Tm1", "Arp3", "aPKC")
positive regulation of axon guidance (GO:1902669)	0.00347024	0.0877155	0.431708	0.770783	1.67528	12	c("chic", "Rac1")
calcium-mediated signaling (GO:0019722)	0.00273361	0.0820965	0.431708	0.782715	1.67078	11	c("Cam", "Galphai", "CG17493")
negative regulation of signal transduction (GO:0009968)	0.000600554	0.031062	0.477271	0.512275	1.66711	97	c("Cam", "mts", "SkpA", "gro", "lwr", "CkIalpha", "Ras85D", "Pp2A-29B", "Cul1", "Ptp61F", "Mlf", "Roc1a", "sgg", "HDAC1", "Pka-C1", "insv", "Socs36E", "BI-1", "AP-1mu", "Gprk1", "Pp4-19C", "UbcE2M", "Smr", "PPP4R2r", "STUB1", "Vps4", "krz", "Su(fu)", "Apc2", "shrb")
regulation of nucleobase-containing compound metabolic process (GO:0019219)	0.0122534	0.167764	0.38073	0.778462	1.6518	10	c("sqd", "Hrb27C", "Hrb98DE")
DNA repair (GO:0006281)	0.00420965	0.0959611	0.407018	0.556031	1.64829	50	c("Tctp", "ben", "Caf1-55", "CycG", "Uev1A", "CkIalpha", "Snr1", "Nipped-B", "CG5181", "RfC38")
regulation of protein serine/threonine kinase activity (GO:0071900)	0.00792239	0.141841	0.38073	0.732678	1.64135	13	c("CycG", "CycB", "Rac1", "CycB3", "Rho1", "CycD")
chromatin assembly (GO:0031497)	0.00497361	0.0985198	0.407018	0.698426	1.6374	16	c("Df31", "Caf1-55", "His4r", "Su(var)205")
actomyosin contractile ring organization (GO:0044837)	0.00497361	0.0985198	0.407018	0.698255	1.637	16	c("tsr", "chic", "bnk", "polo", "pnut", "sti", "scra", "Det", "nuf", "dah")
proteolysis involved in cellular protein catabolic process (GO:0051603)	0.0111945	0.162845	0.38073	0.61386	1.6365	27	c("Prosbeta6", "Prosbeta3", "Prosbeta5", "Prosalpha6", "Prosalpha5", "Prosbeta1", "Prosbeta7", "Prosalpha4", "Prosalpha7", "Prosbeta4", "Nedd8")
actomyosin contractile ring assembly (GO:0000915)	0.00890358	0.149867	0.38073	0.680355	1.63532	18	c("tsr", "chic", "bnk", "polo", "pnut", "Rho1", "sti", "scra", "Det", "nuf", "dah")
cellular response to ionizing radiation (GO:0071479)	0.0169213	0.194916	0.352488	0.769818	1.63346	10	c("Tctp", "Chrac-14", "Stat92E")
internal peptidyl-lysine acetylation (GO:0018393)	0.00512676	0.0994378	0.407018	0.575745	1.63336	40	c("Caf1-55", "Chrac-14", "san", "MRG15", "wds", "pont", "DMAP1", "Gas41", "rept", "YL-1", "nej")
regulation of mitotic cell cycle (GO:0007346)	0.00307867	0.0843013	0.431708	0.519402	1.63099	73	c("14-3-3epsilon", "Ran", "SkpA", "Caf1-55", "Rcc1", "Cdk1", "CycG", "CycB", "CycB3", "Aos1", "Stlk", "ago", "lic", "mad2", "CycD", "mbt", "hpo", "Pp4-19C", "Smr")
nuclear export (GO:0051168)	0.0118958	0.165298	0.38073	0.655848	1.62903	20	c("sqd", "Ran", "SF2", "U2af50", "RanGAP")
positive regulation of cell cycle (GO:0045787)	0.00901457	0.149867	0.38073	0.617568	1.62607	26	c("SkpA", "CycG", "CycB", "CycB3", "CSN5", "koko", "Skp2", "CycD", "SNF4Agamma", "twe", "CG16903", "CycC", "CycA")
protein stabilization (GO:0050821)	0.010461	0.159659	0.38073	0.636672	1.61899	22	c("Mlf", "alien", "CSN5", "CSN8", "CSN4", "CSN6", "Usp47", "Cdc37", "CSN7", "Snx3", "CSN1b", "Sgt1", "CSN3", "ric8a")
positive regulation of axon extension (GO:0045773)	0.0204222	0.218541	0.352488	0.762965	1.61892	10	c("chic", "Rac1")
histone modification (GO:0016570)	0.00432907	0.0959611	0.407018	0.512831	1.61728	76	c("Caf1-55", "Chrac-14", "aurB", "san", "borr", "MRG15", "ball", "Tlk", "Art1", "wds", "HDAC1", "pont", "Incenp", "DMAP1", "Gas41", "rept", "not", "YL-1", "lid", "Kdm4A")
assembly of actomyosin apparatus involved in cytokinesis (GO:0000912)	0.00980897	0.15879	0.38073	0.679117	1.61181	17	c("tsr", "chic", "bnk", "polo", "pnut", "sti", "scra", "Det", "nuf", "dah")
asymmetric protein localization (GO:0008105)	0.0109699	0.162111	0.38073	0.587198	1.60972	32	c("Galphai", "Vha26", "Smn", "Ggamma1", "Gbeta13F", "pyd", "bora", "par-6", "aPKC", "pins", "dlg1")
rRNA metabolic process (GO:0016072)	0.0164484	0.194916	0.352488	0.599853	1.60851	28	c("Parp", "CG1542", "brat", "CG6712", "RpS7", "RpLP0-like", "Nnp-1", "l(3)07882", "Nop60B", "nop5", "CG1789", "bys", "LTV1")
apical protein localization (GO:0045176)	0.0266524	0.250641	0.352488	0.698752	1.60157	14	c("Vha26", "Ggamma1", "Gbeta13F", "pyd", "par-6", "aPKC")
RNA splicing (GO:0008380)	0.0152275	0.189025	0.38073	0.662113	1.59147	18	c("B52", "x16", "U2af50", "mago", "CG7483", "snf", "U2af38", "fl(2)d", "RnpS1", "Rbp1", "tsu")
ncRNA processing (GO:0034470)	0.0144614	0.184432	0.38073	0.575763	1.59009	34	c("Ars2", "CG1542", "CG6712", "RpS7", "RpLP0-like", "Nnp-1", "l(3)07882", "Nop60B", "nop5", "IntS3", "Cbp20", "CG1789", "Tailor", "bys", "LTV1", "loqs", "Cbp80", "Mat89Ba", "CG11920")
autophagic cell death (GO:0048102)	0.0339418	0.278181	0.321776	0.692397	1.587	14	c("Cam", "ctp", "hdc", "BI-1")
compound eye photoreceptor development (GO:0042051)	0.0179164	0.200801	0.352488	0.547174	1.5867	44	c("Cam", "tsr", "lola", "Rab11", "Rac1")
nucleosome organization (GO:0034728)	0.014322	0.184432	0.38073	0.566142	1.5859	37	c("Df31", "Caf1-55", "His4r", "Chrac-14", "MRG15", "Snr1", "Mi-2", "pont", "Gas41", "rept")
germline stem cell asymmetric division (GO:0098728)	0.0167836	0.194916	0.352488	0.658774	1.58345	18	c("eff", "eIF4A", "aurB", "Ote", "mad2", "egg", "ALiX", "shrb", "loqs")
actin filament organization (GO:0007015)	0.00900043	0.149867	0.38073	0.528092	1.58302	55	c("tsr", "chic", "Smn", "bnk", "Rac1", "Rho1", "Cdc42", "ena", "Tm1", "Dcp-1", "sn", "Hip1", "btsz", "RhoBTB", "capt")
mRNA cis splicing, via spliceosome (GO:0045292)	0.0375865	0.281614	0.321776	0.688739	1.57862	14	c("B52", "SF2", "x16", "lark", "snRNP-U1-C", "Rsf1", "CG2685", "CG14230")
protein-DNA complex assembly (GO:0065004)	0.0380421	0.281614	0.321776	0.688625	1.57836	14	c("Df31", "Caf1-55", "His4r", "Iswi")
regulation of RNA metabolic process (GO:0051252)	0.0178951	0.200801	0.352488	0.656545	1.57809	18	c("sqd", "Hrb27C", "Parp", "Hrb98DE", "snRNP-U1-70K", "Hrb87F", "loqs")
regulation of cell cycle process (GO:0010564)	0.0161197	0.194902	0.352488	0.586225	1.57753	29	c("14-3-3epsilon", "CycG", "aurB", "CycB", "CG17493", "CycB3", "ago", "CycD", "sti", "scra", "nej")
positive regulation of filopodium assembly (GO:0051491)	0.0181174	0.200801	0.352488	0.65467	1.57358	18	c("chic", "Rac1", "Cdc42", "ena", "par-6", "Arp3", "aPKC", "kra")
wound healing (GO:0042060)	0.0242156	0.234841	0.352488	0.581834	1.56019	28	c("chic", "Idgf6", "Idgf4", "Rho1", "Eb1", "Cdc42", "Stam", "holn1", "sn", "glo")
nucleosome assembly (GO:0006334)	0.0221089	0.226191	0.352488	0.694335	1.55545	13	c("Df31", "Caf1-55", "His4r", "CG8223", "XNP", "Iswi")
proteasomal protein catabolic process (GO:0010498)	0.0149023	0.187487	0.38073	0.516859	1.5536	56	c("wech", "Prosbeta6", "Prosbeta3", "Prosbeta5", "Prosalpha6", "Prosalpha5", "Prosbeta1", "gus", "Prosbeta7", "Rpt4", "Pomp", "Ubc4", "Prosalpha4", "Prosalpha7", "Uch-L5", "Rpn12", "Prosbeta4", "brat")
activation of protein kinase activity (GO:0032147)	0.0156592	0.191826	0.352488	0.65453	1.55346	17	c("Rac1", "Stlk", "lic", "bora", "mbt", "hpo", "Atg13", "Pak", "Tao")
transcription initiation from RNA polymerase II promoter (GO:0006367)	0.0169583	0.194916	0.352488	0.551585	1.55322	39	c("TfIIA-S", "TfIIFalpha", "Taf12", "TfIIA-L", "Gas41", "TfIIFbeta", "Taf7", "Taf10b", "M1BP", "e(y)1", "MED1", "MED4", "Trf2", "Rpb7", "Taf13", "MED6", "RpII15", "Tfb4", "Taf11", "Trf")
ribosome assembly (GO:0042255)	0.023629	0.234027	0.352488	0.563384	1.55029	33	c("Non3", "RpL10", "RpL3", "RpS14a", "RpS5b", "RpS10b", "RpL6", "CG6712", "RpLP0-like", "RpS28b", "RpL23A", "RpS14b", "RpL24-like", "mRpS11", "ppan", "mRpS7")
regulation of mitotic nuclear division (GO:0007088)	0.0209661	0.219124	0.352488	0.574936	1.54715	29	c("14-3-3epsilon", "CycG", "CycB", "fzy", "CycB3", "Z600", "ago", "mad2", "CycD")
regulation of macromolecule metabolic process (GO:0060255)	0.0107784	0.16185	0.38073	0.494549	1.54668	71	c("sqd", "Hrb27C", "B52", "SF2", "Cdk1", "x16", "jigr1", "nmo", "Srp54", "Hrb98DE", "rl", "Ibf2", "ssp")
female germ-line stem cell asymmetric division (GO:0048132)	0.0303431	0.264013	0.352488	0.664696	1.54325	15	c("eff", "eIF4A", "aurB", "Ote", "egg", "ALiX", "shrb", "loqs")
transcription from RNA polymerase II promoter (GO:0006366)	0.00893782	0.149867	0.38073	0.491251	1.54259	73	c("TfIIA-S", "TfIIFalpha", "Taf12", "TfIIA-L", "Gas41", "spt4", "TfIIFbeta", "Su(Tpl)", "Taf7", "Taf10b", "CG40228", "RpII18", "RpII215", "Rpb11", "e(y)1", "RpII140", "Spt5", "MED1", "MED4", "Trf2", "Rpb7", "Rpb12", "Taf13", "Dref", "MED6", "RpII15", "Tfb4", "MED11", "Cdk12", "MED10", "Taf11", "RpII33", "Trf", "grau", "Nelf-E", "PCID2", "Cdk9", "TfIIB")
cell cycle comprising mitosis without cytokinesis (GO:0033301)	0.0229712	0.232458	0.352488	0.709137	1.5413	12	c("smt3", "CycB", "CycB3")
histone exchange (GO:0043486)	0.0290493	0.26077	0.352488	0.634333	1.53946	19	c("Chrac-14", "CG8223", "MRG15", "pont", "Hat1", "Gas41", "rept", "YL-1")
positive regulation of chromatin silencing (GO:0031937)	0.0256908	0.244063	0.352488	0.640195	1.53879	18	c("Su(var)205", "Ibf2", "Bsg25A", "egg", "Elba3", "scny", "HP1c", "CoRest", "Ibf1", "Su(var)3-3", "Panx")
ubiquitin-dependent protein catabolic process (GO:0006511)	0.0100629	0.15879	0.38073	0.470124	1.53775	100	c("wech", "SkpA", "eff", "UbcE2H", "Prosbeta6", "Prosbeta3", "Prosbeta5", "Prosalpha6", "Prosalpha5", "Prosbeta1", "gus", "Prosbeta7", "Rpt4", "Pomp", "Ubc4", "Prosalpha4", "Prosalpha7", "Uch-L5", "Rpn12", "Prosbeta4", "CG8974", "Roc1a")
RNA export from nucleus (GO:0006405)	0.0250578	0.240504	0.352488	0.564623	1.53754	31	c("sqd", "Hel25E", "SF2", "mago", "Torsin", "Nup153", "Nup62", "CG18178", "sta", "Cbp80", "Mat89Ba", "tsu", "thoc5", "e(y)2", "PCID2", "mbo", "tex")
protein import into nucleus (GO:0006606)	0.0194823	0.210907	0.352488	0.546922	1.53461	38	c("smt3", "Ran", "Ntf-2", "Rcc1", "lwr", "Nxt1", "Ras85D", "Tnpo")
positive regulation of plasma membrane bounded cell projection assembly (GO:0120034)	0.0312667	0.265683	0.321776	0.631126	1.53168	19	c("chic", "Rac1", "Cdc42", "ena", "par-6", "Arp3", "aPKC", "kra")
cellular response to transforming growth factor beta stimulus (GO:0071560)	0.0272282	0.253495	0.352488	0.703227	1.52845	12	c("smt3", "lwr", "Cdc42", "Mad")
negative regulation of neural precursor cell proliferation (GO:2000178)	0.0296903	0.26077	0.352488	0.568762	1.52514	28	c("mts", "Bap60", "polo", "Snr1", "brat", "UQCR-14", "MED4", "MED27", "MED6", "mor", "MED11", "MED10")
negative regulation of neuroblast proliferation (GO:0007406)	0.0296903	0.26077	0.352488	0.568762	1.52514	28	c("mts", "Bap60", "polo", "Snr1", "brat", "UQCR-14", "MED4", "MED27", "MED6", "mor", "MED11", "MED10")
syncytial blastoderm mitotic cell cycle (GO:0035186)	0.0236036	0.234027	0.352488	0.713888	1.52386	11	c("smt3", "CycB", "CycB3")
positive regulation of protein serine/threonine kinase activity (GO:0071902)	0.0590621	0.331246	0.321776	0.664597	1.52328	14	c("smt3", "Rac1", "Rho1", "koko", "CG16903", "CycC")
mRNA export from nucleus (GO:0006406)	0.0333386	0.278181	0.321776	0.587992	1.52187	25	c("sqd", "Hel25E", "Nxt1", "mago", "Nup93-1", "CG18178", "Cbp80", "tsu", "thoc5", "e(y)2", "PCID2", "mbo", "tex", "Nup93-2", "thoc7", "ZC3H3", "tho2", "Nup160")
negative regulation of stem cell proliferation (GO:2000647)	0.0365682	0.281614	0.282013	0.563065	1.52166	30	c("mts", "Bap60", "polo", "Snr1", "brat", "UQCR-14", "Pez", "MED4", "MED27", "MED6", "mor", "MED11", "MED10")
protein complex subunit organization (GO:0071822)	0.0406627	0.281614	0.276501	0.638997	1.51659	17	c("Cam", "HIP-R", "Gp210", "Nup93-1", "Nup153")
Rho protein signal transduction (GO:0007266)	0.0352582	0.278181	0.321776	0.623988	1.51436	19	c("Rac1", "Rho1", "Cdc42", "RhoGDI", "mbt", "RhoGAP19D", "RhoBTB", "Pak", "cta", "RhoGAPp190", "Mtl")
regulation of cell cycle (GO:0051726)	0.0117967	0.165298	0.38073	0.472665	1.51201	89	c("Ran", "Caf1-55", "Rcc1", "Cdk1", "CycG", "CycB", "CycB3", "Aos1", "Tlk", "CSN5", "mnb", "Stlk", "Sep2", "Skp2", "lic", "mad2", "CycD", "Ing5", "mbt", "hpo", "Pp4-19C", "Stam", "Sep5", "Smr", "SNF4Agamma", "CG5003", "Dp", "twe", "elgi", "pum", "Pak", "Tao", "Dref", "CycA")
positive regulation of neuron maturation (GO:0014042)	0.0391697	0.281614	0.321776	0.71106	1.50878	10	c("ctp", "Cul1", "Arf79F", "Roc1a")
positive regulation of neuron remodeling (GO:1904801)	0.0391697	0.281614	0.321776	0.71106	1.50878	10	c("ctp", "Cul1", "Arf79F", "Roc1a")
positive regulation of canonical Wnt signaling pathway (GO:0090263)	0.034965	0.278181	0.287857	0.565785	1.50833	27	c("mts", "CtBP", "Ssdp", "flw", "Pp1alpha-96A", "gish", "pont", "Usp47", "dco", "nej")
positive regulation of response to wounding (GO:1903036)	0.0412938	0.281614	0.321776	0.649489	1.50795	15	c("chic", "Rac1", "Rho1", "rl", "Cdc42", "holn1", "Mtl", "Pkn")
protein phosphorylation (GO:0006468)	0.00559768	0.104229	0.407018	0.447248	1.50644	127	c("Cam", "Cdk1", "aurB", "borr", "nmo", "CkIalpha", "Lk6", "polo", "ball", "gish", "Ptp61F", "Tlk", "sgg", "Src64B", "Btk29A", "mnb", "rl", "Pka-C1", "Incenp", "lic", "mbt", "CG17528", "hpo", "Gprk1", "Haspin", "aPKC", "sti", "dco", "for")
wing disc dorsal/ventral pattern formation (GO:0048190)	0.0308562	0.265683	0.352488	0.537047	1.50439	37	c("CG1943", "14-3-3epsilon", "mts", "nmo", "CG8149", "Su(Tpl)", "Su(H)", "capt", "Psn", "AnxB9")
gonad development (GO:0008406)	0.0406162	0.281614	0.266351	0.552192	1.50369	31	c("tsr", "lola", "SmB", "pim")
regulation of defense response (GO:0031347)	0.0407523	0.281614	0.321776	0.670993	1.50316	13	c("akirin", "Rm62", "me31B")
positive regulation of mitotic cell cycle (GO:0045931)	0.0313911	0.265683	0.321776	0.702948	1.50051	11	c("ben", "SkpA", "twe")
gastrulation (GO:0007369)	0.0440061	0.284511	0.266351	0.639745	1.49983	16	c("CG13427", "Ras85D", "Z600", "Ggamma1", "Gbeta13F", "krz", "cta")
neuron maturation (GO:0042551)	0.041958	0.281614	0.261664	0.560169	1.49336	27	c("chic", "SkpA", "eff", "Stam", "Dcp-1", "Drice", "Vps4", "shrb")
neuron remodeling (GO:0016322)	0.041958	0.281614	0.261664	0.560169	1.49336	27	c("chic", "SkpA", "eff", "Stam", "Dcp-1", "Drice", "Vps4", "shrb")
Ras protein signal transduction (GO:0007265)	0.0210015	0.219124	0.352488	0.500791	1.49094	52	c("Rab35", "Rab11", "Rab2", "Rac1", "Ras85D", "Rab8", "Arf79F", "Rho1", "drk", "Rap1", "Cdc42", "RhoGDI", "mbt", "RhoGAP19D", "RhoBTB", "Rap2l", "Pak", "cno", "cta", "RhoGAPp190", "Mtl")
cilium organization (GO:0044782)	0.0379363	0.281614	0.287857	0.641804	1.4901	15	c("ctp", "pnut", "Sep1", "Sep2", "Sep5")
mRNA-containing ribonucleoprotein complex export from nucleus (GO:0071427)	0.0412979	0.281614	0.271289	0.613715	1.48942	19	c("sqd", "Hel25E", "mago", "CG18178", "Cbp80", "tsu", "thoc5", "e(y)2", "PCID2", "mbo", "tex")
regulation of photoreceptor cell differentiation (GO:0046532)	0.0412979	0.281614	0.271289	0.613001	1.48769	19	c("eff", "pAbp", "Ras85D", "rl", "tgo", "sdk", "neur")
actin cytoskeleton reorganization (GO:0031532)	0.0412979	0.281614	0.271289	0.612958	1.48759	19	c("Rab11", "Rac1", "Rho1", "Cdc42", "pod1", "RhoBTB", "Mtl", "nuf", "Pkn", "CG32264")
dorsal/ventral pattern formation, imaginal disc (GO:0007450)	0.0286474	0.26077	0.352488	0.527842	1.48636	39	c("CG1943", "14-3-3epsilon", "mts", "nmo", "CG8149", "Su(Tpl)", "Su(H)", "capt", "Psn", "AnxB9")
DNA damage checkpoint (GO:0000077)	0.0483619	0.300166	0.257206	0.700395	1.48615	10	c("14-3-3epsilon", "timeout")
proteasome-mediated ubiquitin-dependent protein catabolic process (GO:0043161)	0.0126771	0.169228	0.38073	0.456588	1.48589	97	c("wech", "eff", "Prosbeta6", "Prosbeta3", "Prosbeta5", "Prosalpha6", "Prosalpha5", "Prosbeta1", "gus", "Prosbeta7", "Rpt4", "Pomp", "Ubc4", "Prosalpha4", "fzy", "Prosalpha7", "Uch-L5", "Rpn12", "CG14317", "Prosbeta4", "Roc1a", "brat", "ago", "Skp2", "Rad23", "Prosbeta2")
regulation of transcription initiation from RNA polymerase II promoter (GO:0060260)	0.0439394	0.284511	0.266351	0.647054	1.48307	14	c("B52", "SF2", "x16", "Srp54", "Rsf1")
DNA-templated transcriptional preinitiation complex assembly (GO:0070897)	0.0419075	0.281614	0.321776	0.681605	1.48146	12	c("TfIIA-S", "Taf12", "Taf7", "M1BP", "Trf2", "MED6", "Taf11", "TAF1B", "Trf")
chromosome condensation (GO:0030261)	0.0347705	0.278181	0.287857	0.526023	1.48124	39	c("SkpA", "Top1", "aurB", "ball", "Nipped-B", "HDAC1", "Mi-2", "Top2", "baf", "Incenp", "prod", "Yeti", "mod(mdg4)", "SMC2")
hemocyte migration (GO:0035099)	0.0444104	0.285145	0.266351	0.659011	1.47632	13	c("Rac1", "Ras85D", "Rho1", "Rap1", "Cdc42", "sn", "Mtl")
ATP-dependent chromatin remodeling (GO:0043044)	0.0429185	0.283384	0.261664	0.56991	1.47507	25	c("CtBP", "MRG15", "Snr1", "Mi-2", "pont", "Gas41", "rept", "YL-1", "Iswi")
establishment of spindle orientation (GO:0051294)	0.0527066	0.312547	0.234393	0.586408	1.47444	21	c("Ran", "Galphai", "ctp", "aPKC", "pins", "dlg1", "nudE", "cno")
negative regulation of smoothened signaling pathway (GO:0045879)	0.0549777	0.322006	0.234393	0.611762	1.47045	18	c("gro", "CkIalpha", "sgg", "HDAC1", "Pka-C1", "Pp4-19C", "UbcE2M", "PPP4R2r", "Su(fu)")
salivary gland cell autophagic cell death (GO:0035071)	0.0550847	0.322006	0.227987	0.576895	1.46698	22	c("Cam", "ctp", "hdc", "BI-1", "rept")
positive regulation of small GTPase mediated signal transduction (GO:0051057)	0.0490046	0.302141	0.252961	0.654806	1.4669	13	c("14-3-3epsilon", "smt3", "Slmap", "Fgop2", "ave")
regulation of neuron remodeling (GO:1904799)	0.050536	0.306003	0.248911	0.653248	1.46341	13	c("ctp", "Cul1", "hdc", "Arf79F", "Roc1a")
positive regulation of MAPK cascade (GO:0043410)	0.060241	0.33186	0.224966	0.615511	1.46085	17	c("smt3", "Ras85D", "drk", "Cdc37", "M1BP")
negative regulation of hippo signaling (GO:0035331)	0.060241	0.33186	0.224966	0.614085	1.45746	17	c("mts", "Pp2A-29B", "wap", "mnb", "Slmap", "Fgop2")
regulation of filopodium assembly (GO:0051489)	0.0615385	0.33649	0.213928	0.545728	1.45486	27	c("chic", "Rac1", "Rho1", "Cdc42", "ena", "par-6", "Arp3", "aPKC", "kra")
morphogenesis of embryonic epithelium (GO:0016331)	0.034398	0.278181	0.271289	0.455516	1.45061	82	c("kuk", "chic", "lwr", "Rab11", "Rac1", "Ras85D", "yrt", "arm", "Rho1", "Ggamma1", "Src64B", "Btk29A", "Rap1", "alph", "Cdc42", "pyd", "ena", "Mad")
regulation of plasma membrane bounded cell projection assembly (GO:0120032)	0.0651515	0.34343	0.216543	0.631131	1.44658	14	c("tsr", "Rho1", "ena", "Tm1")
protein dephosphorylation (GO:0006470)	0.0469169	0.295133	0.24134	0.491189	1.4465	48	c("mts", "flw", "janA", "Pp1alpha-96A", "Ublcp1", "Pp2A-29B", "Ptp61F", "alph", "CG17746", "Pp4-19C", "Pgam5", "PPP4R2r", "Dd", "twe", "CG7115", "Ptpmeg2")
negative regulation of JNK cascade (GO:0046329)	0.0641026	0.34343	0.2114	0.574837	1.44535	21	c("SkpA", "flw", "Ptp61F", "sgg", "alph", "ics", "PSR")
positive regulation of Wnt signaling pathway (GO:0030177)	0.0500695	0.306003	0.237794	0.524926	1.44446	33	c("mts", "CtBP", "Ssdp", "flw", "Pp1alpha-96A", "gish", "pont", "Usp47", "dco", "nej")
axon development (GO:0061564)	0.0568336	0.322006	0.21925	0.496236	1.43899	44	c("tsr", "ben", "lola", "fax", "Rac1", "CSN5", "Cdc42", "Nrt", "ena", "Hsc70-4", "Arp3")
canonical Wnt signaling pathway (GO:0060070)	0.0666667	0.34343	0.213928	0.627579	1.43843	14	c("flw", "Pp1alpha-96A", "arm", "pygo")
nucleocytoplasmic transport (GO:0006913)	0.0689127	0.344716	0.2114	0.639744	1.43316	13	c("Ntf-2", "Nxt1", "U2af50", "RanGAP", "Mapmodulin")
phosphorylation (GO:0016310)	0.011739	0.165298	0.38073	0.425338	1.43315	130	c("Cam", "Cyt-c-p", "Cdk1", "aurB", "nmo", "CkIalpha", "Lk6", "polo", "ball", "gish", "Tlk", "sgg", "Src64B", "wal", "Btk29A", "mnb", "rl", "Pka-C1", "lic", "mbt", "CG17528", "hpo", "Gprk1", "Haspin", "aPKC", "sti", "dco", "for")
positive regulation of protein kinase activity (GO:0045860)	0.0701001	0.346992	0.202072	0.553054	1.43144	25	c("Rac1", "Rho1", "Src64B", "Stlk", "Cdc42", "lic", "bora", "mbt", "hpo", "Atg13", "Pak", "Tao", "Abi")
cellular protein modification process (GO:0006464)	0.00660124	0.120505	0.407018	0.407594	1.42936	191	c("Cam", "smt3", "mts", "Cdk1", "lwr", "aurB", "nmo", "CkIalpha", "Lk6", "polo", "flw", "Pp1alpha-96A", "Ublcp1", "Pp2A-29B", "ball", "gish", "Tlk", "sgg", "Src64B", "Btk29A", "mnb", "rl", "alph", "Pka-C1", "CG17746", "lic", "mbt", "CG17528", "hpo", "Gprk1", "Pp4-19C", "Haspin", "Pgam5", "UbcE2M", "aPKC", "PPP4R2r", "sti", "dco")
adherens junction maintenance (GO:0034334)	0.0686427	0.344716	0.213928	0.672624	1.42723	10	c("Rab11", "Rac1", "Rho1", "rl", "p120ctn", "RhoGAP5A", "Rac2", "shi")
regulation of nuclear division (GO:0051783)	0.0722714	0.350441	0.202072	0.587599	1.42604	19	c("14-3-3epsilon", "CycG", "CycB", "CycB3", "ago", "CycD")
DNA-templated transcription, initiation (GO:0006352)	0.0570236	0.322006	0.222056	0.506352	1.42585	39	c("TfIIA-S", "TfIIFalpha", "Taf12", "TfIIA-L", "Gas41", "TfIIFbeta", "Taf7", "Taf10b", "e(y)1", "MED1", "MED4", "Trf2", "Rpb7", "Taf13", "RpII15", "Tfb4", "Taf11", "Trf")
lipid homeostasis (GO:0055088)	0.0667678	0.34343	0.213928	0.607898	1.42517	16	c("smt3", "Aps", "Npc2a")
positive regulation of immune response (GO:0050778)	0.0783476	0.357557	0.190023	0.566683	1.42485	21	c("akirin", "Pp1alpha-96A", "Hat1", "PDCD-5", "DMAP1", "EMRE")
regulation of histone methylation (GO:0031060)	0.0659341	0.34343	0.21925	0.666973	1.42372	11	c("Su(var)205", "HDAC1", "Yeti")
response to light stimulus (GO:0009416)	0.0722714	0.350441	0.202072	0.58616	1.42255	19	c("14-3-3epsilon", "mts", "Kap-alpha3", "dco", "nonA")
nuclear-transcribed mRNA catabolic process (GO:0000956)	0.0770308	0.357557	0.190023	0.530475	1.42247	28	c("sqd", "Pabp2", "CG2091", "RpLP0-like", "smg", "DCP1", "pix", "pum", "Rpb7", "Trf4-1", "Cbp80", "Trf4-2", "tsu")
positive regulation of wound healing (GO:0090303)	0.0659341	0.34343	0.21925	0.665712	1.42103	11	c("Rac1", "Rho1", "rl", "Cdc42", "holn1", "Mtl", "Pkn")
establishment of mitotic spindle localization (GO:0040001)	0.0802817	0.357618	0.186433	0.550114	1.42054	24	c("Ran", "ctp", "Eb1", "aPKC", "pins", "dlg1", "nudE", "cno", "ric8a")
negative regulation of neurogenesis (GO:0050768)	0.0598053	0.33186	0.216543	0.516212	1.42048	33	c("mts", "Bap60", "polo", "Snr1", "hdc", "brat", "UQCR-14", "MED4", "MED27", "MED6", "mor", "MED11", "MED10")
photoreceptor cell development (GO:0042461)	0.0797721	0.357618	0.188204	0.564839	1.42021	21	c("ben", "Ras85D", "yrt", "CSN8", "Bsg")
defense response to bacterium (GO:0042742)	0.0477941	0.298633	0.227987	0.450757	1.41936	75	c("ben", "akirin", "CG13551", "Nxt1", "Uev1A", "cathD", "Ars2", "Pp1alpha-96A", "Vap33", "GstO2", "CSN8", "Hat1", "PDCD-5", "Npc2a", "EMRE")
ribosomal large subunit assembly (GO:0000027)	0.0759312	0.357557	0.193813	0.571092	1.41851	20	c("Non3", "RpL10", "RpL3", "RpL6", "CG6712", "RpLP0-like", "RpL23A", "RpL24-like", "ppan")
lymph gland development (GO:0048542)	0.0798319	0.357618	0.186433	0.528938	1.41835	28	c("lolal", "lola", "Tnpo", "CG8149", "prod", "Noa36", "CTPsyn", "RpS21")
larval lymph gland hemopoiesis (GO:0035167)	0.0797721	0.357618	0.188204	0.563575	1.41703	21	c("lolal", "lola", "Tnpo", "CG8149", "Noa36", "CTPsyn")
regulation of Ras protein signal transduction (GO:0046578)	0.0647383	0.34343	0.206588	0.505778	1.4168	37	c("14-3-3epsilon", "smt3", "Lk6", "Ptp61F", "alph", "ArfGAP1", "Akap200", "Slmap", "MESR4", "Fgop2", "ave")
RNA processing (GO:0006396)	0.0830986	0.364928	0.183024	0.526467	1.41672	29	c("B52", "x16", "U2af50", "mago", "CG7483", "spt4", "snf", "Spt5", "BCAS2", "U2af38", "RnpS1")
protein modification by small protein removal (GO:0070646)	0.06639	0.34343	0.204295	0.508447	1.41287	35	c("smt3", "Uch-L5", "alien", "CSN5", "CSN8", "eIF3f1", "CSN4", "CSN6", "Usp47", "CSN7", "not", "Usp16-45", "scny", "CSN1b")
positive regulation of innate immune response (GO:0045089)	0.0781711	0.357557	0.193813	0.58128	1.41071	19	c("akirin", "Pp1alpha-96A", "Hat1", "PDCD-5", "DMAP1", "EMRE")
sensory perception of mechanical stimulus (GO:0050954)	0.0878788	0.373776	0.184706	0.612678	1.40428	14	c("Cam", "Rac1", "Eb1", "Cdc42")
oogenesis (GO:0048477)	0.0241568	0.234841	0.352488	0.408487	1.40264	158	c("sesB", "sqd", "mts", "eff", "eIF4A", "Top1", "aurB", "ctp", "pAbp", "retn", "Rab11", "BEAF-32", "mago", "arm", "Sry-delta", "Hrb98DE", "sgg", "HDAC1", "Src64B", "CSN5", "Btk29A", "Ote", "CSN8", "brat", "Cdc42", "Pka-C1", "Rack1", "Sxl", "mip40", "snf", "yps", "egg", "Pfdn2", "Tm1", "Dcp-1", "mod(mdg4)", "snRNP-U1-70K", "cact", "rtet", "capt", "kra", "ALiX", "squ", "shrb", "BicD", "Dp", "tgo", …
cilium assembly (GO:0060271)	0.0893939	0.373776	0.183024	0.61186	1.40241	14	c("ctp", "pnut", "Sep1", "Sep2", "Sep5")
gliogenesis (GO:0042063)	0.0779037	0.357557	0.190023	0.532458	1.40197	26	c("retn", "Rac1", "gish", "Rho1", "CSN5", "not", "dup", "XNP", "nej", "tgo", "poe", "how")
endocytic recycling (GO:0032456)	0.0895296	0.373776	0.183024	0.603803	1.40188	15	c("Rab35", "Rab11", "Rho1", "Snx3", "nuf", "Pldn", "Blos1", "Vps51", "Ubc6")
cortical cytoskeleton organization (GO:0030865)	0.0779037	0.357557	0.190023	0.532319	1.40161	26	c("Galphai", "Rab11", "Rac1", "Rho1", "Cdc42", "btsz", "scra", "Apc2", "Galphao", "Arpc4", "Abi", "Arpc2")
negative regulation of intracellular signal transduction (GO:1902532)	0.070442	0.346992	0.197822	0.502242	1.39938	36	c("mts", "Pp2A-29B", "wap", "Cul1", "Ptp61F", "mnb", "alph", "Slmap")
establishment of mitotic spindle orientation (GO:0000132)	0.077266	0.357557	0.195789	0.581737	1.39828	18	c("Ran", "ctp", "aPKC", "pins", "dlg1", "nudE", "cno")
establishment of synaptic vesicle localization (GO:0097480)	0.0858034	0.373776	0.190023	0.658455	1.39716	10	c("sesB", "Blos1", "shi")
regulation of protein localization (GO:0032880)	0.0864947	0.373776	0.186433	0.594896	1.39469	16	c("Ran", "Cdk1", "Galphai", "Ptp61F", "gw")
defense response to Gram-negative bacterium (GO:0050829)	0.0679095	0.344716	0.197822	0.473358	1.39311	47	c("akirin", "Nxt1", "cathD", "Ars2", "Pp1alpha-96A", "Vap33", "GstO2", "Hat1", "PDCD-5", "EMRE")
regulation of cyclin-dependent protein serine/threonine kinase activity (GO:0000079)	0.0802377	0.357618	0.191892	0.578613	1.39077	18	c("CycG", "CycB", "CycB3", "koko", "CycD", "CG16903", "CycC", "CycA")
protein polyubiquitination (GO:0000209)	0.0570687	0.322006	0.213928	0.463815	1.3907	54	c("ben", "wech", "eff", "UbcE2H", "Ubc2", "Uev1A", "Ubc4", "Mkrn1", "brat")
positive regulation of Ras protein signal transduction (GO:0046579)	0.0957746	0.374497	0.169571	0.537923	1.38905	24	c("14-3-3epsilon", "smt3", "Slmap", "RhoGEF4", "Fgop2", "ave")
cell junction maintenance (GO:0034331)	0.0989011	0.377364	0.176694	0.650423	1.38839	11	c("Rab11", "Rac1", "Rho1", "rl", "p120ctn", "RhoGAP5A", "Rac2", "shi")
regulation of wound healing (GO:0061041)	0.0866142	0.373776	0.190023	0.63859	1.38797	12	c("Rac1", "Rho1", "rl", "Cdc42", "holn1", "Mtl", "Pkn")
JNK cascade (GO:0007254)	0.0940171	0.374497	0.172324	0.551668	1.38709	21	c("Rac1", "drk", "Src64B", "Btk29A", "Cdc42", "pyd", "Pak", "cno", "Mtl")
intracellular protein transport (GO:0006886)	0.0428062	0.283384	0.237794	0.422933	1.3862	102	c("smt3", "Ran", "Ntf-2", "lwr", "Nxt1", "Rab35", "Rab11", "Rab2", "Arf102F", "Ras85D", "Tnpo", "Rab8", "Arf79F", "RanGAP", "exd", "Arp3", "Gp210", "Nup93-1", "Arl5", "Nup153", "Nup62", "milt", "Syx1A")
spermatogenesis (GO:0007283)	0.0554187	0.322006	0.2114	0.441282	1.38568	73	c("Hrb27C", "SmB", "ctp", "pAbp", "polo", "alien", "CSN5", "Mi-2", "Lam", "CSN4", "mip40", "CSN6", "mad2", "CSN7", "aPKC", "snRNP-U1-70K", "scra", "PAPLA1", "ALiX", "Iswi", "CSN1b", "twe", "Sf3a1", "Pdk1", "CSN3")
positive regulation of growth (GO:0045927)	0.0907821	0.373974	0.173748	0.505116	1.3847	32	c("14-3-3epsilon", "CycG", "Ras85D", "wap", "Nipped-B", "mnb", "CycD", "Torsin", "dco")
tracheal outgrowth, open tracheal system (GO:0007426)	0.0955994	0.374497	0.176694	0.59594	1.38362	15	c("lolal", "Rac1", "Ras85D")
stress-activated MAPK cascade (GO:0051403)	0.0968661	0.374497	0.169571	0.550132	1.38323	21	c("Rac1", "Src64B", "Btk29A", "Cdc42", "pyd", "lic", "Pak", "cno", "Mtl")
embryonic development via the syncytial blastoderm (GO:0001700)	0.0369515	0.281614	0.252961	0.411446	1.3821	125	c("lolal", "chic", "CtBP", "lwr", "scyl", "CycB", "Rab11", "Rac1", "Ras85D", "yrt", "arm", "Rho1", "Ggamma1", "drk", "Src64B", "wal", "Btk29A", "gw", "Rap1", "alph", "Bx42", "Cdc42", "pyd", "Bsg25A", "ena", "Hsc70-4", "Mad")
sister chromatid segregation (GO:0000819)	0.0914454	0.374497	0.17822	0.568712	1.38021	19	c("aurB", "borr", "pim", "ball", "Top2")
axonogenesis (GO:0007409)	0.0287426	0.26077	0.352488	0.40531	1.3798	145	c("tsr", "14-3-3epsilon", "Hrb27C", "ben", "chic", "lola", "retn", "fax", "Rac1", "hdc", "Ptp61F", "Rho1", "Src64B", "CSN5", "brat", "Cdc42", "Nrt", "ago", "ena", "Hsc70-4", "not", "meigo", "pod1")
salivary gland morphogenesis (GO:0007435)	0.077027	0.357557	0.186433	0.480464	1.3794	41	c("lolal", "chic", "retn", "Rac1", "Rho1", "Src64B", "Btk29A", "BthD")
mitotic nuclear division (GO:0140014)	0.0828804	0.364928	0.179782	0.478574	1.3761	42	c("Non2", "aurB", "Non3", "borr", "pim", "ball", "pont", "Top2", "msd5", "nudE", "Det", "CycA", "glu", "ncd", "Non1", "Ns1")
actin filament bundle organization (GO:0061572)	0.0971168	0.374497	0.175204	0.586684	1.37543	16	c("ctp", "bnk", "Rac1", "Rho1", "jvl", "sn")
positive regulation of protein catabolic process (GO:0045732)	0.103187	0.384711	0.169571	0.591643	1.37364	15	c("Oda", "gus", "CkIalpha", "sgg", "CSN5", "dco", "Apc2")
positive regulation of gene expression (GO:0010628)	0.0342857	0.278181	0.261664	0.406211	1.3731	136	c("lolal", "Hrb27C", "lola", "Su(var)205", "MED26", "pAbp", "retn", "Bap60", "MRG15", "mago", "arm", "Snr1", "Nipped-B", "zld", "Hrb98DE", "pont", "FoxK", "Pka-C1", "ssp", "CG7483", "Bap111", "Su(H)", "TFAM", "lig", "not", "lid", "Kdm4A", "ash2", "atms", "Sf3a2", "MESR4", "Iswi")
neuron projection morphogenesis (GO:0048812)	0.0458824	0.290588	0.227987	0.415901	1.37244	107	c("tsr", "smt3", "ben", "lola", "CG9705", "retn", "fax", "Rac1", "fs(1)h", "Rho1", "CSN5", "Prosap", "Stlk", "Cdc42", "Nrt", "ena", "pho", "Tm1", "ash2", "sn", "CG6701", "nudE", "shrb", "p120ctn", "pum")
spindle assembly (GO:0051225)	0.0939227	0.374497	0.169571	0.492406	1.37198	36	c("mts", "Non2", "Non3", "Pp2A-29B", "Eb1", "pont")
regulation of embryonic cell shape (GO:0016476)	0.0943953	0.374497	0.175204	0.565193	1.37167	19	c("Rab11", "bnk", "Rac1", "Rho1", "Rap1", "pyd", "cno", "cta", "Mtl")
MAPK cascade (GO:0000165)	0.107739	0.396462	0.165657	0.589914	1.36963	15	c("Ras85D", "rl", "Stlk", "lic")
negative regulation of stress-activated MAPK cascade (GO:0032873)	0.0958702	0.374497	0.173748	0.564126	1.36908	19	c("SkpA", "flw", "Ptp61F", "alph", "ics", "PSR")
flight behavior (GO:0007629)	0.117739	0.411647	0.160801	0.640451	1.3671	11	c("ben", "Eb1", "Gem2")
mitochondrial transport (GO:0006839)	0.107542	0.396462	0.158514	0.498275	1.36595	32	c("sesB", "COX5B", "ATPsynO", "Cyt-c1", "Tim17b", "Tom20", "CG14894", "Tom40")
establishment of epithelial cell polarity (GO:0090162)	0.116667	0.411647	0.158514	0.595274	1.36439	14	c("mts", "yrt", "sgg", "aPKC")
nucleosome mobilization (GO:0042766)	0.115445	0.411647	0.161979	0.642967	1.3643	10	c("Caf1-55", "Chrac-14", "Mi-2", "Iswi")
positive regulation of transcription, DNA-templated (GO:0045893)	0.0127239	0.169228	0.38073	0.387545	1.36197	217	c("lolal", "akirin", "lola", "CtBP", "Su(var)205", "SNCF", "retn", "TfIIA-S", "Ssdp", "Bap60", "arm", "TfIIFalpha", "sisA", "Snr1", "Sry-delta", "Nipped-B", "zld", "Rcd5", "koko", "CG2199", "TfIIA-L", "ssp", "spt4", "Bap111", "Su(H)", "exd", "TFAM", "pho", "lig", "Mad", "not", "maf-S", "CG40228", "tna", "e(y)1", "lid", "Spt5", "ash2", "Axud1", "atms", "Nup153", "nej", "MESR4", "Iswi", "tgo", "Trf…
Rab protein signal transduction (GO:0032482)	0.0973451	0.374497	0.172324	0.560832	1.36108	19	c("Rab35", "Rab11", "Rab2", "Rab8")
dorsal closure (GO:0007391)	0.0567901	0.322006	0.208955	0.430655	1.36088	79	c("chic", "lwr", "Rab11", "Rac1", "Ras85D", "yrt", "arm", "Rho1", "Ggamma1", "Src64B", "Btk29A", "Rap1", "alph", "Cdc42", "pyd", "ena", "Mad")
DNA metabolic process (GO:0006259)	0.0716113	0.350441	0.188204	0.447207	1.36077	59	c("Caf1-55", "Su(var)205", "Top1", "CkIalpha", "Snr1", "Top2", "Pif1", "Snp", "CG5181", "RfC38", "pho", "pita", "dup", "MBD-like", "cav", "Nse4", "Dref")
cellular response to DNA damage stimulus (GO:0006974)	0.0905459	0.373974	0.169571	0.462009	1.35971	47	c("14-3-3epsilon", "Caf1-55", "Chrac-14", "CkIalpha", "Snr1", "CG5181", "RfC38")
gland morphogenesis (GO:0022612)	0.114846	0.411647	0.153159	0.499205	1.3594	31	c("lolal", "retn", "Rac1", "Rho1", "Src64B", "Btk29A")
regulation of actin polymerization or depolymerization (GO:0008064)	0.119449	0.412932	0.157403	0.606798	1.35935	13	c("Src64B", "Btk29A", "Cdc42", "ena", "conu")
cell morphogenesis (GO:0000902)	0.0966851	0.374497	0.166934	0.487402	1.35804	36	c("tsr", "chic", "CkIalpha", "Rac1", "arm", "Arp3", "RhoBTB", "capt", "Mtl", "Arpc4", "Abi", "Arpc2")
embryonic hemopoiesis (GO:0035162)	0.113809	0.411647	0.160801	0.583048	1.35369	15	c("Rac1", "Ras85D", "Rho1", "Rap1", "Cdc42", "sn")
regulation of R7 cell differentiation (GO:0045676)	0.127159	0.421901	0.154191	0.633974	1.35328	11	c("eff", "drk", "alph", "Socs36E", "tgo")
regulation of neuroblast proliferation (GO:1902692)	0.0891892	0.373776	0.172324	0.471362	1.35326	41	c("mts", "Bap60", "polo", "Snr1", "zld", "HDAC1", "brat", "UQCR-14", "aPKC", "MED4", "MED27", "MED6", "mor", "MED11", "MED10")
regulation of immune response (GO:0050776)	0.127159	0.421901	0.154191	0.633959	1.35325	11	c("akirin", "Lam", "mor")
actin filament bundle assembly (GO:0051017)	0.116844	0.411647	0.158514	0.581561	1.35024	15	c("ctp", "Rac1", "Rho1", "Src64B", "jvl", "sn")
regulation of JNK cascade (GO:0046328)	0.0890125	0.373776	0.175204	0.479444	1.35008	39	c("ben", "SkpA", "flw", "Ptp61F", "alph", "pyd", "ics", "PSR", "XNP", "ALiX", "Crk", "cno")
instar larval development (GO:0002168)	0.103306	0.384711	0.160801	0.481635	1.34917	37	c("wech", "chic", "eIF4A", "Top1", "Ras85D", "BthD", "Torsin", "ash2", "btsz", "dlg1", "krz")
regulation of macroautophagy (GO:0016241)	0.116535	0.411647	0.161979	0.620439	1.34851	12	c("Ras85D", "rl", "Dcp-1", "scny")
ribosomal small subunit assembly (GO:0000028)	0.124242	0.419093	0.153159	0.587061	1.34557	14	c("RpS14a", "RpS5b", "RpS10b", "RpS28b", "RpS14b", "mRpS11", "mRpS7", "sta")
sensory perception of sound (GO:0007605)	0.126365	0.421901	0.154191	0.634134	1.34555	10	c("Cam", "Eb1")
positive regulation of protein phosphorylation (GO:0001934)	0.0988858	0.377364	0.165657	0.478819	1.34352	38	c("Tctp", "Lk6", "Ras85D", "drk", "Src64B", "koko", "Cdc42", "Rack1", "lic", "CDK2AP1", "CG16903", "CG10702", "CycC", "Abi", "mav")
regulation of smoothened signaling pathway (GO:0008589)	0.122363	0.416351	0.148262	0.496827	1.34266	30	c("mts", "gro", "CkIalpha", "Nedd8", "sgg", "HDAC1", "Pka-C1", "Pp4-19C", "UbcE2M", "PPP4R2r", "Su(fu)")
pole plasm oskar mRNA localization (GO:0045451)	0.122535	0.416351	0.148262	0.497994	1.3401	29	c("sqd", "Hrb27C", "chic", "mago", "CG7483", "Chc", "Tm1", "glo", "DCP1")
imaginal disc development (GO:0007444)	0.067734	0.344716	0.190023	0.423356	1.33996	80	c("14-3-3epsilon", "CtBP", "Idgf6", "Amun", "ctp", "Idgf4", "CG5446", "Bx42", "Rack1", "Sep2", "Skp2", "pyd", "Sep5", "Dsp1", "Nop60B", "ppan", "holn1", "ash2", "noc", "Snx3", "Apc2", "Idgf2", "CG2767", "wge")
positive regulation of macromolecule metabolic process (GO:0010604)	0.1	0.379606	0.161979	0.465479	1.33637	41	c("MED26", "Bap60", "MRG15", "mago", "Nipped-B", "pont", "FoxK", "Pka-C1", "CG7483", "Kdm4A", "ash2", "Sf3a2", "Dp")
brain development (GO:0007420)	0.126918	0.421901	0.144631	0.516718	1.33561	23	c("chic", "Nipped-B", "Prosap", "brat", "exd", "ash2", "noc", "Apc2", "tgo")
organelle assembly (GO:0070925)	0.0751232	0.357557	0.179782	0.426817	1.33485	71	c("mts", "ctp", "Smn", "me31B", "pnut", "Atg8a", "Pp2A-29B", "Sep1", "Eb1", "Sep2", "LSm3")
sensory perception of chemical stimulus (GO:0007606)	0.141287	0.439928	0.145516	0.624158	1.33232	11	c("Cam", "sws")
vesicle-mediated transport in synapse (GO:0099003)	0.133615	0.431928	0.141225	0.492875	1.33198	30	c("sesB", "Rab11", "Arf102F", "Arf79F", "Stam", "BicD", "Arl1", "ttv", "Blos1", "Vps35", "unc-13")
photoreceptor cell morphogenesis (GO:0008594)	0.148545	0.453428	0.1396	0.594294	1.33134	13	c("ben", "Ras85D", "Bsg")
female gamete generation (GO:0007292)	0.0420455	0.281614	0.234393	0.390031	1.32916	151	c("sesB", "sqd", "mts", "eIF4A", "Top1", "ctp", "pAbp", "retn", "Rab11", "BEAF-32", "mago", "arm", "Sry-delta", "Hrb98DE", "sgg", "HDAC1", "Src64B", "CSN5", "Btk29A", "Ote", "CSN8", "brat", "Cdc42", "Pka-C1", "Rack1", "Sxl", "mip40", "snf", "yps", "egg", "Pfdn2", "Tm1", "Dcp-1", "mod(mdg4)", "ppan", "snRNP-U1-70K", "cact", "rtet", "capt", "kra", "squ", "BicD", "Dp", "tgo", "pum")
dorsal/ventral pattern formation (GO:0009953)	0.111878	0.408466	0.154191	0.476972	1.32898	36	c("lolal", "sqd", "pAbp")
wing disc pattern formation (GO:0035222)	0.108214	0.396642	0.152145	0.444258	1.32887	53	c("CG1943", "14-3-3epsilon", "mts", "nmo", "CG8149", "Su(Tpl)", "Su(H)", "Mad", "capt", "Psn", "AnxB9")
cortical actin cytoskeleton organization (GO:0030866)	0.135664	0.434939	0.1396	0.498049	1.32775	27	c("Galphai", "Rab11", "Rac1", "Rho1", "Cdc42", "btsz", "Apc2", "Galphao", "Arpc4", "Abi", "Arpc2")
female gonad development (GO:0008585)	0.141966	0.440567	0.144631	0.624441	1.32499	10	c("tsr", "Hrb87F")
nucleus organization (GO:0006997)	0.136681	0.435786	0.138805	0.511951	1.32329	23	c("kuk", "Parp", "Lam", "Gp210", "Nup93-1", "Nup153", "Dd", "koi", "Nup54", "Nup205", "Sec13", "Nup93-2")
protein modification by small protein conjugation (GO:0032446)	0.0968553	0.374497	0.158514	0.428139	1.32236	63	c("smt3", "eff", "lwr", "Uba2", "Aos1", "SCCRO4", "Cul1", "CG8974", "Roc1a", "Nedd8", "Prp19", "UbcE2M", "CG2218", "STUB1")
ribosomal large subunit biogenesis (GO:0042273)	0.117886	0.411647	0.148262	0.456863	1.32103	43	c("Non3", "Ip259", "CG1542", "RpL10", "RpL3", "RpL35A", "RpL6", "CG6712", "RpL7A", "RpLP0-like", "RpL23A", "RpL24-like", "CG8545", "ppan", "CG7006")
photoreceptor cell axon guidance (GO:0072499)	0.135053	0.434939	0.146416	0.568871	1.32077	15	c("Cam", "capt")
positive regulation of defense response (GO:0031349)	0.131356	0.428087	0.142901	0.518776	1.31919	22	c("akirin", "Pp1alpha-96A", "Hat1", "PDCD-5", "DMAP1", "EMRE", "GILT2")
vesicle fusion (GO:0006906)	0.128012	0.422333	0.15017	0.555186	1.31767	17	c("Rab11", "Rab8", "btsz", "Gos28", "Syx1A", "Snap24", "Sec22")
chemical homeostasis (GO:0048878)	0.138643	0.438666	0.142057	0.542194	1.31585	19	c("smt3", "Aps", "dob")
positive regulation of catabolic process (GO:0009896)	0.156202	0.467602	0.135741	0.587297	1.31566	13	c("Oda", "gus", "CkIalpha", "sgg", "dco", "Apc2")
positive regulation of protein metabolic process (GO:0051247)	0.156202	0.467602	0.135741	0.587297	1.31566	13	c("Oda", "gus", "CkIalpha", "sgg", "dco", "Apc2")
epithelial structure maintenance (GO:0010669)	0.156202	0.467602	0.135741	0.586744	1.31442	13	c("tsr", "shg")
positive regulation of nucleic acid-templated transcription (GO:1903508)	0.0771114	0.357557	0.176694	0.410892	1.3137	87	c("lolal", "lola", "Su(var)205", "retn", "Bap60", "arm", "Snr1", "Nipped-B", "zld", "ssp", "Bap111", "Su(H)", "TFAM", "lig", "not", "lid", "atms", "MESR4", "Iswi")
regulation of protein catabolic process (GO:0042176)	0.14264	0.44119	0.142057	0.559175	1.31094	16	c("Oda", "gus", "CkIalpha", "sgg", "dco", "Apc2", "Bdbt", "Smurf")
cell morphogenesis involved in neuron differentiation (GO:0048667)	0.0809524	0.358889	0.169571	0.400732	1.31077	100	c("tsr", "ben", "lola", "CG9705", "retn", "fax", "Rac1", "fs(1)h", "Ras85D", "Rho1", "CSN5", "Cdc42", "Nrt", "ena", "pho", "Bsg", "Tm1")
regulation of gene expression (GO:0010468)	0.0391121	0.281614	0.234393	0.366273	1.31028	252	c("B52", "SF2", "lola", "gro", "Su(var)205", "Cdk1", "MED26", "x16", "HmgD", "Ssdp", "jigr1", "nmo", "Bap60", "Ras85D", "Parp", "MRG15", "mago", "Mlf", "Art1", "Srp54", "Nipped-B", "BigH1", "HDAC1", "rl", "brat", "pont", "FoxK", "Ibf2", "Pka-C1", "ssp", "CG7483", "Taf7", "Sap30", "rept", "egg", "CG9915", "pho", "pita", "Mad", "Dsp1", "Rsf1", "not", "M1BP", "Tis11", "YL-1", "Kdm4A", "ash2", "CG178…
translation (GO:0006412)	0.0435256	0.284511	0.224966	0.372757	1.30579	190	c("eEF2", "eEF1gamma", "RpL4", "eEF1beta", "RpS3A", "eEF1delta", "eIF4B", "CG13364", "eEF1alpha1", "RpS15Aa", "RpL34b", "RpL10", "RpL3", "RpL35A", "RpS14a", "RpS5b", "RpS10b", "RpL6", "RpL18", "RpS24", "RpL34a", "RpL15", "RpL7A", "RpS6", "RpS7", "RpLP0-like", "RpS11", "RpS28b", "RpL13", "RpL8", "eIF3m", "RpL9", "RpL21", "RpL23A", "RpS14b", "RpL37a", "RpL27", "RpL24-like", "mRpS10", "RpL35", "mRpS…
establishment of imaginal disc-derived wing hair orientation (GO:0001737)	0.145675	0.447603	0.140406	0.560946	1.30237	15	c("tsr", "Rac1", "dco", "Galphao", "Mtl")
regulation of innate immune response (GO:0045088)	0.132597	0.430131	0.140406	0.466995	1.30118	36	c("akirin", "Nxt1", "Pp1alpha-96A", "GstO2", "Hat1", "PDCD-5", "DMAP1", "EMRE")
ribonucleoprotein complex assembly (GO:0022618)	0.08867	0.373776	0.164406	0.4111	1.30117	80	c("Non3", "Smn", "eIF4B", "me31B", "RpL10", "RpL3", "RpS14a", "RpS5b", "RpS10b", "RpL6", "SmD2", "CG6712", "RpLP0-like", "RpS28b", "LSm3", "RpL23A", "RpS14b", "hfp", "CG14641", "Prp19", "RpL24-like", "MCTS1", "mRpS11", "ppan", "Sf3a2", "mRpS7", "Edc3", "eIF4H1", "Gem2", "RpL5")
regulation of embryonic development (GO:0045995)	0.155807	0.467602	0.130106	0.493958	1.3006	26	c("Top1", "bnk", "Rho1", "Ggamma1", "lark", "Gbeta13F", "Rap1", "pyd")
compound eye morphogenesis (GO:0001745)	0.090134	0.373974	0.161979	0.40381	1.2958	90	c("tsr", "eff", "Rab11", "arm", "Arf79F", "Hrb98DE", "Rho1", "CSN5", "CSN8", "alph", "Lam", "CSN4", "pyd", "Usp47", "mbt", "Mad", "Chc", "aPKC", "ArfGAP3", "nej", "p120ctn", "ave", "Hrb87F", "Dref", "cno", "mask", "sdk", "Spf45", "salm")
establishment of spindle localization (GO:0051293)	0.172684	0.495527	0.130106	0.606267	1.29413	11	c("Galphai", "Eb1", "pins", "dlg1", "ric8a", "baz")
negative regulation of gene expression (GO:0010629)	0.0692395	0.344716	0.179782	0.380674	1.29306	144	c("lolal", "sqd", "CtBP", "gro", "Su(var)205", "Bin1", "fs(1)h", "Ras85D", "zld", "alien", "Hrb98DE", "HDAC1", "Paip2", "gw", "Ote", "Mi-2", "brat", "insv", "Sxl", "smg", "Elba2", "Su(H)", "rept", "pho", "Mad", "Dsp1", "Smr", "Tis11", "YL-1", "Kdm4A", "ash2", "noc", "kra", "Edc3", "Rcd-1", "MESR4", "Iswi", "MBD-like", "Rga")
dephosphorylation (GO:0016311)	0.129074	0.423127	0.138022	0.431637	1.29112	53	c("mts", "flw", "Pp1alpha-96A", "Ublcp1", "Pp2A-29B", "alph", "CG17746", "Pp4-19C", "Pgam5", "PPP4R2r", "Dd", "twe", "CG7115", "Ptpmeg2")
synaptic vesicle localization (GO:0097479)	0.174579	0.495527	0.127505	0.575495	1.28923	13	c("sesB", "Blos1")
positive regulation of protein modification process (GO:0031401)	0.174242	0.495527	0.126876	0.561393	1.28674	14	c("Pabp2", "Rack1", "lic", "CDK2AP1", "CG8009")
germarium-derived female germ-line cyst formation (GO:0030727)	0.15478	0.467602	0.135741	0.553776	1.28573	15	c("Cdk1", "Pdcd4", "alien", "CSN5", "CSN7", "CSN1b", "CSN3")
production of miRNAs involved in gene silencing by miRNA (GO:0035196)	0.180967	0.505947	0.126254	0.604912	1.28355	10	c("Ars2", "CG17168", "Cbp20", "Tailor", "loqs", "Cbp80")
oocyte anterior/posterior axis specification (GO:0007314)	0.170423	0.495527	0.123257	0.496698	1.2826	24	c("sqd", "gus", "CSN5", "Pka-C1", "lic", "cni", "aPKC")
wing disc development (GO:0035220)	0.120198	0.412932	0.1396	0.414198	1.28203	66	c("CtBP", "Amun", "ctp", "gus", "Ras85D", "arm", "sgg", "CG5446", "Rack1", "Skp2", "pyd", "Nop60B", "holn1", "noc", "Snx3")
positive regulation of transcription from RNA polymerase II promoter (GO:0045944)	0.0658482	0.34343	0.183024	0.372403	1.28151	162	c("lolal", "akirin", "CtBP", "SNCF", "TfIIA-S", "Ssdp", "fs(1)h", "arm", "TfIIFalpha", "sisA", "Sry-delta", "Nipped-B", "zld", "EloC", "Rcd5", "koko", "CG2199", "TfIIA-L", "spt4", "TfIIFbeta", "Su(Tpl)", "Su(H)", "exd", "Mad", "maf-S", "e(y)1", "Spt5", "Axud1", "Nup153", "nej", "MESR4", "Iswi", "tgo", "Trf2", "Atu", "CG16903", "CycC", "MED6", "pygo", "Chi", "CoRest", "HP1b", "tth", "Cdk12", "MED1…
positive regulation of DNA-templated transcription, elongation (GO:0032786)	0.16085	0.478438	0.132846	0.55116	1.27965	15	c("fs(1)h", "EloC", "spt4", "TfIIFbeta", "Su(Tpl)", "Spt5", "Atu", "Cdk12", "thoc5", "Cdk9")
positive regulation of cellular process (GO:0048522)	0.127341	0.421901	0.135741	0.414046	1.27873	64	c("ben", "Caf1-55", "CycG", "CycB", "Rab11", "Ras85D", "CycB3", "CSN5", "rl", "Skp2", "CycD", "Torsin", "CG17059", "dco", "SNF4Agamma", "conu")
histone H4 acetylation (GO:0043967)	0.16085	0.478438	0.132846	0.55064	1.27844	15	c("MRG15", "Hat1", "DMAP1", "nej", "dgt1", "Gcn5")
epithelium development (GO:0060429)	0.137435	0.436695	0.133555	0.431262	1.27839	51	c("14-3-3epsilon", "Idgf6", "CycG", "Idgf4", "polo", "Ggamma1", "wal", "Sep2", "Sep5", "ppan", "ash2", "dlg1", "Idgf2", "Eip63E", "Mtl", "Chi")
mitotic spindle organization (GO:0007052)	0.135948	0.434939	0.134273	0.426413	1.27823	55	c("smt3", "Non2", "aurB", "Non3", "ball", "Eb1", "pont")
regulation of mitochondrion organization (GO:0010821)	0.188768	0.519948	0.123257	0.602201	1.2778	10	c("Sod1", "ago", "QIL1", "Pgam5")
glial cell migration (GO:0008347)	0.173352	0.495527	0.123257	0.51357	1.27563	20	c("Rac1", "gish", "Rho1", "CSN5", "not", "XNP", "nej", "tgo", "how")
maturation of SSU-rRNA from tricistronic rRNA transcript (SSU-rRNA, 5.8S rRNA, LSU-rRNA) (GO:0000462)	0.173239	0.495527	0.122108	0.493615	1.27464	24	c("RpS14a", "RpS14b", "Sas10", "mRpS11", "CG11030", "RpS21", "CG8461", "sta", "CG7728", "mRpS9", "CG3735", "CG3071", "CG2260", "l(2)34Fd")
maternal determination of anterior/posterior axis, embryo (GO:0008358)	0.172805	0.495527	0.122679	0.483856	1.274	26	c("sqd", "gus", "CSN5", "Pka-C1", "lic", "cni", "aPKC")
double-strand break repair (GO:0006302)	0.180791	0.505947	0.119348	0.500551	1.27285	22	c("Tctp", "CycG", "Nipped-B")
negative regulation of translation (GO:0017148)	0.154461	0.467602	0.126254	0.43163	1.27031	47	c("sqd", "Hrb27C", "Ars2", "me31B", "Paip2", "gw", "brat", "Sxl", "smg", "Cbp20", "kra", "Rcd-1", "heph", "DCP1", "Rga", "pum")
synaptic vesicle transport (GO:0048489)	0.19685	0.531211	0.120985	0.58439	1.27016	12	c("sesB", "Git", "Blos1")
regulation of cell differentiation (GO:0045595)	0.173669	0.495527	0.121543	0.466071	1.26917	31	c("Tctp", "Rac1", "Ras85D", "Nedd8", "sgg", "Mad", "SMC2", "Apc2")
regulation of hippo signaling (GO:0035330)	0.172269	0.495527	0.122108	0.472496	1.267	28	c("mts", "Pp2A-29B", "wap", "mnb", "Slmap", "Pez", "Fgop2", "Tao", "Git", "Smurf", "Herc4")
regulation of organ morphogenesis (GO:2000027)	0.180258	0.505947	0.120433	0.489351	1.26656	25	c("eff", "gish", "Mlf", "rl", "Akap200", "aPKC", "Drice", "tgo", "Dref")
positive regulation of protein polymerization (GO:0032273)	0.172989	0.495527	0.127505	0.545122	1.26563	15	c("Jupiter", "Lam", "Rack1", "dco", "RhoBTB", "Mtl")
mRNA metabolic process (GO:0016071)	0.178873	0.504639	0.119888	0.490094	1.26555	24	c("gw", "spt4", "Spt5", "BCAS2", "Edc3", "Rcd-1", "Rga")
cell cycle G2/M phase transition (GO:0044839)	0.202512	0.541777	0.118815	0.59279	1.26537	11	c("Cdk1", "CycB", "Skp2", "CG5003", "twe")
adherens junction assembly (GO:0034333)	0.165663	0.489625	0.130106	0.531498	1.26145	17	c("arm", "Rap1", "pyd", "par-6", "aPKC", "alpha-Cat")
positive regulation of cell size (GO:0045793)	0.187411	0.517743	0.117766	0.487179	1.26094	25	c("Tctp", "Ras85D", "Nipped-B", "lic", "btsz", "LTV1", "Pdk1", "CG1227")
transcription elongation from RNA polymerase II promoter (GO:0006368)	0.201515	0.540665	0.116739	0.549622	1.25976	14	c("TfIIFalpha", "spt4", "TfIIFbeta", "CG40228", "Spt5", "RpII15", "Cdk12", "Nelf-E", "PCID2", "Cdk9")
regulation of cell-cell adhesion (GO:0022407)	0.20315	0.541926	0.118815	0.578214	1.25674	12	c("wech", "Rap1", "mbt", "dlg1")
negative regulation of cell death (GO:0060548)	0.185129	0.512962	0.122679	0.539823	1.25333	15	c("pAbp", "Drep2", "fzy", "BI-1", "htk", "Aatf", "ix", "Atg7", "Pink1", "Akt1", "fkh", "aux", "velo")
positive regulation of sequence-specific DNA binding transcription factor activity (GO:0051091)	0.185129	0.512962	0.122679	0.53977	1.25321	15	c("TfIIA-S", "Uba2", "Aos1", "Pka-C1")
compound eye development (GO:0048749)	0.107675	0.396462	0.142057	0.37198	1.25293	129	c("tsr", "eff", "Amun", "Rab11", "nmo", "Arf102F", "Ras85D", "arm", "Arf79F", "Hrb98DE", "Rho1", "CSN8", "alph", "Lam", "Pka-C1", "Skp2", "pyd", "mbt", "ena", "AP-1mu", "Mad", "Chc", "ArfGAP3", "holn1", "capt", "nej", "p120ctn", "fl(2)d", "Hrb87F", "AP-1sigma", "Dref", "cno")
gene silencing by miRNA (GO:0035195)	0.211024	0.553011	0.116234	0.574021	1.24762	12	c("Ars2", "me31B", "gw", "CG17168", "Cbp20", "DCP1", "Cbp80")
cellular response to oxidative stress (GO:0034599)	0.212598	0.553011	0.115734	0.573774	1.24709	12	c("sesB", "CG7970", "rl", "Sirup")
protein ubiquitination (GO:0016567)	0.119855	0.412932	0.138022	0.385616	1.24689	94	c("ben", "wech", "eff", "UbcE2H", "Ubc2", "Uev1A", "Ubc4", "Cul1", "CG8974", "Roc1a", "Nedd8", "Mkrn1", "brat")
Golgi to plasma membrane transport (GO:0006893)	0.24337	0.593438	0.106323	0.580538	1.23183	10	c("Arf102F", "Arf79F", "CG5447", "Snap24")
metaphase plate congression (GO:0051310)	0.229709	0.573868	0.10882	0.548943	1.22974	13	c("Top2", "Incenp", "Spc25", "nudE", "Chro", "Cenp-C", "Nuf2", "Pp1-87B", "Nnf1b", "Kmn1")
G1/S transition of mitotic cell cycle (GO:0000082)	0.24649	0.593438	0.105521	0.579115	1.22881	10	c("Cdk1", "Ras85D")
cell cycle G1/S phase transition (GO:0044843)	0.24649	0.593438	0.105521	0.579115	1.22881	10	c("Cdk1", "Ras85D")
mitotic sister chromatid segregation (GO:0000070)	0.184176	0.512962	0.112379	0.409447	1.22769	54	c("aurB", "san", "borr", "CycB", "pim", "ball", "Nipped-B", "Eb1", "Top2", "prod", "Yeti", "Spc25")
dendrite morphogenesis (GO:0048813)	0.147922	0.45301	0.123257	0.381834	1.22145	89	c("smt3", "lola", "CG9705", "retn", "Rac1", "fs(1)h", "Snr1", "HDAC1", "Rho1", "Prosap", "Cdc42", "ena", "pho", "Tm1", "meigo", "ash2", "CG6701", "nudE", "shrb", "p120ctn", "pum")
TOR signaling (GO:0031929)	0.23937	0.58956	0.107972	0.561118	1.21958	12	c("Ras85D", "drk")
cellular response to starvation (GO:0009267)	0.212707	0.553011	0.10714	0.436491	1.21618	36	c("Fer2LCH", "Ras85D", "Atg8a", "rl", "Rack1", "BI-1", "GlyS", "Dcp-1", "SNF4Agamma")
male germ-line stem cell population maintenance (GO:0036098)	0.259027	0.612066	0.102822	0.568857	1.21428	11	c("His2Av", "chic", "ball", "lid")
regulation of stem cell differentiation (GO:2000736)	0.222883	0.568503	0.10882	0.504676	1.21305	18	c("Tctp", "Pdcd4", "Arf79F", "Nedd8", "lid", "SMC2")
regulation of transcription elongation from RNA polymerase II promoter (GO:0034243)	0.22741	0.573868	0.108394	0.51091	1.21259	17	c("fs(1)h", "EloC", "TH1", "TfIIFbeta", "Su(Tpl)", "Atu", "Cdk12", "Nelf-E", "Cdk9")
TORC1 signaling (GO:0038202)	0.260597	0.614216	0.102449	0.567831	1.21209	11	c("Ras85D", "drk")
negative regulation of macromolecule metabolic process (GO:0010605)	0.21975	0.562281	0.105521	0.439886	1.21045	33	c("Ras85D", "HDAC1", "brat", "rept", "pho", "Mad", "Tis11", "YL-1", "ash2", "noc", "Smurf", "Nab2", "dpn", "numb", "l(3)mbt", "Sec13")
regulation of axonogenesis (GO:0050770)	0.23152	0.574788	0.102449	0.467941	1.20953	23	c("Rac1", "HDAC1", "Rho1", "Cdc42", "Pak", "RhoGAPp190")
neuron projection development (GO:0031175)	0.217087	0.559856	0.10673	0.451059	1.20952	28	c("smt3", "Rac1", "Rho1", "Prosap", "Stlk", "Cdc42", "sn", "p120ctn", "CG1463")
DNA-templated transcription, elongation (GO:0006354)	0.246554	0.593438	0.104344	0.539172	1.20785	13	c("TfIIFalpha", "spt4", "TfIIFbeta", "CG40228", "Spt5", "Cdk12", "Nelf-E", "PCID2", "Cdk9")
regulation of synaptic growth at neuromuscular junction (GO:0008582)	0.173482	0.495527	0.113313	0.390047	1.20728	66	c("SkpA", "Rab11", "nmo", "Rab8", "sgg", "Src64B", "mnb", "brat", "Cdc42", "ena", "Mad", "Arp3")
sulfur compound biosynthetic process (GO:0044272)	0.266876	0.622711	0.100991	0.564814	1.20565	11	c("Sam-S", "Eip55E", "Gclm", "ttv", "oxt", "sgl")
larval salivary gland morphogenesis (GO:0007436)	0.268331	0.623159	0.100279	0.568097	1.20543	10	c("chic", "BthD", "btsz")
heterochromatin organization involved in chromatin silencing (GO:0070868)	0.235876	0.584043	0.10208	0.473746	1.20469	22	c("Chrac-14", "Tlk", "Lam", "Gas41", "snf", "Hsc70-4", "Odj", "XNP", "fl(2)d")
branch fusion, open tracheal system (GO:0035147)	0.262992	0.61674	0.10208	0.553197	1.20236	12	c("arm", "hdc", "ago", "pyd")
tube fusion (GO:0035146)	0.262992	0.61674	0.10208	0.553197	1.20236	12	c("arm", "hdc", "ago", "pyd")
rRNA processing (GO:0006364)	0.213245	0.553011	0.104344	0.408969	1.20149	46	c("Ip259", "CG1542", "CG6712", "RpL7A", "RpS7", "RpLP0-like", "Nnp-1", "RpS28b", "l(3)07882", "CG8545", "Nop60B", "nop5", "CG1789", "bys", "LTV1", "Mat89Ba", "mRpL1", "CG3008", "CG11920", "Mtr4", "CG6686", "CG4866", "Rbm13")
negative regulation of cellular macromolecule biosynthetic process (GO:2000113)	0.170163	0.495527	0.110565	0.361954	1.19889	112	c("lolal", "sqd", "CtBP", "gro", "Su(var)205", "Bin1", "fs(1)h", "geminin", "zld", "alien", "HDAC1", "Paip2", "Ote", "Mi-2", "brat", "insv", "Sxl", "smg", "Elba2", "Su(H)", "pho", "Dsp1", "Smr", "Kdm4A", "kra", "Rcd-1", "MESR4", "Iswi", "MBD-like", "Rga")
transcription, DNA-templated (GO:0006351)	0.189937	0.521627	0.108394	0.387675	1.19738	63	c("Caf1-55", "TfIIA-L", "TfIIFbeta", "RpII18", "RpII215", "Rpb11", "e(y)1", "RpII140", "ash2", "MED1", "MED4", "Iswi", "Rga", "Trf2", "Rpb7", "Rpb12", "Dref", "MED6", "pygo", "RpII15", "csul", "Tfb4", "MED11", "MED10", "RpII33", "Trf", "grau")
chaeta development (GO:0022416)	0.219839	0.562281	0.103197	0.406447	1.19694	48	c("CtBP", "Amun", "ctp", "Rab11", "sgg", "pyd", "Arp3", "holn1", "sn", "capt", "CG2767", "CycC", "Dref", "Chi", "Abi")
eye morphogenesis (GO:0048592)	0.192166	0.524654	0.10592	0.378608	1.19399	76	c("tsr", "eff", "Rab11", "arm", "Arf79F", "Hrb98DE", "Rho1", "CSN8", "alph", "Lam", "pyd", "hpo", "Mad", "ArfGAP3", "nej", "p120ctn", "ave", "Hrb87F")
posttranscriptional gene silencing by RNA (GO:0035194)	0.240793	0.5915	0.100991	0.452315	1.19095	26	c("Rm62", "Ars2", "me31B", "hdc", "gw", "Gas41", "Hsc70-4", "Tis11", "Cbp20", "CG6701", "DCP1", "AGO3")
regulation of histone modification (GO:0031056)	0.277165	0.628005	0.0988903	0.547661	1.19033	12	c("Su(var)205", "HDAC1", "atms")
positive regulation of developmental growth (GO:0048639)	0.227696	0.573868	0.100633	0.404297	1.18986	47	c("Tctp", "nmo", "Rac1", "mnb", "lic", "Mad", "Arp3", "btsz", "dlg1", "Pak", "Pdk1")
head involution (GO:0008258)	0.247887	0.593438	0.0988903	0.441791	1.18886	29	c("scyl", "Rac1", "yrt", "wal", "Btk29A", "pyd", "ena")
negative regulation of G1/S transition of mitotic cell cycle (GO:2000134)	0.288854	0.636402	0.0962406	0.556813	1.18857	11	c("B52", "CycG", "Mad")
mRNA catabolic process (GO:0006402)	0.271084	0.623159	0.0975449	0.500379	1.1876	17	c("gw", "RpLP0-like", "Edc3", "Rcd-1", "DCP1", "Rga")
positive regulation of neuromuscular junction development (GO:1904398)	0.247175	0.593438	0.0992333	0.467019	1.18758	22	c("nmo", "mnb", "Mad", "Arp3", "dlg1", "Pak")
positive regulation of synaptic growth at neuromuscular junction (GO:0045887)	0.247175	0.593438	0.0992333	0.467019	1.18758	22	c("nmo", "mnb", "Mad", "Arp3", "dlg1", "Pak")
post-Golgi vesicle-mediated transport (GO:0006892)	0.283465	0.635631	0.0975449	0.545613	1.18588	12	c("Arf102F", "Arf79F", "Snap24", "strat", "Gga")
positive regulation of cell proliferation (GO:0008284)	0.231494	0.574788	0.100279	0.406813	1.18379	45	c("Caf1-55", "CycG", "CycB", "Ras85D", "CycB3", "rl", "CycD", "CG17059")
mRNA transport (GO:0051028)	0.253521	0.6052	0.0975449	0.439869	1.18369	29	c("sqd", "Hel25E", "mago", "BicD", "CG18178", "ncd", "Cbp80", "tsu", "thoc5", "e(y)2", "PCID2", "mbo", "tex", "Arc1", "DCTN2-p50")
salivary gland development (GO:0007431)	0.238606	0.589236	0.0982123	0.399901	1.17766	48	c("lolal", "retn", "Rac1", "Rho1", "Src64B", "Btk29A", "exd", "BthD")
mitotic spindle assembly (GO:0090307)	0.257835	0.610799	0.0972151	0.467754	1.1761	21	c("Non2", "Non3", "pont", "msd5", "Det", "ncd", "Non1", "Ns1")
clathrin-dependent endocytosis (GO:0072583)	0.266197	0.622687	0.0946646	0.454911	1.1747	24	c("Rab11", "Arf102F", "Clc", "Arf79F", "Stam", "BicD", "Arl1", "ttv", "Vps35")
negative regulation of nucleic acid-templated transcription (GO:1903507)	0.211823	0.553011	0.100279	0.370261	1.17191	80	c("lolal", "CtBP", "gro", "Su(var)205", "Bin1", "fs(1)h", "zld", "alien", "HDAC1", "Ote", "Mi-2", "insv", "Elba2", "Su(H)", "pho", "Dsp1", "Smr", "Kdm4A", "MESR4", "Iswi", "MBD-like")
cellular protein localization (GO:0034613)	0.208232	0.550751	0.100279	0.363457	1.1715	92	c("Ran", "Rab35", "Rab11", "Rab2", "Arf102F", "polo", "pnut", "Rab8", "Sep1", "Arf79F", "Rho1", "Sep2")
regulation of response to biotic stimulus (GO:0002831)	0.288612	0.636402	0.0959207	0.551571	1.17037	10	c("Rm62", "me31B", "CG10333", "Atg7", "Atg18a", "Traf6")
regulation of response to external stimulus (GO:0032101)	0.288612	0.636402	0.0959207	0.551571	1.17037	10	c("Rm62", "me31B", "CG10333", "Atg7", "Atg18a", "Traf6")
regulation of actin filament polymerization (GO:0030833)	0.270386	0.623159	0.0946646	0.451522	1.16865	25	c("Btk29A", "Lam", "Cdc42", "Rack1", "spoon", "dco", "RhoBTB", "conu", "Mtl")
histone methylation (GO:0016571)	0.289833	0.636402	0.0940503	0.503343	1.16863	15	c("Caf1-55", "Art1", "csul", "Art3")
asymmetric protein localization involved in cell fate determination (GO:0045167)	0.295903	0.643658	0.0928481	0.497263	1.16579	16	c("Galphai", "bora", "aPKC", "pins", "dlg1")
regulation of synapse organization (GO:0050807)	0.273371	0.625328	0.0934449	0.442611	1.1654	26	c("Rab11", "Rac1", "Sod1", "ND-20")
imaginal disc-derived leg segmentation (GO:0036011)	0.319685	0.67568	0.0905429	0.535538	1.16398	12	c("tsr", "CycC")
protein methylation (GO:0006479)	0.291351	0.637174	0.0937465	0.501304	1.1639	15	c("Caf1-55", "Art1", "csul", "Art3")
positive regulation of chemotaxis (GO:0050921)	0.306122	0.658241	0.0928481	0.544993	1.16334	11	c("Rac1", "Wnt5", "stan", "dsh")
peptidyl-serine modification (GO:0018209)	0.270655	0.623159	0.0943564	0.462492	1.16287	21	c("CkIalpha", "Lk6", "ball", "gish", "mbt", "CG17528", "aPKC", "dco")
peptidyl-serine phosphorylation (GO:0018105)	0.270655	0.623159	0.0943564	0.462492	1.16287	21	c("CkIalpha", "Lk6", "ball", "gish", "mbt", "CG17528", "aPKC", "dco")
synaptic vesicle recycling (GO:0036465)	0.273239	0.625328	0.0931455	0.449598	1.16098	24	c("Rab11", "Arf102F", "Arf79F", "Stam", "BicD", "Pldn", "Git", "Arl1", "ttv", "Blos1", "Vps35")
positive regulation of cellular amide metabolic process (GO:0034250)	0.29351	0.639949	0.0916795	0.477417	1.15864	19	c("Hrb27C", "Ntf-2", "pAbp", "Hrb98DE")
regulation of actin cytoskeleton organization (GO:0032956)	0.281831	0.635631	0.0922597	0.446417	1.15544	25	c("Rho1", "Ggamma1", "Gbeta13F", "Cdc42", "ena", "sti", "conu", "Crk", "cta", "Abi")
negative regulation of neuromuscular junction development (GO:1904397)	0.284703	0.635631	0.0911073	0.437469	1.15186	26	c("SkpA", "Rab11", "sgg", "Src64B", "ena")
negative regulation of synapse assembly (GO:0051964)	0.284703	0.635631	0.0911073	0.437469	1.15186	26	c("SkpA", "Rab11", "sgg", "Src64B", "ena")
negative regulation of synaptic growth at neuromuscular junction (GO:0045886)	0.284703	0.635631	0.0911073	0.437469	1.15186	26	c("SkpA", "Rab11", "sgg", "Src64B", "ena")
female germ-line stem cell population maintenance (GO:0036099)	0.282051	0.635631	0.0919686	0.457837	1.15117	21	c("ball", "alien", "Nedd8", "Hrb98DE", "CSN5", "CSN4", "CSN6", "CSN7")
protein localization to plasma membrane (GO:0072659)	0.303835	0.656311	0.0897105	0.473336	1.14874	19	c("arm", "Rab8", "Arf79F", "Cdc42", "aPKC", "CG5447")
morphogenesis of a polarized epithelium (GO:0001738)	0.289291	0.636402	0.0891647	0.415493	1.14747	34	c("tsr", "nmo", "par-6", "aPKC", "dlg1")
maturation of LSU-rRNA (GO:0000470)	0.306785	0.658241	0.0891647	0.47259	1.14693	19	c("Non3", "Ip259", "CG6712", "RpL7A", "CG4364", "RpL35", "CG8545")
axon guidance (GO:0007411)	0.214286	0.554167	0.0946646	0.335148	1.14479	153	c("Cam", "14-3-3epsilon", "Hrb27C", "chic", "lola", "retn", "Rac1", "Ptp61F", "Rho1", "Src64B", "brat", "Cdc42", "Nrt", "ago", "ena", "Hsc70-4", "not", "meigo", "pod1", "for", "XNP", "capt")
respiratory electron transport chain (GO:0022904)	0.276964	0.628005	0.0891647	0.388216	1.14254	47	c("Cyt-c-p", "COX5B", "Cyt-c1", "ND-MLRQ", "ND-42", "HDAC1", "UQCR-14", "RFeSP", "ND-20", "ND-SGDH", "ND-B18")
regulation of transcription from RNA polymerase II promoter (GO:0006357)	0.17134	0.495527	0.102822	0.315518	1.14065	330	c("lolal", "akirin", "lola", "Caf1-55", "CtBP", "gro", "MED26", "SNCF", "retn", "TfIIA-S", "Ssdp", "jigr1", "Bap60", "Ras85D", "BEAF-32", "arm", "TfIIFalpha", "sisA", "Snr1", "Sry-delta", "zld", "HDAC1", "drk", "rl", "Mi-2", "pont", "Rcd5", "koko", "TH1", "CG2199", "TfIIA-L", "mip40", "CG17385", "spt4", "Taf7", "Su(H)", "exd", "rept", "Mad", "Dsp1", "maf-S", "Smr", "e(y)1", "Spt5", "ash2", "Axud1…
larval somatic muscle development (GO:0007526)	0.320059	0.67568	0.086795	0.469503	1.13944	19	c("akirin", "lola", "lid", "crp")
regulation of proteolysis (GO:0030162)	0.30226	0.654428	0.0875697	0.447937	1.13906	22	c("fzy", "Nedd8", "sgg", "CSN8", "ago", "hpo", "STUB1")
negative regulation of Ras protein signal transduction (GO:0046580)	0.325301	0.679248	0.0870516	0.479027	1.13692	17	c("Lk6", "Ptp61F", "alph", "Akap200", "MESR4")
mitotic metaphase plate congression (GO:0007080)	0.329287	0.682775	0.086795	0.488822	1.13492	15	c("polo", "Spc25", "dup", "nudE", "Cenp-C", "Nuf2", "Pp1-87B", "Nnf1b", "Kmn1")
intracellular mRNA localization (GO:0008298)	0.322437	0.677627	0.086795	0.471294	1.13281	18	c("sqd", "spoon", "BicD", "rump", "csul", "PCID2", "stau")
regulation of transcription, DNA-templated (GO:0006355)	0.196262	0.531211	0.0946646	0.312234	1.12817	326	c("lolal", "lola", "CtBP", "gro", "Su(var)205", "MED26", "retn", "Bin1", "HmgD", "Ssdp", "jigr1", "Bap60", "fs(1)h", "Parp", "BEAF-32", "arm", "Snr1", "Mlf", "Art1", "Nipped-B", "zld", "alien", "BigH1", "HDAC1", "Ote", "Mi-2", "pont", "insv", "CG17385", "ssp", "Elba2", "Usp47", "Bap111", "Su(Tpl)", "Taf7", "Su(H)", "exd", "Sap30", "TFAM", "rept", "pho", "lig", "pita", "Mad", "Pur-alpha", "Dsp1", …
cellular response to oxygen-containing compound (GO:1901701)	0.334848	0.688176	0.0857844	0.492058	1.12782	14	c("CG7970", "rl", "Sirup", "Stat92E", "CG5110", "EcR")
cell fate determination involved in pattern specification (GO:0060582)	0.331352	0.684011	0.0852885	0.467923	1.12471	18	c("CtBP", "Rab11", "Su(H)", "nuf", "neur", "Brd", "CG13465", "numb", "Tom")
sensory organ precursor cell fate determination (GO:0016360)	0.331352	0.684011	0.0852885	0.467923	1.12471	18	c("CtBP", "Rab11", "Su(H)", "nuf", "neur", "Brd", "CG13465", "numb", "Tom")
DNA endoreduplication (GO:0042023)	0.347496	0.693117	0.0838361	0.479422	1.12397	16	c("SkpA", "Btk29A", "ago", "pita", "dup", "LTV1", "Dref")
nonassociative learning (GO:0046958)	0.343032	0.693117	0.0850427	0.501607	1.1237	13	c("me31B", "sgg", "Btk29A", "for", "wcy")
organonitrogen compound biosynthetic process (GO:1901566)	0.349014	0.693117	0.0835991	0.478493	1.12179	16	c("roh", "PAPLA1", "ghi", "cin", "CG31523")
protein localization to cell periphery (GO:1990778)	0.346386	0.693117	0.0835991	0.472541	1.12152	17	c("arm", "Rab8", "Cdc42", "pyd", "aPKC")
zonula adherens assembly (GO:0045186)	0.344774	0.693117	0.0857844	0.528187	1.12075	10	c("arm", "par-6", "aPKC", "baz", "scrib", "shg")
regulation of cell division (GO:0051302)	0.337758	0.689685	0.0838361	0.46139	1.11975	19	c("aurB", "CG17493", "sti", "dco", "scra")
meiosis II (GO:0007135)	0.346334	0.693117	0.0855357	0.527049	1.11833	10	c("polo", "fzy", "ghi", "Det")
positive regulation of transcription elongation from RNA polymerase II promoter (GO:0032968)	0.368504	0.697311	0.0826646	0.514142	1.11748	12	c("fs(1)h", "EloC", "TfIIFbeta", "Su(Tpl)", "Atu", "Cdk12", "Cdk9")
plasma membrane bounded cell projection morphogenesis (GO:0120039)	0.353566	0.693117	0.0828962	0.476515	1.11715	16	c("Rac1", "Rho1", "Stlk", "Cdc42", "sn", "CG1463")
establishment of planar polarity (GO:0001736)	0.312672	0.666128	0.0843144	0.398793	1.11711	37	c("tsr", "nmo", "Rho1", "dco", "btsz", "Galphao", "Mtl", "Abi")
positive regulation of supramolecular fiber organization (GO:1902905)	0.343239	0.693117	0.0833634	0.464724	1.11702	18	c("Jupiter", "Lam", "Rack1", "dco", "RhoBTB")
spliceosomal snRNP assembly (GO:0000387)	0.351648	0.693117	0.0850427	0.522499	1.11532	11	c("Smn", "SmD2", "CG14641", "Gem2", "SmD1", "SmE", "Prp8")
positive regulation of cellular biosynthetic process (GO:0031328)	0.337517	0.689685	0.0808589	0.431453	1.11522	23	c("Hrb27C", "Ntf-2", "pAbp", "Hrb98DE", "Rack1", "Dd", "pum", "Dp1", "CG8009")
eye development (GO:0001654)	0.27724	0.628005	0.0838361	0.345494	1.11508	93	c("tsr", "Amun", "Rab11", "nmo", "Arf102F", "Ras85D", "wds", "Arf79F", "Pka-C1", "Skp2", "exd", "mbt", "ena", "AP-1mu", "hpo", "Chc", "holn1", "capt", "nej")
histone H3 acetylation (GO:0043966)	0.338912	0.690432	0.0806388	0.43128	1.11477	23	c("Taf12", "Ing5", "Taf10b", "e(y)1", "lid", "nej", "Gcn5", "Spt7", "Spt3", "Ada2b", "Atac1", "CG6907", "Sgf29", "chm")
negative regulation of protein phosphorylation (GO:0001933)	0.356928	0.693117	0.0819779	0.469519	1.11435	17	c("mts", "Rack1", "par-6", "dco", "ash2")
negative regulation of phosphorylation (GO:0042326)	0.354134	0.693117	0.0843144	0.525097	1.11419	10	c("mts", "Rack1", "dco")
branching involved in open tracheal system development (GO:0060446)	0.314865	0.668778	0.0828962	0.387463	1.11239	41	c("Vha26", "Ras85D", "arm", "hdc", "Lam", "Cdc42", "ago", "pyd", "par-6", "aPKC", "noc")
ribosomal small subunit biogenesis (GO:0042274)	0.33474	0.688176	0.0817516	0.41119	1.11123	30	c("RpS14a", "RpS5b", "RpS10b", "RpS7", "RpS28b", "CG3594", "RpS14b", "l(3)07882", "mRpS11", "mbm", "mRpS7", "LTV1", "sta")
negative regulation of small GTPase mediated signal transduction (GO:0051058)	0.365706	0.697311	0.0810802	0.472813	1.10847	16	c("Lk6", "Ptp61F", "alph", "Akap200", "MESR4")
cellular calcium ion homeostasis (GO:0006874)	0.357928	0.693117	0.0840746	0.518884	1.10761	11	c("sesB", "EMRE")
peptidyl-tyrosine modification (GO:0018212)	0.368175	0.697311	0.0822055	0.521336	1.10621	10	c("Ptp61F", "Src64B", "Btk29A", "Ptpmeg2", "Abl", "Ptpmeg")
regulation of protein metabolic process (GO:0051246)	0.367223	0.697311	0.0808589	0.471054	1.10435	16	c("fzy", "Nedd8", "sgg", "ago")
regulation of MAPK cascade (GO:0043408)	0.358098	0.693117	0.0810802	0.458712	1.10257	18	c("Ras85D", "drk", "mbt", "CG10702", "Pak", "mav", "RhoGAP5A", "myo")
DNA replication (GO:0006260)	0.358098	0.693117	0.0810802	0.458184	1.1013	18	c("Top1", "Pif1", "RfC38", "pita", "dup", "Dref")
ATP synthesis coupled proton transport (GO:0015986)	0.370597	0.69985	0.0808589	0.489515	1.09661	13	c("COX5B", "ATPsynG", "ATPsynO", "Cyt-c1", "ATPsyndelta", "ATPsynB")
regulation of ERK1 and ERK2 cascade (GO:0070372)	0.377845	0.703055	0.0793435	0.47155	1.09482	15	c("Ptp61F", "alph", "Cdc37", "M1BP", "CG10702")
protein glycosylation (GO:0006486)	0.352436	0.693117	0.0799859	0.439967	1.09281	20	c("Arf102F", "Parp", "Dad1", "meigo", "OstDelta")
sensory organ boundary specification (GO:0008052)	0.361357	0.697311	0.0802023	0.449418	1.09069	19	c("CtBP", "Rab11", "Su(H)", "nuf", "neur", "Brd", "CG13465", "numb", "Tom")
pole cell migration (GO:0007280)	0.379786	0.704343	0.0795565	0.486254	1.08931	13	c("14-3-3epsilon", "gus")
microtubule cytoskeleton organization involved in mitosis (GO:1902850)	0.353659	0.693117	0.0768737	0.376404	1.08838	43	c("smt3", "aurB", "ball", "Eb1", "pins", "nudE", "Det", "Chro", "ric8a", "ncd")
regulation of hemocyte differentiation (GO:0045610)	0.38438	0.708601	0.078921	0.485611	1.08787	13	c("Rac1", "Ras85D", "sgg")
R7 cell fate commitment (GO:0007465)	0.378336	0.703055	0.0810802	0.509534	1.08765	11	c("mts", "Ras85D", "drk", "rl")
wing disc morphogenesis (GO:0007472)	0.328851	0.682775	0.0753094	0.339331	1.08549	89	c("ctp", "gus", "nmo", "flw", "Ras85D", "arm", "drk", "CSN8", "rl", "alph", "Pka-C1", "Socs36E", "Mad")
olfactory learning (GO:0008355)	0.364407	0.697311	0.0774768	0.426488	1.08452	22	c("gish", "sgg", "drk", "mnb", "Pka-C1", "mbm", "PQBP1", "Blos1", "14-3-3zeta", "sra", "tun", "Pp1-87B", "shi", "Pka-R1")
negative regulation of transcription, DNA-templated (GO:0045892)	0.325397	0.679248	0.0720033	0.316723	1.08186	153	c("lolal", "Caf1-55", "CtBP", "gro", "Su(var)205", "retn", "Bin1", "fs(1)h", "arm", "zld", "alien", "HDAC1", "Ote", "Mi-2", "TH1", "insv", "CG2199", "mip40", "Elba2", "spt4", "Su(H)", "pho", "Dsp1", "Smr", "Kdm4A", "Spt5", "dlg1", "MESR4", "stc", "Iswi", "MBD-like")
regulation of translation (GO:0006417)	0.349563	0.693117	0.0732559	0.350194	1.08153	64	c("sqd", "Hrb27C", "pAbp", "CG7414", "Hrb98DE", "Paip2", "eIF3d1", "brat", "Rack1", "Sxl", "smg")
negative regulation of cell proliferation (GO:0008285)	0.349862	0.693117	0.0782955	0.381142	1.08128	40	c("lwr", "Snr1", "Ptp61F", "CSN5", "brat", "Lam", "ago", "hfp", "hpo", "Pez", "Axud1", "dlg1")
sensory organ development (GO:0007423)	0.337805	0.689685	0.0738053	0.338744	1.08103	84	c("CtBP", "Amun", "ctp", "Rab11", "wds", "sgg", "Eb1", "pyd", "exd", "Ocho", "hpo", "Arp3", "Sce", "aPKC", "holn1", "noc", "scra", "CG2767", "CycC", "Dref", "Chi", "Abi", "salm", "neur")
digestive tract development (GO:0048565)	0.368347	0.697311	0.0764767	0.403079	1.08086	28	c("pim", "Rac1", "Lam", "FoxK")
male gamete generation (GO:0048232)	0.356771	0.693117	0.0743625	0.359483	1.08055	56	c("Hrb27C", "SmB", "ctp", "pAbp", "Mi-2", "Lam", "mip40", "aPKC", "snRNP-U1-70K", "PAPLA1", "Iswi", "twe", "Sf3a1", "Pdk1")
basal protein localization (GO:0045175)	0.404056	0.72381	0.0772747	0.508285	1.07852	10	c("Smn", "pins", "dlg1", "baz", "Crag", "scrib")
embryo development ending in birth or egg hatching (GO:0009792)	0.372124	0.701312	0.0741759	0.371834	1.07825	44	c("lolal", "CtBP", "CycB", "Smn", "drk", "lark", "gw", "Bx42", "Bsg25A", "BthD", "Hsc70-4")
stem cell differentiation (GO:0048863)	0.40303	0.72381	0.0758887	0.469919	1.07707	14	c("Smn", "Ras85D", "brat")
mitochondrial ATP synthesis coupled electron transport (GO:0042775)	0.374831	0.702148	0.0738053	0.37101	1.07586	44	c("Cyt-c-p", "COX5B", "Cyt-c1", "ND-MLRQ", "ND-42", "UQCR-14", "RFeSP", "ND-20", "ND-SGDH", "ND-B18")
photoreceptor cell differentiation (GO:0046530)	0.405159	0.72381	0.0756946	0.458269	1.07437	16	c("Ras85D", "arm", "CSN8", "ave")
regulation of cellular macromolecule biosynthetic process (GO:2000112)	0.343284	0.693117	0.0699459	0.318469	1.07322	133	c("lola", "gro", "Su(var)205", "HmgD", "Ssdp", "Parp", "Mlf", "Art1", "Nipped-B", "CG7414", "BigH1", "HDAC1", "brat", "Taf7", "Sap30", "pho", "pita", "Dsp1", "not", "M1BP", "CG17829", "Nup153", "glo", "CG31365", "Iswi", "Rga", "tgo", "nonA", "Dref", "peng", "csul", "ZIPIC", "O-fut1", "CG12391", "salm", "Art3", "hng3")
associative learning (GO:0008306)	0.377622	0.703055	0.0751182	0.402204	1.07224	27	c("gish", "sgg", "drk", "mnb", "Pka-C1", "mbm", "Psn", "PQBP1", "Blos1", "14-3-3zeta", "sra", "tun", "Sap47", "Pp1-87B", "shi", "Pka-R1")
RNA catabolic process (GO:0006401)	0.373926	0.702148	0.0768737	0.430826	1.07011	20	c("gw", "Edc3", "Rcd-1", "Rga", "RNaseX25", "rnh1", "Tudor-SN", "Mtr4", "Not1", "Suv3")
negative regulation of neuron death (GO:1901215)	0.396731	0.719993	0.0756946	0.445014	1.06965	18	c("pAbp", "Drep2", "hpo", "pix", "htk", "ebi", "Tip60", "Pink1", "Akt1", "RpS3", "Naa20A", "aux")
regulation of neuron differentiation (GO:0045664)	0.414977	0.731201	0.0758887	0.503066	1.06744	10	c("HDAC1", "mnb", "neur", "emc", "hth")
cellular response to nutrient levels (GO:0031669)	0.388268	0.710172	0.0736213	0.387665	1.06273	32	c("Ras85D", "rl", "Rack1", "BI-1", "GlyS", "Dcp-1", "SNF4Agamma")
border follicle cell migration (GO:0007298)	0.357143	0.693117	0.0714786	0.334677	1.05928	80	c("tsr", "Hrb27C", "Rab11", "Rac1", "Ras85D", "Rho1", "Socs36E", "ena", "par-6", "hpo", "spoon", "Catsup", "Cortactin", "nudE", "Ptpmeg2", "Rme-8", "Crk")
autophagy of mitochondrion (GO:0000422)	0.424886	0.743551	0.0732559	0.451687	1.05894	16	c("CG5676", "Atg8a", "ref(2)P", "Atg13", "Fis1", "Ubc6", "Atg7", "Pink1", "Atg18a", "CG11975", "Atg5", "Atg4a")
regulation of cell proliferation (GO:0042127)	0.366231	0.697311	0.0684715	0.322926	1.05842	102	c("Caf1-55", "CycG", "CycB", "Ras85D", "CycB3", "Snr1", "Ptp61F", "Mlf", "Src64B", "Btk29A", "rl", "brat", "pont", "Lam", "CycD", "rept", "hfp", "hpo", "CG17059", "Axud1", "RpS21", "dlg1", "conu", "CG5033", "Atu", "Idgf2", "Dref", "CycA")
vesicle-mediated transport (GO:0016192)	0.367698	0.697311	0.0664364	0.312662	1.05581	134	c("Rab35", "Rab11", "Rab2", "Arf102F", "Rab8", "gish", "Arf79F", "Rho1", "Cdc42", "AP-1mu", "Hsc70-4", "Chc", "cni", "Syb", "dco", "Arl5", "Bet3", "btsz", "RhoBTB", "Snx3", "Snx6", "Gos28", "Syx1A", "CG41099", "AP-1sigma", "CG9132", "Snap24", "Mtl", "rb", "Sec22", "Vps29", "nuf", "O-fut1", "Vps26", "Rab32", "rudhira", "Arl1", "CG31729", "Vps51", "Vamp7", "Vps35", "Ubc6", "Golgin84", "cm")
protein autophosphorylation (GO:0046777)	0.383754	0.708601	0.0743625	0.393626	1.05551	28	c("nmo", "Lk6", "Tlk", "Src64B", "Btk29A", "CG17528", "hpo", "dco", "Dref", "Pkn", "Doa", "pll")
sensory perception of pain (GO:0019233)	0.430956	0.744742	0.0725352	0.453962	1.05398	15	c("CG9231", "qkr58E-2", "rpk", "CG9067", "CG9948", "CG5516")
regulation of hydrolase activity (GO:0051336)	0.385154	0.708601	0.0741759	0.392878	1.05351	28	c("ens", "ArfGAP1", "RhoGAP19D", "ArfGAP3", "CG17883", "Crk", "Git", "RhoGAP5A", "TBC1D5", "GAPsec", "Pax", "PlexA", "drongo", "CG16896")
imaginal disc-derived leg morphogenesis (GO:0007480)	0.386648	0.708601	0.0736213	0.373948	1.05301	39	c("tsr", "Rho1", "Pka-C1", "rept", "Mad", "RhoGAP19D", "CycC", "Pak", "mor", "RhoGAP5A")
adherens junction organization (GO:0034332)	0.396095	0.719993	0.0725352	0.407105	1.05228	23	c("Rab11", "Rac1", "Rho1", "Src64B", "rl", "Rap1", "aPKC", "alpha-Cat", "p120ctn", "CG10702")
positive regulation of cellular component movement (GO:0051272)	0.429921	0.744742	0.0745501	0.484054	1.05208	12	c("Rac1", "DCTN2-p50", "Wnt5", "stan", "dsh")
regulation of nucleic acid-templated transcription (GO:1903506)	0.385863	0.708601	0.0646485	0.31401	1.05094	120	c("lola", "gro", "Su(var)205", "HmgD", "Ssdp", "Parp", "Mlf", "Art1", "Nipped-B", "BigH1", "HDAC1", "Taf7", "Sap30", "pho", "pita", "Dsp1", "not", "M1BP", "CG17829", "Nup153", "CG31365", "Iswi", "Rga", "tgo", "nonA", "Dref", "csul", "ZIPIC", "O-fut1", "CG12391", "salm", "Art3", "hng3")
vesicle organization (GO:0016050)	0.398305	0.721444	0.0728939	0.412874	1.0499	22	c("ref(2)P", "AP-1mu", "Chc", "btsz", "Gos28", "Syx1A", "Snap24", "Sec22", "Arl1", "Vps11", "Vamp7")
peptidyl-tyrosine phosphorylation (GO:0018108)	0.433071	0.744742	0.0741759	0.482819	1.0494	12	c("Ptp61F", "Src64B", "Btk29A", "Ptpmeg2", "Abl", "Ptpmeg", "hop")
cytoskeleton organization (GO:0007010)	0.403315	0.72381	0.0711327	0.375553	1.04639	36	c("Act5C", "Cdc42", "mbt", "ena", "Act42A", "Arp3", "alpha-Cat", "scra", "Psn")
regulation of nervous system development (GO:0051960)	0.40708	0.72381	0.0739901	0.431138	1.04633	19	c("Rcc1", "Rac1", "brat")
melanization defense response (GO:0035006)	0.400572	0.72381	0.0732559	0.404146	1.04603	25	c("Rac1", "Rho1", "Eb1", "Cdc42", "poly", "aPKC", "RhoBTB")
eye photoreceptor cell differentiation (GO:0001754)	0.402817	0.72381	0.0721798	0.404308	1.04403	24	c("eff", "yrt", "CSN5", "CSN4", "mbt")
anterograde trans-synaptic signaling (GO:0098916)	0.405099	0.72381	0.0721798	0.395476	1.0413	26	c("sesB", "pAbp", "Chc", "dlg1", "pum")
terminal branching, open tracheal system (GO:0007430)	0.444277	0.753029	0.0706196	0.438193	1.04	17	c("Vha26", "hdc", "Lam", "par-6", "aPKC", "noc")
eye pigment biosynthetic process (GO:0006726)	0.443939	0.753029	0.0709609	0.453713	1.03993	14	c("cl", "roh", "PAPLA1", "rb", "Rab32", "cm")
positive regulation of JNK cascade (GO:0046330)	0.450683	0.754412	0.0702813	0.447782	1.03963	15	c("ben", "ALiX", "Crk")
regulation of mitotic cell cycle phase transition (GO:1901990)	0.412979	0.729571	0.0732559	0.428038	1.0388	19	c("fzy", "ago", "Sap30", "REG", "CycA", "Cdc16", "Prp38")
regulation of JAK-STAT cascade (GO:0046425)	0.423989	0.743378	0.0691198	0.399929	1.03374	23	c("Ptp61F", "CG8108", "Socs36E", "CycD", "lig", "Stam", "dlg1")
germ-band shortening (GO:0007390)	0.451969	0.754412	0.0720033	0.475166	1.03277	12	c("Rac1", "yrt", "ena", "Mtl")
mitotic cell cycle phase transition (GO:0044772)	0.430986	0.744742	0.0687943	0.398664	1.02945	24	c("Cdk1", "CycB", "Ras85D", "Skp2", "CG5003", "twe")
regulation of axon guidance (GO:1902667)	0.445765	0.753029	0.0697793	0.428218	1.02928	18	c("Rac1", "PlexA", "Wnt5", "stan", "CG34401", "dsh", "Liprin-alpha", "raptor", "Elp3", "S6k", "Vang")
post-embryonic animal organ development (GO:0048569)	0.433566	0.744742	0.0681513	0.385564	1.02788	27	c("akirin", "lola", "Torsin", "lid", "crp")
ventral cord development (GO:0007419)	0.433378	0.744742	0.0662842	0.353001	1.0272	45	c("Rcc1", "Galphai", "Rac1", "brat", "ago", "Mad", "Sce", "sti")
R7 cell development (GO:0045467)	0.469291	0.770255	0.0701132	0.472571	1.02713	12	lola
SCF-dependent proteasomal ubiquitin-dependent protein catabolic process (GO:0031146)	0.453195	0.754412	0.0689567	0.426027	1.02401	18	c("CG14317", "Roc1a", "ago", "Skp2", "CG5003")
synaptic vesicle endocytosis (GO:0048488)	0.432203	0.744742	0.0687943	0.402578	1.02371	22	c("Rab11", "Arf102F", "Arf79F", "Stam", "BicD", "Arl1", "ttv", "Vps35")
habituation (GO:0046959)	0.474259	0.773002	0.0691198	0.482379	1.02355	10	c("me31B", "sgg", "for", "wcy")
melanotic encapsulation of foreign target (GO:0035011)	0.439528	0.751633	0.0701132	0.420595	1.02074	19	c("Rac1", "Eb1", "Cdc42", "poly", "aPKC", "RhoBTB")
nucleus localization (GO:0051647)	0.469697	0.770255	0.0681513	0.444202	1.01813	14	c("ens", "Lam", "Bsg", "nudC", "nudE", "koi")
positive regulation of gene expression, epigenetic (GO:0045815)	0.481928	0.776466	0.0665892	0.428428	1.01683	17	c("pho", "CG40228", "tna", "ash2", "e(y)2", "FRG1", "e(y)3")
cellular protein complex assembly (GO:0043623)	0.441217	0.752332	0.0667426	0.365507	1.01567	35	c("Pomp", "eIF4B", "pnut", "Clc", "Tom20", "Sep1", "CSN8", "Sep2", "Srp54k", "Sep5", "Nup93-1", "Hip1", "eIF4H1")
regulation of cell size (GO:0008361)	0.442149	0.752542	0.0664364	0.357823	1.01513	40	c("Tctp", "Ras85D", "Nipped-B", "lic", "mbt", "btsz", "LTV1", "Pdk1", "RhoGAPp190", "CG1227")
regulation of translational initiation (GO:0006446)	0.478939	0.776466	0.0686326	0.478375	1.01505	10	c("eIF3d1", "MCTS1", "Rpb7", "Thor", "eIF3a", "eIF3b", "CG8963", "DENR")
regulation of neurogenesis (GO:0050767)	0.453782	0.754412	0.0659816	0.378404	1.01469	28	c("Rcc1", "hdc", "HDAC1", "brat")
imaginal disc-derived wing hair organization (GO:0035317)	0.446479	0.753029	0.0670513	0.37676	1.01386	29	c("tsr", "Rho1", "Cdc42", "dco", "sn", "Galphao", "Mtl")
regulation of actin filament-based process (GO:0032970)	0.490137	0.782705	0.0661326	0.432283	1.01345	16	c("Rho1", "Cdc42", "ena", "sti", "conu", "Crk", "Abi", "sqh")
regulation of Toll signaling pathway (GO:0008592)	0.480499	0.776466	0.0684715	0.477096	1.01234	10	c("lwr", "krz", "Gprk2")
positive regulation of translation (GO:0045727)	0.46993	0.770255	0.0642141	0.379585	1.01194	27	c("Hrb27C", "pAbp", "Hrb98DE", "eEF5", "lark", "MCTS1", "pum", "Rpb7", "Dp1", "RpS9")
selective autophagy (GO:0061912)	0.482059	0.776466	0.0683111	0.476308	1.01067	10	c("ref(2)P", "GlyS", "Atg13", "Atg18a", "Atg5", "Atg16")
positive regulation of stress-activated MAPK cascade (GO:0032874)	0.489458	0.782705	0.0658312	0.425564	1.01003	17	c("ben", "ALiX", "Crk")
positive regulation of synapse assembly (GO:0051965)	0.46034	0.763951	0.0658312	0.383316	1.00928	26	c("nmo", "mnb", "Mad", "Arp3", "dlg1", "Pak")
mitochondrion disassembly (GO:0061726)	0.475758	0.773002	0.0675189	0.4403	1.00918	14	c("CG5676", "Atg8a", "Atg13", "Fis1", "Ubc6", "Atg7", "Pink1", "Atg18a", "CG11975", "Atg5", "Atg4a")
regulation of phosphatidylinositol 3-kinase signaling (GO:0014066)	0.485086	0.779992	0.0683111	0.472092	1.00773	11	c("Cul1", "Ptp61F", "Pten")
negative regulation of transcription from RNA polymerase II promoter (GO:0000122)	0.445238	0.753029	0.0590955	0.307029	1.00427	100	c("Caf1-55", "CtBP", "gro", "retn", "arm", "HDAC1", "Mi-2", "TH1", "CG2199", "mip40", "spt4", "Su(H)", "Dsp1", "Smr", "Spt5", "dlg1", "stc", "MBD-like", "tgo", "CG3847", "Chi", "CoRest", "HP1b", "Brms1", "Su(var)3-3", "Zif", "CG1024", "rhi", "D", "Nelf-E", "dpn")
regulation of synapse assembly (GO:0051963)	0.466006	0.770255	0.0652353	0.381211	1.00374	26	c("Rac1", "Rab8", "brat", "Cdc42")
positive regulation of macromolecule biosynthetic process (GO:0010557)	0.498494	0.790524	0.0649408	0.422472	1.00269	17	c("Hrb27C", "pAbp", "Hrb98DE", "Rack1")
positive regulation of cellular protein metabolic process (GO:0032270)	0.475483	0.773002	0.0665892	0.41655	1.00123	18	c("Hrb27C", "pAbp", "Hrb98DE", "CSN5", "STUB1", "pum", "Dp1")
protein localization to membrane (GO:0072657)	0.467606	0.770255	0.0647943	0.387497	1.00061	24	c("arm", "Rab8", "Cdc42", "aPKC", "Nup93-1", "Arl5", "dlg1", "sws", "Arl1", "Nup54")
regulation of TOR signaling (GO:0032006)	0.487879	0.782705	0.0662842	0.435848	0.998982	14	c("scyl", "Cul1")
regulation of compound eye photoreceptor development (GO:0045314)	0.50078	0.790524	0.0664364	0.469808	0.996875	10	c("pAbp", "mbt", "neur", "Nct")
positive regulation of cysteine-type endopeptidase activity involved in apoptotic process (GO:0043280)	0.493939	0.787427	0.0656814	0.434279	0.995384	14	c("Cyt-c-p", "eIF3m", "Drice")
regulation of GTPase activity (GO:0043087)	0.475207	0.773002	0.0629395	0.353977	0.991573	37	c("RanGAP", "ArfGAP1", "RhoGAP19D", "ArfGAP3", "conu", "CG17883", "Crk", "Git", "RhoGAP5A", "TBC1D5", "strat", "GAPsec", "Pax", "PlexA", "Sec13", "drongo", "CG16896")
cellular macromolecule biosynthetic process (GO:0034645)	0.479908	0.776466	0.0538979	0.294202	0.991447	133	c("eEF2", "eEF1gamma", "Caf1-55", "eEF1beta", "Top1", "eEF1delta", "eEF1alpha1", "RpS14a", "RpS5b", "RpL34a", "RpL7A", "Pif1", "RpLP0-like", "eIF3m", "RpS14b", "pita", "RpL24-like", "mRpS10", "mRpS11", "dup", "ash2", "mRpS7", "Iswi", "pix", "Rga", "mRpL4", "CG1789", "mRpS22")
positive regulation of axonogenesis (GO:0050772)	0.50303	0.790524	0.0647943	0.432392	0.991059	14	c("Rac1", "PlexA", "Wnt5", "shot", "stan", "dsh")
mitotic chromosome condensation (GO:0007076)	0.488856	0.782705	0.0652353	0.412233	0.990855	18	c("aurB", "Nipped-B", "Top2", "prod", "Yeti")
organonitrogen compound catabolic process (GO:1901565)	0.51014	0.792889	0.0655321	0.46676	0.990407	10	c("fzy", "Cul1", "O-fut1", "Psa", "CG2811", "CG32473", "SP1029", "key")
protein import into mitochondrial matrix (GO:0030150)	0.502355	0.790524	0.0665892	0.463891	0.990219	11	c("Tim17b", "Tom20", "Tom40")
nuclear-transcribed mRNA catabolic process, deadenylation-dependent decay (GO:0000288)	0.522003	0.798005	0.063079	0.420557	0.985961	16	c("Pabp2", "CG2091", "smg", "DCP1", "pum")
epithelial cell morphogenesis (GO:0003382)	0.506891	0.792889	0.0649408	0.439922	0.985513	13	c("sgg", "ena", "aPKC", "alpha-Cat", "CG41099", "Abl", "fog", "hop")
protein complex assembly (GO:0006461)	0.517941	0.796602	0.0647943	0.462599	0.981578	10	c("HIP-R", "CG7483", "YME1L", "HSPC300", "HIP", "Tob")
positive regulation of multicellular organism growth (GO:0040018)	0.51608	0.796602	0.0640704	0.435786	0.97625	13	c("Tctp", "lic", "btsz")
negative regulation of immune response (GO:0050777)	0.531108	0.798964	0.062249	0.418923	0.972631	15	c("Nxt1", "GstO2", "Lam", "scny", "MED6")
regulation of histone acetylation (GO:0035065)	0.528861	0.798964	0.0637845	0.457272	0.970276	10	c("HDAC1", "Yeti", "Ada2b", "CG9246", "Parg")
RNA interference (GO:0016246)	0.518519	0.796602	0.0603786	0.384082	0.965721	21	c("Rm62", "Ars2", "hdc", "Gas41", "Hsc70-4", "Tis11", "Cbp20")
RNA transport (GO:0050658)	0.509669	0.792889	0.0597318	0.346563	0.96562	36	c("sqd", "SF2", "Vha16-1", "Chc", "Bet3", "Nup153", "Nup62", "BicD")
regulation of G2/M transition of mitotic cell cycle (GO:0010389)	0.535322	0.798964	0.0635008	0.451651	0.964091	11	c("Z600", "Sap30", "twe", "Prp38")
regulation of glial cell proliferation (GO:0060251)	0.544462	0.807156	0.0623861	0.454081	0.963503	10	c("ago", "hpo", "pyr", "Mer")
imaginal disc-derived wing morphogenesis (GO:0007476)	0.552339	0.809546	0.0460458	0.278887	0.961473	164	c("lola", "ctp", "nmo", "flw", "Ras85D", "arm", "Snr1", "zld", "sgg", "Rho1", "drk", "EloC", "Btk29A", "CSN8", "rl", "alph", "Pka-C1", "Socs36E", "Su(H)", "Pal1", "Mad", "Gprk1")
regulation of G1/S transition of mitotic cell cycle (GO:2000045)	0.524355	0.798964	0.0601186	0.385173	0.956711	20	c("CycG", "Su(H)", "CycD", "Mad", "REG")
modification-dependent protein catabolic process (GO:0019941)	0.530283	0.798964	0.0566484	0.328693	0.956469	45	c("SkpA", "eff", "UbcE2H", "Rpn12", "Nedd8")
RNA methylation (GO:0001510)	0.551181	0.809546	0.062249	0.439707	0.955697	12	c("CG8545", "fl(2)d", "Mettl14", "Hen1", "CG8939", "Fib", "CG3527", "Nsun5")
retinal cell programmed cell death (GO:0046666)	0.55259	0.809546	0.0619763	0.447475	0.955177	11	c("arm", "hpo", "Chc", "aPKC")
axon midline choice point recognition (GO:0016199)	0.529499	0.798964	0.0610364	0.393061	0.953919	19	c("lola", "Rac1", "kra")
gastrulation involving germ band extension (GO:0010004)	0.55303	0.809546	0.0602484	0.416116	0.953753	14	c("Ptp61F", "Rho1", "btsz", "cta", "ric8a", "baz", "fog", "shg")
cellular respiration (GO:0045333)	0.533923	0.798964	0.0606404	0.392106	0.951601	19	c("HDAC1", "UQCR-14", "ND-20", "Sirup", "SdhB", "ND-13A")
regulation of cell migration (GO:0030334)	0.539376	0.802171	0.0605093	0.395462	0.950544	18	c("CG44774", "Rho1", "ena", "Arl1", "Pten", "PlexA")
regulation of neuron projection development (GO:0010975)	0.53696	0.799855	0.0577309	0.36758	0.95012	23	c("Rac1", "Rho1", "Cdc42", "Pak", "RhoGAPp190", "Pten", "Abl", "Rac2", "Akt1")
apoptotic process (GO:0006915)	0.520167	0.797818	0.0590955	0.345114	0.949665	33	c("scyl", "cathD", "pnut", "Dcp-1", "mod(mdg4)", "Drice", "Psn", "Tao", "sws", "qkr58E-3", "Fis1", "pll")
retrograde transport, endosome to Golgi (GO:0042147)	0.562974	0.81462	0.059476	0.408814	0.94916	15	c("Arl5", "Snx6", "Vps29", "Vps26", "Vps51", "Vps35")
R7 cell differentiation (GO:0045466)	0.546218	0.807852	0.0571259	0.353532	0.947999	28	c("mts", "lola", "nej")
protein lipidation (GO:0006497)	0.559939	0.814537	0.0597318	0.404298	0.947843	16	c("Dnz1", "CG5880", "Atg7", "Atg18a", "CG11975", "GABPI", "PIG-U", "Atg5", "Atg4a", "PIG-H", "Atg16", "CG8314")
regulation of axon extension (GO:0030516)	0.554364	0.810225	0.0606404	0.422825	0.947214	13	c("Rac1", "PlexA", "Wnt5", "bif", "shot", "stan", "dsh")
negative regulation of developmental growth (GO:0048640)	0.568919	0.816219	0.0535669	0.327703	0.940823	41	c("SkpA", "Rab11", "sgg", "Src64B", "ena", "hpo")
negative regulation of defense response (GO:0031348)	0.577273	0.821775	0.0582216	0.41019	0.940172	14	c("Nxt1", "GstO2", "krz", "scny", "MED6")
imaginal disc morphogenesis (GO:0007560)	0.550471	0.809546	0.0549074	0.322512	0.938482	45	c("chic", "gus", "Ras85D", "arm")
regulation of protein phosphorylation (GO:0001932)	0.53352	0.798964	0.0580984	0.341639	0.936553	32	c("mts", "Rack1", "lic", "mbt", "CDK2AP1", "dco", "Pak", "mav", "RhoGAP5A", "myo")
establishment or maintenance of apical/basal cell polarity (GO:0035088)	0.562064	0.81462	0.0555947	0.361758	0.93507	23	c("Ras85D", "yrt", "par-6", "aPKC", "Vps4", "dlg1")
negative regulation of cellular amide metabolic process (GO:0034249)	0.551821	0.809546	0.0566484	0.343058	0.934188	31	c("sqd", "Paip2", "brat", "Sxl", "smg", "kra", "Rcd-1", "Rga", "pum")
negative regulation of mitotic cell cycle phase transition (GO:1901991)	0.569678	0.816219	0.0593488	0.416001	0.931927	13	c("CycG", "Z600", "Mad", "CycA", "mor")
dendrite guidance (GO:0070983)	0.566122	0.81462	0.0582216	0.387364	0.931079	18	c("Snr1", "HDAC1", "meigo", "Chi", "D")
regulation of imaginal disc-derived wing size (GO:0044719)	0.576631	0.821775	0.0583453	0.396015	0.928423	16	c("lola", "zld", "Btk29A", "Pal1")
endosomal transport (GO:0016197)	0.582361	0.827752	0.0506004	0.309424	0.927778	54	c("Rab35", "Rab11", "Rho1", "Stam", "Arl5", "Snx3", "Snx6", "AnxB9", "shrb", "Vps29", "nuf", "Vps26", "Vps11", "Blos1", "Vps51", "Vamp7", "Vps35", "Ubc6")
regulation of neuromuscular junction development (GO:1904396)	0.561605	0.81462	0.0568864	0.373005	0.926489	20	c("Rab8", "brat", "Cdc42", "pum", "Tbce", "Cip4", "HSPC300", "kis", "CaMKII", "spin")
blastoderm segmentation (GO:0007350)	0.574074	0.819728	0.0555947	0.366372	0.921192	21	c("HDAC1", "Mad", "cni", "Chi", "Doa", "D", "Stat92E", "lilli", "Cdk4", "hop", "kis")
striated muscle cell development (GO:0055002)	0.593939	0.839086	0.0568864	0.401654	0.920607	14	c("Rac1", "wap")
glutathione metabolic process (GO:0006749)	0.565903	0.81462	0.05653	0.370607	0.920532	20	c("eEF1gamma", "GstS1", "GstO2", "Eip55E")
open tracheal system development (GO:0007424)	0.630202	0.858727	0.0430173	0.280373	0.918948	102	c("lolal", "Vha26", "Rac1", "Ras85D", "arm", "Rho1", "Src64B", "wal", "Btk29A", "Cdc42", "pyd", "par-6", "Mad", "Chc", "Stam", "aPKC")
post-embryonic appendage morphogenesis (GO:0035120)	0.640904	0.865015	0.0422468	0.279023	0.914523	102	c("ctp", "nmo", "flw", "Ras85D", "Rho1", "drk", "CSN8", "rl", "alph", "Pka-C1", "rept", "Mad", "RhoGAP19D", "ash2")
regulation of apoptotic process (GO:0042981)	0.633172	0.859524	0.0436251	0.282306	0.91114	93	c("SkpA", "Su(var)205", "Drep2", "Ras85D", "pnut", "Cul1", "Sep1", "eEF5", "PDCD-5", "Pka-C1", "Prx3", "PSR", "hpo", "dco", "scny", "Psn", "Det", "Idgf2", "CG10702", "Dref", "Pdk1", "mask")
imaginal disc-derived appendage morphogenesis (GO:0035114)	0.653349	0.866102	0.0408229	0.275747	0.909687	106	c("ctp", "nmo", "flw", "Ras85D", "Rho1", "drk", "CSN8", "rl", "alph", "Pka-C1", "rept", "Mad", "RhoGAP19D", "ash2")
chitin-based cuticle development (GO:0040003)	0.591691	0.838453	0.0544556	0.366178	0.909532	20	c("Idgf6", "Idgf4", "Lam")
regulation of gene expression, epigenetic (GO:0040029)	0.603369	0.848545	0.0566484	0.405966	0.909447	13	c("Sxl", "egg", "Spt5", "dpn")
chromatin organization involved in negative regulation of transcription (GO:0097549)	0.593123	0.839086	0.0543434	0.365465	0.907759	20	c("Tlk", "Gas41", "snf", "Hsc70-4", "Odj", "XNP", "fl(2)d")
regulation of Wnt signaling pathway (GO:0030111)	0.601575	0.847301	0.0580984	0.417403	0.907218	12	c("Prosap", "dco", "pygo", "Vps26", "Vps35", "nkd")
compound eye photoreceptor fate commitment (GO:0001752)	0.610873	0.852928	0.052913	0.349814	0.905406	25	c("mts", "lola", "noc", "nej")
anterior/posterior axis specification (GO:0009948)	0.612434	0.852928	0.0491928	0.306166	0.903825	49	c("sqd", "gus", "Ras85D", "Sry-delta", "drk", "CSN5", "Pka-C1", "lic", "cni", "aPKC")
Notch receptor processing (GO:0007220)	0.613815	0.852928	0.057006	0.422175	0.901173	11	c("Psn", "aph-1", "pen-2", "rb", "cm", "Nct")
protein transport (GO:0015031)	0.652761	0.866102	0.0428451	0.282291	0.897923	81	c("Ran", "Rab35", "Rab11", "Rab2", "Arf102F", "Rab8", "Arf79F")
negative regulation of autophagy (GO:0010507)	0.608883	0.852928	0.0531298	0.361335	0.897502	20	c("sesB", "Ras85D", "rl", "BI-1", "scny", "wcy", "mask")
negative regulation of response to stimulus (GO:0048585)	0.626506	0.858727	0.0541201	0.376577	0.893765	17	c("HDAC1", "Lam", "ago", "Apc2", "CG10702")
cuticle pattern formation (GO:0035017)	0.628169	0.858727	0.0509083	0.345655	0.89257	24	c("gus", "arm", "sgg", "sn", "Apc2", "pygo", "SrpRbeta")
neuron projection extension (GO:1990138)	0.624826	0.857983	0.0507028	0.345201	0.892275	23	c("Rac1", "hdc", "Cdc42")
axon choice point recognition (GO:0016198)	0.613181	0.852928	0.052805	0.358902	0.891459	20	c("lola", "Rac1", "kra")
negative regulation of supramolecular fiber organization (GO:1902904)	0.621664	0.857786	0.0564118	0.417317	0.890802	11	c("gish", "spoon", "Apc2", "Cip4", "cpa")
nucleic acid-templated transcription (GO:0097659)	0.618911	0.857786	0.0523759	0.35791	0.888995	20	c("Caf1-55", "ash2", "Iswi", "Rga", "pygo", "csul")
positive regulation of signal transduction (GO:0009967)	0.66962	0.871032	0.0431037	0.288772	0.887681	62	c("mts", "CycG", "eIF3h", "Prosap", "eIF3f1", "e(r)", "poly", "hpo", "Chc", "Stam", "Arp3", "dco")
regulation of multicellular organism growth (GO:0040014)	0.630901	0.858727	0.0514265	0.342689	0.886965	25	c("Tctp", "Ras85D", "lic", "btsz")
cell projection assembly (GO:0030031)	0.624804	0.857983	0.0561767	0.415225	0.886338	11	c("Cdc42", "Arpc4", "Abi", "Arpc2", "shg")
R3/R4 cell fate commitment (GO:0007464)	0.620472	0.857786	0.0566484	0.407488	0.885669	12	c("lola", "nej")
morphogenesis of an epithelium (GO:0002009)	0.635262	0.860887	0.0483118	0.303995	0.8846	45	c("kuk", "wal", "par-6", "hpo", "aPKC", "btsz", "dlg1", "cno", "Eip63E", "Mtl")
R3/R4 cell differentiation (GO:0048056)	0.624809	0.857983	0.0550211	0.394179	0.883042	13	c("lola", "nej")
production of siRNA involved in RNA interference (GO:0030422)	0.638066	0.863429	0.0549074	0.416155	0.88303	10	c("Ars2", "Cbp20", "loqs", "Cbp80", "Hen1", "r2d2")
negative regulation of cellular protein metabolic process (GO:0032269)	0.629322	0.858727	0.0499914	0.317272	0.881638	35	c("sqd", "Paip2", "brat", "Sxl", "smg", "kra", "Rcd-1", "Rga", "pum")
regulation of programmed cell death (GO:0043067)	0.655076	0.866102	0.0484088	0.312155	0.879006	39	c("Su(var)205", "Drep2", "Ras85D", "eEF5", "Pka-C1", "Drice", "scny", "Pak", "Dref", "mav", "Aatf", "myo")
small GTPase mediated signal transduction (GO:0007264)	0.629403	0.858727	0.0546808	0.392002	0.878163	13	c("Ras85D", "drk", "cno", "Ras64B", "PlexA", "RasGAP1")
Notch signaling pathway (GO:0007219)	0.654105	0.866102	0.0469759	0.300168	0.873464	45	c("pyd", "Su(H)", "Ocho", "e(y)1", "Psn", "bib", "aph-1", "cno", "CoRest", "O-fut1", "Brd", "dpn", "CG13465", "numb", "ebi", "Nct", "Tom")
organelle membrane fusion (GO:0090174)	0.656061	0.866102	0.0522693	0.381035	0.873347	14	c("btsz", "Gos28", "Syx1A", "Snap24", "Sec22", "Vamp7", "Syx6", "Syx13")
synapse assembly (GO:0007416)	0.64759	0.866102	0.0525899	0.36715	0.871392	17	c("Prosap", "par-6", "aPKC", "nej")
heart development (GO:0007507)	0.664915	0.868212	0.0451344	0.293585	0.870302	50	c("polo", "Ras85D", "arm", "sgg", "Ggamma1", "Mad")
positive regulation of smoothened signaling pathway (GO:0045880)	0.644094	0.866102	0.0549074	0.399745	0.868839	12	c("mts", "ttv")
regulation of oskar mRNA translation (GO:0046011)	0.650546	0.866102	0.0540088	0.409046	0.867945	10	c("Hrb27C", "heph")
positive regulation of DNA metabolic process (GO:0051054)	0.646782	0.866102	0.0545681	0.405877	0.866383	11	c("Su(var)205", "egg", "CoRest", "Su(var)3-3", "Panx")
cellular response to decreased oxygen levels (GO:0036294)	0.654021	0.866102	0.0524828	0.37239	0.864593	15	c("Ptp61F", "Tom40", "ago", "MESR4", "tgo")
cellular response to hypoxia (GO:0071456)	0.654021	0.866102	0.0524828	0.37239	0.864593	15	c("Ptp61F", "Tom40", "ago", "MESR4", "tgo")
transforming growth factor beta receptor signaling pathway (GO:0007179)	0.656786	0.866102	0.0535669	0.40696	0.86352	10	c("Cdc42", "Mad", "mav")
regulation of cellular protein metabolic process (GO:0032268)	0.650394	0.866102	0.0544556	0.397006	0.862887	12	c("CG7414", "brat", "glo", "peng")
positive regulation of intracellular signal transduction (GO:1902533)	0.670816	0.871032	0.04707	0.309878	0.86109	35	c("CycG", "Ras85D", "drk", "Pez", "CG10702", "Tao", "Pdk1", "Git", "Gprk2")
axon extension (GO:0048675)	0.664306	0.868212	0.0486034	0.32671	0.860233	26	c("Rac1", "hdc", "Cdc42")
regulation of neural precursor cell proliferation (GO:2000177)	0.656693	0.866102	0.0540088	0.394055	0.856473	12	c("HDAC1", "brat", "dpn", "numb")
protein complex disassembly (GO:0043241)	0.658499	0.867133	0.0525899	0.382008	0.855776	13	c("flw", "Pp1alpha-96A", "Vps4", "Vps11", "Vamp7", "Pp1-87B", "Vha100-1")
negative regulation of cellular catabolic process (GO:0031330)	0.690936	0.880756	0.0489954	0.354192	0.851345	18	c("sesB", "Ras85D", "BI-1")
positive regulation of actin filament polymerization (GO:0030838)	0.673748	0.871484	0.0511148	0.366247	0.85033	15	c("Lam", "Rack1", "dco", "RhoBTB", "Mtl")
regulation of cell death (GO:0010941)	0.683403	0.876454	0.0466015	0.32788	0.847503	23	c("ben", "BI-1", "Pak", "Rab32", "ix")
heterochromatin organization (GO:0070828)	0.670423	0.871032	0.0479259	0.314635	0.846682	29	c("Su(var)205", "Tlk", "Gas41", "snf", "Hsc70-4", "Odj", "XNP", "fl(2)d", "Dp1")
negative regulation of programmed cell death (GO:0043069)	0.700394	0.886513	0.0427591	0.285524	0.846405	50	c("SkpA", "Ras85D", "Cul1", "Prx3", "PSR", "dco", "Psn", "Det", "Idgf2", "CG10702", "Pdk1", "mask", "CG7546", "Aatf", "CG31357", "Ubc6", "Drep1", "Atg7", "Pink1", "DUBAI", "Akt1", "Nf-YB", "fkh", "Diap1")
positive regulation of cellular catabolic process (GO:0031331)	0.697289	0.885643	0.0491928	0.355254	0.843156	17	c("CSN5", "GlyS", "Dcp-1", "Tailor")
Wnt signaling pathway (GO:0016055)	0.702279	0.88714	0.0463228	0.334684	0.841517	21	c("CkIalpha", "arm", "nej", "Galphao", "pygo")
regulation of terminal button organization (GO:2000331)	0.69697	0.885643	0.0494905	0.366478	0.839982	14	c("Sod1", "ND-20", "Tip60", "Thor", "Ada2b")
Malpighian tubule morphogenesis (GO:0007443)	0.683099	0.876454	0.04707	0.325185	0.83971	24	c("pim", "Rho1", "wal")
regulation of vesicle-mediated transport (GO:0060627)	0.690265	0.880756	0.0487011	0.345297	0.838	19	c("Rab8", "gish", "ArfGAP1", "Gos28", "BicD")
negative regulation of innate immune response (GO:0045824)	0.687596	0.879329	0.0506004	0.373982	0.837796	13	c("Nxt1", "GstO2", "scny", "MED6")
imaginal disc-derived wing vein specification (GO:0007474)	0.691549	0.880756	0.0465084	0.310872	0.836556	29	c("nmo", "Snr1", "EloC", "rl", "Gprk1", "ash2", "Dd", "Rbfox1", "mor", "Su(var)3-3", "Gprk2")
negative regulation of apoptotic process (GO:0043066)	0.749064	0.912266	0.037303	0.270265	0.834678	64	c("SkpA", "Ras85D", "Cul1", "Prx3", "PSR", "hpo", "dco", "Psn", "pix", "Det", "Idgf2", "CG10702", "Pdk1", "mask", "CG7546", "CG31357", "Ubc6", "ebi", "Tip60", "Drep1", "Mcm10", "Atg7", "Pink1", "DUBAI", "Akt1", "RpS3", "Naa20A", "Nf-YB", "fkh", "Diap1")
regulation of autophagy (GO:0010506)	0.745431	0.911162	0.0395979	0.278527	0.829223	52	c("sesB", "Ras85D", "Sod1", "Atg8a", "ago", "BI-1", "Dcp-1")
mitochondrial respiratory chain complex assembly (GO:0033108)	0.719168	0.898174	0.0471642	0.344791	0.82875	18	c("UQCR-14", "ND-20", "Sirup", "CG14483", "CG11562", "CG12895", "Sdhaf3")
Toll signaling pathway (GO:0008063)	0.698315	0.885738	0.0498907	0.369699	0.828201	13	c("cact", "wek", "pll", "ea", "Spn27A", "Myd88", "key", "Traf6")
regulation of morphogenesis of an epithelium (GO:1905330)	0.683465	0.876454	0.052163	0.381017	0.828134	12	c("gish", "Akap200", "aPKC", "Pten", "baz")
maturation of SSU-rRNA (GO:0030490)	0.712885	0.893265	0.0448645	0.303073	0.825306	31	c("RpS14a", "RpS28b", "RpS14b", "Sas10", "l(3)07882", "mRpS11", "CG11030", "CG8461", "CG7728", "mRpS9", "CG3008")
compound eye retinal cell programmed cell death (GO:0046667)	0.706708	0.890972	0.0501934	0.388888	0.825173	10	c("arm", "Chc", "aPKC")
muscle organ development (GO:0007517)	0.723626	0.89946	0.046882	0.34318	0.824877	18	c("retn", "wap", "how", "salm")
anatomical structure homeostasis (GO:0060249)	0.719697	0.898174	0.048022	0.358707	0.822171	14	c("Su(var)205", "Ote", "cav")
regulation of intracellular signal transduction (GO:1902531)	0.716237	0.896259	0.0483118	0.349799	0.820075	16	c("scyl", "mbt", "conu", "Pak", "mav", "RhoGAP5A", "myo")
central nervous system development (GO:0007417)	0.806295	0.928953	0.0323604	0.254017	0.81984	93	c("chic", "Rcc1", "Galphai", "Smn", "Rac1", "brat", "Lam", "Nrt", "ago", "exd", "Mad", "Sce", "sti", "ash2", "noc")
negative regulation of epidermal growth factor receptor signaling pathway (GO:0042059)	0.732475	0.905353	0.0445962	0.313611	0.811705	25	c("geminin", "Ptp61F", "drk", "Socs36E", "Stam", "shrb", "pum")
protein deubiquitination (GO:0016579)	0.732867	0.905353	0.0435378	0.303842	0.810015	27	c("Uch-L5", "CG4968", "eIF3f1", "Usp47", "not", "Usp16-45", "scny")
short-term memory (GO:0007614)	0.722818	0.89946	0.0483118	0.360199	0.806918	13	c("Nipped-B", "drk", "for", "Psn")
positive regulation of Notch signaling pathway (GO:0045747)	0.740793	0.909795	0.0436251	0.30599	0.805676	26	c("eIF3h", "eIF3f1", "e(r)", "Chc", "Arp3", "CoRest", "Brms1", "O-fut1", "neur")
mitochondrial electron transport, NADH to ubiquinone (GO:0006120)	0.745763	0.911162	0.0431902	0.314833	0.800588	22	c("ND-MLRQ", "ND-42", "ND-20", "ND-SGDH", "ND-B18")
imaginal disc-derived wing vein morphogenesis (GO:0008586)	0.764869	0.921201	0.0410713	0.288002	0.800301	35	c("Ras85D", "Snr1", "rl", "Socs36E", "Su(H)", "Mad")
meiosis I (GO:0007127)	0.730986	0.905353	0.0439759	0.309767	0.799898	24	c("fzy", "Lam", "mod(mdg4)", "ghi", "twe", "Det")
energy coupled proton transmembrane transport, against electrochemical gradient (GO:0015988)	0.737481	0.908194	0.0469759	0.340912	0.799241	16	c("Vha26", "Vha16-1", "ND-20", "Vha14-1")
striated muscle tissue development (GO:0014706)	0.733229	0.905353	0.048506	0.376628	0.799159	10	c("flw", "Fit1", "EcR")
circulatory system development (GO:0072359)	0.763966	0.921201	0.0415718	0.289684	0.794127	32	c("Ras85D", "arm", "sgg", "Mad")
nuclear migration (GO:0007097)	0.75303	0.913435	0.0459538	0.343795	0.787992	14	c("ens", "Lam", "nudC", "Apc2", "koi")
smoothened signaling pathway (GO:0007224)	0.774146	0.922239	0.0438002	0.326568	0.784949	18	c("Roc1a", "Sxl", "nej", "eRF1", "Gprk2")
regulation of Notch signaling pathway (GO:0008593)	0.829657	0.936712	0.0315649	0.249133	0.784477	75	c("CycG", "Mlf", "eIF3h", "eIF3f1", "insv", "e(r)", "AP-1mu", "Chc", "Arp3", "Smr", "Vps4", "dlg1", "krz", "Psn", "shrb", "aph-1", "Chi", "CoRest", "Brms1", "O-fut1", "neur", "Su(var)3-3")
protein targeting (GO:0006605)	0.791148	0.927499	0.0395172	0.281224	0.781465	35	c("Tim17b", "Tom20", "CG14894", "Tom40", "boca", "Spase25", "CG5447", "milt")
embryonic organ development (GO:0048568)	0.74732	0.911868	0.0467883	0.34866	0.78107	13	c("polo", "Ggamma1", "Chi", "numb")
negative regulation of cell cycle G1/S phase transition (GO:1902807)	0.75351	0.913435	0.0472587	0.366527	0.777724	10	c("CycG", "Mad", "mor")
terminal region determination (GO:0007362)	0.749606	0.912266	0.0479259	0.357752	0.777568	12	c("fs(1)h", "fog")
histone H3-K4 methylation (GO:0051568)	0.781575	0.922239	0.0433637	0.323183	0.776811	18	c("wds", "Dpy-30L1", "ash2", "nej")
Malpighian tubule development (GO:0072002)	0.780726	0.922239	0.0405756	0.28303	0.775886	32	c("pim", "Ras85D", "wal")
RNA polyadenylation (GO:0043631)	0.76783	0.921201	0.0451344	0.329753	0.773078	16	c("Pabp2", "Fip1", "Trf4-1", "Trf4-2", "cbc", "ZC3H3", "IntS11")
mRNA polyadenylation (GO:0006378)	0.784639	0.923513	0.0438002	0.32228	0.764896	17	c("Pabp2", "Fip1", "Trf4-1", "Trf4-2", "cbc", "ZC3H3", "IntS11", "Suv3")
regulation of cytoskeleton organization (GO:0051493)	0.793007	0.927499	0.0399219	0.284951	0.759654	27	c("sgg", "Rho1", "Cdc42", "ena", "sti", "conu", "Crk", "Abi", "sqh", "lilli")
histone deacetylation (GO:0016575)	0.780031	0.922239	0.045679	0.357847	0.759307	10	c("MRG15", "HDAC1", "Brms1", "ebi", "MTA1-like")
protein deacetylation (GO:0006476)	0.780031	0.922239	0.045679	0.357847	0.759307	10	c("MRG15", "HDAC1", "Brms1", "ebi", "MTA1-like")
compound eye photoreceptor cell differentiation (GO:0001751)	0.840541	0.940511	0.0356176	0.264364	0.75898	41	c("eff", "CSN5", "CSN4", "mbt", "noc", "nej", "ave", "AP-1sigma", "mask", "salm", "Doa")
zygotic determination of anterior/posterior axis, embryo (GO:0007354)	0.783333	0.923143	0.0441523	0.330976	0.758609	14	c("fs(1)h", "fog", "kni", "tor", "bcd")
renal tubule morphogenesis (GO:0061333)	0.809735	0.929482	0.0414044	0.312416	0.758203	19	c("pim", "wal")
production of small RNA involved in gene silencing by RNA (GO:0070918)	0.780031	0.922239	0.045679	0.357137	0.757801	10	c("CG17168", "Cbp20", "loqs", "Cbp80", "Hen1", "r2d2")
positive regulation of cell cycle G1/S phase transition (GO:1902808)	0.770801	0.921201	0.0465084	0.354881	0.757528	11	c("Su(H)", "CycD", "CycA")
regulation of hemocyte proliferation (GO:0035206)	0.801399	0.928953	0.0394367	0.283438	0.75562	27	c("lwr", "Ras85D", "CSN5", "CG5033", "Atu", "DCTN3-p24", "Bgb")
meiosis I cytokinesis (GO:0007110)	0.77237	0.921893	0.0464155	0.353733	0.755077	11	c("Lam", "ghi", "Det")
negative regulation of neuron apoptotic process (GO:0043524)	0.779528	0.922239	0.0461379	0.347249	0.754739	12	c("hpo", "pix", "ebi", "Tip60", "Pink1", "RpS3", "Naa20A")
chemical synaptic transmission (GO:0007268)	0.853786	0.943722	0.0332359	0.252945	0.75306	52	c("sesB", "pAbp", "Smn", "Cdc42", "Scamp", "Chc", "dlg1", "Syx1A", "pum")
ameboidal-type cell migration (GO:0001667)	0.792512	0.927499	0.0449543	0.352699	0.748385	10	c("Rac1", "how")
chaeta morphogenesis (GO:0008407)	0.790795	0.927499	0.0399219	0.288159	0.744833	23	c("ctp", "sgg", "sn", "capt")
DNA replication checkpoint (GO:0000076)	0.795632	0.928571	0.0447749	0.350316	0.743327	10	c("Cdc6", "dup", "nej")
embryonic heart tube development (GO:0035050)	0.78022	0.922239	0.0459538	0.348208	0.743282	11	c("polo", "Ggamma1", "Chi", "numb")
establishment of protein localization to membrane (GO:0090150)	0.798179	0.928953	0.0433637	0.318279	0.73896	15	c("Arf79F", "boca", "CG5447")
negative regulation of protein modification process (GO:0031400)	0.781011	0.922239	0.0447749	0.329495	0.738136	13	c("mts", "Rack1", "dco")
regulation of signal transduction (GO:0009966)	0.878272	0.960836	0.031998	0.248844	0.737647	51	c("CycG", "Nedd8", "hpo", "dlg1", "Psn", "Apc2", "shrb", "p120ctn", "aph-1", "CG10702", "Chi", "O-fut1", "Vps26", "neur", "Su(var)3-3", "Gprk2", "ttv")
regulation of cell development (GO:0060284)	0.82906	0.936712	0.0387167	0.293103	0.736967	21	c("Rcc1", "brat", "Drice")
chitin-based larval cuticle pattern formation (GO:0035293)	0.817771	0.929603	0.0419082	0.308831	0.732978	17	c("arm", "sgg", "Apc2", "pygo", "SrpRbeta", "Sec13", "fz2")
regulation of cell morphogenesis involved in differentiation (GO:0010769)	0.834278	0.936793	0.0381629	0.27801	0.732004	26	c("Rac1", "Rho1", "Cdc42", "Pak", "RhoGAPp190")
neuroblast differentiation (GO:0014016)	0.806907	0.928953	0.0444181	0.342328	0.730733	11	c("arm", "brat", "D", "dpn", "numb")
endocytosis (GO:0006897)	0.879739	0.960889	0.0318535	0.243043	0.728553	55	c("Rab11", "gish", "Rho1", "Cdc42", "Chc", "dco", "RhoBTB", "CG41099", "Rme-8", "Mtl", "rb", "O-fut1", "tth", "CG31729", "Vps35", "Gs1", "cm", "gb", "Rac2", "CG4615", "shi")
positive regulation of cell growth (GO:0030307)	0.85014	0.94304	0.036762	0.271486	0.727992	28	c("Rac1", "Ras85D", "CycD", "Torsin", "dco")
establishment or maintenance of epithelial cell apical/basal polarity (GO:0045197)	0.819718	0.93068	0.0387167	0.28168	0.727371	24	c("yrt", "Rho1", "par-6", "aPKC", "Vps4", "dlg1")
actin-mediated cell contraction (GO:0070252)	0.808112	0.928953	0.044064	0.342263	0.72624	10	c("Rho1", "alpha-Cat", "cta", "fog", "hop")
positive regulation of endocytosis (GO:0045807)	0.813187	0.929482	0.044064	0.340025	0.725816	11	c("Arf79F", "Chc", "Hip1", "Cortactin", "Tao")
regulation of cell communication (GO:0010646)	0.813354	0.929482	0.0425023	0.312547	0.725654	15	c("rl", "Pka-C1", "p120ctn", "pum")
negative regulation of growth (GO:0045926)	0.823795	0.933033	0.0415718	0.305543	0.725174	17	c("scyl", "ago", "hfp")
negative regulation of gene silencing (GO:0060969)	0.814757	0.929482	0.0439759	0.338343	0.722224	11	c("rb", "e(y)2", "FRG1", "e(y)3", "polybromo")
positive regulation of cellular component organization (GO:0051130)	0.815152	0.929482	0.0423318	0.314041	0.719794	14	c("Arf79F", "ena", "Chc", "Tao")
positive regulation of ERK1 and ERK2 cascade (GO:0070374)	0.815748	0.929482	0.044064	0.330322	0.71795	12	c("Cdc37", "M1BP", "CG10702")
imaginal disc-derived wing margin morphogenesis (GO:0008587)	0.88587	0.962362	0.0333827	0.249684	0.717946	42	c("arm", "Snr1", "sgg", "ics", "heph", "how", "peng", "mor")
gene expression (GO:0010467)	0.954181	0.98948	0.0204894	0.212083	0.71617	134	c("sqd", "Hel25E", "Caf1-55", "mago", "RpS14a", "RpS5b", "RpL34a", "RpL7A", "RpLP0-like", "eIF3m", "RpS14b", "RpL24-like", "mRpS10", "mRpS11", "ash2", "mRpS7", "Iswi", "pix", "Rga", "mRpL4", "CG1789", "mRpS22", "CG18178", "mRpL24", "pygo", "sta", "csul", "Cbp80", "mRpS33", "mRpL1", "mRpS9", "tsu", "thoc5", "e(y)2", "RpS4", "RpS23", "PCID2", "mRpL16", "Cdk9", "mbo", "tex", "cbc")
regulation of cellular amide metabolic process (GO:0034248)	0.83308	0.936712	0.0414044	0.305333	0.715829	16	c("CG7414", "brat", "glo", "peng", "Gprk2")
regulation of epidermal growth factor receptor signaling pathway (GO:0042058)	0.881051	0.960889	0.0344919	0.255626	0.710333	35	c("geminin", "Ptp61F", "Socs36E", "Stam", "holn1", "Vps4", "dlg1", "shrb", "pum")
formation of animal organ boundary (GO:0010160)	0.835165	0.936793	0.0428451	0.332448	0.709641	11	c("exd", "BthD")
cofactor biosynthetic process (GO:0051188)	0.836735	0.937425	0.0427591	0.332222	0.70916	11	c("CG17683", "cin")
negative regulation of cellular process (GO:0048523)	0.904269	0.966561	0.0299907	0.233644	0.708365	58	c("Snr1", "Ptp61F", "mnb", "brat", "Lam", "ago", "BI-1", "hfp", "AP-1mu", "hpo", "Axud1", "dlg1", "AGO3", "pum")
ectoderm development (GO:0007398)	0.842185	0.940511	0.0409056	0.301166	0.706058	16	c("Ggamma1", "Gbeta13F", "bib", "cta", "neur")
larval chitin-based cuticle development (GO:0008363)	0.858841	0.947371	0.0390355	0.291636	0.700983	18	c("arm", "sgg", "Apc2", "pygo", "SrpRbeta")
embryonic hindgut morphogenesis (GO:0048619)	0.85452	0.943722	0.0369161	0.275363	0.700219	22	c("pim", "wal")
peptide metabolic process (GO:0006518)	0.882353	0.960889	0.0350151	0.256496	0.698469	31	c("eEF1gamma", "GstS1", "GstO2", "Spp", "Spase25", "CG11596", "Psn", "CG11771")
mesoderm development (GO:0007498)	0.904033	0.966561	0.0335297	0.247336	0.696479	39	c("pim", "flw", "Ggamma1", "Gbeta13F")
positive regulation of JAK-STAT cascade (GO:0046427)	0.831513	0.936712	0.0427591	0.327974	0.69592	10	c("CG8108", "CycD")
positive regulation of STAT cascade (GO:1904894)	0.831513	0.936712	0.0427591	0.327974	0.69592	10	c("CG8108", "CycD")
regulation of multicellular organismal development (GO:2000026)	0.892458	0.962411	0.0343431	0.253646	0.695333	32	c("Top1", "hdc", "lark", "Stam", "Catsup", "how", "Chi", "salm")
establishment of apical/basal cell polarity (GO:0035089)	0.847724	0.94302	0.0421619	0.32422	0.692078	11	c("yrt", "aPKC", "TBCB", "baz", "scrib")
negative regulation of cellular response to growth factor stimulus (GO:0090288)	0.84252	0.940511	0.0425878	0.317802	0.690737	12	c("Ptp61F", "Dd", "Smurf")
courtship behavior (GO:0007619)	0.85994	0.94746	0.0395979	0.29037	0.689163	17	c("retn", "Btk29A", "Pal1", "dlg1")
response to ionizing radiation (GO:0010212)	0.847724	0.94302	0.0421619	0.322123	0.687602	11	c("hpo", "Drice", "Wwox", "Caf1-180", "mof", "skl", "spn-A")
negative regulation of ERBB signaling pathway (GO:1901185)	0.86338	0.949051	0.0363018	0.266268	0.687573	24	c("geminin", "Ptp61F", "Socs36E", "Stam", "shrb", "pum")
enzyme linked receptor protein signaling pathway (GO:0007167)	0.848819	0.94302	0.0422468	0.315571	0.685889	12	c("Src64B", "Btk29A", "mask", "Abl")
positive regulation of phosphorylation (GO:0042327)	0.883481	0.960889	0.0373806	0.282299	0.68511	19	c("Rack1", "lic", "CDK2AP1", "CG10702", "CG5608")
nucleotide-excision repair (GO:0006289)	0.850863	0.94304	0.0419926	0.32073	0.684629	11	c("Rad23", "Xpc", "RpII15", "Tfb4", "RPA3", "pic")
regulation of stem cell proliferation (GO:0072091)	0.865964	0.950722	0.0392759	0.287903	0.683307	17	c("HDAC1", "brat", "Pez", "dpn", "numb", "lin-28", "key")
axonal transport (GO:0098930)	0.854003	0.943722	0.0418239	0.319936	0.682934	11	c("Dlc90F", "milt", "DCTN2-p50", "DCTN5-p25")
positive regulation of programmed cell death (GO:0043068)	0.877465	0.960836	0.035542	0.263073	0.679321	24	c("pnut", "Sep1", "PDCD-5", "hpo")
positive regulation of transferase activity (GO:0051347)	0.863422	0.949051	0.041321	0.313729	0.669685	11	c("SCCRO4", "CG10702", "CG5608", "SCCRO")
positive regulation of cytoskeleton organization (GO:0051495)	0.89153	0.962411	0.037303	0.278345	0.669037	18	c("Lam", "Rack1", "dco", "RhoBTB", "Mtl", "Abi")
negative regulation of Notch signaling pathway (GO:0045746)	0.924896	0.975208	0.0324331	0.240512	0.664226	34	c("Mlf", "insv", "AP-1mu", "Smr", "Vps4", "krz", "shrb")
snRNA 3'-end processing (GO:0034472)	0.877551	0.960836	0.0405756	0.309495	0.660646	11	c("IntS14", "CycC", "CG16790", "Rrp46", "IntS11")
phosphatidylinositol metabolic process (GO:0046488)	0.89006	0.962411	0.0380056	0.27613	0.655365	17	c("Vap33", "Socs36E", "CG5608", "Pten")
hemopoiesis (GO:0030097)	0.89006	0.962411	0.0380056	0.275725	0.654403	17	c("Su(H)", "cact", "nej", "ytr", "pll", "Stat92E")
dosage compensation (GO:0007549)	0.887709	0.962411	0.0384787	0.281282	0.653063	15	c("Sxl", "Spt5", "loqs", "dpn")
neurogenesis (GO:0022008)	0.888189	0.962411	0.0401661	0.295536	0.642344	12	c("retn", "Sce")
autophagosome organization (GO:1905037)	0.915305	0.972772	0.036073	0.266624	0.640865	18	c("Atg8a", "Rack1", "Atg13", "Atg7", "Atg18a", "CG11975", "Atg5", "Atg4a", "EndoA")
RNA phosphodiester bond hydrolysis (GO:0090501)	0.902669	0.966561	0.0392759	0.29783	0.635746	11	c("Snp", "rnh1", "cbc", "zuc")
segment polarity determination (GO:0007367)	0.924929	0.975208	0.0333093	0.241099	0.634818	26	c("arm", "sgg", "Apc2", "pygo")
Golgi vesicle transport (GO:0048193)	0.971675	0.993861	0.0236501	0.202583	0.63357	71	c("Rab11", "Rab8", "Arf79F", "CG5510", "boca", "cni", "ArfGAP3", "Bet3", "PAPLA1", "Gos28", "CG17883")
leg disc morphogenesis (GO:0007478)	0.948895	0.988925	0.0308468	0.226657	0.631529	36	c("Rho1", "Pka-C1", "rept", "Mad", "RhoGAP19D", "Pak", "mor", "RhoGAP5A")
apical constriction (GO:0003383)	0.909648	0.969435	0.0377705	0.279116	0.625277	13	c("alpha-Cat", "cta", "Gprk2", "sqh", "fog", "hop", "Traf4")
receptor-mediated endocytosis (GO:0006898)	0.903937	0.966561	0.0393562	0.287646	0.625195	12	c("Clc", "Chc", "Rme-8")
mRNA 3'-end processing (GO:0031124)	0.931232	0.978529	0.0335297	0.250353	0.62184	20	c("Pabp2", "Fip1", "Trf4-1", "Trf4-2", "cbc", "ZC3H3", "IntS11")
negative regulation of multicellular organismal process (GO:0051241)	0.952974	0.98948	0.0307037	0.223273	0.620433	35	c("hdc", "lark", "Su(H)", "hpo", "Mad")
lateral inhibition (GO:0046331)	0.918058	0.973476	0.0369161	0.266338	0.618369	15	c("CG13807", "bib", "CG15439", "CG5608", "CG5953", "CG7668", "Nct", "CG15443")
organelle transport along microtubule (GO:0072384)	0.912088	0.970462	0.0387962	0.289135	0.617187	11	c("halo", "milt", "nudE")
non-sensory hair organization (GO:0035316)	0.918058	0.973476	0.0369161	0.264782	0.614755	15	c("Rho1", "sn", "sqh", "Cip4")
positive regulation of kinase activity (GO:0033674)	0.919697	0.974105	0.036762	0.266486	0.610796	14	c("Src64B", "Cdc42", "CG10702", "CG5608", "Abi")
dsRNA transport (GO:0033227)	0.921687	0.975103	0.0363783	0.256358	0.608439	17	c("Vha16-1", "Chc", "Bet3", "CG8671", "Arl1", "CG4572")
regulation of developmental growth (GO:0048638)	0.949864	0.988925	0.0298485	0.210215	0.60784	43	c("Ras85D", "Rab8", "brat", "Cdc42")
segmentation (GO:0035282)	0.943978	0.987464	0.0317813	0.223402	0.599054	28	c("HDAC1", "brat", "Mad", "cni", "rump", "Chi", "Doa", "D", "Stat92E")
positive regulation of transmembrane receptor protein serine/threonine kinase signaling pathway (GO:0090100)	0.926493	0.975752	0.0369161	0.266689	0.597438	13	c("Ote", "mav", "myo", "ttv", "magu", "hth")
intra-Golgi vesicle-mediated transport (GO:0006891)	0.924127	0.975208	0.0366082	0.253681	0.594733	16	c("Bet3", "Gos28", "beta'COP", "Golgin84", "sau", "gammaCOP", "fws", "epsilonCOP", "alphaSnap", "SIDL")
regulation of BMP signaling pathway (GO:0030510)	0.945869	0.987861	0.0325058	0.235166	0.591292	21	c("Ote", "for", "Dd", "Smurf")
periodic partitioning (GO:0007365)	0.946479	0.987861	0.0319257	0.219707	0.591232	29	c("arm", "sgg", "Apc2", "pygo", "lilli", "nkd", "sgl", "hop", "fz2")
response to ethanol (GO:0045471)	0.941915	0.986415	0.037303	0.270719	0.577876	11	c("Tao", "Pdk1", "whd", "Pka-R1", "homer")
apposition of dorsal and ventral imaginal disc-derived wing surfaces (GO:0007475)	0.933333	0.979632	0.036073	0.249129	0.571013	14	c("ics", "how", "peng", "stck")
cytosolic transport (GO:0016482)	0.968481	0.993861	0.031637	0.225477	0.560052	20	c("Arl5", "Snx6", "Vps29", "Vps26", "Vps51", "Vps35")
positive regulation of GTPase activity (GO:0043547)	0.967096	0.993861	0.031637	0.21517	0.556913	25	c("RanGAP", "conu", "RhoGAP5A", "TBC1D5", "strat", "GAPsec", "Crag", "Sec13", "RhoGAP18B", "CenG1A", "pbl")
response to ecdysone (GO:0035075)	0.962064	0.993861	0.0347157	0.233705	0.542603	15	c("ash2", "Trf2", "MED27", "Blimp-1", "EcR", "Nup98-96")
response to alcohol (GO:0097305)	0.972106	0.993861	0.030133	0.208886	0.539927	23	c("ash2", "Trf2", "Tao", "Pdk1", "whd", "Clic", "Pka-R1", "homer", "EcR")
phagocytosis, engulfment (GO:0006911)	0.964119	0.993861	0.0359209	0.243608	0.516907	10	c("RhoBTB", "Crk", "Mtl")
inner mitochondrial membrane organization (GO:0007007)	0.964119	0.993861	0.0359209	0.241987	0.513466	10	c("CG3776", "QIL1", "YME1L", "CG14270")
eye photoreceptor cell development (GO:0042462)	0.977953	0.993861	0.0356933	0.233888	0.508352	12	c("yrt", "AP-1sigma", "Doa", "lilli")
retrograde vesicle-mediated transport, Golgi to ER (GO:0006890)	0.974203	0.993861	0.0341205	0.21572	0.500845	15	c("ArfGAP3", "Sec22", "CG31729", "beta'COP", "CG5946", "Ykt6", "sau", "CG11857", "CG7011")
protein targeting to membrane (GO:0006612)	0.977029	0.993861	0.0344175	0.22292	0.499386	13	c("boca", "CG5447", "Sgt", "Sec63", "Dnz1")
actin nucleation (GO:0045010)	0.973479	0.993861	0.0354665	0.227467	0.482658	10	c("Arp3", "Arpc4", "Arpc2")
positive regulation of TOR signaling (GO:0032008)	0.978916	0.993861	0.0335297	0.201668	0.478637	17	c("CycD", "wcy", "Sec13", "Cdk4", "CG5110", "Akt1")
glial cell differentiation (GO:0010001)	0.985827	0.998593	0.0353157	0.216328	0.470186	12	c("not", "dup", "salm", "fog", "pyr", "spin", "loco", "Sdc")
response to sterol (GO:0036314)	0.988976	0.998593	0.0351652	0.208844	0.453919	12	c("ash2", "Trf2", "EcR", "Nup98-96")
imaginal disc fusion (GO:0046528)	0.989394	0.998593	0.0333093	0.195351	0.447751	14	c("alph", "Crk", "Dok", "Traf4", "msn", "KLHL18", "chm")
imaginal disc fusion, thorax closure (GO:0046529)	0.989394	0.998593	0.0333093	0.195351	0.447751	14	c("alph", "Crk", "Dok", "Traf4", "msn", "KLHL18", "chm")
positive regulation of TORC1 signaling (GO:1904263)	0.990909	0.998593	0.0332359	0.193557	0.44364	14	c("CycD", "wcy", "Sec13", "Cdk4", "Akt1")
transmembrane receptor protein serine/threonine kinase signaling pathway (GO:0007178)	0.991085	0.998593	0.0322878	0.178681	0.429482	18	c("Cdc42", "Mad", "mav", "Smurf")
response to ketone (GO:1901654)	0.998469	1	0.0333827	0.180934	0.405329	13	c("ash2", "Trf2", "Vps35", "EcR", "Nup98-96")
negative regulation of transmembrane receptor protein serine/threonine kinase signaling pathway (GO:0090101)	0.998425	1	0.0347157	0.177718	0.386268	12	c("Dd", "Smurf", "spin", "fu", "Ube3a", "MAN1", "sog", "Cul2", "piwi", "sax", "spict", "Acsl")
epidermis development (GO:0008544)	1	1	0.0344919	0.176673	0.377126	11	c("sn", "cno", "EcR")
negative regulation of BMP signaling pathway (GO:0030514)	1	1	0.0341946	0.177639	0.376928	10	c("Dd", "Smurf", "fu", "Ube3a", "MAN1", "Cul2", "piwi", "sax", "spict", "Acsl")
antennal development (GO:0007469)	1	1	0.0602484	-0.152271	-0.376931	11	c("hid", "disco", "Egfr", "ct", "Dl")
plasma membrane organization (GO:0007009)	0.996914	1	0.0661326	-0.153295	-0.443628	19	c("alpha-Spec", "Nost", "oys", "nes", "grh", "scramb2", "dia", "kst")
phagocytosis (GO:0006909)	0.993197	0.99964	0.0711327	-0.158628	-0.470233	22	c("TRAM", "crq", "NimC4", "TM9SF4")
rRNA catabolic process (GO:0016075)	0.975069	0.993861	0.0619763	-0.205088	-0.486695	10	c("Rrp4", "Rrp40", "pelo", "Dis3", "Mtr3", "Ski6", "Rrp42", "Rrp46", "Trf4-2", "Trf4-1")
positive regulation of autophagy (GO:0010508)	0.976608	0.993861	0.0645031	-0.18968	-0.502393	14	c("hid", "Atg1", "bsk", "hep", "sima", "nero", "Toll-7")
membrane fusion (GO:0061025)	0.950685	0.988925	0.0626618	-0.210268	-0.520496	11	c("p47", "Drp1", "CG6512", "p115", "Marf", "lt", "atl", "Opa1", "Chchd3", "YME1L", "Snap24")
regulation of cellular catabolic process (GO:0031329)	0.989474	0.998593	0.0728939	-0.176171	-0.525982	23	c("Myc", "Desat1", "Gyf", "DOR", "Atg1")
sphingolipid biosynthetic process (GO:0030148)	0.939726	0.985231	0.0632191	-0.217128	-0.537477	11	c("schlank", "egh")
negative regulation of organ growth (GO:0046621)	0.970845	0.993861	0.0646485	-0.198326	-0.540223	16	c("rin", "ft", "Capr", "Fmr1", "crb", "ex")
regulation of TORC1 signaling (GO:1903432)	0.963526	0.993861	0.0670513	-0.192424	-0.545421	18	c("wrd", "E2f1", "Rbf", "InR")
autophagosome assembly (GO:0000045)	0.961538	0.993861	0.0658312	-0.196037	-0.548394	17	c("Rab1", "p47", "SH3PX1", "DOR", "Atg1")
insulin receptor signaling pathway (GO:0008286)	0.954407	0.98948	0.0675189	-0.204258	-0.578963	18	c("Myc", "Pi3K21B", "InR")
macroautophagy (GO:0016236)	0.969388	0.993861	0.0723571	-0.20201	-0.598832	22	c("TER94", "Vps25", "lqf", "Sec23", "Vps28", "Tango5", "Snap29", "Atg1")
positive regulation of hippo signaling (GO:0035332)	0.910082	0.969435	0.0645031	-0.236248	-0.604971	12	c("ft", "ed", "crb", "ex", "ds", "Csk")
cytoplasmic microtubule organization (GO:0031122)	0.900585	0.966561	0.0684715	-0.229927	-0.608994	14	c("Moe", "msps", "Ten-m", "spd-2")
regulation of Rho protein signal transduction (GO:0035023)	0.893151	0.962411	0.0656814	-0.246276	-0.60963	11	c("cv-c", "RhoGEF2", "trio", "CG43658", "PlexB")
regulation of organ growth (GO:0046620)	0.975694	0.993861	0.0730744	-0.189274	-0.610051	31	c("Myc", "ft", "InR", "hid", "usp", "crb", "ex", "dally", "wts", "chico", "kibra", "sfl", "Hs6st", "sbb", "Pi3K92E", "Zyx")
acylglycerol homeostasis (GO:0055090)	0.901907	0.966561	0.0649408	-0.244064	-0.624986	12	c("Desat1", "wrd", "InR")
triglyceride homeostasis (GO:0070328)	0.901907	0.966561	0.0649408	-0.244064	-0.624986	12	c("Desat1", "wrd", "InR")
eye-antennal disc development (GO:0035214)	0.930314	0.978529	0.0756946	-0.214436	-0.671148	27	c("chinmo", "N", "Rca1", "fzr", "babo", "bab2", "tsh", "smo", "disco", "zip", "Egfr", "ptc")
positive regulation of behavior (GO:0048520)	0.847953	0.94302	0.0714786	-0.25679	-0.680143	14	c("Sirt1", "mld", "bgm")
vacuolar transport (GO:0007034)	0.82235	0.93253	0.0720033	-0.26954	-0.702177	13	c("Chmp1", "Vps2", "VhaAC39-1", "Vps13", "g", "CHMP2B", "lt", "Vti1b", "Vti1a", "Vps24", "Membrin", "Vps51", "Vps11")
positive regulation of neural precursor cell proliferation (GO:2000179)	0.808219	0.928953	0.0706196	-0.287063	-0.710595	11	c("N", "bun", "klu", "Fmr1", "E(spl)mbeta-HLH", "E(spl)mgamma-HLH", "E(spl)m3-HLH")
positive regulation of neuroblast proliferation (GO:0002052)	0.808219	0.928953	0.0706196	-0.287063	-0.710595	11	c("N", "bun", "klu", "Fmr1", "E(spl)mbeta-HLH", "E(spl)mgamma-HLH", "E(spl)m3-HLH")
negative regulation of developmental process (GO:0051093)	0.812865	0.929482	0.0736213	-0.27013	-0.715477	14	c("dj-1beta", "aop", "usp", "tsh", "Abd-B", "shn")
activation of GTPase activity (GO:0090630)	0.80274	0.928953	0.0709609	-0.290625	-0.719411	11	c("mbc", "Rgl", "Evi5", "CG5745", "RN-tre", "Tbc1d15-17", "Ced-12", "CG8155", "Crag", "GAPsec", "TBC1D5")
positive regulation of transport (GO:0051050)	0.792244	0.927499	0.0721798	-0.305609	-0.725242	10	c("Nedd4", "Moe")
stem cell fate determination (GO:0048867)	0.804094	0.928953	0.0741759	-0.274817	-0.727892	14	c("spen", "N", "da", "abd-A", "kuz", "grh")
positive regulation of organ growth (GO:0046622)	0.801749	0.928953	0.0741759	-0.271281	-0.738946	16	c("Myc", "Desat1", "InR")
eye-antennal disc morphogenesis (GO:0007455)	0.816667	0.929482	0.0802023	-0.254846	-0.741971	21	c("N", "Rca1", "hid", "fzr", "babo", "bab2", "smo", "zip", "Egfr", "ptc")
cellular response to ecdysone (GO:0071390)	0.795918	0.928571	0.0745501	-0.272717	-0.742857	16	c("G9a", "E(bx)")
negative regulation of cell fate specification (GO:0009996)	0.754768	0.91377	0.0738053	-0.290775	-0.744603	12	c("aop", "N", "bun", "ed")
epidermal growth factor receptor signaling pathway (GO:0007173)	0.832192	0.936712	0.0806388	-0.245192	-0.746107	24	c("Nrg", "msk", "spen", "ed", "S", "cv-c")
dosage compensation by hyperactivation of X chromosome (GO:0009047)	0.753463	0.913435	0.0747385	-0.315289	-0.748213	10	c("AGO2", "scf")
neuroblast fate determination (GO:0007400)	0.770774	0.921201	0.0753094	-0.289095	-0.75312	13	c("spen", "N", "da")
negative regulation of TOR signaling (GO:0032007)	0.724796	0.899713	0.0758887	-0.297159	-0.760949	12	c("PRAS40", "wrd", "Rbf", "slmb", "Atg1")
anterior/posterior pattern specification (GO:0009952)	0.80137	0.928953	0.0826646	-0.252587	-0.768609	24	c("Moe", "pcs", "lost", "N", "dl", "abd-A", "Ptip", "cad", "par-1", "Egfr", "ptc", "dmpd")
ubiquitin-dependent protein catabolic process via the multivesicular body sorting pathway (GO:0043162)	0.709141	0.890972	0.077884	-0.329532	-0.782012	10	c("Vps20", "Vps25", "Vps28", "lsn", "Vps2")
exocrine system development (GO:0035272)	0.74269	0.909795	0.0782955	-0.295317	-0.782189	14	c("rib", "dmt", "tsh", "Abd-B", "CrebA", "mew", "Egfr")
regulation of neuron apoptotic process (GO:0043523)	0.766764	0.921201	0.0764767	-0.289346	-0.78219	15	c("msk", "N", "TER94")
epithelial fluid transport (GO:0042045)	0.709141	0.890972	0.077884	-0.330226	-0.78366	10	c("Vha13", "crim")
liquid clearance, open tracheal system (GO:0035002)	0.709141	0.890972	0.077884	-0.330226	-0.78366	10	c("Vha13", "crim")
larval midgut cell programmed cell death (GO:0035096)	0.742604	0.909795	0.078921	-0.28132	-0.786965	17	c("Uba1", "Mdh2", "TER94", "hid", "Atg1", "Ubi-p63E")
respiratory system development (GO:0060541)	0.908108	0.969435	0.101714	-0.203637	-0.787615	77	c("awd", "rib", "dap", "mbf1", "dmt", "N", "nrv2", "stg", "peb", "cv-c", "InR", "hid", "vari", "dpy", "verm", "sty", "Hr78", "serp", "SPARC", "Abd-B", "spi", "crb", "mew", "Src42A", "Egfr", "mmy", "grh")
female germ-line cyst encapsulation (GO:0048139)	0.700831	0.886513	0.0785029	-0.333686	-0.79187	10	c("N", "cher", "Nost", "slmb", "Scm")
generation of neurons (GO:0048699)	0.770548	0.921201	0.0847985	-0.248397	-0.798217	29	c("E(spl)m7-HLH", "aop", "N", "SmD3", "Wnt4", "robo2", "E(spl)mbeta-HLH", "SCAR", "E(spl)mgamma-HLH", "barc", "cwo", "unk", "E(spl)m8-HLH", "E(spl)m3-HLH")
compound eye cone cell differentiation (GO:0042675)	0.682192	0.876454	0.0793435	-0.325129	-0.804822	11	c("msk", "N", "ttk")
regulation of chromatin silencing (GO:0031935)	0.770035	0.921201	0.0857844	-0.257806	-0.806891	27	c("vig2", "CG8036", "crol")
ERBB signaling pathway (GO:0038127)	0.764912	0.921201	0.08654	-0.270365	-0.80721	23	c("Nrg", "msk", "spen", "ed", "S", "cv-c", "fus", "dod", "spi", "Egfr", "E(spl)m8-HLH")
trachea development (GO:0060438)	0.673973	0.871484	0.0799859	-0.327872	-0.811613	11	c("Atpalpha", "dmt", "Ccm3")
Golgi organization (GO:0007030)	0.80083	0.928953	0.0934449	-0.225779	-0.815489	50	c("bai", "Rab1", "TER94", "p24-1", "fwd", "stg", "p47", "Sec23", "CG10075", "Tango5", "CG33298", "Snap29", "Ire1", "Gmap", "SCAR", "Zw10", "opm")
neuromuscular junction development (GO:0007528)	0.722772	0.89946	0.0862866	-0.265028	-0.822541	25	c("Fas2", "Nedd4", "Act57B", "nsl1", "gbb")
anterior/posterior pattern specification, imaginal disc (GO:0007448)	0.673352	0.871484	0.0824344	-0.316177	-0.823671	13	c("abd-A", "Ptip", "cad", "Abd-B", "smo", "ptc", "shn", "bi", "ci", "sax")
dorsal/ventral axis specification (GO:0009950)	0.735915	0.907467	0.0888945	-0.242979	-0.82861	38	c("CkIIbeta", "CkIIalpha", "pip", "N", "wbl", "Khc", "sel", "dl", "cnc", "spz", "Fmr1", "orb", "krimp")
nervous system development (GO:0007399)	0.883333	0.960889	0.132846	-0.191417	-0.829466	153	c("Calr", "hoip", "alphaTub67C", "stai", "rib", "glec", "Sin3A", "mbf1", "Myc", "dmt", "spen", "N", "vvl", "bun", "tou", "SmD3", "Got2", "mbc", "ttk", "da", "alpha-Spec", "mbl", "stg", "S", "InR", "Acf", "Scm", "RpL30", "spz", "Eph", "klu", "Fmr1", "Acsl", "abd-A", "ewg", "siz", "mam", "Imp", "zfh2", "Sema1a", "Adf1", "smo", "spi", "crb", "drl")
positive regulation of stem cell proliferation (GO:2000648)	0.681287	0.876454	0.0828962	-0.31353	-0.830428	14	c("mtd", "N", "bun", "klu", "Fmr1", "E(spl)mbeta-HLH", "E(spl)mgamma-HLH")
negative chemotaxis (GO:0050919)	0.66205	0.868212	0.0815265	-0.350368	-0.831459	10	c("Wnt4", "Sema1a", "drl", "Tl", "Sema1b", "Sema2a", "Sema5c", "dsh", "Wnt5", "fz2")
posttranscriptional regulation of gene expression (GO:0010608)	0.664756	0.868212	0.0831291	-0.32094	-0.836079	13	hoip
long-term memory (GO:0007616)	0.765625	0.921201	0.0925529	-0.234167	-0.83671	48	c("fabp", "G9a", "CG4612", "HDAC4", "N", "mld", "cher")
chorion-containing eggshell formation (GO:0007304)	0.641096	0.865015	0.0826646	-0.341626	-0.845659	11	c("Pxt", "bun", "slmb", "Fs(2)Ket", "chif", "sax")
neuromuscular synaptic transmission (GO:0007274)	0.682432	0.876454	0.0908241	-0.270648	-0.850327	26	c("P32", "SERCA", "gbb", "Dys", "alpha-Spec", "wrd", "cv-c", "Ten-m", "Ten-a")
positive regulation of mitotic cell cycle phase transition (GO:1901992)	0.653846	0.866102	0.0857844	-0.30637	-0.857037	17	c("bru1", "N", "stg", "vih", "fzr", "APC7")
regulation of cell growth (GO:0001558)	0.68705	0.879329	0.0940503	-0.255374	-0.858194	36	c("eIF4E1", "Myc", "mRpL12", "cic", "Mnt", "bun")
cellular response to insulin stimulus (GO:0032869)	0.662162	0.868212	0.0925529	-0.273165	-0.858234	26	c("PyK", "Myc", "Sirt1", "Pi3K21B", "InR", "srl")
positive regulation of multicellular organismal process (GO:0051240)	0.710526	0.891509	0.0946646	-0.250319	-0.860209	42	c("Sar1", "Myc", "Desat1", "mld", "gbb", "bgm", "PIP4K", "peb", "InR", "Sec23", "abd-A", "step", "tsh", "p38b")
protein N-linked glycosylation (GO:0006487)	0.599455	0.845595	0.0860347	-0.337369	-0.863917	12	c("Stt3B", "Ostgamma", "CG33303", "CG8668")
positive regulation of neurogenesis (GO:0050769)	0.644377	0.866102	0.0880945	-0.305211	-0.865111	18	c("Myc", "N", "bun", "da", "klu", "Fmr1", "E(spl)mbeta-HLH", "spi", "E(spl)mgamma-HLH")
heart morphogenesis (GO:0003007)	0.621918	0.857786	0.0843144	-0.350201	-0.866886	11	c("LanB1", "Sod2", "mam", "p38b", "kuz", "ci")
neuron projection fasciculation (GO:0106030)	0.613181	0.852928	0.0875697	-0.335863	-0.874954	13	c("Fas3", "Fas2")
modulation of chemical synaptic transmission (GO:0050804)	0.606509	0.851674	0.0899861	-0.314458	-0.879663	17	c("Rpt6", "gbb", "Dys", "cv-c", "Fmr1", "Atg1", "Gli")
histone lysine methylation (GO:0034968)	0.620209	0.857786	0.0982123	-0.281344	-0.880561	27	c("vig2", "G9a", "Ncoa6", "Hmt4-20", "Mnn1", "NSD", "Pa1", "ash1")
regulation of endocytosis (GO:0030100)	0.633333	0.859524	0.0943564	-0.302706	-0.881312	21	c("Nedd4", "Moe", "nsl1", "crq", "mgl", "Rab4")
transmembrane receptor protein tyrosine kinase signaling pathway (GO:0007169)	0.66805	0.871032	0.104344	-0.244613	-0.883517	50	c("Hsp83", "Myc", "msk", "smal", "Pi3K21B", "peb", "InR", "Eph", "Pvf3")
ER to Golgi vesicle-mediated transport (GO:0006888)	0.6639	0.868212	0.104733	-0.24518	-0.885564	50	c("Sar1", "bai", "Rab1", "Bet1", "KdelR", "deltaCOP", "p24-1", "betaCOP", "S", "Sec23")
positive regulation of transcription initiation from RNA polymerase II promoter (GO:0060261)	0.583562	0.828195	0.0878313	-0.360242	-0.89174	11	c("Rpt6", "Ssb-c31a")
cellular protein metabolic process (GO:0044267)	0.741259	0.909795	0.132846	-0.217646	-0.894989	114	c("hoip", "eIF4E1", "Ubi-p5E", "tko", "RpL40", "mRpL23", "mRpL12", "mRpS26", "mRpL22", "mRpS16", "eRF3", "mRpS14", "eIF1A", "mRpS25", "mRpL17", "eIF4G1", "RpL24", "RpS5a", "SppL")
gland development (GO:0048732)	0.609589	0.852928	0.0982123	-0.295883	-0.900357	24	c("rib", "dmt", "N", "SmD3", "Pen", "tsh", "Abd-B", "CrebA", "mew", "asrij", "kuz", "Egfr")
primary branching, open tracheal system (GO:0007428)	0.569863	0.816219	0.0891647	-0.364569	-0.902452	11	c("rib", "dmt")
male mating behavior (GO:0060179)	0.556851	0.811312	0.0940503	-0.338214	-0.914295	15	c("Nrg", "tko", "Desat1")
regulation of dendrite development (GO:0050773)	0.564626	0.81462	0.102449	-0.309081	-0.916231	22	c("Nedd4", "babos", "vvl", "fra", "cv-c", "Fmr1")
cell morphogenesis involved in differentiation (GO:0000904)	0.571429	0.817204	0.0949752	-0.324903	-0.920927	18	c("LanB1", "Fas2", "LanB2", "LanA", "ft")
positive regulation of developmental process (GO:0051094)	0.546667	0.807852	0.103197	-0.317455	-0.924253	21	c("Sar1", "Myc", "gbb", "Sec23", "abd-A", "tsh")
RNA modification (GO:0009451)	0.555556	0.810693	0.0943564	-0.351457	-0.930883	14	c("bin3", "Tet", "CG5292", "CG15014", "AlaRS")
regulation of protein kinase activity (GO:0045859)	0.532951	0.798964	0.0956031	-0.358095	-0.93287	13	c("gnu", "dap", "PRAS40")
phosphate-containing compound metabolic process (GO:0006796)	0.531469	0.798964	0.107972	-0.284922	-0.934859	32	c("Tpi", "Argk", "Pgk")
proteolysis (GO:0006508)	0.564315	0.81462	0.11524	-0.259086	-0.935792	50	c("26-29-p", "Cp1", "UQCR-C2", "UQCR-C1", "pip", "DppIII", "Ufd1-like", "wbl", "SppL", "TER94")
protein transmembrane import into intracellular organelle (GO:0044743)	0.535503	0.798964	0.0972151	-0.33491	-0.936876	17	c("CG34132", "Tim23", "Hsp60A", "CG7394")
cellular response to peptide hormone stimulus (GO:0071375)	0.509537	0.792889	0.095288	-0.366111	-0.937518	12	c("PyK", "Myc", "Sirt1", "srl", "Hnf4")
response to insulin (GO:0032868)	0.509537	0.792889	0.095288	-0.366111	-0.937518	12	c("PyK", "Myc", "Sirt1", "srl", "Hnf4")
regulation of embryonic pattern specification (GO:1902875)	0.526667	0.798964	0.105521	-0.32381	-0.942755	21	c("bic", "exu", "Khc", "TER94", "swa")
axonal fasciculation (GO:0007413)	0.54386	0.807156	0.0956031	-0.355961	-0.942812	14	c("Fas3", "Fas2", "Ptp69D")
NLS-bearing protein import into nucleus (GO:0006607)	0.529086	0.798964	0.0940503	-0.397362	-0.94298	10	Hsp83
spliceosomal complex assembly (GO:0000245)	0.531507	0.798964	0.0931455	-0.381866	-0.945269	11	c("bru1", "bru3")
midgut development (GO:0007494)	0.521866	0.798005	0.0978773	-0.350519	-0.947557	15	c("LanB2", "cv-c", "abd-A", "tsh", "Abd-B", "mew", "shn")
neuron development (GO:0048666)	0.503497	0.790524	0.111463	-0.29062	-0.953557	32	c("stai", "Manf", "Fas2", "chinmo", "egh", "dl", "babo", "ana1", "Fmr1", "M6", "bsk")
sensory perception (GO:0007600)	0.525836	0.798964	0.0999277	-0.336629	-0.954165	18	c("Obp99a", "Obp56a")
positive regulation of dendrite development (GO:1900006)	0.517808	0.796602	0.0946646	-0.387418	-0.959013	11	c("Sar1", "G9a", "Rab1")
protein processing (GO:0016485)	0.503425	0.790524	0.110122	-0.31574	-0.960782	24	c("UQCR-C2", "UQCR-C1", "pip", "wbl", "SppL", "Spase22-23", "svr", "Spase12", "ste24a")
regulation of cell maturation (GO:1903429)	0.515432	0.796602	0.10208	-0.332113	-0.961117	19	c("bic", "exu", "Khc", "TER94", "swa")
regulation of intracellular mRNA localization (GO:1904580)	0.515432	0.796602	0.10208	-0.332113	-0.961117	19	c("bic", "exu", "Khc", "TER94", "swa")
regulation of oocyte development (GO:0060281)	0.515432	0.796602	0.10208	-0.332113	-0.961117	19	c("bic", "exu", "Khc", "TER94", "swa")
neuroblast fate commitment (GO:0014017)	0.504373	0.790524	0.0999277	-0.357449	-0.966292	15	c("osa", "spen", "N", "da")
intracellular steroid hormone receptor signaling pathway (GO:0030518)	0.50411	0.790524	0.0962406	-0.39047	-0.966568	11	c("G9a", "E(bx)", "DOR", "Hr4")
regulation of cellular component organization (GO:0051128)	0.49789	0.790524	0.125033	-0.265338	-0.968773	55	c("bic", "eIF4E1", "exu", "Act57B", "nsl1", "Rala", "Khc", "TER94", "mgl", "Rab4", "swa", "alpha-Spec")
DNA-dependent DNA replication (GO:0006261)	0.49863	0.790524	0.0968878	-0.393329	-0.973644	11	c("mtSSB", "RfC4", "RpA-70", "CG8142")
ecdysone-mediated induction of salivary gland cell autophagic cell death (GO:0035072)	0.452722	0.754412	0.105521	-0.376633	-0.981164	13	c("bel", "l(3)psg2", "hid")
induction of programmed cell death by ecdysone (GO:0035078)	0.452722	0.754412	0.105521	-0.376633	-0.981164	13	c("bel", "l(3)psg2", "hid")
ATP hydrolysis coupled cation transmembrane transport (GO:0099132)	0.469388	0.770255	0.104344	-0.364911	-0.986464	15	c("Vha13", "Atpalpha")
ATP hydrolysis coupled proton transport (GO:0015991)	0.469388	0.770255	0.104344	-0.364911	-0.986464	15	c("Vha13", "Atpalpha")
regulation of imaginal disc growth (GO:0045570)	0.452703	0.754412	0.116234	-0.315105	-0.990002	26	c("Myc", "Desat1", "rin", "ft", "Capr")
ecdysone receptor-mediated signaling pathway (GO:0035076)	0.448753	0.754412	0.103958	-0.418659	-0.993519	10	c("G9a", "E(bx)")
double-strand break repair via homologous recombination (GO:0000724)	0.474164	0.773002	0.106323	-0.35168	-0.996828	18	Sem1
regulation of kinase activity (GO:0043549)	0.429363	0.744742	0.10673	-0.424325	-1.00697	10	c("dap", "InR", "Eph", "drl", "Egfr")
ERAD pathway (GO:0036503)	0.44	0.751633	0.11725	-0.346684	-1.00935	21	c("Hsc70-3", "Rpt6", "Der-1", "TER94", "Rpt5", "CG4603")
protein autoubiquitination (GO:0051865)	0.426593	0.744597	0.10714	-0.426083	-1.01114	10	c("rdx", "Ubr3", "CG12099")
actomyosin structure organization (GO:0031032)	0.427083	0.744597	0.122108	-0.318667	-1.01353	28	c("bru1", "cora", "CG13366", "cher", "Mlc2", "CanB2")
imaginal disc-derived male genitalia development (GO:0007485)	0.415473	0.731201	0.111011	-0.38968	-1.01515	13	c("Fas2", "N", "Vps25")
positive regulation of apoptotic process (GO:0043065)	0.40625	0.72381	0.12564	-0.322826	-1.02676	28	c("26-29-p", "Cp1", "rdx", "Der-1", "N", "Tspo", "TER94", "ft")
cell-cell junction organization (GO:0045216)	0.408163	0.72381	0.113313	-0.376987	-1.02688	16	c("awd", "cora")
plasma membrane bounded cell projection organization (GO:0120036)	0.416894	0.732317	0.107554	-0.402311	-1.03022	12	c("stai", "Manf", "ovo")
positive regulation of cellular component biogenesis (GO:0044089)	0.43769	0.750441	0.111463	-0.364425	-1.03295	18	c("pgc", "Nedd4")
establishment of protein localization to mitochondrion (GO:0072655)	0.411184	0.72778	0.120985	-0.358867	-1.04226	20	c("Tim8", "Tim23", "Hsp60A", "Tom7", "CG7394")
regulation of cellular localization (GO:0060341)	0.376731	0.703055	0.11524	-0.44448	-1.0548	10	c("klar", "gbb", "Dys", "Nup358", "Cnx99A")
organelle fission (GO:0048285)	0.386301	0.708601	0.112843	-0.426252	-1.05514	11	alphaTub67C
regulation of pole plasm oskar mRNA localization (GO:0007317)	0.391447	0.713185	0.124434	-0.364184	-1.0577	20	c("bic", "exu", "klar", "Khc", "TER94", "swa")
glial cell development (GO:0021782)	0.391447	0.713185	0.124434	-0.364192	-1.05773	20	c("Nrg", "kune", "cora", "Cont", "pasi2", "nrv2", "Nrx-IV")
sarcomere organization (GO:0045214)	0.407407	0.72381	0.11725	-0.365792	-1.05858	19	c("bru1", "CG13366", "cher", "CanB2", "rhea")
transport along microtubule (GO:0010970)	0.357341	0.693117	0.118815	-0.45164	-1.07179	10	c("stai", "Khc", "Mob4")
lumen formation, open tracheal system (GO:0035149)	0.367347	0.697311	0.120433	-0.39381	-1.07271	16	c("rib", "Moe", "klar", "CCT3", "rhea", "Sec23", "Mtp")
regulation of gene silencing (GO:0060968)	0.363897	0.697311	0.119888	-0.411961	-1.0732	13	c("vig2", "CG8036", "crol")
cell-cell junction assembly (GO:0007043)	0.327068	0.681208	0.148262	-0.3129	-1.07527	42	c("Nrg", "Atpalpha", "kune", "cora", "Cont", "pasi2", "Tsf2", "bou", "crim", "cold")
fatty acid biosynthetic process (GO:0006633)	0.374269	0.702148	0.119348	-0.407301	-1.0788	14	c("ND-ACP", "bgm", "Hydr2", "Acsl")
somatic muscle development (GO:0007525)	0.315353	0.668778	0.159647	-0.3011	-1.08754	50	c("Tpi", "Gapdh1", "PyK", "Pgk", "Sin3A", "cora", "Pglym78", "CG13366", "nsl1")
regulation of organelle organization (GO:0033043)	0.349854	0.693117	0.123842	-0.404976	-1.10312	16	c("stai", "Sar1")
endosome transport via multivesicular body sorting pathway (GO:0032509)	0.346939	0.693117	0.124434	-0.405475	-1.10448	16	c("Vps20", "Vps25", "Vps28", "Chmp1", "lsn", "Vps2", "Vta1", "Rab5", "Rab7", "kst", "CHMP2B", "CG30423", "Vps60")
endoplasmic reticulum organization (GO:0007029)	0.320988	0.676107	0.134273	-0.384466	-1.11262	19	c("Sar1", "msps", "TER94", "Sec23", "Tango5")
regulation of chromatin organization (GO:1902275)	0.324561	0.679248	0.129443	-0.420831	-1.11463	14	c("vig2", "CG8036", "crol", "dre4")
embryonic axis specification (GO:0000578)	0.311644	0.66546	0.144631	-0.347009	-1.11511	29	c("Hsp83", "exu", "nos")
myofibril assembly (GO:0030239)	0.277193	0.628005	0.156312	-0.37901	-1.13158	23	c("bru1", "CG13366", "cher", "Mlc2", "CanB2", "rhea")
multivesicular body sorting pathway (GO:0071985)	0.309942	0.663346	0.132846	-0.428414	-1.13471	14	c("Vps20", "Vps25", "Vps28", "Chmp1", "lsn", "Vps2", "Vta1", "Rab5")
positive regulation of cell morphogenesis involved in differentiation (GO:0010770)	0.306849	0.658241	0.128789	-0.467385	-1.15696	11	c("Sar1", "G9a", "Rab1")
male courtship behavior (GO:0008049)	0.269737	0.623159	0.153159	-0.400135	-1.16211	20	c("Nrg", "tko", "corto", "Moe")
cytoplasmic translational initiation (GO:0002183)	0.29863	0.648076	0.130777	-0.469751	-1.16282	11	c("eIF4E1", "eIF2beta", "eIF1")
oocyte dorsal/ventral axis specification (GO:0007310)	0.246575	0.593438	0.164406	-0.383451	-1.16682	24	c("CkIIbeta", "CkIIalpha", "bai", "cic", "wbl", "Khc", "sel", "cnc", "spz", "Fmr1", "orb", "krimp")
peptide transport (GO:0015833)	0.289474	0.636402	0.138022	-0.441689	-1.16988	14	c("bic", "yin", "Nup358", "Chmp1", "Vps2", "AP-2alpha", "Lap1")
imaginal disc pattern formation (GO:0007447)	0.243333	0.593438	0.16318	-0.402458	-1.17173	21	c("spen", "N", "gbb", "ft", "tsh", "Ptip", "nito", "Nipped-A", "Egfr", "ds", "dom", "tws", "sax")
negative regulation of transposition (GO:0010529)	0.289474	0.636402	0.138022	-0.442408	-1.17178	14	Hsp83
monocarboxylic acid metabolic process (GO:0032787)	0.291553	0.637174	0.132147	-0.46001	-1.17797	12	c("PyK", "scu", "bgm", "Aldh")
apical junction assembly (GO:0043297)	0.19788	0.532446	0.188204	-0.347564	-1.19422	39	c("Nrg", "Atpalpha", "kune", "cora", "Cont", "pasi2", "Tsf2", "bou", "crim", "cold")
inorganic cation transmembrane transport (GO:0098662)	0.226667	0.573868	0.169571	-0.410464	-1.19504	21	c("ATPsynC", "ATPsynbeta", "ATPsynF", "blw", "SERCA")
hydrogen ion transmembrane transport (GO:1902600)	0.25731	0.610799	0.147331	-0.455795	-1.20724	14	c("ATPsynC", "ATPsynbeta", "ATPsynF", "blw")
proton transport (GO:0015992)	0.25731	0.610799	0.147331	-0.455795	-1.20724	14	c("ATPsynC", "ATPsynbeta", "ATPsynF", "blw")
torso signaling pathway (GO:0008293)	0.209726	0.553011	0.168238	-0.427926	-1.21294	18	Hsp83
neuron differentiation (GO:0030182)	0.196491	0.531211	0.188204	-0.408177	-1.21867	23	c("Manf", "osa", "chinmo", "SmD3", "Wnt4", "da", "babo", "ana1", "Fmr1", "bsk")
fatty acid catabolic process (GO:0009062)	0.227405	0.573868	0.157403	-0.450173	-1.22623	16	c("SERCA", "CG5044", "CG4598", "CG8778", "HIPP1", "Hydr2", "CG9577")
ubiquitin-dependent ERAD pathway (GO:0030433)	0.219136	0.562281	0.165657	-0.42488	-1.22958	19	c("Hsc70-3", "Rpt6", "Der-1", "TER94", "Rpt5", "CG4603")
fatty acid beta-oxidation (GO:0006635)	0.247956	0.593438	0.144631	-0.481125	-1.23204	12	c("SERCA", "CG5044", "CG4598", "CG8778", "HIPP1")
peptide biosynthetic process (GO:0043043)	0.117839	0.411647	0.287805	-0.307832	-1.2344	87	c("hoip", "eIF4E1", "tko", "RpL40", "mRpL23", "mRpL12", "mRpS26", "mRpL22", "mRpS16", "eRF3", "mRpS14", "eIF1A", "mRpS25", "mRpL17", "eIF4G1", "RpL24", "RpS5a", "RpS27", "mRpL3", "mRpS18A", "mRpL14", "mRpL2", "mRpL20", "mRpS2", "mRpS35", "mRpL19", "RpL10Ab", "mRpS21", "mRpL30")
RNA metabolic process (GO:0016070)	0.207483	0.550332	0.179782	-0.416854	-1.23571	22	c("eIF4E1", "SNRPG", "Tet", "LSm1", "RfC4")
regulation of phosphorylation (GO:0042325)	0.229226	0.573868	0.155242	-0.476794	-1.24209	13	c("COX7A", "N", "Tspo")
recombinational repair (GO:0000725)	0.210526	0.553011	0.164406	-0.469567	-1.24372	14	Sem1
motor neuron axon guidance (GO:0008045)	0.165493	0.489625	0.206588	-0.367298	-1.25257	38	c("Nrg", "Fas2", "Ptp69D", "N", "vvl", "cher", "Wnt4", "fra", "Ten-m", "Ten-a", "trn", "spz", "grn", "Ptp99A", "haf", "Sema1a")
ATP biosynthetic process (GO:0006754)	0.229917	0.573868	0.152145	-0.529242	-1.25595	10	c("ATPsynC", "ATPsynbeta", "blw")
energy coupled proton transport, down electrochemical gradient (GO:0015985)	0.229917	0.573868	0.152145	-0.529242	-1.25595	10	c("ATPsynC", "ATPsynbeta", "blw")
positive regulation of circadian rhythm (GO:0042753)	0.193906	0.527855	0.166934	-0.545224	-1.29387	10	c("ctrip", "mld", "bgm")
lipid biosynthetic process (GO:0008610)	0.20436	0.543597	0.160801	-0.50554	-1.29456	12	c("ND-ACP", "SERCA", "bgm", "Acsl")
maintenance of epithelial integrity, open tracheal system (GO:0035160)	0.191136	0.523375	0.168238	-0.54889	-1.30257	10	c("peb", "cv-c", "rhea", "mew", "Egfr")
regulation of dendrite morphogenesis (GO:0048814)	0.14	0.438666	0.21925	-0.448643	-1.3062	21	c("Sar1", "Nedd4", "G9a", "Rab1", "babos", "vvl", "cv-c", "Sec23", "Fmr1")
mitochondrion organization (GO:0007005)	0.101562	0.382355	0.282013	-0.366425	-1.30929	48	c("Tim8", "Chchd2", "mtSSB", "COX7A", "Hsp60A", "Hsc70-5", "Tom7", "mRpL12", "porin")
tripartite regional subdivision (GO:0007351)	0.123333	0.417539	0.234393	-0.454837	-1.32423	21	c("Hsp83", "exu", "nos")
protein targeting to mitochondrion (GO:0006626)	0.143836	0.443414	0.21925	-0.437373	-1.33091	24	c("Tim8", "UQCR-C2", "CG34132", "Tim23", "Hsp60A", "Tom7", "CG7394")
cellular response to virus (GO:0098586)	0.177285	0.50168	0.175204	-0.562482	-1.33482	10	c("RNASEK", "Ufd1-like", "Sec61alpha", "TER94", "AGO2", "Npl4")
establishment of glial blood-brain barrier (GO:0060857)	0.140401	0.438666	0.202072	-0.51363	-1.33806	13	c("Nrg", "kune", "cora", "Cont", "pasi2", "nrv2", "Nrx-IV")
anterior/posterior axis specification, embryo (GO:0008595)	0.140411	0.438666	0.222056	-0.44055	-1.34057	24	c("Hsp83", "exu", "nos")
extracellular matrix organization (GO:0030198)	0.139942	0.438666	0.204295	-0.500393	-1.35271	15	c("LanB1", "CG42342", "LanB2", "Ppn", "Fas1", "Sec23", "Pis")
response to endoplasmic reticulum stress (GO:0034976)	0.118056	0.411647	0.245042	-0.425953	-1.35475	28	c("Hsc70-3", "eIF2beta", "Der-1", "Xbp1", "Pdi", "bgm", "CG9003", "cnc", "shep", "CG33298", "Ire1")
defense response to fungus (GO:0050832)	0.128378	0.422333	0.231127	-0.43337	-1.36157	26	c("Hsp27", "Trx-2", "spen", "Pcl", "Rab6", "spz", "AIF", "p38b", "Mcr")
tRNA aminoacylation for protein translation (GO:0006418)	0.101852	0.382355	0.248911	-0.472219	-1.36657	19	c("AIMP1", "GlyRS", "alpha-PheRS", "AlaRS", "SerRS", "ArgRS", "GlnRS", "AsnRS")
transmembrane transport (GO:0055085)	0.131507	0.428087	0.204295	-0.563937	-1.39597	11	c("Prip", "CG31121", "CG3164", "E23", "CG7627", "Ent2", "MRP", "CG7272")
imaginal disc-derived genitalia morphogenesis (GO:0048805)	0.119891	0.412932	0.213928	-0.546801	-1.40022	12	c("Fas2", "N", "Vps25", "bsk", "Rab5", "hep")
fatty acid metabolic process (GO:0006631)	0.117166	0.411647	0.216543	-0.547413	-1.40179	12	c("scu", "ND-ACP", "bgm", "Acsl", "pdgy")
positive regulation of hydrolase activity (GO:0051345)	0.100304	0.379606	0.248911	-0.495688	-1.40501	18	c("26-29-p", "mtSSB", "Cp1")
tRNA processing (GO:0008033)	0.121884	0.416351	0.213928	-0.595841	-1.41399	10	c("scu", "CG5292", "CG15014", "AlaRS")
establishment of blood-brain barrier (GO:0060856)	0.0935673	0.374497	0.252961	-0.534443	-1.41555	14	c("Nrg", "kune", "cora", "Cont", "pasi2", "cold", "nrv2", "Nrx-IV")
homeostasis of number of cells (GO:0048872)	0.0942249	0.374497	0.257206	-0.50462	-1.43033	18	c("Hsc70-3", "SERCA", "Xbp1", "N", "bun", "InR", "cnc")
intestinal stem cell homeostasis (GO:0036335)	0.0942249	0.374497	0.257206	-0.50462	-1.43033	18	c("Hsc70-3", "SERCA", "Xbp1", "N", "bun", "InR", "cnc")
regulation of tube length, open tracheal system (GO:0035159)	0.0878378	0.373776	0.282013	-0.456473	-1.43415	26	c("Atpalpha", "kune", "Fas2", "pasi2", "deltaCOP", "ft", "nrv2", "fj", "vari", "verm", "serp", "Mcr", "zip", "ds", "grh", "pasi1", "chico", "fz")
myoblast fusion (GO:0007520)	0.0762246	0.357557	0.287805	-0.438992	-1.44038	32	c("Tpi", "Gapdh1", "PyK", "Pgk", "Pglym78")
myotube differentiation (GO:0014902)	0.0762246	0.357557	0.287805	-0.438992	-1.44038	32	c("Tpi", "Gapdh1", "PyK", "Pgk", "Pglym78")
mitochondrial gene expression (GO:0140053)	0.0416479	0.281614	0.321776	-0.373503	-1.44461	77	c("tko", "mRpL23", "mRpL12", "mRpS26", "mRpL22", "mRpS16", "mRpL47", "mRpL36", "mRpS14", "mRpS25", "mRpL17", "mRpL3", "mRpL21", "mRpL49", "mRpS18A", "mRpL14", "mRpL2", "mRpL34", "mRpL46", "mRpS23", "mRpL20", "mRpS2", "mRpS35", "mRpL19", "mRpS21", "mRpL30", "mRpL40", "mRpL38")
epithelial cell migration, open tracheal system (GO:0007427)	0.114311	0.411647	0.287805	-0.502712	-1.46003	20	c("awd", "rib")
mitochondrial translation (GO:0032543)	0.0211828	0.219124	0.352488	-0.37151	-1.46034	82	c("tko", "mRpL23", "mRpL12", "mRpS26", "mRpL22", "mRpS16", "mRpL47", "mRpL36", "mRpS14", "mRpS25", "mRpL17", "mRpL3", "mRpL21", "mRpL49", "mRpS18A", "mRpL14", "mRpL2", "mRpL34", "mRpL46", "mRpS23", "mRpL20", "mRpS2", "mRpS35", "mRpL19", "mRpS21", "mEFTs", "mRpL30", "mRpL40", "mRpL38")
peripheral nervous system development (GO:0007422)	0.0419553	0.281614	0.321776	-0.404705	-1.49473	57	c("Calr", "hoip", "alphaTub67C", "Sin3A", "dmt", "spen", "N", "vvl", "bun", "SmD3", "ttk", "da", "mbl", "stg")
carbohydrate homeostasis (GO:0033500)	0.0885261	0.373776	0.287805	-0.517462	-1.50287	20	c("Eno", "Gapdh2", "Tpi", "PyK", "Uba1", "Desat1", "Rab1")
glucose homeostasis (GO:0042593)	0.0690039	0.344716	0.287805	-0.535789	-1.51868	18	c("Eno", "Gapdh2", "Tpi", "PyK", "Hex-A", "Uba1", "Desat1")
protein maturation (GO:0051604)	0.0918957	0.374497	0.287805	-0.618421	-1.53084	11	c("UQCR-C2", "UQCR-C1", "pip", "wbl", "MagR")
regulation of tube size (GO:0035150)	0.0564912	0.322006	0.321776	-0.555586	-1.55419	17	c("Nrg", "cora", "crim", "cold", "ttk", "nrv2", "Nrx-IV", "vari")
cellular response to heat (GO:0034605)	0.0628093	0.339974	0.287805	-0.539113	-1.56575	20	c("Hsp83", "Hsc70-3", "Hsp60A", "Hsc70-5")
regulation of circadian sleep/wake cycle, sleep (GO:0045187)	0.0618042	0.33649	0.321776	-0.57584	-1.56854	16	c("Hsp83", "mld", "bgm", "InR", "trsn")
septate junction assembly (GO:0019991)	0.0448309	0.285874	0.321776	-0.489796	-1.57395	29	c("Nrg", "Atpalpha", "kune", "cora", "Cont", "pasi2", "Tsf2", "bou", "crim", "cold", "nrv2", "Nrx-IV", "vari")
epithelial cell migration (GO:0010631)	0.0506171	0.306003	0.321776	-0.550003	-1.6013	21	c("awd", "rib", "Sin3A")
synaptic target recognition (GO:0008039)	0.0350963	0.278181	0.321776	-0.527548	-1.6053	24	c("Fas3", "ab", "Wnt4", "robo2", "CG8668", "Ten-m", "Nrx-IV", "Ten-a", "Pvf3", "Mtp", "Sema1a", "Gli")
imaginal disc-derived male genitalia morphogenesis (GO:0048803)	0.0523124	0.312198	0.321776	-0.651696	-1.61321	11	c("Fas2", "N", "Vps25", "bsk", "Rab5", "hep")
male genitalia morphogenesis (GO:0048808)	0.0523124	0.312198	0.321776	-0.651696	-1.61321	11	c("Fas2", "N", "Vps25", "bsk", "Rab5", "hep")
fatty acid oxidation (GO:0019395)	0.0293643	0.26077	0.352488	-0.664738	-1.73171	13	c("SERCA", "CG5044", "CG4598", "CG8778", "HIPP1", "CG9577", "yip2", "AdipoR")
regulation of tube size, open tracheal system (GO:0035151)	0.0103994	0.159659	0.38073	-0.518032	-1.73903	37	c("Nrg", "Atpalpha", "kune", "Fas2", "cora", "pasi2", "crim", "cold", "ttk", "ft", "nrv2", "fj", "Nrx-IV", "vari", "verm", "serp", "Mcr", "Gli", "zip", "mmy", "ds", "grh")
homophilic cell adhesion via plasma membrane adhesion molecules (GO:0007156)	0.0192697	0.210907	0.352488	-0.633579	-1.77237	17	c("Fas3", "Fas2", "Fas1", "ed", "rst")
cellular metal ion homeostasis (GO:0006875)	0.0141243	0.184432	0.38073	-0.747363	-1.77357	10	c("Atpalpha", "nrv1", "SERCA", "nrv2", "PMCA")
cell-cell adhesion via plasma-membrane adhesion molecules (GO:0098742)	0.00477389	0.0985198	0.407018	-0.604336	-1.87562	25	c("Fas3", "glec", "Fas2", "N", "ft", "Fas1", "ed", "rst")
pyruvate metabolic process (GO:0006090)	0.00253557	0.0814004	0.431708	-0.769641	-1.97086	12	c("Gapdh2", "Tpi", "Gapdh1", "PyK", "Pgk", "Hex-A")

## Sheet: Interm2_GC
pathway	pval	padj	log2err	ES	NES	size	leadingEdge
proteasomal ubiquitin-independent protein catabolic process (GO:0010499)	3.52605e-09	4.0479e-07	0.774939	0.919681	2.12694	14	c("Prosbeta4", "Prosalpha4", "Prosbeta5", "Prosbeta2", "Prosalpha7", "Prosbeta6", "Prosalpha3", "Prosbeta7", "Prosalpha2", "Prosbeta3", "Prosbeta1", "Prosalpha5", "Prosalpha6", "stx")
protein catabolic process (GO:0030163)	3.35018e-08	2.95847e-06	0.719513	0.833453	2.11109	23	c("Prosbeta4", "Prosalpha4", "Prosbeta5", "Prosbeta2", "Prosalpha7", "Prosbeta6", "Prosalpha3", "sina", "Prosbeta7", "Prosalpha2", "Prosbeta3", "Prosbeta1", "Prosalpha5", "Prosalpha6")
proteasomal protein catabolic process (GO:0010498)	2.14021e-10	4.82322e-08	0.826657	0.708983	2.0752	66	c("rdx", "Prosbeta4", "Prosalpha4", "Prosbeta5", "brat", "Prosbeta2", "Prosalpha7", "Prosbeta6", "Prosalpha3", "Rad23", "Rpn6", "Pomp", "gus", "sina", "Prosbeta7", "Rpt1", "Rpn2", "Prosalpha2", "Prosbeta3", "Rpt6", "Rpn5", "Prosbeta1", "Rpt2", "wech", "Prosalpha5", "Prosalpha6", "Ubc4", "Rpt3", "Rpn10", "Rpn12", "Rpn11", "Rpn8", "Uch-L5", "stx", "Rpn3", "Rpn1", "Rpt4", "Rpt5")
negative regulation of translation (GO:0017148)	4.2455e-09	4.43076e-07	0.761461	0.716813	2.03549	52	c("bru1", "me31B", "sqd", "Hrb27C", "smg", "Unr", "AGO1", "brat", "gw", "nos", "pum", "bin3", "Paip2", "twin", "Rbfox1", "eIF4EHP", "msi", "DCP2", "Fmr1", "Not3", "kra", "Not1", "orb", "Pop2", "Rga", "heph", "Rcd-1", "elav")
negative regulation of cellular amide metabolic process (GO:0034249)	2.01858e-07	1.44833e-05	0.690132	0.739256	1.99978	37	c("bru1", "sqd", "smg", "Unr", "AGO1", "brat", "nos", "pum", "bin3", "Paip2", "twin", "Rbfox1", "eIF4EHP", "msi", "Fmr1", "Not3", "kra", "Not1", "Pop2", "Rga")
regulation of translation (GO:0006417)	2.9944e-09	3.81952e-07	0.774939	0.66775	1.98931	78	c("bru1", "sqd", "Hrb27C", "pAbp", "smg", "Unr", "AGO1", "brat", "nos", "eIF3a", "eIF3b", "pum", "tyf", "bin3", "CG4612", "Paip2", "twin", "Rbfox1", "eIF4EHP", "msi", "eIF3d1", "Fmr1", "Not3", "eIF4G1", "kra", "vas", "stau", "Not1", "CG7414", "orb", "Pop2", "Rga")
proteolysis involved in cellular protein catabolic process (GO:0051603)	3.85282e-06	0.000210621	0.610527	0.750489	1.9416	28	c("26-29-p", "Prosbeta4", "Prosalpha4", "Prosbeta5", "Prosbeta2", "Prosalpha7", "Prosbeta6", "Prosalpha3", "Ubi-p5E", "Cp1", "sina", "Prosbeta7", "Prosalpha2", "Prosbeta3", "Prosbeta1", "Prosalpha5", "Prosalpha6")
proteasome-mediated ubiquitin-dependent protein catabolic process (GO:0043161)	1.03906e-10	2.9821e-08	0.839089	0.622004	1.91845	122	c("rdx", "TER94", "eff", "Prosbeta4", "Prosalpha4", "Prosbeta5", "Hsc70-3", "brat", "Prosbeta2", "Prosalpha7", "Prosbeta6", "Prosalpha3", "Rad23", "Rpn6", "Pomp", "gus", "sina", "Prosbeta7", "Rpt1", "Rpn2", "Prosalpha2", "Prosbeta3", "Rpt6", "CG4911", "Rpn5", "Prosbeta1", "Rpt2", "wech", "Prosalpha5", "Prosalpha6", "Ubc4", "Rpt3", "Rpn10", "Rpn12", "Rpn11", "Rpn8", "Uch-L5", "vih", "CG5823", "Sec…
negative regulation of cellular protein metabolic process (GO:0032269)	1.74436e-06	0.000105396	0.643552	0.696069	1.91303	41	c("bru1", "sqd", "smg", "Unr", "AGO1", "brat", "nos", "pum", "bin3", "Paip2", "twin", "Rbfox1", "eIF4EHP", "msi", "Fmr1", "Not3", "kra", "Not1", "Pop2", "Rga")
embryo development ending in birth or egg hatching (GO:0009792)	1.19872e-06	8.0949e-05	0.643552	0.685892	1.90961	45	c("CycB", "Hsc70-4", "Myc", "CtBP", "lolal", "gw", "alphaTub67C", "tws", "bic", "grp", "cdi", "Vha13", "exu", "Atpalpha", "BthD", "chn", "lark", "step", "drk", "Sema1b", "Smn", "elav", "Bx42", "Deaf1", "Eip63E")
ATP hydrolysis coupled cation transmembrane transport (GO:0099132)	5.06457e-05	0.00187553	0.557332	0.810204	1.90224	15	c("Vha16-1", "Vha55", "Vha68-2", "Vha26", "Vha13", "Atpalpha", "VhaPPA1-1", "Vha44", "Vha14-1", "VhaAC39-1", "VhaAC45", "Vha36-1", "VhaSFD", "Vha100-2")
ATP hydrolysis coupled proton transport (GO:0015991)	5.06457e-05	0.00187553	0.557332	0.810204	1.90224	15	c("Vha16-1", "Vha55", "Vha68-2", "Vha26", "Vha13", "Atpalpha", "VhaPPA1-1", "Vha44", "Vha14-1", "VhaAC39-1", "VhaAC45", "Vha36-1", "VhaSFD", "Vha100-2")
negative regulation of cellular macromolecule biosynthetic process (GO:2000113)	2.52085e-10	4.82322e-08	0.814036	0.613737	1.89766	129	c("bru1", "sqd", "smg", "Unr", "pgc", "CtBP", "gnu", "ovo", "fs(1)h", "lolal", "AGO1", "brat", "nos", "e(y)3", "Smr", "pum", "bin3", "Paip2", "Mi-2", "twin", "Dsp1", "gcl", "Gug", "Rbfox1", "eIF4EHP", "msi", "ttk", "Fmr1", "kis", "gro", "Not3", "kra", "Ote", "CoRest", "Su(var)205", "geminin", "Pcl", "Not1", "HDAC1", "pho", "Pop2", "cic", "Rga", "Sin3A", "tth", "CG8677", "Rbf", "CTCF", "Rcd-1", "d…
ubiquitin-dependent protein catabolic process (GO:0006511)	8.76644e-10	1.4377e-07	0.801216	0.613958	1.88509	116	c("rdx", "UbcE2H", "TER94", "eff", "Prosbeta4", "Prosalpha4", "Prosbeta5", "brat", "Prosbeta2", "Prosalpha7", "Prosbeta6", "Prosalpha3", "Ubi-p5E", "Rad23", "Rpn6", "Pomp", "gus", "sina", "Prosbeta7", "Uba1", "Rpt1", "Rpn2", "Prosalpha2", "Prosbeta3", "Rpt6", "Rpn5", "Prosbeta1", "Rpt2", "wech", "Prosalpha5", "Prosalpha6", "Ubc4", "Rpt3", "Rpn10", "Rpn12", "Rpn11", "Rpn8", "Uch-L5", "ctrip", "CG1…
energy coupled proton transmembrane transport, against electrochemical gradient (GO:0015988)	4.01303e-05	0.00164534	0.557332	0.792655	1.87223	16	c("Vha16-1", "Vha55", "Vha68-2", "Vha26", "Vha13", "Atpalpha", "VhaPPA1-1", "Vha44", "Vha14-1", "VhaAC39-1", "VhaAC45", "Vha36-1", "VhaSFD", "Vha100-2")
regulation of embryonic development (GO:0045995)	4.62495e-05	0.00183084	0.557332	0.714717	1.84038	27	c("Gbeta13F", "CycA", "eIF4E1", "Capr", "Top1", "gcl", "ttk", "Fmr1", "msn", "how", "Rho1", "lark")
compound eye photoreceptor fate commitment (GO:0001752)	5.35215e-05	0.00192008	0.557332	0.707437	1.83513	29	c("rin", "lola", "Hsp83", "mts", "sina", "Rala", "Cbl", "N", "csw")
NLS-bearing protein import into nucleus (GO:0006607)	0.000122164	0.003596	0.518848	0.854701	1.8287	10	c("Pen", "Hsp83", "Fs(2)Ket", "Tnpo", "Rcc1", "Karybeta3", "Nup358")
female gamete generation (GO:0007292)	3.93207e-11	2.25701e-08	0.851339	0.579511	1.82299	175	c("bru1", "sqd", "pAbp", "Hsp83", "sesB", "mts", "ctp", "yl", "ovo", "endos", "brat", "nos", "pum", "dap", "bel", "elg1", "Top1", "SmD3", "twin", "Pka-C1", "Pp1-87B", "dom", "Dp", "Rbfox1", "da", "Tm1", "nsl1", "Chd1", "kra", "msn", "Ote", "vas", "stau", "eIF4A", "otu", "mod(mdg4)", "cact", "snf", "HDAC1", "msps", "Cdc42", "orb", "Dlic", "wisp", "asp", "Rab5", "Akt1", "Nup44A", "Hrb98DE", "Mbs", …
hydrogen ion transmembrane transport (GO:1902600)	0.000205048	0.00511728	0.518848	0.761965	1.82005	17	c("blw", "ATPsynbeta", "ATPsyngamma", "ATPsynCF6", "ATPsynC", "Vha44", "ATPsynD", "ATPsyndelta", "ATPsynE", "ATPsynO", "ATPsynB")
proton transport (GO:0015992)	0.000205048	0.00511728	0.518848	0.761965	1.82005	17	c("blw", "ATPsynbeta", "ATPsyngamma", "ATPsynCF6", "ATPsynC", "Vha44", "ATPsynD", "ATPsyndelta", "ATPsynE", "ATPsynO", "ATPsynB")
posttranscriptional gene silencing by RNA (GO:0035194)	8.59573e-05	0.00274108	0.538434	0.693472	1.81603	30	c("me31B", "Hsc70-4", "Rm62", "Hsc70-3", "hdc", "AGO1", "gw", "bel", "DCP2", "AGO3")
ATP synthesis coupled proton transport (GO:0015986)	0.000301133	0.00725309	0.498493	0.798634	1.81306	13	c("blw", "ATPsynbeta", "ATPsyngamma", "ATPsynC", "ATPsynD", "ATPsyndelta", "Cyt-c1", "ATPsynE", "ATPsynO", "ATPsynB")
positive regulation of cellular amide metabolic process (GO:0034250)	0.000168345	0.00460144	0.518848	0.720254	1.80318	22	c("Hrb27C", "pAbp", "pum", "Ntf-2", "tyf", "CG4612", "Fmr1", "vas", "cad", "orb", "Hrb98DE", "Rheb", "Dp1")
negative regulation of gene expression (GO:0010629)	2.20563e-09	3.16508e-07	0.774939	0.572107	1.79371	165	c("bru1", "sqd", "smg", "Unr", "pgc", "CtBP", "ovo", "fs(1)h", "lolal", "AGO1", "brat", "gw", "nos", "e(y)3", "Smr", "pum", "bin3", "Paip2", "Mi-2", "twin", "Dsp1", "dom", "gcl", "Gug", "east", "Rbfox1", "eIF4EHP", "msi", "ttk", "Fmr1", "kis", "gro", "Not3", "kra", "Ote", "CoRest", "Su(var)205", "Pcl", "Not1", "Sec13", "HDAC1", "pho", "Pop2", "cic", "Rga", "Sin3A", "tth", "CG8677", "Rbf", "CTCF",…
oogenesis (GO:0048477)	7.79696e-11	2.9821e-08	0.839089	0.569223	1.79335	182	c("bru1", "sqd", "pAbp", "Hsp83", "sesB", "mts", "eff", "ctp", "yl", "ovo", "endos", "brat", "nos", "pum", "dap", "bel", "elg1", "Top1", "SmD3", "twin", "Pka-C1", "Pp1-87B", "dom", "Dp", "Rbfox1", "da", "Tm1", "nsl1", "Chd1", "kra", "msn", "Ote", "vas", "stau", "eIF4A", "otu", "mod(mdg4)", "cact", "snf", "HDAC1", "msps", "Cdc42", "orb", "Dlic", "wisp", "asp", "Rab5", "Akt1", "Nup44A", "Hrb98DE", …
positive regulation of cellular protein metabolic process (GO:0032270)	0.00037887	0.00836428	0.498493	0.71211	1.77261	21	c("Hrb27C", "pAbp", "pum", "tyf", "CG4612", "Fmr1", "vas", "vih", "orb", "Hrb98DE", "Rheb", "CSN5", "Dp1")
regulation of embryonic pattern specification (GO:1902875)	0.000303265	0.00725309	0.498493	0.707708	1.77177	22	c("TER94", "swa", "bic", "exu", "cnc", "Khc", "Pka-C1", "gcl", "stau", "Syx1A", "enc", "spn-E")
chromosome condensation (GO:0030261)	7.78964e-05	0.00270985	0.538434	0.633506	1.76802	46	c("eIF4E1", "Nipped-B", "Top1", "Mi-2", "Pp1-87B", "baf", "vas", "Su(var)2-10", "fs(1)Ya", "Incenp", "mod(mdg4)", "Top2", "HDAC1", "Mcm5", "Yeti", "gwl", "ball", "Cap-G", "Mcm2", "Su(var)2-HP2", "Slbp", "SkpA", "spn-E", "Dp1", "Orc5", "Mink", "MTA1-like")
RNA interference (GO:0016246)	0.000485317	0.009949	0.498493	0.695241	1.76596	24	c("Hsc70-4", "Rm62", "Hsc70-3", "hdc", "AGO1", "bel")
positive regulation of cell proliferation (GO:0008284)	8.38864e-05	0.00274108	0.538434	0.62224	1.76379	51	c("CycG", "CycB", "stg", "CycA", "Moe", "bun", "mtd", "CycE", "conu", "Nup358", "cad", "mi", "Akt1", "dome", "spi", "Nup154", "CG10336", "DENR", "Stat92E", "N", "CycB3")
positive regulation of cellular process (GO:0048522)	9.03942e-06	0.000432386	0.593325	0.592795	1.7625	77	c("CycG", "CycB", "stg", "CycA", "eIF4E1", "Myc", "dco", "Moe", "bun", "ben", "CycE", "srl", "pico", "mRpL12", "conu", "Nup358", "cad", "PIP4K", "Crag", "mi", "Akt1", "dome", "spi", "S6k", "CG10336", "Rheb", "CSN5", "DENR", "Stat92E", "COX5A", "N", "CycB3", "puf", "SNF4Agamma", "Torsin")
regulation of mitotic cell cycle (GO:0007346)	7.84442e-06	0.000391539	0.593325	0.582253	1.75907	88	c("CycG", "CycB", "14-3-3epsilon", "Ran", "stg", "CycA", "Capr", "gnu", "endos", "Tao", "Smr", "CycE", "Rcc1", "Stlk", "Fmr1", "msn", "Aos1", "ago", "gwl", "Pak3", "mad2", "Sin3A", "Pitslre", "Smox", "Wdr62", "Rbf", "mi", "Pp4-19C", "Nup44A", "crol", "SkpA", "slmb", "Cdk1", "pzg", "Rbf2", "babo", "N", "CycB3", "fray", "lic", "hep", "Mekk1", "Caf1-55", "Rca1")
regulation of cyclin-dependent protein kinase activity (GO:1904029)	0.00115557	0.0167409	0.45506	0.759264	1.75594	14	c("CycG", "CycB", "CycA", "CycE", "dap")
regulation of cell cycle (GO:0051726)	1.47641e-06	9.41619e-05	0.643552	0.573203	1.75277	107	c("CycG", "CycB", "mtrm", "Ran", "Tlk", "stg", "CycA", "gnu", "endos", "CG2865", "Tao", "Smr", "pum", "CycE", "dap", "Rcc1", "Dp", "Stlk", "Mnt", "msn", "Aos1", "gwl", "Pak3", "mad2", "Sin3A", "Pitslre", "Smox", "Wdr62", "Rbf", "Pp4-19C", "Nup44A", "Cdk1", "E2f1", "Mnn1", "Grip84", "CSN5", "Rbf2", "babo", "COX5A", "N", "CycB3", "Grip71", "mnb", "SNF4Agamma", "fray", "lic", "hep", "Mekk1")
energy coupled proton transport, down electrochemical gradient (GO:0015985)	0.00062729	0.0119876	0.477271	0.81833	1.75089	10	c("blw", "ATPsynbeta", "ATPsyngamma", "ATPsynC", "ATPsynD", "ATPsyndelta", "ATPsynE", "ATPsynB")
ATP biosynthetic process (GO:0006754)	0.000664738	0.0119876	0.477271	0.798552	1.7473	11	c("blw", "ATPsynbeta", "ATPsyngamma", "ATPsynC", "ATPsynD", "ATPsyndelta", "ATPsynE", "ATPsynB")
regulation of mRNA splicing, via spliceosome (GO:0048024)	1.97634e-05	0.00087263	0.57561	0.580372	1.74559	84	c("bru1", "sqd", "Hrb27C", "Rm62", "Pep", "Rox8", "B52", "Hel25E", "SF2", "dom", "Rbfox1", "x16", "mub", "how", "Hrb87F", "eIF4A", "snf", "RnpS1", "lark", "CG17454", "Srp54", "l(3)72Ab", "nito", "hfp", "CG14641", "Hrb98DE", "Rsf1", "dl", "Saf-B", "CG14230")
negative regulation of protein modification process (GO:0031400)	0.000788925	0.0131259	0.477271	0.734652	1.73523	16	c("mts", "dco", "endos", "wdb", "dap", "Ssrp")
regulation of cell maturation (GO:1903429)	0.0011812	0.0167409	0.45506	0.70671	1.73495	20	c("TER94", "swa", "bic", "exu", "cnc", "Khc", "Pka-C1", "stau", "Syx1A", "enc", "spn-E")
regulation of intracellular mRNA localization (GO:1904580)	0.0011812	0.0167409	0.45506	0.70671	1.73495	20	c("TER94", "swa", "bic", "exu", "cnc", "Khc", "Pka-C1", "stau", "Syx1A", "enc", "spn-E")
regulation of oocyte development (GO:0060281)	0.0011812	0.0167409	0.45506	0.70671	1.73495	20	c("TER94", "swa", "bic", "exu", "cnc", "Khc", "Pka-C1", "stau", "Syx1A", "enc", "spn-E")
regulation of oskar mRNA translation (GO:0046011)	0.00127487	0.0178482	0.45506	0.777794	1.72577	12	c("bru1", "Hrb27C", "vas", "stau", "orb", "heph", "elav")
nuclear-transcribed mRNA catabolic process, deadenylation-dependent decay (GO:0000288)	0.000694549	0.0120862	0.477271	0.719459	1.72489	18	c("smg", "pum", "twin", "DCP2", "Pabp2", "Not3", "Not1", "Pop2")
gene silencing by miRNA (GO:0035195)	0.00172419	0.0223809	0.45506	0.758851	1.72274	13	c("me31B", "AGO1", "gw", "DCP2")
larval somatic muscle development (GO:0007526)	0.000902681	0.014804	0.477271	0.691694	1.72179	21	c("lola", "skd", "lid", "akirin", "Gug", "nsl1", "chn", "crp", "spz", "Sin3A")
chromosome organization (GO:0051276)	0.000164371	0.00460144	0.518848	0.624676	1.71965	42	c("Cam", "eff", "Nipped-B", "spoon", "Rad23", "lid", "Mi-2", "Parp", "Su(var)205", "Su(var)2-10", "Top2", "Yeti", "mad2", "asp", "Cap-G", "Smn", "Su(var)2-HP2", "Chro", "Nup154", "pzg", "Lis-1")
pole plasm oskar mRNA localization (GO:0045451)	0.000576767	0.011416	0.477271	0.652525	1.71484	31	c("sqd", "Hrb27C", "lost", "exu", "chic", "cnc", "SmD3", "Khc", "Tm1", "Chc", "stau", "orb", "slmb", "spn-E", "rump", "spir")
translational elongation (GO:0006414)	0.00104674	0.0160625	0.45506	0.725991	1.71477	16	c("eEF2", "eEF1gamma", "eEF1alpha1", "eEF1delta", "eEF1beta")
regulation of nuclear division (GO:0051783)	0.0017351	0.0223809	0.45506	0.669344	1.71291	25	c("CycG", "CycB", "14-3-3epsilon", "CycA", "endos", "CycE", "ago", "gwl")
regulation of pole plasm oskar mRNA localization (GO:0007317)	0.000931913	0.0149638	0.477271	0.684159	1.71281	22	c("TER94", "swa", "bic", "exu", "cnc", "Khc", "Pka-C1", "stau", "Syx1A", "enc", "klar", "spn-E")
positive regulation of growth (GO:0045927)	0.000668297	0.0119876	0.477271	0.62794	1.7061	38	c("CycG", "14-3-3epsilon", "eIF4E1", "Myc", "Nipped-B", "dco", "bun", "srl", "pico", "wap", "mRpL12", "PIP4K", "Akt1", "S6k", "Rheb", "mnb", "puf", "Torsin")
nonassociative learning (GO:0046958)	0.00252997	0.0308979	0.431708	0.751454	1.70595	13	c("me31B", "AGO1", "G9a", "dnc", "Fmr1", "Atx2", "simj", "wcy", "for", "Btk29A", "sgg")
regulation of mitotic nuclear division (GO:0007088)	0.000694852	0.0120862	0.477271	0.639909	1.70532	34	c("CycG", "CycB", "14-3-3epsilon", "CycA", "endos", "CycE", "ago", "gwl", "mad2", "ncd", "slmb", "fzy")
ubiquitin-dependent ERAD pathway (GO:0030433)	0.00137133	0.0187415	0.45506	0.670042	1.70195	24	c("TER94", "Hsc70-3", "Rpt1", "Rpt6", "Rpt2", "Rpt3", "CG5823", "Sec13", "Sgt", "Rpt4", "Rpt5")
regulation of mRNA processing (GO:0050684)	0.00257867	0.0311611	0.431708	0.66901	1.69457	23	c("Hrb27C", "Pep", "B52", "SF2", "SRPK", "x16", "swm", "Srp54", "Rsf1", "Saf-B", "CG9915")
regulation of imaginal disc growth (GO:0045570)	0.00110601	0.0167066	0.45506	0.65168	1.6905	29	c("rin", "Myc", "Capr", "lig", "sbb", "Fmr1", "Desat1")
protein import into nucleus (GO:0006606)	0.00033526	0.00770357	0.498493	0.610048	1.67938	42	c("Pen", "Hsp83", "Ran", "Fs(2)Ket", "Tnpo", "msk", "smt3", "Ntf-2", "Rcc1", "lwr", "Karybeta3", "Sec13", "Nup358")
pole cell migration (GO:0007280)	0.00170617	0.0223809	0.45506	0.699898	1.67799	18	c("14-3-3epsilon", "pgc", "nos", "pum", "gus")
regulation of alternative mRNA splicing, via spliceosome (GO:0000381)	9.64085e-05	0.00294116	0.538434	0.562108	1.67635	79	c("bru1", "sqd", "Rm62", "Rox8", "B52", "Hel25E", "SF2", "dom", "Rbfox1", "x16", "mub", "how", "Hrb87F", "eIF4A", "snf", "RnpS1", "lark", "CG17454", "Srp54", "l(3)72Ab", "nito", "hfp", "CG14641", "Hrb98DE", "Rsf1", "dl", "Saf-B", "CG14230")
anterior/posterior axis specification (GO:0009948)	0.000342232	0.00770357	0.498493	0.582718	1.6698	55	c("sqd", "Hsp83", "Moe", "nos", "pum", "swa", "bic", "gus", "exu", "Pka-C1", "psq", "vas", "stau", "cad", "orb", "drk", "aPKC", "spn-E", "rump", "CSN5", "N", "csw", "MED31", "didum", "hb", "lic", "Antp", "RasGAP1")
positive regulation of macromolecule biosynthetic process (GO:0010557)	0.00193378	0.0246664	0.45506	0.665131	1.66518	22	c("Hrb27C", "pAbp", "pum", "tyf", "CG4612", "Fmr1", "vas", "orb", "Hrb98DE", "Rheb", "Dp1")
stem cell fate determination (GO:0048867)	0.00420948	0.0411982	0.407018	0.707151	1.66029	15	c("brat", "spen", "CycE", "da", "stau", "numb", "N", "kuz", "hb")
mitotic cell cycle phase transition (GO:0044772)	0.001354	0.0187277	0.45506	0.642535	1.65451	27	c("CycB", "stg", "tws", "CycE", "vih", "cv-c", "spi", "Cdk1", "E2f1", "PpV", "Rheb", "E2f2", "sub", "CG8188", "Rca1", "Cdk2", "cana", "Skp2")
ERAD pathway (GO:0036503)	0.00315063	0.0350228	0.431708	0.641552	1.65126	26	c("TER94", "Hsc70-3", "Rpt1", "Rpt6", "Rpt2", "Rpt3", "CG5823", "Sec13", "Sgt", "Rpt4", "Rpt5")
autophagic cell death (GO:0048102)	0.00347856	0.0371424	0.431708	0.698021	1.64871	16	c("Cam", "ctp", "hdc", "Atg17", "crq", "Mdh2", "Trf2", "Idh3b")
regulation of stem cell differentiation (GO:2000736)	0.0041907	0.0411982	0.407018	0.671358	1.64816	20	c("bru1", "Pdcd4", "lid", "Tctp", "nito", "tum", "Cka", "Stat92E", "Nedd8")
negative regulation of organ growth (GO:0046621)	0.00380327	0.0393347	0.431708	0.689578	1.64714	17	c("rin", "Capr", "Tao", "lig", "Fmr1")
male germ-line stem cell population maintenance (GO:0036098)	0.00461991	0.0431192	0.407018	0.751282	1.64387	11	c("His2Av", "bel", "lid", "chic", "zpg", "dom", "ball", "Nup98-96")
regulation of protein serine/threonine kinase activity (GO:0071900)	0.0029946	0.034378	0.431708	0.659033	1.64049	21	c("CycG", "CycB", "CycA", "CycE", "dap", "Rac1", "Rho1")
habituation (GO:0046959)	0.00500597	0.0453418	0.407018	0.766513	1.64002	10	c("me31B", "AGO1", "G9a", "Fmr1", "Atx2", "simj", "wcy", "for", "sgg")
negative regulation of nucleic acid-templated transcription (GO:1903507)	0.000148615	0.00426525	0.518848	0.540516	1.63953	92	c("pgc", "CtBP", "ovo", "fs(1)h", "lolal", "nos", "e(y)3", "Smr", "pum", "Mi-2", "Dsp1", "gcl", "Gug", "ttk", "kis", "gro", "Ote", "CoRest", "Su(var)205", "Pcl", "HDAC1", "pho", "cic", "Sin3A", "tth", "CG8677", "CTCF", "dl", "Scm", "crol", "d4", "spn-E", "Nf-YC", "sd", "E2f2", "Acf", "foxo", "hb", "usp", "MBD-like", "Iswi", "rhea", "Hsf", "Pc", "Lim1", "NC2alpha", "chm", "EcR", "ebi", "zld", "ali…
glucose homeostasis (GO:0042593)	0.00608059	0.0520934	0.407018	0.646109	1.63656	23	c("Eno", "Gapdh2", "Aps", "PyK", "Uba1", "Hex-A", "Desat1", "Tpi")
plasma membrane bounded cell projection organization (GO:0120036)	0.00532307	0.0473712	0.407018	0.737269	1.63585	12	c("stai", "ovo", "Rac1", "Cdc42")
negative regulation of smoothened signaling pathway (GO:0045879)	0.00443965	0.0421216	0.407018	0.666163	1.63541	20	c("rdx", "sbb", "Pka-C1", "Gug", "gro", "HDAC1", "swm", "Pp4-19C", "slmb", "UbcE2M", "sgg", "PPP4R2r", "Gprk2")
positive regulation of cell cycle (GO:0045787)	0.00281614	0.0331528	0.431708	0.621025	1.63206	31	c("CycG", "CycB", "stg", "CycA", "CycE", "mi", "CycT", "crol", "SkpA", "pzg", "koko", "CycK", "CSN5", "COX5A", "CycB3", "SNF4Agamma")
mRNA catabolic process (GO:0006402)	0.00342918	0.0371424	0.431708	0.679308	1.62863	18	c("AGO1", "gw", "twin", "DCP2", "Not3", "Not1", "Pop2", "Rga", "Rcd-1", "Edc3")
regulation of cell cycle process (GO:0010564)	0.0029428	0.0341246	0.431708	0.6013	1.62659	37	c("CycG", "CycB", "14-3-3epsilon", "CycA", "endos", "CycE", "east", "cindr", "ago", "gwl", "tum", "slmb", "aurA")
neuroblast fate determination (GO:0007400)	0.00713595	0.0576907	0.407018	0.716157	1.62582	13	c("brat", "spen", "CycE", "da", "stau", "numb", "N", "kuz", "hb")
wing disc pattern formation (GO:0035222)	0.00104938	0.0160625	0.45506	0.560756	1.62063	59	c("14-3-3epsilon", "mts", "CG1943", "spen", "nmo", "skd", "sbb", "Nipped-A", "dom", "Su(Tpl)", "Mpcp2", "Ada2b", "cic", "nito", "CG11399", "nuf", "nmd", "AnxB9", "N", "Mad", "capt", "dally", "sax", "shn", "smo", "Su(dx)", "osa", "chm", "tara", "sno", "CG14073")
RNA catabolic process (GO:0006401)	0.00746809	0.0599536	0.407018	0.639582	1.62003	23	c("AGO1", "gw", "Tudor-SN", "twin", "Not3", "Not1", "Pop2", "Rga", "Rcd-1", "Edc3")
regulation of nucleobase-containing compound metabolic process (GO:0019219)	0.0083142	0.0627941	0.38073	0.754178	1.61363	10	c("sqd", "Hrb27C", "msi", "Hrb87F", "Hrb98DE", "Rb97D", "CG3226")
negative regulation of cellular response to insulin stimulus (GO:1900077)	0.00626525	0.0525001	0.407018	0.656698	1.61217	20	c("mts", "wdb", "srl", "wrd", "Fmr1", "Ptp61F", "HDAC4", "Pp2A-29B", "Cul1", "SkpA", "slmb", "foxo", "sgg")
negative regulation of insulin receptor signaling pathway (GO:0046627)	0.00626525	0.0525001	0.407018	0.656698	1.61217	20	c("mts", "wdb", "srl", "wrd", "Fmr1", "Ptp61F", "HDAC4", "Pp2A-29B", "Cul1", "SkpA", "slmb", "foxo", "sgg")
dicarboxylic acid metabolic process (GO:0043648)	0.00857537	0.0634735	0.38073	0.752957	1.61101	10	c("Mdh1", "Got2", "Gdh", "Men", "Got1")
positive regulation of sequence-specific DNA binding transcription factor activity (GO:0051091)	0.00573553	0.0502625	0.407018	0.681816	1.61043	16	c("CkIIalpha", "lok", "srl", "Pka-C1", "Uba2", "HDAC4", "Aos1", "Crtc", "TfIIA-S")
regulation of exit from mitosis (GO:0007096)	0.00857537	0.0634735	0.38073	0.752304	1.60962	10	c("bru1", "CycA", "CycE", "ago", "fzy")
nuclear-transcribed mRNA catabolic process (GO:0000956)	0.00389948	0.039616	0.431708	0.592166	1.6089	38	c("sqd", "smg", "pum", "twin", "DCP2", "Pabp2", "Not3", "Trf4-1", "Not1", "pix", "Pop2")
chromatin remodeling (GO:0006338)	0.000938494	0.0149638	0.477271	0.547916	1.60876	68	c("HmgD", "Act5C", "Mapmodulin", "Nap1", "CtBP", "Nlp", "Hel25E", "Top1", "Mi-2", "Dsp1", "E(bx)", "dom", "Fmr1", "kis", "Ada2b", "Chd1", "Chrac-14", "Su(var)205", "pho", "Bap111", "Chrac-16", "Su(var)2-HP2", "esc", "Bap55", "Dp1", "polybromo", "Acf", "Nph", "Snr1", "Caf1-55", "Arp8", "mor", "wds", "Iswi", "Nurf-38")
inorganic cation transmembrane transport (GO:0098662)	0.0037886	0.0393347	0.431708	0.611963	1.60825	31	c("blw", "ATPsynbeta", "ATPsyngamma", "ATPsynCF6", "ATPsynC", "Vha44", "ATPsynD", "ATPsyndelta", "ATPsynE", "ATPsynO", "ATPsynB", "SPoCk", "ZnT63C")
positive regulation of response to wounding (GO:1903036)	0.00787705	0.0620106	0.38073	0.68346	1.60467	15	c("Imp", "chic", "Rac1", "Rho1", "Cdc42", "Mtl", "Akt1")
regulation of insulin receptor signaling pathway (GO:0046626)	0.0041942	0.0411982	0.407018	0.610255	1.60376	31	c("CycG", "mts", "wdb", "srl", "wrd", "Fmr1", "Ptp61F", "HDAC4", "Pp2A-29B", "step", "Cul1", "SkpA", "slmb", "DENR", "foxo", "sgg")
regulation of neurogenesis (GO:0050767)	0.00493254	0.0453418	0.407018	0.610453	1.59863	30	c("Myc", "hdc", "brat", "Rcc1", "HDAC1", "barc", "spi", "numb", "aurA", "N", "ed", "unk")
protein dephosphorylation (GO:0006470)	0.00153074	0.0206739	0.45506	0.553065	1.59841	59	c("mts", "stg", "wdb", "tws", "Pp1-87B", "alph", "wrd", "Ptp61F", "PpD3", "Pp2A-29B", "CanA-14F", "CanB2", "Pp1alpha-96A", "CG17746", "Pp4-19C", "Ublcp1", "CG7115", "Pp2C1", "Ptp99A", "PpV", "flw", "CG12091", "csw", "puc", "Dd", "PPP4R2r", "Ptpmeg2", "Mkp3", "Pp2B-14D")
embryonic axis specification (GO:0000578)	0.00623699	0.0525001	0.407018	0.602498	1.59746	33	c("Hsp83", "nos", "pum", "swa", "exu", "lwr", "psq", "stau", "spz", "orb", "drk", "rump", "csw", "MED31", "didum", "hb", "RasGAP1")
sensory perception of mechanical stimulus (GO:0050954)	0.00593688	0.0514132	0.407018	0.638834	1.59021	21	c("Cam", "Eb1", "Atpalpha", "Rac1", "Cdc42", "tko", "ct", "rpk")
regulation of nervous system development (GO:0051960)	0.00800788	0.0621152	0.38073	0.646942	1.58822	20	c("brat", "Rcc1", "Rac1", "barc", "numb", "aurA", "N", "unk")
male gamete generation (GO:0048232)	0.000562952	0.011338	0.477271	0.540966	1.58768	69	c("Hrb27C", "pAbp", "mei-P26", "Imp", "ctp", "nos", "Tudor-SN", "exu", "bel", "Mi-2", "zpg", "eIF4G2", "Lam", "l(3)72Ab", "Prp8", "aPKC", "lds", "Nup154", "Lis-1", "Grip84", "Pdk1", "SmB", "ifc", "Cul3")
dorsal/ventral pattern formation, imaginal disc (GO:0007450)	0.0069734	0.0567763	0.407018	0.574294	1.58528	43	c("14-3-3epsilon", "mts", "CG1943", "nmo", "skd", "sbb", "Su(Tpl)", "Mpcp2", "cic", "CG11399", "nuf", "nmd", "Axn", "AnxB9", "N", "capt", "dally", "shn", "Su(dx)", "osa", "chm", "tara", "sno", "CG14073")
regulation of smoothened signaling pathway (GO:0008589)	0.00495974	0.0453418	0.407018	0.588673	1.58422	36	c("rdx", "mts", "CkIIalpha", "wdb", "sbb", "Pka-C1", "Gug", "gro", "HDAC1", "swm", "Ubr3", "Pp4-19C", "slmb", "UbcE2M", "Nedd8", "sgg", "PPP4R2r", "Gprk2")
asymmetric neuroblast division (GO:0055059)	0.0044004	0.0420972	0.407018	0.613028	1.57854	27	c("mts", "Gbeta13F", "CycA", "brat", "stau", "Galphai", "aPKC", "Cdk1", "clu", "numb")
neuroblast fate commitment (GO:0014017)	0.0119787	0.0804182	0.38073	0.671769	1.57722	15	c("brat", "spen", "CycE", "da", "stau", "numb", "N", "kuz", "hb")
regulation of RNA splicing (GO:0043484)	0.00875636	0.0636222	0.38073	0.642226	1.57664	20	c("sqd", "Hrb27C", "Pep", "B52", "Parp", "Hrb98DE", "barc")
R7 cell differentiation (GO:0045466)	0.0067188	0.0554905	0.407018	0.59983	1.57636	31	c("lola", "Hsp83", "mts", "sina", "ttk", "Cbl", "N", "csw", "Past1")
positive regulation of gene expression (GO:0010628)	1.72776e-05	0.000793387	0.57561	0.502948	1.57454	158	c("rin", "Hrb27C", "pAbp", "lola", "MED26", "Myc", "Nipped-B", "ovo", "lolal", "e(y)3", "pum", "tyf", "lig", "CG4612", "lid", "Pka-C1", "Dp", "Rbfox1", "da", "Fmr1", "nsl1", "vas", "Su(var)205", "Pcl", "Sec13", "Nup358", "cad", "orb", "swm", "nito", "trx", "Bap60", "Bap111", "Hrb98DE", "retn", "dl", "barc", "E2f1", "REPTOR", "Bap170", "TFAM", "Deaf1", "Nup98-96", "Rheb", "CG3198", "Bap55", "Dp1",…
wing disc dorsal/ventral pattern formation (GO:0048190)	0.00365163	0.0384594	0.431708	0.572824	1.57431	41	c("14-3-3epsilon", "mts", "CG1943", "nmo", "skd", "sbb", "Su(Tpl)", "Mpcp2", "cic", "CG11399", "nuf", "nmd", "AnxB9", "N", "capt", "dally", "shn", "Su(dx)", "osa", "chm", "tara", "sno", "CG14073")
positive regulation of cellular biosynthetic process (GO:0031328)	0.00680768	0.055823	0.407018	0.601139	1.57423	30	c("Hrb27C", "pAbp", "pum", "Ntf-2", "tyf", "CG4612", "Fmr1", "vas", "cad", "orb", "Hrb98DE", "Rheb", "Dp1", "Dd")
actin filament bundle assembly (GO:0051017)	0.00999067	0.0703638	0.38073	0.656678	1.56856	17	c("ctp", "Fim", "Rac1", "Rho1", "jvl", "Mtl", "sn", "Src64B", "ed", "Actn", "Src42A")
DNA packaging (GO:0006323)	0.00794038	0.0620106	0.38073	0.596215	1.56686	31	c("Nipped-B", "Top1", "Mi-2", "Pp1-87B", "baf", "Su(var)2-10", "fs(1)Ya", "Top2", "HDAC1", "Mcm5", "gwl", "ball", "Cap-G", "Mcm2", "SkpA", "Dp1", "MTA1-like", "Acf", "Caf1-55", "MBD-like", "Mcm10", "Cap-D2", "aurB", "barr", "Psf2", "SMC2")
regulation of actin filament polymerization (GO:0030833)	0.0081847	0.0627941	0.38073	0.595846	1.56589	31	c("dco", "spoon", "Ssrp", "conu", "Lam", "Cdc42", "Atx2", "Mtl", "Arpc5", "chinmo", "cpa", "Nup98-96", "Btk29A", "flr", "SCAR", "svr", "shi", "ssh")
regulation of canonical Wnt signaling pathway (GO:0060828)	0.00308303	0.0350228	0.431708	0.542718	1.56501	58	c("mts", "TER94", "CtBP", "dco", "spen", "tws", "nmo", "skd", "Pp1-87B", "gro", "Rho1", "gish", "Pp1alpha-96A", "Sin3A", "nito", "tum", "pav", "Cul1", "SkpA", "slmb", "Usp47", "flw", "Axn", "Ssdp", "sgg", "lic", "ewg", "Apc", "dally")
positive regulation of transcription initiation from RNA polymerase II promoter (GO:0060261)	0.0174832	0.103006	0.352488	0.70453	1.56321	12	c("Rpt1", "Rpt6", "Rpt2", "Rpt3", "Sec13", "Rpt4", "Rpt5", "Nup98-96")
regulation of cell growth (GO:0001558)	0.00458746	0.0431192	0.407018	0.564942	1.56262	44	c("eIF4E1", "Myc", "dco", "bun", "srl", "Paip2", "Mnt", "mRpL12", "PIP4K", "pix", "cic", "hfp", "Akt1", "CG9328", "sima", "S6k", "Rheb", "Pdk1", "puf", "Torsin", "foxo", "Atg1", "AMPKalpha", "spidey", "CycD", "Hph")
nicotinamide nucleotide metabolic process (GO:0046496)	0.0174104	0.103006	0.352488	0.728134	1.5579	10	c("Gapdh2", "Gapdh1", "PyK", "Hex-A", "Tpi", "Pgi", "Pgk")
protein polyubiquitination (GO:0000209)	0.00211686	0.026705	0.431708	0.531253	1.55692	67	c("rdx", "UbcE2H", "eff", "brat", "Uev1A", "ben", "Uba1", "wech", "Ubc2", "gcl", "Ubc4", "Mkrn1", "vih", "CG5823", "Ufd4", "Ubr3", "CG4080", "CG7656", "Ubc10", "ari-2", "slmb", "Ubc6", "roq", "CG7220", "Nedd4", "CG40045", "Cul3", "Bruce", "Pli", "CG8188", "elgi", "Su(dx)", "CG9855", "mib2")
regulation of protein kinase B signaling (GO:0051896)	0.0134508	0.0872401	0.38073	0.710759	1.5552	11	c("CycG", "mts", "wdb", "Pdk1")
actin filament bundle organization (GO:0061572)	0.0115018	0.0781308	0.38073	0.650857	1.55465	17	c("ctp", "Khc", "Fim", "Rac1", "Rho1", "jvl", "Mtl", "sn", "Actn", "Src42A")
long-term memory (GO:0007616)	0.00423466	0.0411982	0.407018	0.539655	1.55281	56	c("fabp", "pum", "spoon", "CG1910", "CG4612", "G9a", "Fmr1", "Gclm", "kra", "HDAC4", "stau", "Atx2", "Scamp", "vsg", "dome", "mol", "Src64B", "for", "Stat92E", "N", "CaMKII", "arm", "svr")
tripartite regional subdivision (GO:0007351)	0.0125631	0.0833666	0.38073	0.60323	1.55262	26	c("Hsp83", "nos", "pum", "swa", "exu", "psq", "stau", "drk", "rump", "csw", "MED31", "didum", "hb", "RasGAP1")
salivary gland cell autophagic cell death (GO:0035071)	0.0177172	0.103753	0.352488	0.606524	1.55215	25	c("Cam", "ctp", "hdc", "bel", "Atg17", "Mdh2", "BRWD3", "Trf2", "Idh3b")
spliceosomal snRNP assembly (GO:0000387)	0.014145	0.0897153	0.38073	0.709031	1.55142	11	c("SmD3", "SmD2", "SmD1", "SmE", "Smn", "Prp8", "CG14641")
actin filament organization (GO:0007015)	0.00409207	0.0411982	0.407018	0.537869	1.55103	58	c("swa", "cdi", "chic", "Khc", "pico", "cindr", "Tm1", "Fim", "Rac1", "Rho1", "Cdc42", "Pak3", "Arp2", "Smn", "Mtl", "sn", "tsr", "Nup154", "cpa", "spir", "qua", "N", "capt", "RhoGEF2", "SCAR", "mys")
regulation of neuron death (GO:1901214)	0.0204542	0.114543	0.352488	0.698865	1.55064	12	c("pAbp", "Drep2", "TER94", "Atx2", "Akt1", "Rab32")
sensory perception of sound (GO:0007605)	0.0130423	0.086049	0.38073	0.655436	1.54812	16	c("Cam", "Eb1", "Atpalpha", "tko", "ct")
regulation of defense response (GO:0031347)	0.0163345	0.0999685	0.352488	0.659206	1.54772	15	c("me31B", "Rm62", "G9a", "akirin", "sima")
spermatogenesis (GO:0007283)	0.00162146	0.0216447	0.45506	0.512895	1.54611	87	c("Hrb27C", "pAbp", "mei-P26", "Imp", "ctp", "polo", "nos", "Tudor-SN", "exu", "bel", "Mi-2", "zpg", "eIF4G2", "Lam", "mad2", "l(3)72Ab", "CSN7", "Prp8", "aPKC", "lds", "Nup154", "Lis-1", "Grip84", "Pdk1", "CSN5", "SmB", "Cul2", "ifc", "Cul3")
dendrite morphogenesis (GO:0048813)	0.000650903	0.0119876	0.477271	0.505825	1.54553	103	c("lola", "TER94", "fs(1)h", "nos", "pum", "smt3", "cnc", "Nrg", "Khc", "dom", "path", "Fmr1", "Tm1", "Prosap", "Rac1", "chn", "Rho1", "p120ctn", "HDAC1", "Cdc42", "Dlic", "pho", "Smox", "Rab5", "tum", "BuGZ", "CG9705", "retn", "S6k", "GlyRS", "Lis-1", "ct", "Bap55", "babo", "Sema1a", "Gnf1", "Cul3", "foxo", "usp", "Snr1", "GlnRS", "TrpRS", "AMPKalpha", "dally", "shn", "SMC1", "velo", "E(Pc)")
photoreceptor cell axon guidance (GO:0072499)	0.00982277	0.0696082	0.38073	0.64421	1.54448	18	c("Cam", "Moe", "Nrg", "Lis-1", "capt")
establishment of spindle orientation (GO:0051294)	0.0157525	0.0977504	0.352488	0.60706	1.54197	24	c("Ran", "ctp", "Galphai", "msps", "Klp10A", "asp", "cv-c", "aPKC", "CG6664", "aurA", "Lis-1", "nod", "dlg1", "ana2", "mud")
neuron projection development (GO:0031175)	0.00646034	0.0537426	0.407018	0.582353	1.53767	32	c("stai", "smt3", "Stlk", "Fmr1", "Prosap", "msn", "Rac1", "Rho1", "p120ctn", "Cdc42", "Mbs", "sn")
imaginal disc pattern formation (GO:0007447)	0.0212662	0.118043	0.352488	0.606492	1.53621	23	c("spen", "tws", "Nipped-A", "Pka-C1", "dom", "Ada2b", "nito", "Axn", "N", "lgs", "Apc", "sax")
cellular response to heat (GO:0034605)	0.00863127	0.0634735	0.38073	0.612838	1.53426	22	c("Hsp83", "Hsc70-4", "Hsc70-3", "Parp", "Sec13", "Hsp60A", "Hsc70-5", "Nup98-96", "Nup50", "RpII33", "Mekk1", "Hsf", "thoc7")
posttranscriptional regulation of gene expression (GO:0010608)	0.0180148	0.104449	0.352488	0.652654	1.53234	15	c("brat", "msi", "Fmr1", "eIF4G1", "vas", "CG7414")
oocyte dorsal/ventral axis specification (GO:0007310)	0.0213598	0.118043	0.352488	0.59864	1.53197	25	c("CkIIalpha", "cnc", "Khc", "Fmr1", "spz", "CkIIbeta", "orb", "cic", "milt", "enc", "CSN5")
regulation of proteasomal ubiquitin-dependent protein catabolic process (GO:0032434)	0.00917488	0.0662438	0.38073	0.594134	1.52988	27	c("TER94", "dco", "Rad23", "Pomp", "gcl", "Cul1", "ari-2", "SkpA", "slmb", "Usp47", "CSN5", "Axn", "Ubc6", "sgg")
regulation of cellular component organization (GO:0051128)	0.00317279	0.0350228	0.431708	0.524592	1.52896	64	c("TER94", "eIF4E1", "swa", "bic", "exu", "cnc", "Paip2", "Khc", "Pka-C1", "Fmr1", "nsl1", "Rac1", "stau", "pix", "Syx1A", "Rab5", "step", "hfp", "Rala", "CG9328", "enc", "Nost", "spn-E")
post-embryonic animal organ development (GO:0048569)	0.0119455	0.0804182	0.38073	0.588668	1.52704	29	c("lola", "skd", "lid", "akirin", "Gug", "nsl1", "chn", "crp", "spz", "Sin3A", "klar", "Stat92E", "Torsin", "mys", "rhea", "tub", "mbc")
sarcomere organization (GO:0045214)	0.0235741	0.125402	0.352488	0.602362	1.52575	23	c("bru1", "mask", "CG13366", "how", "CanB2", "ball", "Bsg", "flr", "Actn", "mys", "zip", "rhea")
positive regulation of translation (GO:0045727)	0.0146658	0.0920017	0.38073	0.575379	1.52555	33	c("Hrb27C", "pAbp", "pum", "tyf", "CG4612", "Fmr1", "vas", "stau", "orb", "lark", "Atx2", "Hrb98DE", "Rheb", "DENR", "Dp1")
regulation of cellular protein metabolic process (GO:0032268)	0.0293785	0.142909	0.282013	0.659141	1.52439	14	c("brat", "msi", "Fmr1", "eIF4G1", "vas", "CG7414")
somatic muscle development (GO:0007525)	0.00429889	0.0414717	0.407018	0.525361	1.52299	60	c("lola", "Pglym78", "Gapdh1", "PyK", "skd", "lid", "akirin", "Gug", "nsl1", "chn", "CG13366", "how", "Tpi", "crp", "spz", "Sin3A", "tum", "pav", "Akt1")
neuron projection morphogenesis (GO:0048812)	0.000733996	0.0125765	0.477271	0.491717	1.52038	129	c("lola", "TER94", "fs(1)h", "nos", "pum", "smt3", "ben", "cnc", "Nrg", "Khc", "dom", "path", "Stlk", "Fmr1", "Tm1", "Prosap", "msn", "fax", "Rac1", "chn", "Rho1", "p120ctn", "Cdc42", "Dlic", "pho", "Smox", "Rab5", "tum", "BuGZ", "CG9705", "Mbs", "retn", "Scm", "S6k", "sn", "GlyRS", "tsr", "Lis-1", "ct", "CSN5", "babo", "Sema1a", "Gnf1", "Cul3", "foxo", "usp", "GlnRS", "CG16974", "SCAR", "TrpRS",…
microtubule cytoskeleton organization involved in mitosis (GO:1902850)	0.00386846	0.039616	0.431708	0.539245	1.51965	49	c("feo", "alphaTub67C", "PCNA", "smt3", "Eb1", "wisp", "ball", "Klp10A", "asp", "cv-c", "Wdr62", "dpa", "pav", "Chro", "tacc", "ncd", "aurA", "del", "Orc5", "Mink", "sub")
heterochromatin organization involved in chromatin silencing (GO:0070868)	0.0217149	0.119184	0.352488	0.597587	1.51791	24	c("Hsc70-4", "Tlk", "bin3", "Khc", "Chrac-14", "Lam", "snf", "CG8677", "crol", "MTA1-like", "Hnf4", "XNP", "ADD1")
regulation of imaginal disc-derived wing size (GO:0044719)	0.0303712	0.144533	0.276501	0.641901	1.51615	16	c("lola", "Myc", "CycE", "path")
negative regulation of mitotic cell cycle phase transition (GO:1901991)	0.0287026	0.140945	0.287857	0.666473	1.51303	13	c("CycG", "CycA", "dap", "Rbf", "Rbf2", "Mad", "E2f2", "mor", "smo")
asymmetric stem cell division (GO:0098722)	0.010828	0.0753365	0.38073	0.586554	1.51037	27	c("mts", "Gbeta13F", "CycA", "stau", "Galphai", "aPKC", "Cdk1", "clu", "numb", "ana2", "mud", "par-6")
oocyte anterior/posterior axis specification (GO:0007314)	0.023704	0.125402	0.352488	0.59459	1.5103	24	c("sqd", "Moe", "nos", "gus", "Pka-C1", "vas", "orb", "aPKC", "CSN5", "N")
negative regulation of G1/S transition of mitotic cell cycle (GO:2000134)	0.021802	0.119184	0.352488	0.689972	1.50972	11	c("CycG", "B52", "dap", "Rbf", "Rbf2", "Mad", "E2f2", "mor", "smo")
positive regulation of canonical Wnt signaling pathway (GO:0090263)	0.00955468	0.0685548	0.38073	0.571754	1.50969	32	c("mts", "CtBP", "dco", "spen", "tws", "skd", "Pp1-87B", "gish", "Pp1alpha-96A", "nito", "Usp47", "flw", "Ssdp")
negative regulation of phosphorylation (GO:0042326)	0.0305937	0.144533	0.352488	0.680114	1.50904	12	c("mts", "dco", "wdb", "Ssrp", "Ankle2", "chinmo")
nucleus organization (GO:0006997)	0.0273206	0.138779	0.352488	0.589675	1.50903	25	c("kuk", "Parp", "fs(1)Ya", "Lam", "sle", "Sec13", "Nup44A", "koi", "klar", "MAN1", "jumu", "Dd", "Gp210", "Nup54", "LBR", "Nup93-1", "Nup205")
carbohydrate catabolic process (GO:0016052)	0.0318276	0.147892	0.321776	0.705122	1.50867	10	c("Gapdh2", "Gapdh1", "PyK", "Hex-A", "Tpi")
nucleus localization (GO:0051647)	0.0280584	0.139845	0.287857	0.631376	1.50812	17	c("Khc", "msn", "Lam", "ens", "asp", "Bsg", "koi", "tacc", "klar", "Lis-1", "nudC")
regulation of cyclin-dependent protein serine/threonine kinase activity (GO:0000079)	0.029179	0.142543	0.352488	0.594453	1.50572	23	c("CycG", "CycB", "CycA", "CycE", "dap", "CycT", "koko", "CycK", "CycB3", "Blm", "Wee1", "CycD", "CycY", "Mat1")
courtship behavior (GO:0007619)	0.0192753	0.11009	0.352488	0.6131	1.50514	20	c("Nrg", "shep", "dnc", "Fmr1", "tko", "retn", "spin", "Btk29A", "CaMKII", "dlg1")
regulation of macromolecule metabolic process (GO:0060255)	0.00595641	0.0514132	0.407018	0.501425	1.50483	83	c("sqd", "Hrb27C", "nmo", "B52", "SF2", "bel", "SRPK", "G9a", "E(bx)", "msi", "x16", "Hrb87F", "jigr1", "Ctr9", "Srp54", "Pitslre", "Hrb98DE", "Rsf1", "BRWD3", "Cdk1", "E(var)3-9", "pzg", "Rb97D")
negative regulation of signal transduction (GO:0009968)	0.0011633	0.0167409	0.45506	0.490794	1.50414	112	c("Cam", "rdx", "mts", "Myc", "bun", "wdb", "Smr", "cdi", "srl", "sbb", "lwr", "Pka-C1", "Gug", "wrd", "Fmr1", "gro", "Ptp61F", "DnaJ-1", "HDAC4", "Pp2A-29B", "HDAC1", "swm", "Pp4-19C", "Cul1", "crol", "SkpA", "slmb", "numb", "UbcE2M", "ct", "TM9SF2", "casp", "puf", "Nedd4", "foxo", "sgg", "Pli", "PPP4R2r", "Gprk2", "Mlf", "STUB1", "dally", "smo", "Su(dx)", "dx")
positive regulation of neurogenesis (GO:0050769)	0.0194051	0.110282	0.352488	0.621515	1.50411	19	c("Myc", "bun", "da", "Fmr1", "aPKC", "spi", "N", "mnb")
mitotic spindle organization (GO:0007052)	0.00501603	0.0453418	0.407018	0.512256	1.50405	68	c("TER94", "feo", "alphaTub67C", "PCNA", "smt3", "Eb1", "Non1", "Non2", "msps", "wisp", "ball", "Klp10A", "asp", "cv-c", "Wdr62", "dpa", "pav", "BuGZ", "Chro", "tacc", "ncd", "Non3", "aurA", "del", "Grip84", "Orc5", "sub", "sau", "Mob4", "mars", "Patronin", "Grip128", "Klp3A")
imaginal disc development (GO:0007444)	0.00238272	0.0296951	0.431708	0.494515	1.50334	93	c("Nop60B", "14-3-3epsilon", "CtBP", "ctp", "tws", "grp", "Nrg", "G9a", "Dsp1", "pico", "Idgf6", "Idgf4", "CG13366", "Amun", "wge", "cad", "Sin3A", "B4", "Rab5", "Mbs", "lace", "chinmo", "E2f1", "Bx42", "Nup154", "cpa", "Arl1", "Snx3", "Set2", "N", "sd", "csw", "puf", "E2f2")
regulation of cell proliferation (GO:0042127)	0.000994784	0.015644	0.45506	0.487318	1.50333	121	c("CycG", "Hsp83", "CycB", "stg", "CycA", "Moe", "bun", "brat", "CycE", "Fmr1", "Ptp61F", "conu", "Lam", "Nup358", "cad", "Pi3K21B", "Sin3A", "Smox", "Rab5", "hfp", "Rbf", "mi", "Akt1", "vsg", "dl", "dome", "spi", "slmb", "Bgb", "E2f1", "sds22", "Mnn1", "Src64B", "CG10336", "Cbl", "Cyt-b5", "DENR", "Stat92E", "N", "Btk29A", "CycB3", "foxo", "dlg1", "cpo", "Atu", "Snr1", "Src42A", "Sod2", "Caf1-55…
mRNA metabolic process (GO:0016071)	0.0202993	0.114233	0.352488	0.583927	1.50294	26	c("AGO1", "gw", "twin", "Not3", "Not1", "Pop2", "Rga", "spt4", "Rcd-1", "Edc3")
modification-dependent protein catabolic process (GO:0019941)	0.0213876	0.118043	0.352488	0.530895	1.50219	50	c("UbcE2H", "TER94", "eff", "Ubi-p5E", "Rpn6", "sina", "Uba1", "Rpn12", "ctrip", "CG10254", "Ubi-p63E", "Ufd4", "Rpn3", "Pink1", "CG7656", "Ubc10", "SkpA", "Rpn9", "Rpn13", "Cbl", "Npl4", "Ubc6", "Nedd8")
regulation of RNA metabolic process (GO:0051252)	0.0163711	0.0999685	0.352488	0.626383	1.50174	18	c("sqd", "Hrb27C", "msi", "Parp", "Hrb87F", "Hrb98DE", "Rb97D")
R7 cell fate commitment (GO:0007465)	0.0372881	0.163126	0.248911	0.649063	1.50108	14	c("Hsp83", "mts", "sina", "drk", "Cbl", "csw")
mitotic cell cycle, embryonic (GO:0045448)	0.0124811	0.0833039	0.38073	0.582702	1.50045	27	c("CycB", "Tlk", "CycA", "smt3", "14-3-3zeta", "Fmr1")
positive regulation of supramolecular fiber organization (GO:1902905)	0.0285714	0.140945	0.282013	0.599028	1.49969	22	c("Jupiter", "dco", "Ssrp", "Lam", "Mtl", "chinmo", "Nup98-96", "nod", "Nedd4", "flr", "hep", "svr")
regulation of G1/S transition of mitotic cell cycle (GO:2000045)	0.0278707	0.139719	0.287857	0.610413	1.49854	20	c("CycG", "CycE", "dap", "REG", "Rbf", "Rbf2", "N", "Mad", "E2f2", "mor", "smo", "Rae1", "CycD")
short-term memory (GO:0007614)	0.0173802	0.103006	0.352488	0.62416	1.49641	18	c("Nipped-B", "G9a", "dnc", "Fmr1", "kis", "drk", "for")
intracellular mRNA localization (GO:0008298)	0.0319032	0.147892	0.266351	0.60108	1.49623	21	c("sqd", "spoon", "tud", "vas", "stau", "orb", "wisp", "spn-E", "Lis-1", "rump")
protein localization to nucleus (GO:0034504)	0.015972	0.0985799	0.352488	0.544814	1.4961	40	c("Ran", "Fs(2)Ket", "Tnpo", "msk", "smt3", "Ntf-2", "lwr", "Parp", "Lam", "Sec13", "Nup358", "Cse1", "Nup154", "Nup98-96", "Nup107", "Nup50", "Gp210", "Nxt1", "Nup54", "mbo", "Nup93-1", "rictor", "Nup205")
embryonic development via the syncytial blastoderm (GO:0001700)	0.000648943	0.0119876	0.477271	0.479443	1.49389	141	c("CycB", "Hsc70-4", "CtBP", "chrb", "lolal", "gw", "tws", "pum", "bic", "grp", "cdi", "Vha13", "exu", "chic", "lwr", "Atpalpha", "alph", "msn", "slpr", "Rac1", "chn", "Rho1", "Cdc42", "cv-c", "step", "drk", "Nmt", "Rala", "Sema1b", "Mtl", "Mbs", "Mcr", "spi", "Bx42", "Cka", "Src64B", "Eip63E", "PDZ-GEF", "N", "Btk29A", "ed", "jumu", "wal", "Mad", "puc", "dlg1", "arm", "hep", "Src42A", "mys", "zf…
synaptonemal complex organization (GO:0070193)	0.0315789	0.147892	0.276501	0.698135	1.49372	10	c("Nipped-B", "lid", "ball", "Cap-G")
peptidyl-serine modification (GO:0018209)	0.0141342	0.0897153	0.38073	0.57985	1.4931	27	c("Lk6", "awd", "dco", "SRPK", "gwl", "gish", "ball", "Akt1", "aPKC", "CG8878", "aurA", "Pdk1")
peptidyl-serine phosphorylation (GO:0018105)	0.0141342	0.0897153	0.38073	0.57985	1.4931	27	c("Lk6", "awd", "dco", "SRPK", "gwl", "gish", "ball", "Akt1", "aPKC", "CG8878", "aurA", "Pdk1")
anterior/posterior axis specification, embryo (GO:0008595)	0.0167237	0.10081	0.352488	0.575568	1.49306	29	c("Hsp83", "nos", "pum", "swa", "exu", "psq", "stau", "drk", "rump", "csw", "MED31", "didum", "hb", "RasGAP1", "sax")
carbohydrate homeostasis (GO:0033500)	0.030301	0.144533	0.352488	0.583296	1.4927	25	c("Eno", "Gapdh2", "Aps", "PyK", "Uba1", "Desat1", "Tpi", "Pgi", "foxo", "hep", "Hnf4", "AdipoR", "Rab1", "ATPCL")
female germ-line stem cell population maintenance (GO:0036099)	0.0296703	0.143414	0.276501	0.596115	1.49239	22	c("bru1", "AGO1", "Tif-IA", "ball", "CSN7", "Hrb98DE", "CSN5", "Nedd8", "N", "foxo", "AdipoR", "CSN6", "CSN4")
negative regulation of programmed cell death (GO:0043069)	0.0110443	0.0759762	0.38073	0.516551	1.48955	58	c("dco", "bun", "nos", "mask", "wrd", "dmt", "Prx3", "Ubr3", "Pink1", "Rbf", "Cul1", "Akt1", "spi", "SkpA", "Usp5", "slmb", "Pdk1", "RYBP", "Ubc6", "csw", "puc", "E2f2", "Bruce", "Blm", "Aatf")
actin nucleation (GO:0045010)	0.0355913	0.15843	0.257206	0.655416	1.48792	13	c("Arpc2", "Arp3", "Arp2", "Arpc5", "Arpc4", "spir", "SCAR", "Arpc1")
positive regulation of cellular component organization (GO:0051130)	0.0403135	0.171407	0.237794	0.633675	1.48778	15	c("Moe", "Tao", "Chc", "spz", "Pak3", "numb", "Nedd4", "didum", "Top3beta", "mys")
ventral cord development (GO:0007419)	0.00769619	0.0613557	0.407018	0.527919	1.48773	49	c("brat", "CycE", "dap", "Rcc1", "Rac1", "Galphai", "Pcl", "Nup358", "ago", "Ctr9", "l(3)72Ab", "Prp8", "dl", "Scm", "CycT", "E2f1", "numb", "N", "Mad", "kuz", "hb", "mys", "Antp")
protein polymerization (GO:0051258)	0.0348028	0.157298	0.261664	0.679121	1.48597	11	c("chic", "Khc", "msps", "Cdc42", "ens", "tsr")
nuclear import (GO:0051170)	0.0229673	0.123208	0.352488	0.553765	1.48545	35	c("Ran", "Fs(2)Ket", "Tnpo", "msk", "smt3", "Ntf-2", "lwr", "Sec13", "Nup358", "Cse1", "chinmo", "Nup154", "Nup98-96", "Nup107", "Nup50", "Gp210", "Nxt1", "Nup54", "mbo", "Nup93-1", "Nup205")
regulation of neuroblast proliferation (GO:1902692)	0.022053	0.119419	0.352488	0.537712	1.48429	43	c("mts", "bun", "brat", "polo", "tws", "CG7834", "Fmr1", "MED22", "HDAC1", "Ctr9", "Bap60", "aPKC", "CG5214", "numb", "COX4", "COX5A", "N", "MED31", "Snr1")
nucleocytoplasmic transport (GO:0006913)	0.0418079	0.173635	0.234393	0.641573	1.48376	14	c("Mapmodulin", "Ntf-2", "emb", "RanGAP", "chinmo", "U2af50", "Nxt1", "Nup58", "Nup54", "RanBP3", "sbr")
positive regulation of nucleic acid-templated transcription (GO:1903508)	0.00349423	0.0371424	0.431708	0.485611	1.48324	101	c("lola", "Myc", "Nipped-B", "ovo", "lolal", "e(y)3", "lig", "lid", "Rbfox1", "da", "nsl1", "Su(var)205", "Pcl", "Sec13", "cad", "trx", "Bap60", "Bap111", "retn", "dl", "E2f1", "REPTOR", "Bap170", "TFAM", "Deaf1", "Bap55", "N", "foxo", "Mitf", "hb", "arm", "CG10555", "usp", "hep", "Snr1", "CG8944", "dgrn", "Blm", "CG5641", "Nf-YA", "mor", "Iswi", "SREBP", "atms", "Hsf", "osa", "Lim1", "NC2alpha",…
heterochromatin organization (GO:0070828)	0.0133111	0.0872401	0.38073	0.561662	1.48304	32	c("Hsc70-4", "Tlk", "bin3", "Khc", "Fmr1", "Su(var)205", "vig2", "snf", "CG8677", "Su(var)2-HP2", "crol", "Dp1", "MTA1-like", "Hnf4", "XNP", "ADD1")
negative regulation of neurogenesis (GO:0050768)	0.0236189	0.125402	0.352488	0.552822	1.48292	35	c("mts", "hdc", "brat", "polo", "tws", "CG7834", "MED22", "Ctr9", "Bap60", "CG5214", "numb", "COX4", "COX5A", "N", "ed", "MED31", "Snr1")
regulation of cellular amide metabolic process (GO:0034248)	0.0352035	0.15843	0.252961	0.595089	1.48132	21	c("brat", "msi", "Fmr1", "eIF4G1", "vas", "CG7414", "wisp")
regulation of protein localization (GO:0032880)	0.0381594	0.165309	0.245042	0.619967	1.48087	17	c("Ran", "gw", "bic", "Ptp61F", "Galphai", "Nup358", "Cdk1", "aurA", "Evi5", "dgrn")
positive regulation of apoptotic process (GO:0043065)	0.0245962	0.128347	0.352488	0.551832	1.48027	35	c("rdx", "TER94", "26-29-p", "Cp1", "CycE", "Cyt-c-p", "Sep1", "PDCD-5")
olfactory learning (GO:0008355)	0.0332814	0.151905	0.321776	0.578264	1.47983	25	c("14-3-3zeta", "Pka-C1", "Pp1-87B", "dnc", "Fmr1", "gish", "drk", "spi", "mnb", "sgg", "mbm")
mitotic cytokinesis (GO:0000281)	0.00820737	0.0627941	0.38073	0.511516	1.47833	59	c("CycB", "Act5C", "feo", "chic", "Nipped-A", "Incenp", "Rho1", "Sep1", "Rab35", "Cap-G", "Syx1A", "tum", "pav", "alphaSnap", "Act42A", "alphaTub84D", "tsr", "borr", "Bap55", "Mink", "CycB3", "sqh", "CG17493", "sau", "Caf1-55", "zip", "pim", "Rab1", "Sep4", "pbl", "dup", "Drp1", "gammaCOP", "Pkn", "thr", "aurB", "Synd", "pnut", "Syx5", "Rok", "CG30183", "ALiX", "Ocrl")
positive regulation of protein polymerization (GO:0032273)	0.0416198	0.173635	0.234393	0.625631	1.47772	16	c("Jupiter", "dco", "Ssrp", "Lam", "Mtl", "chinmo", "Nup98-96", "nod", "svr", "shi")
RNA splicing, via transesterification reactions with bulged adenosine as nucleophile (GO:0000377)	0.000195217	0.00509338	0.518848	0.469186	1.47594	175	c("sqd", "rin", "pAbp", "Hsc70-4", "lost", "Rm62", "Imp", "spen", "Pep", "Rox8", "B52", "CG1677", "exu", "Hel25E", "SF2", "SmD3", "REG", "x16", "Pabp2", "Sf3b6", "Ref1", "SmD2", "SmD1", "SNRPG", "snf", "RnpS1", "SmE", "lark", "CG17454", "Srp54", "Cdc27", "l(3)72Ab", "nito", "CG30122", "hfp", "Smn", "Acn", "Prp8", "CG14641", "ytr", "barc", "Bx42", "SmF", "Usp39", "CG3198", "yps", "Phf5a", "SmB", "…
establishment of protein localization to organelle (GO:0072594)	0.0275282	0.139217	0.352488	0.548355	1.47094	35	c("Ran", "Fs(2)Ket", "Tnpo", "msk", "smt3", "Ntf-2", "lwr", "Sec13", "Nup358", "Cse1", "Nup154", "Nup98-96", "Nup107", "Nup50", "Gp210", "Nxt1", "Nup54", "mbo", "Nup93-1", "Nup205")
mitotic sister chromatid segregation (GO:0000070)	0.00972375	0.0693346	0.38073	0.497761	1.4709	72	c("CycB", "CycA", "eIF4E1", "Nipped-B", "bel", "Pp1-87B", "Eb1", "Rpn10", "vas", "dmt", "Top2", "msps", "eco", "Yeti", "ball", "Klp10A", "Cap-G", "Su(var)2-HP2", "Slbp", "ncd", "spn-E", "borr", "Orc5", "Mink", "san", "Cenp-C", "pds5", "RfC4", "pim", "Kat60", "cana", "Nuf2", "Klp67A", "corto", "Cap-D2", "vtd", "thr", "aurB", "cid", "luna", "barr")
negative regulation of Wnt signaling pathway (GO:0030178)	0.0245363	0.128347	0.352488	0.561648	1.47082	30	c("TER94", "CtBP", "nmo", "gro", "Rho1", "Sin3A", "tum", "pav", "Cul1", "crol", "SkpA", "slmb", "Axn", "sgg", "lic", "Apc", "pbl", "RanBP3")
neuroblast division (GO:0055057)	0.0287293	0.140945	0.282013	0.5705	1.46903	27	c("mts", "Gbeta13F", "CycA", "stau", "Galphai", "aPKC", "Cdk1", "clu", "numb", "ana2", "mud", "par-6")
cell cycle G2/M phase transition (GO:0044839)	0.0360465	0.159774	0.257206	0.661968	1.46877	12	c("CycB", "stg", "spi", "Cdk1", "pelo", "Cdk2", "Skp2")
negative regulation of transcription, DNA-templated (GO:0045892)	0.000336955	0.00770357	0.498493	0.466005	1.46722	180	c("pgc", "CtBP", "ovo", "fs(1)h", "lolal", "nos", "e(y)3", "Smr", "pum", "sbb", "Mi-2", "Dsp1", "CG2199", "gcl", "Gug", "Mnt", "ttk", "kis", "gro", "Ote", "CoRest", "chn", "Su(var)205", "Pcl", "HDAC1", "pho", "CG1620", "cic", "Sin3A", "tth", "simj", "CG8677", "Rbf", "spt4", "CTCF", "retn", "dl", "Scm", "crol", "d4", "CG4360", "esc", "E2f1", "spn-E", "Nf-YC", "ct", "Rbf2", "N", "sd", "polybromo", …
cytoskeleton-dependent cytokinesis (GO:0061640)	0.0139623	0.0897153	0.38073	0.505336	1.46586	61	c("CycB", "Act5C", "feo", "chic", "Nipped-A", "Incenp", "Rho1", "Sep1", "Rab35", "Cap-G", "cv-c", "Syx1A", "tum", "pav", "alphaSnap", "Act42A", "alphaTub84D", "tsr", "borr", "Bap55", "Mink", "CycB3", "sqh", "CG17493", "sau", "Caf1-55", "zip", "pim", "Rab1", "Sep4", "pbl", "dup", "Drp1", "gammaCOP", "Pkn", "thr", "aurB", "Synd", "pnut", "Syx5", "Rok", "CG30183", "ALiX", "Ocrl")
positive regulation of smoothened signaling pathway (GO:0045880)	0.0537514	0.199159	0.204295	0.624321	1.46582	15	c("mts", "CkIIalpha", "wdb", "Ubr3")
regulation of apoptotic process (GO:0042981)	0.00349071	0.0371424	0.431708	0.478477	1.46523	110	c("rdx", "Drep2", "TER94", "Myc", "dco", "bun", "nos", "CycE", "mask", "lok", "Pka-C1", "wrd", "dmt", "Su(var)205", "Sep1", "PDCD-5", "Prx3", "Ubr3", "Pink1", "Rbf", "Cul1", "Akt1", "spi", "SkpA", "Usp5", "slmb", "E2f1", "viaf", "Pdk1", "RYBP", "Ubc6", "kibra", "csw", "PhKgamma", "puc", "E2f2")
protein import (GO:0017038)	0.032299	0.148912	0.321776	0.549416	1.46416	34	c("Ran", "Fs(2)Ket", "Tnpo", "msk", "smt3", "Ntf-2", "lwr", "Sec13", "Nup358", "Cse1", "Nup154", "Nup98-96", "Nup107", "Nup50", "Gp210", "Nxt1", "Nup54", "mbo", "Nup93-1", "Nup205")
negative regulation of cell cycle G1/S phase transition (GO:1902807)	0.0409357	0.17214	0.24134	0.683327	1.46204	10	c("CycG", "dap", "Rbf", "Rbf2", "Mad", "E2f2", "mor", "smo")
peptide transport (GO:0015833)	0.0548712	0.199159	0.202072	0.62242	1.46135	15	c("bic", "emb", "yin", "Nup358", "Scamp", "Nup50", "Vps24", "Chmp1", "RanBP3", "AP-2alpha", "Vps2")
mitotic chromosome condensation (GO:0007076)	0.0394737	0.169089	0.237794	0.576885	1.46122	23	c("eIF4E1", "Nipped-B", "vas", "Top2", "Yeti", "Cap-G", "Su(var)2-HP2", "Slbp", "spn-E", "Orc5", "Mink")
regulation of chromatin organization (GO:1902275)	0.0427447	0.175089	0.231127	0.618292	1.46039	16	c("Ssrp", "psq", "dre4", "vig2", "mod(mdg4)", "CG8036", "crol", "Usp47")
mRNA splicing, via spliceosome (GO:0000398)	0.000464849	0.00970267	0.498493	0.46317	1.45991	184	c("sqd", "rin", "pAbp", "Hsc70-4", "lost", "Rm62", "Imp", "spen", "Pep", "Rox8", "B52", "CG1677", "exu", "Hel25E", "SF2", "SRPK", "SmD3", "REG", "x16", "Pabp2", "Sf3b6", "Ref1", "SmD2", "SmD1", "SNRPG", "snf", "RnpS1", "SmE", "lark", "CG17454", "Srp54", "Cdc27", "l(3)72Ab", "nito", "CG30122", "hfp", "Smn", "Acn", "Prp8", "CG14641", "Rsf1", "ytr", "barc", "CG14230", "Bx42", "SmF", "Usp39", "CG3198…
regulation of JAK-STAT cascade (GO:0046425)	0.0396476	0.169202	0.237794	0.569983	1.45863	25	c("Imp", "CycE", "lig", "E(bx)", "CG8108", "Ptp61F", "Su(var)2-10", "BRWD3", "pzg", "dlg1", "Cdk2", "Cnot4", "CycD")
male mating behavior (GO:0060179)	0.0448934	0.180143	0.224966	0.610507	1.45827	17	c("lig", "Nrg", "Fmr1", "Desat1", "tko", "retn", "CaMKII", "dlg1")
positive regulation of proteasomal ubiquitin-dependent protein catabolic process (GO:0032436)	0.0394737	0.169089	0.237794	0.575614	1.458	23	c("TER94", "dco", "Pomp", "gcl", "Cul1", "ari-2", "SkpA", "slmb", "Axn", "Ubc6", "sgg")
positive regulation of proteasomal protein catabolic process (GO:1901800)	0.0418964	0.173635	0.231127	0.573916	1.45779	24	c("TER94", "dco", "Pomp", "gcl", "Cul1", "ari-2", "SkpA", "slmb", "Usp2", "Axn", "Ubc6", "sgg")
R7 cell development (GO:0045467)	0.0553672	0.199879	0.202072	0.629861	1.45667	14	c("lola", "ttk")
rhabdomere development (GO:0042052)	0.0297685	0.143414	0.276501	0.562503	1.45526	28	c("Cam", "Moe", "msk", "Rac1", "Rip11", "tsr", "Lis-1", "p47", "EMC3", "capt", "didum")
regulation of R7 cell differentiation (GO:0045676)	0.0510441	0.196346	0.213928	0.66477	1.45457	11	c("eff", "sina", "alph", "drk")
nucleic acid-templated transcription (GO:0097659)	0.0428571	0.175089	0.227987	0.580213	1.45258	22	c("spen", "e(y)3", "Nipped-A", "E(bx)", "Rga", "CycT", "lgs", "Caf1-55", "CG5641", "Arp8", "Iswi", "Nurf-38")
response to UV (GO:0009411)	0.0482604	0.190514	0.216543	0.607816	1.45185	17	c("14-3-3epsilon", "Kap-alpha3", "Sod3", "alph")
microtubule polymerization or depolymerization (GO:0031109)	0.0533643	0.198903	0.208955	0.663092	1.4509	11	c("stai", "Khc", "msps", "ens", "Klp10A")
ERBB signaling pathway (GO:0038127)	0.0418502	0.173635	0.231127	0.566392	1.44945	25	c("msk", "spen", "Nrg", "Rho1", "cv-c", "spi", "Cbl", "ed", "csw", "fus", "dod", "tsu", "ebi")
synaptic vesicle localization (GO:0097479)	0.0506187	0.195657	0.2114	0.61334	1.44869	16	c("sesB", "Khc", "wrd", "Fmr1")
positive regulation of cell growth (GO:0030307)	0.0272628	0.138779	0.287857	0.543562	1.44856	34	c("eIF4E1", "Myc", "dco", "bun", "srl", "mRpL12", "Rac1", "PIP4K", "Akt1", "S6k", "Rheb", "puf", "Torsin")
negative regulation of JAK-STAT cascade (GO:0046426)	0.0545244	0.199159	0.206588	0.661654	1.44776	11	c("lig", "E(bx)", "Ptp61F", "Su(var)2-10", "pzg")
negative regulation of STAT cascade (GO:1904893)	0.0545244	0.199159	0.206588	0.661654	1.44776	11	c("lig", "E(bx)", "Ptp61F", "Su(var)2-10", "pzg")
imaginal disc morphogenesis (GO:0007560)	0.0270908	0.138779	0.352488	0.510205	1.44622	51	c("stg", "gus", "dap", "chic", "Nrg", "wge", "Mbs", "Axn", "Stat92E", "babo", "N", "Mad", "puc", "dlg1", "arm", "hep", "Rca1", "ewg", "zip", "fog", "dally", "smo", "fzr", "EcR")
Arp2/3 complex-mediated actin nucleation (GO:0034314)	0.0545244	0.199159	0.206588	0.660833	1.44596	11	c("Arpc2", "Arp3", "Arp2", "Arpc5", "Arpc4", "SCAR", "Arpc1")
positive regulation of macromolecule metabolic process (GO:0010604)	0.0281396	0.139845	0.352488	0.517796	1.4451	46	c("rin", "MED26", "Nipped-B", "Pka-C1", "Dp", "Nup358", "swm", "nito", "Bap60", "E2f1", "Nup98-96", "CG3198", "N", "puc", "Nedd4", "hep", "FoxK")
G2/M transition of mitotic cell cycle (GO:0000086)	0.0502924	0.195657	0.216543	0.675185	1.44461	10	c("CycB", "stg", "spi", "Cdk1", "Cdk2", "Skp2")
chromatin organization involved in negative regulation of transcription (GO:0097549)	0.0483516	0.190514	0.213928	0.576885	1.44425	22	c("Hsc70-4", "Tlk", "bin3", "Khc", "snf", "CG8677", "crol", "MTA1-like", "Hnf4", "XNP", "ADD1")
negative regulation of canonical Wnt signaling pathway (GO:0090090)	0.0363837	0.160361	0.248911	0.558135	1.44396	28	c("TER94", "CtBP", "nmo", "gro", "Rho1", "Sin3A", "tum", "pav", "Cul1", "SkpA", "slmb", "Axn", "sgg", "lic", "Apc", "pbl", "RanBP3")
regulation of transcription initiation from RNA polymerase II promoter (GO:0060260)	0.0582307	0.207458	0.195789	0.614806	1.44348	15	c("B52", "SF2", "x16", "Sec13", "Srp54", "Rsf1", "Nup98-96")
neuron projection extension (GO:1990138)	0.040884	0.17214	0.234393	0.559589	1.44093	27	c("hdc", "Nrg", "path", "dnc", "Frl", "Rac1", "Cdc42", "Rab5", "Mbs")
cell morphogenesis involved in neuron differentiation (GO:0048667)	0.00283012	0.0331528	0.431708	0.468579	1.4397	118	c("lola", "TER94", "fs(1)h", "nos", "pum", "ben", "cnc", "Nrg", "Khc", "dom", "path", "Fmr1", "Tm1", "msn", "fax", "Rac1", "chn", "Rho1", "Cdc42", "Dlic", "pho", "Bsg", "Smox", "Rab5", "tum", "BuGZ", "CG9705", "retn", "Scm", "S6k", "GlyRS", "tsr", "Lis-1", "ct", "CSN5", "babo", "Sema1a", "Gnf1", "Cul3", "foxo", "usp", "GlnRS", "SCAR", "TrpRS", "Arpc1", "AMPKalpha", "dally", "shn", "SMC1", "ssh")
mRNA processing (GO:0006397)	0.000621329	0.0119876	0.477271	0.456047	1.43813	185	c("sqd", "rin", "pAbp", "Hsc70-4", "lost", "Rm62", "Imp", "spen", "Pep", "Rox8", "B52", "CG1677", "exu", "Hel25E", "SF2", "SmD3", "REG", "x16", "Pabp2", "Sf3b6", "Ref1", "SmD2", "SmD1", "SNRPG", "snf", "RnpS1", "SmE", "lark", "CG17454", "Srp54", "Cdc27", "l(3)72Ab", "nito", "CG30122", "hfp", "Smn", "spt4", "Acn", "Prp8", "CG14641", "ytr", "barc", "Bx42", "SmF", "Usp39", "CG3198", "yps", "Phf5a", …
segmentation (GO:0035282)	0.0305677	0.144533	0.271289	0.544593	1.43797	32	c("bun", "brat", "nos", "cnc", "Gug", "kis", "HDAC1", "cad", "dome", "rump", "Stat92E", "Mad", "hb")
terminal branching, open tracheal system (GO:0007430)	0.0505495	0.195657	0.208955	0.573689	1.43625	22	c("CCT3", "hdc", "Vha26", "Vha13", "VhaPPA1-1", "VhaAC39-1", "Lam", "aPKC", "Rheb")
imaginal disc-derived wing morphogenesis (GO:0007476)	0.000777809	0.0131259	0.477271	0.455546	1.43593	183	c("lola", "Myc", "ctp", "msk", "spen", "nmo", "CycE", "cg", "sbb", "Pka-C1", "path", "Gug", "psq", "Rbfox1", "alph", "kis", "Chd1", "Rho1", "cic", "cv-c", "Smox", "step", "drk", "alphaSnap", "heph", "EloC", "Mbs", "spi", "crol", "Nost", "sn", "Bap170", "PDZ-GEF", "ct", "Cbl", "flw", "Axn", "Stat92E", "babo", "qua", "N", "sd", "Btk29A", "ed", "jumu", "Mad", "sqh", "Past1", "Nedd4", "unk", "Dd", "C…
maternal determination of anterior/posterior axis, embryo (GO:0008358)	0.0406147	0.172051	0.234393	0.557876	1.43589	26	c("sqd", "Moe", "nos", "gus", "Pka-C1", "vas", "orb", "aPKC", "CSN5", "N")
establishment of mitotic spindle localization (GO:0040001)	0.0484581	0.190514	0.213928	0.560625	1.43469	25	c("Ran", "ctp", "Eb1", "msps", "asp", "cv-c", "aPKC", "Lis-1", "Mink", "dlg1", "ana2", "mud")
regulation of protein metabolic process (GO:0051246)	0.0527497	0.198656	0.206588	0.600492	1.43435	17	c("rdx", "Su(var)2-10", "ago", "slmb", "fzy", "Nedd8", "Cul3", "sgg")
sensory organ development (GO:0007423)	0.0086806	0.0634735	0.38073	0.469743	1.43424	100	c("rdx", "NAT1", "CtBP", "ctp", "CkIIalpha", "tws", "CycE", "sina", "skd", "dap", "Eb1", "Gug", "msi", "da", "chn", "Amun", "Atx2", "Arp3", "trx", "jagn")
cytoplasmic translational initiation (GO:0002183)	0.0591647	0.208661	0.197822	0.655049	1.4333	11	c("eIF4E1", "eIF4H1", "eIF3a", "eIF4B", "eIF2beta", "DENR", "eIF1", "MCTS1")
RNA transport (GO:0050658)	0.0224229	0.120852	0.352488	0.520231	1.43213	42	c("sqd", "Vha16-1", "Moe", "alphaTub67C", "SF2", "Fmr1", "Chc", "Dlic", "Slbp", "ncd", "Nup154", "CG4572", "Nup98-96", "VhaSFD", "Arl1", "DCTN1-p150", "Sap-r", "Rae1", "egl", "Bet3", "CG8671", "Dcr-2", "egh", "Nup153", "BicD", "Nup214", "CG5382", "Rab7")
positive regulation of actin filament polymerization (GO:0030838)	0.0596175	0.208661	0.193813	0.606056	1.43149	16	c("dco", "Ssrp", "Lam", "Mtl", "chinmo", "Nup98-96", "spir", "SCAR", "svr", "shi")
adherens junction organization (GO:0034332)	0.0548246	0.199159	0.199915	0.564505	1.42986	23	c("awd", "cindr", "alpha-Cat", "Rac1", "Rho1", "p120ctn", "aPKC", "Src64B", "PDZ-GEF")
positive regulation of endocytosis (GO:0045807)	0.0511628	0.196346	0.213928	0.64429	1.42955	12	c("Moe", "Tao", "cindr", "Chc", "numb", "Nedd4")
negative regulation of macromolecule metabolic process (GO:0010605)	0.0334773	0.151905	0.257206	0.526144	1.42952	38	c("brat", "dom", "east", "Sec13", "HDAC1", "pho", "Rbf", "dl", "spi", "Nab2", "numb", "Tis11", "N", "Mad", "SMC1", "Pc", "Fsn", "l(3)mbt")
negative regulation of cell death (GO:0060548)	0.0527497	0.198656	0.206588	0.598317	1.42916	17	c("pAbp", "Drep2", "Pink1", "Akt1", "fzy", "Aatf", "Aldh", "velo")
DNA damage checkpoint (GO:0000077)	0.0619977	0.212458	0.191892	0.628731	1.42734	13	c("14-3-3epsilon", "grp", "lok", "PhKgamma", "RfC4")
positive regulation of signal transduction (GO:0009967)	0.0192161	0.11009	0.352488	0.47911	1.42733	78	c("CycG", "mts", "26-29-p", "CkIIalpha", "dco", "wdb", "Cp1", "Nipped-A", "E(bx)", "dom", "Prosap", "Chc", "CoRest", "spz", "eIF3f1", "Ubr3", "Arp3", "step", "e(r)", "lqf", "pzg", "DENR", "N", "Caf1-105", "lgs", "Tsp86D", "Arpc1", "smo", "eIF3h", "shi", "dx", "Nurf-38", "rictor")
protein autophosphorylation (GO:0046777)	0.0328587	0.150887	0.261664	0.538291	1.42722	33	c("Lk6", "Tlk", "awd", "dco", "nmo", "slpr", "Pak3", "Src64B", "Btk29A", "CG17528", "fray", "Src42A", "Atg1", "MAPk-Ak2", "Csk", "Wnk", "Doa", "JIL-1", "Pkn")
dorsal/ventral axis specification (GO:0009950)	0.03125	0.147029	0.266351	0.518892	1.42609	41	c("CkIIalpha", "cnc", "lwr", "Khc", "Fmr1", "cact", "spz", "CkIIbeta", "orb", "milt", "dl", "enc", "spn-E", "Cbl", "CSN5", "N")
dephosphorylation (GO:0016311)	0.0174966	0.103006	0.352488	0.486552	1.42592	67	c("mts", "stg", "wdb", "tws", "Pp1-87B", "alph", "wrd", "PpD3", "Pp2A-29B", "CanA-14F", "CanB2", "Pp1alpha-96A", "CG17746", "Pp4-19C", "Ublcp1", "CG7115", "Pp2C1", "Ptp99A", "PpV", "flw", "CG12091", "csw", "puc", "Dd", "PPP4R2r", "Ptpmeg2", "Mkp3", "Pp2B-14D")
negative regulation of stress-activated MAPK cascade (GO:0032873)	0.0605061	0.209566	0.190023	0.572788	1.42581	21	c("alph", "Ptp61F", "Rala", "SkpA", "Usp5", "Mnn1", "PpV", "cpa", "flw", "N", "puc", "raw", "stck", "ebi")
epithelium development (GO:0060429)	0.027749	0.139718	0.352488	0.49145	1.42558	61	c("CycG", "14-3-3epsilon", "Moe", "polo", "grp", "pico", "Idgf6", "Idgf4", "B4", "Mtl", "lace", "E2f1", "numb", "Eip63E", "ed", "jumu", "wal", "csw", "E2f2", "dlg1", "CHES-1-like", "Drak")
nucleosome organization (GO:0034728)	0.0355603	0.15843	0.248911	0.517413	1.42202	41	c("Nap1", "Mi-2", "Nipped-A", "E(bx)", "dom", "Chd1", "Chrac-14", "dre4", "Df31", "Chrac-16", "Bap55", "polybromo", "Acf", "Caf1-105", "Snr1", "Caf1-55", "Iswi", "E(Pc)", "Nurf-38")
establishment of mitotic spindle orientation (GO:0000132)	0.0549944	0.199159	0.202072	0.592036	1.4194	18	c("Ran", "ctp", "msps", "asp", "cv-c", "aPKC", "Lis-1", "dlg1", "ana2", "mud")
regulation of intracellular signal transduction (GO:1902531)	0.0549944	0.199159	0.202072	0.594115	1.41912	17	c("chrb", "dnc", "conu", "PIP4K", "Pak3")
compound eye photoreceptor development (GO:0042051)	0.0385286	0.166281	0.321776	0.500631	1.41908	51	c("Cam", "lola", "Moe", "msk", "ttk", "Rac1", "Atx2", "spi", "Rip11", "klar", "tsr", "Lis-1", "p47", "EMC3", "N", "capt", "didum")
protein stabilization (GO:0050821)	0.0464088	0.184991	0.21925	0.551051	1.41895	27	c("tws", "14-3-3zeta", "Cnx99A", "DnaJ-1", "Cdc37", "CSN7", "Usp47", "Bap170", "Snx3", "CSN5", "Sgt1", "Mlf", "CSN6", "CSN4")
mitochondrion localization (GO:0051646)	0.0672854	0.224728	0.184706	0.648294	1.41852	11	c("Khc", "Pink1", "Bsg", "milt", "Marf", "clu")
nervous system development (GO:0007399)	0.00266133	0.031825	0.431708	0.451119	1.41822	172	c("Hsc70-4", "stai", "stg", "CycA", "Myc", "Imp", "AGO1", "bun", "spen", "alphaTub67C", "e(y)3", "CycE", "Rcc1", "SmD3", "Pp1-87B", "Rbfox1", "da", "ttk", "Fmr1", "gro", "Prosap", "glec", "Rac1", "chn", "dmt", "Lam", "cact", "Rho1", "Got2", "spz", "Sin3A", "Reph", "GlcAT-P", "pav", "Smn", "aPKC", "mbf1", "Scm", "spi", "elav", "spin", "d4", "numb", "ct", "Stat92E", "Sema1a", "N", "foi", "kuz", "pu…
regulation of hemocyte proliferation (GO:0035206)	0.0517621	0.197418	0.206588	0.545825	1.4159	29	c("lwr", "dom", "Sin3A", "Akt1", "dl", "Bgb", "E2f1", "Cyt-b5", "CSN5", "foxo", "cpo", "Atu", "Sod2", "Nurf-38", "EcR", "heix")
regulation of synapse assembly (GO:0051963)	0.047046	0.186881	0.216543	0.538537	1.41528	31	c("brat", "pum", "Fmr1", "kis", "Rac1", "Cdc42", "Pak3", "spin", "Rab8", "Cul2", "Nedd4", "CaMKII", "veli", "Top3beta")
calcium-mediated signaling (GO:0019722)	0.065442	0.221615	0.186433	0.623328	1.41508	13	c("Cam", "CanA-14F", "Galphai", "SPoCk", "CG17493", "zyd", "Pp2B-14D", "norpA")
nuclear migration (GO:0007097)	0.0572391	0.204705	0.197822	0.592054	1.41419	17	c("Khc", "msn", "Lam", "ens", "asp", "koi", "tacc", "klar", "Lis-1", "nudC", "ssh", "l(3)mbt")
imaginal disc-derived wing hair organization (GO:0035317)	0.0422535	0.174486	0.227987	0.527154	1.41407	35	c("dco", "spen", "Rho1", "Cdc42", "Mtl", "Mbs", "Nost", "app", "sn", "tsr", "qua", "sqh", "flr", "SMC3", "zip")
positive regulation of Wnt signaling pathway (GO:0030177)	0.0334773	0.151905	0.257206	0.520404	1.41393	38	c("mts", "CtBP", "dco", "spen", "tws", "skd", "Pp1-87B", "gish", "Pp1alpha-96A", "nito", "Usp47", "flw", "Ssdp")
regulation of cellular macromolecule biosynthetic process (GO:2000112)	0.00240562	0.0296951	0.431708	0.450458	1.41229	166	c("lola", "HmgD", "BigH1", "Nap1", "Myc", "Nipped-B", "ovo", "brat", "spen", "CycE", "cg", "Nipped-A", "Dsp1", "Mnt", "woc", "msi", "Fmr1", "Ada2b", "gro", "eIF4G1", "vas", "HDAC4", "Art1", "chn", "Parp", "Su(var)205", "Taf4", "HDAC1", "CG7414", "eco", "pho", "cic", "Rga", "Ctr9")
positive regulation of antimicrobial peptide biosynthetic process (GO:0002807)	0.0700565	0.227832	0.17822	0.610325	1.41149	14	c("Ntf-2", "Parp", "cact", "spz", "cad")
trachea development (GO:0060438)	0.0700565	0.227832	0.17822	0.610114	1.411	14	c("Atpalpha", "dmt", "ago", "sima")
pyruvate metabolic process (GO:0006090)	0.0606061	0.209566	0.191892	0.587851	1.40936	18	c("Gapdh2", "Gapdh1", "PyK", "Hex-A", "Tpi", "Men", "Pgi", "CG10932", "Pgk", "Aldh", "Pfk", "Pdk", "muc", "Mpc1")
Rho protein signal transduction (GO:0007266)	0.0637363	0.217119	0.184706	0.562577	1.40843	22	c("Rac1", "RhoGAP19D", "Rho1", "Cdc42", "Pak3", "RhoGAP71E", "cv-c", "tum", "Mtl")
regulation of JNK cascade (GO:0046328)	0.0375134	0.163126	0.24134	0.508197	1.40567	44	c("rdx", "ben", "alph", "Ptp61F", "slpr", "Rala", "Alg-2", "SkpA", "Usp5", "Cka", "Mnn1", "PpV", "cpa", "flw", "N", "puc", "hep", "Mekk1", "XNP", "MAPk-Ak2", "raw", "stck", "sigmar", "ebi", "Ask1", "crc", "syd", "ics", "hppy", "ALiX", "Crk", "Atg9")
branching involved in open tracheal system development (GO:0060446)	0.0319489	0.147892	0.261664	0.500053	1.40507	48	c("CCT3", "hdc", "Vha26", "Vha13", "VhaPPA1-1", "ttk", "dmt", "VhaAC39-1", "Lam", "Cdc42", "ago", "aPKC", "Rheb", "foi", "ed", "csw", "arm", "Mkp3", "par-6", "rhea", "mbo", "Hph", "sgl")
protein autoubiquitination (GO:0051865)	0.0760234	0.238853	0.173748	0.656625	1.4049	10	c("rdx", "Ubr3")
regulation of cell communication (GO:0010646)	0.0686164	0.225707	0.179782	0.594246	1.40359	16	c("pum", "Rpt6", "Pka-C1", "SKIP", "p120ctn")
associative learning (GO:0008306)	0.0547645	0.199159	0.199915	0.535753	1.403	30	c("14-3-3zeta", "Pka-C1", "Pp1-87B", "dnc", "Fmr1", "gish", "drk", "spi", "mnb", "Sap47", "sgg", "mbm")
asymmetric protein localization involved in cell fate determination (GO:0045167)	0.0686164	0.225707	0.179782	0.593933	1.40285	16	c("stau", "Galphai", "Klp10A", "aPKC", "aurA", "Klp98A", "bora", "dlg1", "Patronin")
cellular protein modification process (GO:0006464)	0.000463453	0.00970267	0.498493	0.437774	1.39924	252	c("Cam", "Lk6", "mts", "Tlk", "stg", "awd", "CkIIalpha", "dco", "polo", "Tao", "wdb", "Ubi-p5E", "tws", "grp", "smt3", "nmo", "cdi", "lok", "lwr", "Pka-C1", "Pp1-87B", "alph", "wrd", "msn", "slpr", "CG8668", "PpD3", "Pp2A-29B", "CanA-14F", "CkIIbeta", "gwl", "gish", "Pak3", "CanB2", "ball", "Pp1alpha-96A", "Pink1", "Pitslre", "CG17746", "Haspin", "Pp4-19C", "Akt1", "aPKC", "CG8878", "Ublcp1", "CG…
post-embryonic appendage morphogenesis (GO:0035120)	0.0079338	0.0620106	0.38073	0.454222	1.3989	120	c("ctp", "msk", "e(y)3", "nmo", "cg", "sbb", "Pka-C1", "Gug", "psq", "alph", "kis", "Chd1", "RhoGAP19D", "Rho1", "CG43658", "RhoGAP71E", "Smox", "drk", "spi", "crol", "Bap170", "PDZ-GEF", "Cbl", "flw", "Stat92E", "babo", "N", "sd", "polybromo", "ed", "jumu", "Mad", "unk", "Cul3", "Drak", "svr", "Src42A", "p38b", "RasGAP1", "SMC3", "fog", "wmd", "dally", "mor", "sax", "shn", "osa", "RhoGAP68F", "m…
actomyosin structure organization (GO:0031032)	0.05131	0.196346	0.206588	0.529672	1.39857	32	c("bru1", "mask", "Tm1", "CG13366", "how", "CanB2", "ball", "Bsg", "flr", "Actn", "mys", "zip", "rhea", "yrt")
nuclear export (GO:0051168)	0.0618785	0.212458	0.188204	0.542802	1.39771	27	c("sqd", "Ran", "Moe", "SF2", "emb", "Cse1", "RanGAP", "Nup154", "Nup98-96", "U2af50", "Rae1", "mbo", "Hph", "RanBP3", "sbr", "Nup153")
nucleosome mobilization (GO:0042766)	0.075406	0.238853	0.173748	0.638714	1.39756	11	c("Mi-2", "E(bx)", "Chrac-14", "Chrac-16", "Acf", "Caf1-55", "Iswi", "Nurf-38")
myofibril assembly (GO:0030239)	0.0618785	0.212458	0.188204	0.542606	1.3972	27	c("bru1", "mask", "CG13366", "how", "CanB2", "ball", "Bsg", "flr", "Actn", "mys", "zip", "rhea")
regulation of histone methylation (GO:0031060)	0.0673401	0.224728	0.181383	0.582533	1.39661	18	c("Jarid2", "Su(var)205", "HDAC1", "Yeti", "Ctr9", "esc", "E(var)3-9", "pzg")
regulation of photoreceptor cell differentiation (GO:0046532)	0.0680045	0.225707	0.179782	0.568783	1.39634	20	c("pAbp", "eff", "sina", "Mbs", "BRWD3", "PDZ-GEF", "csw")
defense response to bacterium (GO:0042742)	0.0178043	0.103753	0.352488	0.458742	1.39577	96	c("Hsp27", "Vap33", "Uev1A", "CG13551", "mtd", "ben", "tyf", "akirin", "cathD", "Rab14", "Su(var)2-10", "spz", "PDCD-5", "Crag", "Pp1alpha-96A", "GlyP", "CBP", "GstO2", "Rala", "dome", "CG2247", "Hat1", "CG9925", "CG14411", "Tab2", "EMRE", "Fit1", "Npc2a", "Nxt1", "Src42A", "p38b", "Gprk2", "faf", "sax", "Hsf", "ssx", "CG6180", "Der-2", "Sec31", "SamDC", "slif", "Rel", "MED6")
activation of cysteine-type endopeptidase activity involved in apoptotic process (GO:0006919)	0.0853801	0.255129	0.16318	0.652247	1.39554	10	c("RnrS", "lok", "RnrL", "Mdh2", "Cul3")
positive regulation of Notch signaling pathway (GO:0045747)	0.0523446	0.198656	0.204295	0.523352	1.3947	34	c("Nipped-A", "E(bx)", "dom", "Chc", "CoRest", "eIF3f1", "Arp3", "e(r)", "lqf", "pzg", "N", "Caf1-105", "Tsp86D", "Arpc1", "eIF3h", "shi", "dx", "Nurf-38")
plasma membrane bounded cell projection morphogenesis (GO:0120039)	0.0673401	0.224728	0.181383	0.576138	1.39429	19	c("Stlk", "Fmr1", "msn", "Rac1", "Rho1", "Cdc42", "Mbs", "sn", "CG16974", "Mob4")
histone exchange (GO:0043486)	0.0691193	0.226181	0.17822	0.567612	1.39347	20	c("CG8223", "Nipped-A", "dom", "HipHop", "Chd1", "Chrac-14", "Hat1", "Bap55")
cell-cell junction organization (GO:0045216)	0.0731159	0.234461	0.173748	0.589862	1.39324	16	c("awd", "alpha-Cat", "p120ctn", "aPKC", "Src64B", "Src42A")
larval midgut cell programmed cell death (GO:0035096)	0.0682068	0.225707	0.17822	0.559211	1.39201	21	c("TER94", "Uba1", "Atg17", "Atg8a", "Ubi-p63E", "Mdh2", "BRWD3")
positive regulation of cytoskeleton organization (GO:0051495)	0.0684624	0.225707	0.179782	0.574603	1.39058	19	c("dco", "Ssrp", "Lam", "Mtl", "chinmo", "Nup98-96", "Nedd4", "flr", "hep", "svr", "shi")
negative regulation of neural precursor cell proliferation (GO:2000178)	0.0561674	0.201501	0.197822	0.536023	1.39048	29	c("mts", "brat", "polo", "tws", "CG7834", "MED22", "Ctr9", "Bap60", "CG5214", "numb", "COX4", "COX5A", "MED31", "Snr1", "mor", "osa", "EcR")
negative regulation of neuroblast proliferation (GO:0007406)	0.0561674	0.201501	0.197822	0.536023	1.39048	29	c("mts", "brat", "polo", "tws", "CG7834", "MED22", "Ctr9", "Bap60", "CG5214", "numb", "COX4", "COX5A", "MED31", "Snr1", "mor", "osa", "EcR")
positive regulation of cysteine-type endopeptidase activity involved in apoptotic process (GO:0043280)	0.0707071	0.228653	0.176694	0.581842	1.3898	17	c("RnrS", "lok", "Cyt-c-p", "RnrL", "Mdh2")
epidermal growth factor receptor signaling pathway (GO:0007173)	0.0691548	0.226181	0.176694	0.539954	1.38976	26	c("msk", "spen", "Nrg", "Rho1", "cv-c", "spi", "Cbl", "ed", "csw", "fus", "dod", "tsu", "ebi")
G1/S transition of mitotic cell cycle (GO:0000082)	0.0765661	0.238853	0.172324	0.634478	1.38829	11	c("CycE", "Cdk1", "E2f1", "PpV", "Rheb", "E2f2", "Rca1", "Cdk2")
cell cycle G1/S phase transition (GO:0044843)	0.0765661	0.238853	0.172324	0.634478	1.38829	11	c("CycE", "Cdk1", "E2f1", "PpV", "Rheb", "E2f2", "Rca1", "Cdk2")
protein ubiquitination (GO:0016567)	0.0133875	0.0872401	0.38073	0.452918	1.38829	113	c("rdx", "mei-P26", "UbcE2H", "eff", "brat", "Uev1A", "Ubi-p5E", "ben", "Uba1", "wech", "Ubc2", "gcl", "Usp14", "Ubc4", "Mkrn1", "CG10254", "vih", "CG5823", "Ubi-p63E", "Ubr3", "CG2218", "Vps11", "Cul1", "CG4080", "CG7656", "Ubc10", "ari-2", "slmb", "Slip1", "Ubc6", "roq", "Nedd8", "Ubr1", "CG7220", "Cul2", "Nedd4", "CG40045", "Cul3", "Bruce", "Pli", "dgrn", "CG8188", "STUB1", "elgi", "dbo", "Cno…
generation of neurons (GO:0048699)	0.0646221	0.219486	0.183024	0.529951	1.38781	30	c("brat", "Rcc1", "SmD3", "barc", "numb", "aurA", "N", "unk", "hb", "SCAR")
axonogenesis (GO:0007409)	0.00314836	0.0350228	0.431708	0.442272	1.38777	167	c("Hrb27C", "lola", "Hsc70-4", "14-3-3epsilon", "CkIIalpha", "hdc", "brat", "spen", "ben", "chic", "Nrg", "sbb", "Khc", "Pp1-87B", "bif", "dnc", "Frl", "Fmr1", "kis", "Ptp61F", "msn", "fax", "Rac1", "Rho1", "msps", "Cdc42", "Dlic", "ago", "trx", "Smox", "Rab5", "Mbs", "retn", "Scm", "pod1", "ras", "tsr", "Src64B", "Nf-YC", "CSN5", "babo", "Sema1a", "N", "kuz", "Sdc", "Nedd4", "Cul3", "hep", "SCAR…
chorion-containing eggshell formation (GO:0007304)	0.080226	0.24612	0.165657	0.600013	1.38764	14	c("Fs(2)Ket", "bun", "Pxt", "fs(2)ltoPP43", "slmb", "spir", "polybromo", "sax", "dup", "fs(1)N", "clos", "fs(1)M3")
positive regulation of transcription elongation from RNA polymerase II promoter (GO:0032968)	0.0862262	0.256356	0.158514	0.590726	1.38694	15	c("fs(1)h", "Su(Tpl)", "dre4", "trx", "EloC", "Atu", "Cdk12", "Cf2")
negative regulation of small GTPase mediated signal transduction (GO:0051058)	0.0776153	0.24147	0.168238	0.587152	1.38684	16	c("Lk6", "alph", "Ptp61F", "msn")
regulation of protein phosphorylation (GO:0001932)	0.0530878	0.198656	0.202072	0.516974	1.38676	35	c("mts", "dco", "wdb", "CycE", "dap", "Ssrp", "Atg17", "wrd", "Pak3", "chinmo", "CDK2AP1", "lic", "Mekk1", "svr", "p38b")
positive regulation of transport (GO:0051050)	0.0923977	0.267185	0.156312	0.647987	1.38642	10	c("Moe", "Tao", "Chc", "numb", "LpR2", "Nedd4", "Tango1", "AP-2alpha")
chemical synaptic transmission (GO:0007268)	0.0257202	0.133605	0.287857	0.470645	1.38557	71	c("pAbp", "sesB", "pum", "Atpalpha", "dnc", "wrd", "Chc", "unc-13", "Cdc42", "cv-c", "Pink1", "Syx1A", "Scamp", "Ten-a", "alphaSnap", "Smn", "Sap47", "CaMKII", "dlg1", "Syx18", "cpo", "alpha-Spec", "Pgk", "SERCA", "CG6927")
spindle assembly (GO:0051225)	0.0438034	0.17832	0.222056	0.497554	1.38525	45	c("mts", "wdb", "grp", "Pp1-87B", "Eb1", "Non1", "Non2", "Pp2A-29B", "BuGZ", "ncd", "Non3", "Lis-1", "Grip84", "sau", "Mob4", "CG18190", "DCTN1-p150", "pbl", "Wee1", "Grip128", "Klp67A", "Grip75", "cid", "Klp61F", "Ns1")
positive regulation of small GTPase mediated signal transduction (GO:0051057)	0.0740741	0.23685	0.172324	0.571873	1.38397	19	c("14-3-3epsilon", "smt3", "14-3-3zeta", "Pp1-87B", "Cka", "Slmap", "Fnta", "MESK2", "Mob4", "CG7369")
imaginal disc-derived wing vein morphogenesis (GO:0008586)	0.0493562	0.192777	0.208955	0.503845	1.38359	40	c("msk", "spen", "Gug", "cv-c", "step", "heph", "Bap170", "Mad", "Nedd4", "Snr1", "tay", "dally", "mor", "shn", "px", "Su(dx)", "osa")
non-sensory hair organization (GO:0035316)	0.0707071	0.228653	0.176694	0.579134	1.38333	17	c("ovo", "Rho1", "Mbs", "Nost", "sn", "qua", "sqh", "flr", "zip")
wing disc development (GO:0035220)	0.0260333	0.134019	0.352488	0.466915	1.3833	75	c("Nop60B", "CtBP", "ctp", "spen", "gus", "G9a", "Nipped-A", "dom", "Ada2b", "CG13366", "Amun", "Sin3A", "nito", "Rab5", "Nup154", "cpa", "Arl1", "Snx3", "Set2", "N", "sd", "puf", "sgg", "arm", "fray", "Pp2B-14D", "fog", "dally", "sax", "Skp2", "dx", "ebi", "Wnk", "pic", "boi", "Pkn", "bs", "dos", "Duox", "dsh", "lin", "dop", "sxc")
positive regulation of JAK-STAT cascade (GO:0046427)	0.0947368	0.270942	0.154191	0.646423	1.38307	10	c("Imp", "CycE", "CG8108", "BRWD3", "Cdk2", "Cnot4", "CycD")
positive regulation of STAT cascade (GO:1904894)	0.0947368	0.270942	0.154191	0.646423	1.38307	10	c("Imp", "CycE", "CG8108", "BRWD3", "Cdk2", "Cnot4", "CycD")
regulation of gene expression (GO:0010468)	0.000399529	0.00865396	0.498493	0.429741	1.38243	301	c("rin", "lola", "HmgD", "BigH1", "MED26", "Nap1", "Myc", "Nipped-B", "ovo", "brat", "spen", "nmo", "B52", "cg", "SF2", "bel", "SRPK", "G9a", "Nipped-A", "Pka-C1", "Dsp1", "E(bx)", "dom", "Dp", "Mnt", "east", "woc", "x16", "Ada2b", "gro", "HDAC4", "Art1", "chn", "Parp", "Su(var)205", "jigr1", "Taf4", "Sec13", "Nup358", "HDAC1", "swm", "pho", "cic", "Rga", "Ctr9", "Srp54", "nito", "Pitslre", "Bap6…
wing disc morphogenesis (GO:0007472)	0.021976	0.119419	0.352488	0.451821	1.38147	102	c("ctp", "msk", "nmo", "gus", "cg", "sbb", "Pka-C1", "psq", "alph", "kis", "Chd1", "CG13366", "Smox", "drk", "spi", "crol", "PDZ-GEF", "Cbl", "flw", "Stat92E", "babo", "N", "sd", "ed", "jumu", "Mad", "unk", "Cul3", "Drak", "arm", "svr", "Src42A", "p38b", "RasGAP1", "SMC3", "fog", "wmd", "dally", "sax", "shn", "osa")
regulation of cell death (GO:0010941)	0.0716648	0.230452	0.173748	0.543568	1.3807	24	c("ben", "Uba1", "Mdh2", "Rbf", "spin", "Men", "Rheb", "Cbl", "Rab32", "Axn")
syncytial blastoderm mitotic cell cycle (GO:0035186)	0.0763187	0.238853	0.169571	0.577869	1.38031	17	c("CycB", "CycA", "smt3", "larp", "CycB3", "shi", "Pc", "toc")
brain development (GO:0007420)	0.05837	0.207458	0.193813	0.532056	1.38018	29	c("Nipped-B", "brat", "chic", "Fmr1", "Prosap", "cib", "asp", "Lis-1", "fdl")
negative regulation of transcription from RNA polymerase II promoter (GO:0000122)	0.0111185	0.0759762	0.38073	0.449263	1.38004	117	c("CtBP", "ovo", "Smr", "sbb", "Mi-2", "Dsp1", "CG2199", "Mnt", "kis", "gro", "CoRest", "chn", "HDAC1", "CG1620", "cic", "Sin3A", "simj", "Rbf", "spt4", "retn", "dl", "CG4360", "esc", "E2f1", "ct", "Rbf2", "N", "polybromo", "MTA1-like", "E2f2", "foxo", "CG9246", "dlg1", "hb", "arm", "lin-52", "Caf1-55", "Antp", "zfh1", "Zif", "mip120", "MBD-like", "shn", "Nelf-E", "NC2alpha", "EcR", "Nelf-A", "CG…
negative regulation of Ras protein signal transduction (GO:0046580)	0.0763187	0.238853	0.169571	0.57765	1.37979	17	c("Lk6", "alph", "Ptp61F", "msn", "cv-c")
regulation of cell development (GO:0060284)	0.0844298	0.254397	0.158514	0.54437	1.37886	23	c("brat", "Rcc1", "barc", "numb", "Nup154", "aurA", "N", "unk")
negative regulation of cellular catabolic process (GO:0031330)	0.0813824	0.247533	0.16318	0.561526	1.37853	20	c("sesB", "Smox", "Akt1", "Nup44A", "wcy", "Rheb", "Sec61gamma", "babo")
asymmetric protein localization (GO:0008105)	0.060241	0.209566	0.190023	0.518809	1.37556	33	c("Gbeta13F", "Vha26", "stau", "Galphai", "Crag", "Klp10A", "Smn", "aPKC", "aurA", "Klp98A", "Rheb", "bora", "dlg1")
chromatin assembly (GO:0031497)	0.0796857	0.245253	0.165657	0.568241	1.37518	19	c("Nap1", "Fmr1", "Su(var)205", "Df31", "Su(var)2-HP2", "Dp1", "Acf", "Caf1-105", "Caf1-55", "Iswi")
cellular response to ecdysone (GO:0071390)	0.0796857	0.245253	0.165657	0.5756	1.37489	17	c("G9a", "E(bx)", "Sec13", "pzg", "Nup98-96", "DENR", "Set2", "usp", "Iswi", "Nurf-38", "EcR", "Utx")
positive regulation of multicellular organism growth (GO:0040018)	0.0808081	0.246723	0.164406	0.575174	1.37388	17	c("Myc", "Desat1", "Tctp", "PIP4K", "step", "S6k", "lic", "p38b")
anterior/posterior pattern specification (GO:0009952)	0.079034	0.245219	0.164406	0.533578	1.37335	26	c("lost", "Moe", "Pka-C1", "pcs", "cad", "retn", "dl", "rump", "N", "hb", "Antp", "sax")
imaginal disc-derived appendage morphogenesis (GO:0035114)	0.011096	0.0759762	0.38073	0.445245	1.37318	124	c("ctp", "msk", "e(y)3", "nmo", "cg", "sbb", "Pka-C1", "Gug", "psq", "alph", "kis", "Chd1", "RhoGAP19D", "Rho1", "CG43658", "RhoGAP71E", "Smox", "drk", "spi", "crol", "Bap170", "PDZ-GEF", "ct", "Cbl", "flw", "Stat92E", "babo", "N", "sd", "polybromo", "ed", "jumu", "Mad", "unk", "Cul3", "Drak", "svr", "Src42A", "p38b", "RasGAP1", "SMC3", "fog", "wmd", "dally", "mor", "sax", "shn", "osa", "RhoGAP68…
protein phosphorylation (GO:0006468)	0.00520455	0.0466783	0.407018	0.437029	1.37171	168	c("Cam", "Lk6", "Tlk", "awd", "CkIIalpha", "dco", "polo", "Tao", "grp", "nmo", "cdi", "lok", "SRPK", "Pka-C1", "Ptp61F", "msn", "slpr", "Incenp", "CkIIbeta", "gwl", "gish", "Pak3", "ball", "Pink1", "Pitslre", "Haspin", "Akt1", "aPKC", "CG8878", "Cdk1", "S6k", "Src64B", "CG7766", "aurA", "CG17698", "Eip63E", "for", "Pdk1", "borr", "babo", "Btk29A", "PhKgamma", "CG8485", "mnb", "CaMKII", "sgg", "CG…
axon development (GO:0061564)	0.0442571	0.178898	0.21925	0.483719	1.37114	51	c("lola", "Hsc70-4", "ben", "Nrg", "Khc", "Fmr1", "fax", "Rac1", "Cdc42", "Dlic", "Arp3", "Rab5", "Scm", "Ptp99A", "tsr", "CSN5")
regulation of mitochondrion organization (GO:0010821)	0.0918485	0.266798	0.155242	0.603813	1.37078	13	c("Sod1", "ago", "Pink1", "Marf", "QIL1", "CG6878", "Sod2", "SREBP", "Drp1", "Pgam5")
axo-dendritic transport (GO:0008088)	0.0918485	0.266798	0.155242	0.603693	1.3705	13	c("stai", "Vap33", "Khc", "Dlic", "Lis-1", "Mob4", "Atg1")
spliceosomal complex assembly (GO:0000245)	0.0953488	0.270942	0.153159	0.617678	1.3705	12	c("bru1", "SRPK", "hfp", "CG3198")
stress-activated MAPK cascade (GO:0051403)	0.0803965	0.24612	0.16318	0.535149	1.36949	25	c("msn", "slpr", "Rac1", "Cdc42", "Mtl", "Cka", "Src64B", "Btk29A", "puc", "lic", "hep", "Mekk1", "Src42A")
wound healing (GO:0042060)	0.0594595	0.208661	0.190023	0.506176	1.36927	37	c("grp", "chic", "Eb1", "Idgf6", "Idgf4", "Rho1", "CG7627", "Mtpalpha", "Cdc42", "Arpc4", "sn", "EMC3", "ed", "sqh", "puc", "hep", "zip", "aralar1", "Pc", "LeuRS", "Utx", "CG11089", "glo", "pcm")
positive regulation of DNA-templated transcription, elongation (GO:0032786)	0.0796857	0.245253	0.165657	0.570854	1.36861	18	c("fs(1)h", "Su(Tpl)", "dre4", "trx", "EloC", "spt4", "Atu", "Cdk12", "Cf2")
eye development (GO:0001654)	0.018623	0.107433	0.352488	0.447171	1.36815	105	c("rdx", "CkIIalpha", "msk", "spen", "nmo", "skd", "Pka-C1", "Gug", "cindr", "Chc", "Arf102F", "chn", "Su(var)2-10", "Amun", "cic", "Atx2", "Pink1", "nito", "trx", "Scm", "tsr", "Nup154", "PDZ-GEF", "AP-1gamma", "Stat92E", "N", "jumu", "puc", "capt", "unk", "lin-52", "Src42A", "AP-1sigma", "dally", "wds", "smo", "Skp2", "ssh", "mam", "Lim1", "Vps28", "AP-1-2beta")
positive regulation of mitotic cell cycle phase transition (GO:1901992)	0.0869087	0.257047	0.156312	0.549578	1.36803	21	c("bru1", "stg", "CycE", "vih", "N", "sgg", "APC7", "CycD", "fzr", "RecQ4")
synaptic vesicle transport (GO:0048489)	0.0949153	0.270942	0.151149	0.591057	1.36693	14	c("sesB", "Khc", "Fmr1", "DCTN1-p150", "shi", "AP-2alpha", "lap")
regulation of cytoskeleton organization (GO:0051493)	0.0711939	0.22958	0.173748	0.521665	1.36611	30	c("stai", "Moe", "conu", "Rho1", "Cdc42", "step", "tum", "pav", "spir", "ed", "sqh", "sgg", "shi", "sigmar", "rictor", "Abi", "ena", "Lst8", "Rok", "lilli", "Crk")
negative regulation of cell fate specification (GO:0009996)	0.0960452	0.272247	0.15017	0.59	1.36449	14	c("hdc", "bun", "chn", "N", "ed")
central nervous system development (GO:0007417)	0.0195314	0.110454	0.352488	0.445617	1.36354	106	c("brat", "alphaTub67C", "CycE", "dap", "chic", "Rcc1", "SmD3", "Fmr1", "Rac1", "Lam", "cib", "Galphai", "Pcl", "Nup358", "ago", "Ctr9", "l(3)72Ab", "Smn", "Prp8", "mbf1", "dl", "Scm", "CycT", "elav", "spin", "E2f1", "numb", "ct", "fdl", "N", "foi", "Mad", "kuz", "hb", "alpha-Spec", "Rnp4F", "mys", "Antp", "ewg", "siz", "Apc", "raw", "smo", "mute", "Pc", "mbc", "EcR", "Ptp4E")
protein export from nucleus (GO:0006611)	0.0939675	0.270942	0.154191	0.623144	1.36349	11	c("Ran", "emb", "Cse1", "RanGAP", "Torsin", "mbo", "Hph", "RanBP3")
anterograde trans-synaptic signaling (GO:0098916)	0.0657174	0.221893	0.181383	0.513665	1.36193	33	c("pAbp", "sesB", "pum", "Atpalpha", "dnc", "Chc", "unc-13", "alphaSnap", "Sap47", "CaMKII", "dlg1", "cpo", "Pgk", "CG6927")
negative regulation of DNA recombination (GO:0045910)	0.0951276	0.270942	0.153159	0.622288	1.36162	11	c("RnpS1", "Acn", "spn-E", "Msh6", "Blm", "tsu", "spel1")
negative regulation of autophagy (GO:0010507)	0.0891089	0.2623	0.154191	0.546872	1.36129	21	c("sesB", "mask", "Smox", "Nup44A", "wcy", "Rheb", "Sec61gamma", "babo", "Bruce")
regulation of autophagy (GO:0010506)	0.0364583	0.160361	0.24134	0.468459	1.36102	62	c("sesB", "Myc", "Sod1", "Gyf", "Desat1", "Atg8a", "ago", "Smox", "Nup44A", "Acn", "nero", "wcy", "sima", "S6k", "Rheb", "Rab32", "Sec61gamma", "babo", "CG6878", "foxo", "hep", "Sod2", "RagC-D", "Atg1", "SREBP", "Rae1", "sigmar")
lysosome organization (GO:0007040)	0.0974478	0.272581	0.151149	0.621729	1.3604	11	c("TER94", "Rab14", "rb", "Vps11", "spin", "Mitf")
negative regulation of JNK cascade (GO:0046329)	0.0871003	0.257047	0.156312	0.535564	1.36037	24	c("alph", "Ptp61F", "Rala", "SkpA", "Usp5", "Mnn1", "PpV", "cpa", "flw", "N", "puc", "sgg", "raw", "stck", "ebi")
compound eye morphogenesis (GO:0001745)	0.029857	0.143414	0.352488	0.444881	1.36026	102	c("eff", "bun", "msk", "mask", "alph", "ttk", "cindr", "Chc", "Lam", "Hrb87F", "Rho1", "p120ctn", "Opa1", "alphaSnap", "aPKC", "Hrb98DE", "dome", "spi", "Usp5", "Usp47", "klar", "tsr", "CSN5", "N", "sd", "kibra", "Mad", "Cul3", "foxo", "Mitf", "pelo", "arm", "SCAR", "Arpc1", "faf", "siz", "DCTN1-p150", "Efa6", "sax", "shn", "shi", "CSN4")
imaginal disc-derived male genitalia development (GO:0007485)	0.0899888	0.263538	0.155242	0.575374	1.35902	16	c("slpr", "Rab5", "PDZ-GEF", "N", "Btk29A", "puc", "hep", "mys")
[truncated: 790 more rows]

## Sheet: Late_GC
pathway	pval	padj	log2err	ES	NES	size	leadingEdge
[truncated: 966 more rows]

## Sheet: Unknown1_GC
pathway	pval	padj	log2err	ES	NES	size	leadingEdge
[truncated: 942 more rows]

[truncated: 1 more sheets: Unknown2_GC]
