# Supplementary material for: Organogenetic transcriptomes of the Drosophila embryo at single cell resolution
Source: Development. 2024 Jan 19;151(2):dev202097. doi: 10.1242/dev.202097 (PMC10820837; doi:10.1242/dev.202097)
Supplement: Table S11. The average expression and cell percent expression of all matrisome genes shown in Figure 6A, S10A, S12 for different cell types in stage 10-12 embryos. [file develop-151-202097-TableS11.xlsx]

## Sheet: Supp_Table_11
	avg.exp	pct.exp	features.plot	id	avg.exp.scaled	matrisome_type
vkg	0.0325997	0.958549	vkg	Epidermis	-0.380997	collagen
Col4a1	0.0789838	1.96891	Col4a1	Epidermis	-0.349338	collagen
vkg1	0.0261733	0.791476	vkg	CNS	-0.406749	collagen
Col4a11	0.0615051	1.91781	Col4a1	CNS	-0.377735	collagen
vkg2	0.0198643	1.11713	vkg	Somatic Muscle	-0.432029	collagen
Col4a12	0.0474612	2.43737	Col4a1	Somatic Muscle	-0.400552	collagen
vkg3	0.00552737	0.437828	vkg	Gut Endoderm	-0.489479	collagen
Col4a13	0.0385533	1.31349	Col4a1	Gut Endoderm	-0.415024	collagen
vkg4	0.0633624	2.09003	vkg	Circular Visceral Mesoderm	-0.257729	collagen
Col4a14	0.105707	2.09003	Col4a1	Circular Visceral Mesoderm	-0.305921	collagen
vkg5	0.0360144	1.341	vkg	Trachea	-0.367315	collagen
Col4a15	0.115859	3.06513	Col4a1	Trachea	-0.289428	collagen
vkg6	0.206269	3.25203	vkg	Yolk	0.314909	collagen
Col4a16	0.465206	4.6748	Col4a1	Yolk	0.278147	collagen
vkg7	0.0217674	0.669643	vkg	Ant And Post Gut Primordium	-0.424403	collagen
Col4a17	0.110591	2.67857	Col4a1	Ant And Post Gut Primordium	-0.297987	collagen
vkg8	0.0134837	0.915332	vkg	Sensory Neurons	-0.457597	collagen
Col4a18	0.0795604	2.0595	Col4a1	Sensory Neurons	-0.348401	collagen
vkg9	0.0775382	1.60428	vkg	Fat Body	-0.200925	collagen
Col4a19	0.198262	2.40642	Col4a1	Fat Body	-0.155551	collagen
vkg10	0.0123598	0.60423	vkg	Amnioserosa	-0.462101	collagen
Col4a110	0.054456	1.81269	Col4a1	Amnioserosa	-0.389188	collagen
vkg11	1.21987	23.2	vkg	Plasmatocytes	2.5	collagen
Col4a111	3.01442	31.4	Col4a1	Plasmatocytes	2.5	collagen
vkg12	0.194321	2.4735	vkg	Pharyngeal Muscle	0.267033	collagen
Col4a112	0.502717	4.24028	Col4a1	Pharyngeal Muscle	0.33909	collagen
vkg13	0.00169	0.431034	vkg	Glia	-0.504855	collagen
Col4a113	0.0743243	2.58621	Col4a1	Glia	-0.356908	collagen
vkg14	0.0256227	1.39535	vkg	Hindgut	-0.408955	collagen
Col4a114	0.0600748	1.39535	Col4a1	Hindgut	-0.380059	collagen
vkg15	0.0311672	0.434783	vkg	Germ Cells	-0.386738	collagen
Col4a115	0.0246306	0.869565	Col4a1	Germ Cells	-0.437644	collagen
vkg16	0.223251	3.125	vkg	Apodemes	0.382959	collagen
Col4a116	0.299755	7.03125	Col4a1	Apodemes	0.00934306	collagen
vkg17	0.153567	3.38983	vkg	Longitudinal Visceral Mesoderm	0.103726	collagen
Col4a117	0.183054	4.23729	Col4a1	Longitudinal Visceral Mesoderm	-0.180258	collagen
vkg18	0.0266807	1.75439	vkg	Salivary Gland	-0.404716	collagen
Col4a118	0.0106371	2.63158	Col4a1	Salivary Gland	-0.460379	collagen
vkg19	0.0069891	0.892857	vkg	Glia Midline	-0.483621	collagen
Col4a119	0	0	Col4a1	Glia Midline	-0.477661	collagen
vkg20	0.353432	6.73077	vkg	Unknown (CNS)	0.904604	collagen
Col4a120	0.647102	7.69231	Col4a1	Unknown (CNS)	0.573667	collagen
vkg21	0.109742	8.88889	vkg	Hindgut Muscle	-0.0718822	collagen
Col4a121	0.0715467	3.33333	Col4a1	Hindgut Muscle	-0.361421	collagen
vkg22	0.00395264	1.44928	vkg	Crystal Cells	-0.495789	collagen
Col4a122	0.0891862	1.44928	Col4a1	Crystal Cells	-0.332762	collagen
vkg23	0.326776	2.5641	vkg	Malpighian Tubules	0.797791	collagen
Col4a123	1.01652	5.12821	Col4a1	Malpighian Tubules	1.17385	collagen
vkg24	0	0	vkg	Posterior Midgut Primordium	-0.511627	collagen
Col4a124	0	0	Col4a1	Posterior Midgut Primordium	-0.477661	collagen
Plod	0.185732	7.72021	Plod	Epidermis	-0.326981	Hydroxylase
PH4alphaEFB	0.516437	18.7694	PH4alphaEFB	Epidermis	-0.451746	Hydroxylase
Plod1	0.153423	7.76256	Plod	CNS	-0.37808	Hydroxylase
PH4alphaEFB1	0.469519	19.0563	PH4alphaEFB	CNS	-0.552366	Hydroxylase
Plod2	0.246666	18.4496	Plod	Somatic Muscle	-0.230611	Hydroxylase
PH4alphaEFB2	0.956277	53.4868	PH4alphaEFB	Somatic Muscle	0.49153	Hydroxylase
Plod3	0.0868125	7.96848	Plod	Gut Endoderm	-0.483427	Hydroxylase
PH4alphaEFB3	0.431962	36.69	PH4alphaEFB	Gut Endoderm	-0.632909	Hydroxylase
Plod4	0.569423	18.8103	Plod	Circular Visceral Mesoderm	0.279844	Hydroxylase
PH4alphaEFB4	1.01035	28.9389	PH4alphaEFB	Circular Visceral Mesoderm	0.607493	Hydroxylase
Plod5	0.168636	8.62069	Plod	Trachea	-0.35402	Hydroxylase
PH4alphaEFB5	0.599598	26.4368	PH4alphaEFB	Trachea	-0.2734	Hydroxylase
Plod6	0.224409	6.50407	Plod	Yolk	-0.265812	Hydroxylase
PH4alphaEFB6	0.652841	14.6341	PH4alphaEFB	Yolk	-0.159215	Hydroxylase
Plod7	0.246733	6.02679	Plod	Ant And Post Gut Primordium	-0.230506	Hydroxylase
PH4alphaEFB7	0.837189	20.5357	PH4alphaEFB	Ant And Post Gut Primordium	0.236136	Hydroxylase
Plod8	0.110713	3.20366	Plod	Sensory Neurons	-0.445627	Hydroxylase
PH4alphaEFB8	0.452828	14.4165	PH4alphaEFB	Sensory Neurons	-0.58816	Hydroxylase
Plod9	0.543589	33.4225	Plod	Fat Body	0.238987	Hydroxylase
PH4alphaEFB9	1.40395	62.5668	PH4alphaEFB	Fat Body	1.45161	Hydroxylase
Plod10	0.085866	5.13595	Plod	Amnioserosa	-0.484924	Hydroxylase
PH4alphaEFB10	0.523688	19.6375	PH4alphaEFB	Amnioserosa	-0.436196	Hydroxylase
Plod11	3.29799	38	Plod	Plasmatocytes	2.5	Hydroxylase
PH4alphaEFB11	1.94868	38.6	PH4alphaEFB	Plasmatocytes	2.5	Hydroxylase
Plod12	0.266972	4.24028	Plod	Pharyngeal Muscle	-0.198497	Hydroxylase
PH4alphaEFB12	0.484847	9.18728	PH4alphaEFB	Pharyngeal Muscle	-0.519493	Hydroxylase
Plod13	0.427984	22.4138	Plod	Glia	0.0561523	Hydroxylase
PH4alphaEFB13	0.753313	37.069	PH4alphaEFB	Glia	0.0562555	Hydroxylase
Plod14	0.286101	11.1628	Plod	Hindgut	-0.168242	Hydroxylase
PH4alphaEFB14	0.498813	22.3256	PH4alphaEFB	Hindgut	-0.489543	Hydroxylase
Plod15	0.183359	10	Plod	Germ Cells	-0.330735	Hydroxylase
PH4alphaEFB15	0.414077	10	PH4alphaEFB	Germ Cells	-0.671267	Hydroxylase
Plod16	0.377586	6.25	Plod	Apodemes	-0.0235557	Hydroxylase
PH4alphaEFB16	0.369756	8.59375	PH4alphaEFB	Apodemes	-0.766316	Hydroxylase
Plod17	0.540507	19.4915	Plod	Longitudinal Visceral Mesoderm	0.234113	Hydroxylase
PH4alphaEFB17	0.737509	22.0339	PH4alphaEFB	Longitudinal Visceral Mesoderm	0.0223637	Hydroxylase
Plod18	0.106208	9.64912	Plod	Salivary Gland	-0.452753	Hydroxylase
PH4alphaEFB18	0.447837	23.6842	PH4alphaEFB	Salivary Gland	-0.598866	Hydroxylase
Plod19	0.182144	6.25	Plod	Glia Midline	-0.332656	Hydroxylase
PH4alphaEFB19	0.498175	20.5357	PH4alphaEFB	Glia Midline	-0.490911	Hydroxylase
Plod20	0.147341	4.80769	Plod	Unknown (CNS)	-0.387698	Hydroxylase
PH4alphaEFB20	0.456195	14.4231	PH4alphaEFB	Unknown (CNS)	-0.580941	Hydroxylase
Plod21	0.809832	41.1111	Plod	Hindgut Muscle	0.660063	Hydroxylase
PH4alphaEFB21	2.1772	66.6667	PH4alphaEFB	Hindgut Muscle	2.5	Hydroxylase
Plod22	0.329304	13.0435	Plod	Crystal Cells	-0.0999159	Hydroxylase
PH4alphaEFB22	0.533205	13.0435	PH4alphaEFB	Crystal Cells	-0.415786	Hydroxylase
Plod23	0.142585	5.12821	Plod	Malpighian Tubules	-0.39522	Hydroxylase
PH4alphaEFB23	0.542802	10.2564	PH4alphaEFB	Malpighian Tubules	-0.395203	Hydroxylase
Plod24	0.0920802	12.5	Plod	Posterior Midgut Primordium	-0.475096	Hydroxylase
PH4alphaEFB24	0.459988	45.8333	PH4alphaEFB	Posterior Midgut Primordium	-0.572806	Hydroxylase
LanA	1.31904	34.0285	LanA	Epidermis	-0.262164	laminins
LanB1	3.05929	52.9404	LanB1	Epidermis	-0.338735	laminins
LanB2	1.66122	38.6788	LanB2	Epidermis	-0.237169	laminins
LanA1	0.645318	22.9833	LanA	CNS	-0.912441	laminins
LanB11	1.50954	39.1172	LanB1	CNS	-1.07458	laminins
LanB21	0.815137	25.4795	LanB2	CNS	-1.08542	laminins
LanA2	2.6056	78.3006	LanA	Somatic Muscle	0.979638	laminins
LanB12	6.27162	89.675	LanB1	Somatic Muscle	1.18654	laminins
LanB22	2.86596	81.7197	LanB2	Somatic Muscle	0.970666	laminins
LanA3	1.55036	53.4151	LanA	Gut Endoderm	-0.0388891	laminins
LanB13	3.78143	64.0105	LanB1	Gut Endoderm	0.00414966	laminins
LanB23	1.78524	55.9545	LanB2	Gut Endoderm	-0.112828	laminins
LanA4	1.64792	36.6559	LanA	Circular Visceral Mesoderm	0.0552781	laminins
LanB14	3.64784	52.4116	LanB1	Circular Visceral Mesoderm	-0.0592808	laminins
LanB24	1.97823	40.9968	LanB2	Circular Visceral Mesoderm	0.0806585	laminins
LanA5	1.18027	38.3142	LanA	Trachea	-0.396098	laminins
LanB15	4.25462	69.1571	LanB1	Trachea	0.22883	laminins
LanB25	2.03394	53.0651	LanB2	Trachea	0.136508	laminins
LanA6	1.42857	25.813	LanA	Yolk	-0.156442	laminins
LanB16	3.88371	51.2195	LanB1	Yolk	0.0527151	laminins
LanB26	1.92134	33.9431	LanB2	Yolk	0.0236198	laminins
LanA7	2.78389	46.4286	LanA	Ant And Post Gut Primordium	1.15172	laminins
LanB17	6.42208	68.75	LanB1	Ant And Post Gut Primordium	1.25798	laminins
LanB27	2.49462	43.5268	LanB2	Ant And Post Gut Primordium	0.598372	laminins
LanA8	0.829504	22.6545	LanA	Sensory Neurons	-0.734664	laminins
LanB18	2.26223	50.1144	LanB1	Sensory Neurons	-0.71719	laminins
LanB28	1.01921	28.1465	LanB2	Sensory Neurons	-0.880824	laminins
LanA9	3.72831	75.6684	LanA	Fat Body	2.06328	laminins
LanB19	8.36034	79.9465	LanB1	Fat Body	2.1783	laminins
LanB29	4.10945	76.738	LanB2	Fat Body	2.21735	laminins
LanA10	1.03382	30.5136	LanA	Amnioserosa	-0.537459	laminins
LanB110	2.48531	50.4532	LanB1	Amnioserosa	-0.611271	laminins
LanB210	1.1683	35.6495	LanB2	Amnioserosa	-0.731351	laminins
LanA11	2.85423	44.8	LanA	Plasmatocytes	1.21961	laminins
LanB111	5.10586	59	LanB1	Plasmatocytes	0.633017	laminins
LanB211	3.28033	46.4	LanB2	Plasmatocytes	1.3861	laminins
LanA12	1.18532	19.788	LanA	Pharyngeal Muscle	-0.391225	laminins
LanB112	3.91522	50.1767	LanB1	Pharyngeal Muscle	0.0676761	laminins
LanB212	1.83082	27.2085	LanB2	Pharyngeal Muscle	-0.0671365	laminins
LanA13	0.512951	23.7069	LanA	Glia	-1.0402	laminins
LanB113	1.78438	52.5862	LanB1	Glia	-0.944087	laminins
LanB213	0.714433	34.9138	LanB2	Glia	-1.18639	laminins
LanA14	1.61054	41.8605	LanA	Hindgut	0.0191963	laminins
LanB114	3.8267	63.7209	LanB1	Hindgut	0.0256437	laminins
LanB214	1.79084	48.3721	LanB2	Hindgut	-0.107215	laminins
LanA15	0.770041	15.6522	LanA	Germ Cells	-0.792058	laminins
LanB115	2.03594	40	LanB1	Germ Cells	-0.824638	laminins
LanB215	1.05866	24.3478	LanB2	Germ Cells	-0.841274	laminins
LanA16	1.79915	31.25	LanA	Apodemes	0.201243	laminins
LanB116	2.26299	35.9375	LanB1	Apodemes	-0.716831	laminins
LanB216	1.77614	29.6875	LanB2	Apodemes	-0.12195	laminins
LanA17	1.59252	38.9831	LanA	Longitudinal Visceral Mesoderm	0.00180648	laminins
LanB117	4.58195	63.5593	LanB1	Longitudinal Visceral Mesoderm	0.384253	laminins
LanB217	2.64929	42.3729	LanB2	Longitudinal Visceral Mesoderm	0.75344	laminins
LanA18	1.04461	35.0877	LanA	Salivary Gland	-0.527041	laminins
LanB118	3.05492	62.2807	LanB1	Salivary Gland	-0.34081	laminins
LanB218	1.3392	42.9825	LanB2	Salivary Gland	-0.560016	laminins
LanA19	0.982193	27.6786	LanA	Glia Midline	-0.587287	laminins
LanB119	2.70537	53.5714	LanB1	Glia Midline	-0.506781	laminins
LanB219	1.31423	35.7143	LanB2	Glia Midline	-0.585045	laminins
LanA20	1.19625	24.0385	LanA	Unknown (CNS)	-0.380678	laminins
LanB120	2.56324	47.1154	LanB1	Unknown (CNS)	-0.57427	laminins
LanB220	1.38848	32.6923	LanB2	Unknown (CNS)	-0.510608	laminins
LanA21	4.75564	76.6667	LanA	Hindgut Muscle	2.5	laminins
LanB121	10.0628	88.8889	LanB1	Hindgut Muscle	2.5	laminins
LanB221	4.72706	74.4444	LanB2	Hindgut Muscle	2.5	laminins
LanA22	1.38408	27.5362	LanA	Crystal Cells	-0.199383	laminins
LanB122	2.4428	34.7826	LanB1	Crystal Cells	-0.631453	laminins
LanB222	1.6777	33.3333	LanB2	Crystal Cells	-0.220641	laminins
LanA23	0.195472	10.2564	LanA	Malpighian Tubules	-1.34664	laminins
LanB123	2.04725	41.0256	LanB1	Malpighian Tubules	-0.819267	laminins
LanB223	0.943279	15.3846	LanB2	Malpighian Tubules	-0.956952	laminins
LanA24	1.13066	62.5	LanA	Posterior Midgut Primordium	-0.443984	laminins
LanB124	1.9897	79.1667	LanB1	Posterior Midgut Primordium	-0.846593	laminins
LanB224	1.1014	79.1667	LanB2	Posterior Midgut Primordium	-0.79843	laminins
Ppn	0.363716	9.39119	Ppn	Epidermis	-0.270293	basement
Pxn	0.0236389	0.725389	Pxn	Epidermis	-0.27105	basement
SPARC	0.132774	4.00259	SPARC	Epidermis	-0.272848	basement
Tig	0.0331581	0.854922	Tig	Epidermis	-0.496439	basement
Ppn1	0.313227	9.74125	Ppn	CNS	-0.287768	basement
Pxn1	0.0236607	0.821918	Pxn	CNS	-0.270963	basement
SPARC1	0.303164	14.9772	SPARC	CNS	0.0607289	basement
Tig1	0.0195383	0.639269	Tig	CNS	-0.597306	basement
Ppn2	0.688113	35.3419	Ppn	Somatic Muscle	-0.158011	basement
Pxn2	0.0108371	0.880162	Pxn	Somatic Muscle	-0.322029	basement
SPARC2	0.079569	6.93974	SPARC	Somatic Muscle	-0.377007	basement
Tig2	0.231442	10.2573	Tig	Somatic Muscle	0.972035	basement
Ppn3	0.153899	8.58144	Ppn	Gut Endoderm	-0.342916	basement
Pxn3	0.00462656	0.700525	Pxn	Gut Endoderm	-0.346761	basement
SPARC3	0.0545218	3.94046	SPARC	Gut Endoderm	-0.426043	basement
Tig3	0.00762332	1.05079	Tig	Gut Endoderm	-0.685548	basement
Ppn4	0.343151	9.16399	Ppn	Circular Visceral Mesoderm	-0.277411	basement
Pxn4	0.0128361	0.643087	Pxn	Circular Visceral Mesoderm	-0.314069	basement
SPARC4	0.102229	3.69775	SPARC	Circular Visceral Mesoderm	-0.332645	basement
Tig4	0.0849841	3.85852	Tig	Circular Visceral Mesoderm	-0.112619	basement
Ppn5	0.347408	9.57854	Ppn	Trachea	-0.275937	basement
Pxn5	0.0118686	0.574713	Pxn	Trachea	-0.317922	basement
SPARC5	0.0944524	3.83142	SPARC	Trachea	-0.34787	basement
Tig5	0.043589	1.14943	Tig	Trachea	-0.419188	basement
Ppn6	0.617611	13.4146	Ppn	Yolk	-0.182414	basement
Pxn6	0.040449	1.82927	Pxn	Yolk	-0.204109	basement
SPARC6	0.276912	7.72358	SPARC	Yolk	0.00933582	basement
Tig6	0.187222	4.47154	Tig	Yolk	0.644551	basement
Ppn7	0.626813	12.5	Ppn	Ant And Post Gut Primordium	-0.179228	basement
Pxn7	0.0666002	1.5625	Pxn	Ant And Post Gut Primordium	-0.0999705	basement
SPARC7	0.142851	3.34821	SPARC	Ant And Post Gut Primordium	-0.25312	basement
Tig7	0.018499	0.892857	Tig	Ant And Post Gut Primordium	-0.605003	basement
Ppn8	0.521866	9.83982	Ppn	Sensory Neurons	-0.215553	basement
Pxn8	0.00800955	0.228833	Pxn	Sensory Neurons	-0.333289	basement
SPARC8	0.0890532	3.43249	SPARC	Sensory Neurons	-0.35844	basement
Tig8	0	0	Tig	Sensory Neurons	-0.742005	basement
Ppn9	0.260659	18.1818	Ppn	Fat Body	-0.305963	basement
Pxn9	0.0584362	5.61497	Pxn	Fat Body	-0.132481	basement
SPARC9	0.233469	8.55615	SPARC	Fat Body	-0.0757146	basement
Tig9	0.141863	8.55615	Tig	Fat Body	0.308622	basement
Ppn10	0.170526	7.55287	Ppn	Amnioserosa	-0.337161	basement
Pxn10	0.0458786	2.41692	Pxn	Amnioserosa	-0.182488	basement
SPARC10	0.0831332	2.71903	SPARC	Amnioserosa	-0.37003	basement
Tig10	0.0245581	0.906344	Tig	Amnioserosa	-0.56013	basement
Ppn11	14.777	53.6	Ppn	Plasmatocytes	2.5	basement
Pxn11	1.26495	29.6	Pxn	Plasmatocytes	2.5	basement
SPARC11	2.61194	30	SPARC	Plasmatocytes	2.5	basement
Tig11	0.522236	17.6	Tig	Plasmatocytes	2.5	basement
Ppn12	1.06133	14.1343	Ppn	Pharyngeal Muscle	-0.0288328	basement
Pxn12	0.0403913	0.706714	Pxn	Pharyngeal Muscle	-0.204339	basement
SPARC12	0.172515	3.88693	SPARC	Pharyngeal Muscle	-0.195044	basement
Tig12	0.100263	2.4735	Tig	Pharyngeal Muscle	0.000533829	basement
Ppn13	0.389938	11.2069	Ppn	Glia	-0.261217	basement
Pxn13	0.0122392	0.862069	Pxn	Glia	-0.316446	basement
SPARC13	0.207585	15.9483	SPARC	Glia	-0.126387	basement
Tig13	0.0652158	3.87931	Tig	Glia	-0.259022	basement
Ppn14	0.459123	12.093	Ppn	Hindgut	-0.23727	basement
Pxn14	0.0760502	1.86047	Pxn	Hindgut	-0.0623388	basement
SPARC14	0.227299	5.5814	SPARC	Hindgut	-0.0877927	basement
Tig14	0.0886031	2.32558	Tig	Hindgut	-0.0858165	basement
Ppn15	0.321091	8.69565	Ppn	Germ Cells	-0.285046	basement
Pxn15	0	0	Pxn	Germ Cells	-0.365184	basement
SPARC15	0.0775314	2.6087	SPARC	Germ Cells	-0.380996	basement
Tig15	0	0	Tig	Germ Cells	-0.742005	basement
Ppn16	0.700516	14.0625	Ppn	Apodemes	-0.153718	basement
Pxn16	0.0142149	0.78125	Pxn	Apodemes	-0.308578	basement
SPARC16	0.232004	3.125	SPARC	Apodemes	-0.0785817	basement
Tig16	0.121372	2.34375	Tig	Apodemes	0.156871	basement
Ppn17	0.513621	12.7119	Ppn	Longitudinal Visceral Mesoderm	-0.218407	basement
Pxn17	0.0736616	1.69492	Pxn	Longitudinal Visceral Mesoderm	-0.0718508	basement
SPARC17	0.0733318	2.54237	SPARC	Longitudinal Visceral Mesoderm	-0.389218	basement
Tig17	0.471307	12.7119	Tig	Longitudinal Visceral Mesoderm	2.5	basement
Ppn18	0.724176	8.77193	Ppn	Salivary Gland	-0.145529	basement
Pxn18	0.0247099	1.75439	Pxn	Salivary Gland	-0.266785	basement
SPARC18	0.0404236	0.877193	SPARC	Salivary Gland	-0.453643	basement
Tig18	0.0341852	0.877193	Tig	Salivary Gland	-0.488832	basement
Ppn19	0.403701	8.92857	Ppn	Glia Midline	-0.256453	basement
Pxn19	0	0	Pxn	Glia Midline	-0.365184	basement
SPARC19	0.12807	4.46429	SPARC	Glia Midline	-0.282055	basement
Tig19	0.021777	0.892857	Tig	Glia Midline	-0.580726	basement
Ppn20	0.381532	9.61538	Ppn	Unknown (CNS)	-0.264126	basement
Pxn20	0.0748498	2.88462	Pxn	Unknown (CNS)	-0.0671192	basement
SPARC20	0.489351	8.65385	SPARC	Unknown (CNS)	0.425232	basement
Tig20	0.0709954	1.92308	Tig	Unknown (CNS)	-0.216219	basement
Ppn21	2.65894	63.3333	Ppn	Hindgut Muscle	0.52414	basement
Pxn21	0	0	Pxn	Hindgut Muscle	-0.365184	basement
SPARC21	0.260977	20	SPARC	Hindgut Muscle	-0.0218617	basement
Tig21	0.164502	7.77778	Tig	Hindgut Muscle	0.476282	basement
Ppn22	0.287698	8.69565	Ppn	Crystal Cells	-0.296605	basement
Pxn22	0.269758	10.1449	Pxn	Crystal Cells	0.70904	basement
SPARC22	0.00395264	1.44928	SPARC	Crystal Cells	-0.525043	basement
Tig22	0.0518339	1.44928	Tig	Crystal Cells	-0.358127	basement
Ppn23	1.51029	12.8205	Ppn	Malpighian Tubules	0.126565	basement
Pxn23	0.134953	2.5641	Pxn	Malpighian Tubules	0.172222	basement
SPARC23	0.686477	10.2564	SPARC	Malpighian Tubules	0.811148	basement
Tig23	0	0	Tig	Malpighian Tubules	-0.742005	basement
Ppn24	0.019722	4.16667	Ppn	Posterior Midgut Primordium	-0.389358	basement
Pxn24	0	0	Pxn	Posterior Midgut Primordium	-0.365184	basement
SPARC24	0	0	SPARC	Posterior Midgut Primordium	-0.532781	basement
Tig24	0	0	Tig	Posterior Midgut Primordium	-0.742005	basement
drpr	0.446791	18.2902	drpr	Epidermis	-0.155018	phagocytic_receptor
crq	0.23669	10.013	crq	Epidermis	-0.361848	phagocytic_receptor
NimC4	2.18486	43.1218	NimC4	Epidermis	-0.156459	phagocytic_receptor
Sr-CI	0.0736049	2.27979	Sr-CI	Epidermis	-0.180404	phagocytic_receptor
PGRP-LC	0.0413041	1.73575	PGRP-LC	Epidermis	0.708631	phagocytic_receptor
drpr1	0.37516	17.8691	drpr	CNS	-0.422606	phagocytic_receptor
crq1	0.175632	8.91933	crq	CNS	-0.434193	phagocytic_receptor
NimC41	1.26197	32.968	NimC4	CNS	-0.364004	phagocytic_receptor
Sr-CI1	0.154891	5.41857	Sr-CI	CNS	-0.023389	phagocytic_receptor
PGRP-LC1	0.0185049	0.487062	PGRP-LC	CNS	-0.0980035	phagocytic_receptor
drpr2	0.417315	28.7068	drpr	Somatic Muscle	-0.26513	phagocytic_receptor
crq2	0.159309	13.4733	crq	Somatic Muscle	-0.453533	phagocytic_receptor
NimC42	0.766613	32.9384	NimC4	Somatic Muscle	-0.475402	phagocytic_receptor
Sr-CI2	0.0326782	2.30196	Sr-CI	Somatic Muscle	-0.259459	phagocytic_receptor
PGRP-LC2	0.0064205	0.507786	PGRP-LC	Somatic Muscle	-0.525551	phagocytic_receptor
drpr3	0.282788	23.9054	drpr	Gut Endoderm	-0.767676	phagocytic_receptor
crq3	0.168057	18.8266	crq	Gut Endoderm	-0.443167	phagocytic_receptor
NimC43	0.752418	32.049	NimC4	Gut Endoderm	-0.478594	phagocytic_receptor
Sr-CI3	0.0164052	1.75131	Sr-CI	Gut Endoderm	-0.290893	phagocytic_receptor
PGRP-LC3	0.0106369	0.963222	PGRP-LC	Gut Endoderm	-0.376374	phagocytic_receptor
drpr4	0.332463	12.2186	drpr	Circular Visceral Mesoderm	-0.582106	phagocytic_receptor
crq4	0.121034	4.66238	crq	Circular Visceral Mesoderm	-0.498882	phagocytic_receptor
NimC44	1.11673	27.9743	NimC4	Circular Visceral Mesoderm	-0.396665	phagocytic_receptor
Sr-CI4	0.0383439	1.28617	Sr-CI	Circular Visceral Mesoderm	-0.248515	phagocytic_receptor
PGRP-LC4	0.00251375	0.482315	PGRP-LC	Circular Visceral Mesoderm	-0.663772	phagocytic_receptor
drpr5	0.448009	25.0958	drpr	Trachea	-0.150468	phagocytic_receptor
crq5	0.277557	14.1762	crq	Trachea	-0.313427	phagocytic_receptor
NimC45	1.91839	48.4674	NimC4	Trachea	-0.216383	phagocytic_receptor
Sr-CI5	0.0748558	2.87356	Sr-CI	Trachea	-0.177987	phagocytic_receptor
PGRP-LC5	0.000332392	0.191571	PGRP-LC	Trachea	-0.740948	phagocytic_receptor
drpr6	0.550032	13.6179	drpr	Yolk	0.230655	phagocytic_receptor
crq6	0.989978	19.1057	crq	Yolk	0.530679	phagocytic_receptor
NimC46	4.79695	51.2195	NimC4	Yolk	0.430964	phagocytic_receptor
Sr-CI6	0.115912	3.25203	Sr-CI	Yolk	-0.0986823	phagocytic_receptor
PGRP-LC6	0.100228	2.84553	PGRP-LC	Yolk	2.5	phagocytic_receptor
drpr7	0.671324	14.2857	drpr	Ant And Post Gut Primordium	0.68376	phagocytic_receptor
crq7	0.239725	5.58036	crq	Ant And Post Gut Primordium	-0.358252	phagocytic_receptor
NimC47	2.15697	38.6161	NimC4	Ant And Post Gut Primordium	-0.16273	phagocytic_receptor
Sr-CI7	0.123984	2.90179	Sr-CI	Ant And Post Gut Primordium	-0.08309	phagocytic_receptor
PGRP-LC7	0.0378761	1.11607	PGRP-LC	Ant And Post Gut Primordium	0.587351	phagocytic_receptor
drpr8	0.420518	16.7048	drpr	Sensory Neurons	-0.253165	phagocytic_receptor
crq8	0.19583	8.92449	crq	Sensory Neurons	-0.410261	phagocytic_receptor
NimC48	1.41964	33.8673	NimC4	Sensory Neurons	-0.328545	phagocytic_receptor
Sr-CI8	0.0786856	2.28833	Sr-CI	Sensory Neurons	-0.17059	phagocytic_receptor
PGRP-LC8	0.00840791	0.457666	PGRP-LC	Sensory Neurons	-0.455236	phagocytic_receptor
drpr9	0.555573	36.631	drpr	Fat Body	0.251357	phagocytic_receptor
crq9	0.17527	19.5187	crq	Fat Body	-0.434621	phagocytic_receptor
NimC49	3.80406	69.7861	NimC4	Fat Body	0.207678	phagocytic_receptor
Sr-CI9	0.0103974	1.87166	Sr-CI	Fat Body	-0.302498	phagocytic_receptor
PGRP-LC9	0.00340118	0.802139	PGRP-LC	Fat Body	-0.632374	phagocytic_receptor
drpr10	0.400517	14.8036	drpr	Amnioserosa	-0.327882	phagocytic_receptor
crq10	0.40464	14.5015	crq	Amnioserosa	-0.162854	phagocytic_receptor
NimC410	2.95996	50.4532	NimC4	Amnioserosa	0.017852	phagocytic_receptor
Sr-CI10	0.0391461	1.20846	Sr-CI	Amnioserosa	-0.246966	phagocytic_receptor
PGRP-LC10	0.00650471	0.60423	PGRP-LC	Amnioserosa	-0.522571	phagocytic_receptor
drpr11	1.21989	31.8	drpr	Plasmatocytes	2.5	phagocytic_receptor
crq11	3.12845	37.2	crq	Plasmatocytes	2.5	phagocytic_receptor
NimC411	23.5518	71.4	NimC4	Plasmatocytes	2.5	phagocytic_receptor
Sr-CI11	2.6401	30.4	Sr-CI	Plasmatocytes	2.5	phagocytic_receptor
PGRP-LC11	0.0993742	8.8	PGRP-LC	Plasmatocytes	2.5	phagocytic_receptor
drpr12	0.462228	8.83392	drpr	Pharyngeal Muscle	-0.0973495	phagocytic_receptor
crq12	0.221461	3.88693	crq	Pharyngeal Muscle	-0.379892	phagocytic_receptor
NimC412	2.90809	38.1625	NimC4	Pharyngeal Muscle	0.00618738	phagocytic_receptor
Sr-CI12	0.0954925	1.76678	Sr-CI	Pharyngeal Muscle	-0.138125	phagocytic_receptor
PGRP-LC12	0.0471921	1.06007	PGRP-LC	Pharyngeal Muscle	0.916951	phagocytic_receptor
drpr13	1.0984	42.2414	drpr	Glia	2.27918	phagocytic_receptor
crq13	0.20865	15.5172	crq	Glia	-0.395071	phagocytic_receptor
NimC413	4.22721	64.2241	NimC4	Glia	0.302838	phagocytic_receptor
Sr-CI13	0.0283533	3.01724	Sr-CI	Glia	-0.267814	phagocytic_receptor
PGRP-LC13	0	0	PGRP-LC	Glia	-0.752708	phagocytic_receptor
drpr14	0.624363	24.6512	drpr	Hindgut	0.508331	phagocytic_receptor
crq14	0.344816	17.2093	crq	Hindgut	-0.233735	phagocytic_receptor
NimC414	1.76831	43.2558	NimC4	Hindgut	-0.250133	phagocytic_receptor
Sr-CI14	0.00753347	0.465116	Sr-CI	Hindgut	-0.30803	phagocytic_receptor
PGRP-LC14	0.0255173	0.930233	PGRP-LC	Hindgut	0.150096	phagocytic_receptor
drpr15	0.317165	10	drpr	Germ Cells	-0.639256	phagocytic_receptor
crq15	0.679466	19.1304	crq	Germ Cells	0.162772	phagocytic_receptor
NimC415	1.36706	27.8261	NimC4	Germ Cells	-0.340369	phagocytic_receptor
Sr-CI15	0.0632708	1.73913	Sr-CI	Germ Cells	-0.200365	phagocytic_receptor
PGRP-LC15	0.0241815	0.434783	PGRP-LC	Germ Cells	0.102833	phagocytic_receptor
drpr16	0.267404	7.03125	drpr	Apodemes	-0.825146	phagocytic_receptor
crq16	0.494373	10.1562	crq	Apodemes	-0.0565346	phagocytic_receptor
NimC416	3.23126	42.1875	NimC4	Apodemes	0.0788631	phagocytic_receptor
Sr-CI16	0.097728	1.5625	Sr-CI	Apodemes	-0.133806	phagocytic_receptor
PGRP-LC16	0	0	PGRP-LC	Apodemes	-0.752708	phagocytic_receptor
drpr17	0.260556	12.7119	drpr	Longitudinal Visceral Mesoderm	-0.850727	phagocytic_receptor
crq17	0.275909	10.1695	crq	Longitudinal Visceral Mesoderm	-0.31538	phagocytic_receptor
NimC417	2.19071	37.2881	NimC4	Longitudinal Visceral Mesoderm	-0.155143	phagocytic_receptor
Sr-CI17	0.0885318	3.38983	Sr-CI	Longitudinal Visceral Mesoderm	-0.15157	phagocytic_receptor
PGRP-LC17	0.0245426	0.847458	PGRP-LC	Longitudinal Visceral Mesoderm	0.115612	phagocytic_receptor
drpr18	0.447678	21.0526	drpr	Salivary Gland	-0.151702	phagocytic_receptor
crq18	0.124534	9.64912	crq	Salivary Gland	-0.494735	phagocytic_receptor
NimC418	1.25804	34.2105	NimC4	Salivary Gland	-0.364887	phagocytic_receptor
Sr-CI18	0.0297856	2.63158	Sr-CI	Salivary Gland	-0.265047	phagocytic_receptor
PGRP-LC18	0.0140445	1.75439	PGRP-LC	Salivary Gland	-0.255814	phagocytic_receptor
drpr19	0.436836	16.0714	drpr	Glia Midline	-0.192204	phagocytic_receptor
crq19	0.355778	17.8571	crq	Glia Midline	-0.220748	phagocytic_receptor
NimC419	1.99809	41.9643	NimC4	Glia Midline	-0.19846	phagocytic_receptor
Sr-CI19	0.108391	3.57143	Sr-CI	Glia Midline	-0.11321	phagocytic_receptor
PGRP-LC19	0.0119647	1.78571	PGRP-LC	Glia Midline	-0.329395	phagocytic_receptor
drpr20	0.236065	8.65385	drpr	Unknown (CNS)	-0.942218	phagocytic_receptor
crq20	0.414679	8.65385	crq	Unknown (CNS)	-0.150959	phagocytic_receptor
NimC420	1.71192	32.6923	NimC4	Unknown (CNS)	-0.262816	phagocytic_receptor
Sr-CI20	0.19096	4.80769	Sr-CI	Unknown (CNS)	0.0462844	phagocytic_receptor
PGRP-LC20	0	0	PGRP-LC	Unknown (CNS)	-0.752708	phagocytic_receptor
drpr21	0.299504	15.5556	drpr	Hindgut Muscle	-0.70523	phagocytic_receptor
crq21	0.21993	6.66667	crq	Hindgut Muscle	-0.381706	phagocytic_receptor
NimC421	1.07507	33.3333	NimC4	Hindgut Muscle	-0.406035	phagocytic_receptor
Sr-CI21	0	0	Sr-CI	Hindgut Muscle	-0.322582	phagocytic_receptor
PGRP-LC21	0.0489261	1.11111	PGRP-LC	Hindgut Muscle	0.978299	phagocytic_receptor
drpr22	0.277908	10.1449	drpr	Crystal Cells	-0.785908	phagocytic_receptor
crq22	3.41302	30.4348	crq	Crystal Cells	2.5	phagocytic_receptor
NimC422	1.37013	23.1884	NimC4	Crystal Cells	-0.33968	phagocytic_receptor
Sr-CI22	0	0	Sr-CI	Crystal Cells	-0.322582	phagocytic_receptor
PGRP-LC22	0	0	PGRP-LC	Crystal Cells	-0.752708	phagocytic_receptor
drpr23	1.067	20.5128	drpr	Malpighian Tubules	2.16186	phagocytic_receptor
crq23	0.197392	5.12821	crq	Malpighian Tubules	-0.40841	phagocytic_receptor
NimC423	1.94295	33.3333	NimC4	Malpighian Tubules	-0.21086	phagocytic_receptor
Sr-CI23	0	0	Sr-CI	Malpighian Tubules	-0.322582	phagocytic_receptor
PGRP-LC23	0	0	PGRP-LC	Malpighian Tubules	-0.752708	phagocytic_receptor
drpr24	0.291707	45.8333	drpr	Posterior Midgut Primordium	-0.734357	phagocytic_receptor
crq24	0.330024	45.8333	crq	Posterior Midgut Primordium	-0.251262	phagocytic_receptor
NimC424	0.275302	37.5	NimC4	Posterior Midgut Primordium	-0.585891	phagocytic_receptor
Sr-CI24	0.0659246	12.5	Sr-CI	Posterior Midgut Primordium	-0.195239	phagocytic_receptor
PGRP-LC24	0	0	PGRP-LC	Posterior Midgut Primordium	-0.752708	phagocytic_receptor
NimB1	0.00249862	0.0647668	NimB1	Epidermis	0.704596	Thioester-containing
NimB3	0.0192255	0.505181	NimB3	Epidermis	-0.121786	Thioester-containing
NimB4	0.00226918	0.103627	NimB4	Epidermis	-0.31475	Thioester-containing
NimB5	0	0	NimB5	Epidermis	-0.424752	Thioester-containing
NimB11	0.00191117	0.0608828	NimB1	CNS	0.422613	Thioester-containing
NimB31	0.0134839	0.456621	NimB3	CNS	-0.165218	Thioester-containing
NimB41	0.00142572	0.0913242	NimB4	CNS	-0.331232	Thioester-containing
NimB51	0.00108199	0.0608828	NimB5	CNS	-0.327344	Thioester-containing
NimB12	0.000435605	0.0677048	NimB1	Somatic Muscle	-0.285672	Thioester-containing
NimB32	0.00587528	0.440081	NimB3	Somatic Muscle	-0.222773	Thioester-containing
NimB42	0.00332272	0.236967	NimB4	Somatic Muscle	-0.294163	Thioester-containing
NimB52	0.00144313	0.101557	NimB5	Somatic Muscle	-0.294832	Thioester-containing
NimB13	0.000674366	0.175131	NimB1	Gut Endoderm	-0.171064	Thioester-containing
NimB33	0.0112852	0.437828	NimB3	Gut Endoderm	-0.18185	Thioester-containing
NimB43	0.000656206	0.175131	NimB4	Gut Endoderm	-0.346269	Thioester-containing
NimB53	0.000842291	0.175131	NimB5	Gut Endoderm	-0.348923	Thioester-containing
NimB14	0	0	NimB1	Circular Visceral Mesoderm	-0.494767	Thioester-containing
NimB34	0.0106187	0.321543	NimB3	Circular Visceral Mesoderm	-0.186892	Thioester-containing
NimB44	0	0	NimB4	Circular Visceral Mesoderm	-0.359092	Thioester-containing
NimB54	0	0	NimB5	Circular Visceral Mesoderm	-0.424752	Thioester-containing
NimB15	0	0	NimB1	Trachea	-0.494767	Thioester-containing
NimB35	0	0	NimB3	Trachea	-0.267216	Thioester-containing
NimB45	0.00823607	0.191571	NimB4	Trachea	-0.198153	Thioester-containing
NimB55	0	0	NimB5	Trachea	-0.424752	Thioester-containing
NimB16	0.00251861	0.203252	NimB1	Yolk	0.714194	Thioester-containing
NimB36	0.00113169	0.203252	NimB3	Yolk	-0.258656	Thioester-containing
NimB46	0.000679682	0.203252	NimB4	Yolk	-0.345811	Thioester-containing
NimB56	0	0	NimB5	Yolk	-0.424752	Thioester-containing
NimB17	0.0034774	0.223214	NimB1	Ant And Post Gut Primordium	1.17442	Thioester-containing
NimB37	0.0221735	0.669643	NimB3	Ant And Post Gut Primordium	-0.0994859	Thioester-containing
NimB47	0	0	NimB4	Ant And Post Gut Primordium	-0.359092	Thioester-containing
NimB57	0	0	NimB5	Ant And Post Gut Primordium	-0.424752	Thioester-containing
NimB18	0	0	NimB1	Sensory Neurons	-0.494767	Thioester-containing
NimB38	0.0141255	0.228833	NimB3	Sensory Neurons	-0.160365	Thioester-containing
NimB48	0	0	NimB4	Sensory Neurons	-0.359092	Thioester-containing
NimB58	0	0	NimB5	Sensory Neurons	-0.424752	Thioester-containing
NimB19	0.00742318	1.06952	NimB1	Fat Body	2.5	Thioester-containing
NimB39	0.667301	31.5508	NimB3	Fat Body	2.5	Thioester-containing
NimB49	0.0218246	2.6738	NimB4	Fat Body	0.0673774	Thioester-containing
NimB59	0.00354166	0.802139	NimB5	Fat Body	-0.105909	Thioester-containing
NimB110	0	0	NimB1	Amnioserosa	-0.494767	Thioester-containing
NimB310	0.0267641	0.906344	NimB3	Amnioserosa	-0.0647611	Thioester-containing
NimB410	0.00615974	0.60423	NimB4	Amnioserosa	-0.238726	Thioester-containing
NimB510	0.0271065	0.60423	NimB5	Amnioserosa	2.01555	Thioester-containing
NimB111	0.00682958	1.6	NimB1	Plasmatocytes	2.5	Thioester-containing
NimB311	0.027992	1.8	NimB3	Plasmatocytes	-0.0554724	Thioester-containing
NimB411	0.0965356	3.8	NimB4	Plasmatocytes	1.52729	Thioester-containing
NimB511	0.0326845	1.6	NimB5	Plasmatocytes	2.5	Thioester-containing
NimB112	0	0	NimB1	Pharyngeal Muscle	-0.494767	Thioester-containing
NimB312	0	0	NimB3	Pharyngeal Muscle	-0.267216	Thioester-containing
NimB412	0	0	NimB4	Pharyngeal Muscle	-0.359092	Thioester-containing
NimB512	0.0117551	0.353357	NimB5	Pharyngeal Muscle	0.633513	Thioester-containing
NimB113	0	0	NimB1	Glia	-0.494767	Thioester-containing
NimB313	0	0	NimB3	Glia	-0.267216	Thioester-containing
NimB413	0.0068234	0.431034	NimB4	Glia	-0.225757	Thioester-containing
NimB513	0	0	NimB5	Glia	-0.424752	Thioester-containing
NimB114	0	0	NimB1	Hindgut	-0.494767	Thioester-containing
NimB314	0.0189072	0.465116	NimB3	Hindgut	-0.124194	Thioester-containing
NimB414	0	0	NimB4	Hindgut	-0.359092	Thioester-containing
NimB514	0	0	NimB5	Hindgut	-0.424752	Thioester-containing
NimB115	0	0	NimB1	Germ Cells	-0.494767	Thioester-containing
NimB315	0	0	NimB3	Germ Cells	-0.267216	Thioester-containing
NimB415	0	0	NimB4	Germ Cells	-0.359092	Thioester-containing
NimB515	0	0	NimB5	Germ Cells	-0.424752	Thioester-containing
NimB116	0	0	NimB1	Apodemes	-0.494767	Thioester-containing
NimB316	0	0	NimB3	Apodemes	-0.267216	Thioester-containing
NimB416	0	0	NimB4	Apodemes	-0.359092	Thioester-containing
NimB516	0.039497	0.78125	NimB5	Apodemes	2.5	Thioester-containing
NimB117	0	0	NimB1	Longitudinal Visceral Mesoderm	-0.494767	Thioester-containing
NimB317	0	0	NimB3	Longitudinal Visceral Mesoderm	-0.267216	Thioester-containing
NimB417	0	0	NimB4	Longitudinal Visceral Mesoderm	-0.359092	Thioester-containing
NimB517	0	0	NimB5	Longitudinal Visceral Mesoderm	-0.424752	Thioester-containing
NimB118	0	0	NimB1	Salivary Gland	-0.494767	Thioester-containing
NimB318	0	0	NimB3	Salivary Gland	-0.267216	Thioester-containing
NimB418	0	0	NimB4	Salivary Gland	-0.359092	Thioester-containing
NimB518	0	0	NimB5	Salivary Gland	-0.424752	Thioester-containing
NimB119	0	0	NimB1	Glia Midline	-0.494767	Thioester-containing
NimB319	0	0	NimB3	Glia Midline	-0.267216	Thioester-containing
NimB419	0	0	NimB4	Glia Midline	-0.359092	Thioester-containing
NimB519	0	0	NimB5	Glia Midline	-0.424752	Thioester-containing
NimB120	0	0	NimB1	Unknown (CNS)	-0.494767	Thioester-containing
NimB320	0.0442494	0.961538	NimB3	Unknown (CNS)	0.0675054	Thioester-containing
NimB420	0.0756819	1.92308	NimB4	Unknown (CNS)	1.11979	Thioester-containing
NimB520	0	0	NimB5	Unknown (CNS)	-0.424752	Thioester-containing
NimB121	0	0	NimB1	Hindgut Muscle	-0.494767	Thioester-containing
NimB321	0	0	NimB3	Hindgut Muscle	-0.267216	Thioester-containing
NimB421	0	0	NimB4	Hindgut Muscle	-0.359092	Thioester-containing
NimB521	0	0	NimB5	Hindgut Muscle	-0.424752	Thioester-containing
NimB122	0	0	NimB1	Crystal Cells	-0.494767	Thioester-containing
NimB322	0	0	NimB3	Crystal Cells	-0.267216	Thioester-containing
NimB422	0	0	NimB4	Crystal Cells	-0.359092	Thioester-containing
NimB522	0	0	NimB5	Crystal Cells	-0.424752	Thioester-containing
NimB123	0	0	NimB1	Malpighian Tubules	-0.494767	Thioester-containing
NimB323	0	0	NimB3	Malpighian Tubules	-0.267216	Thioester-containing
NimB423	0.235798	5.12821	NimB4	Malpighian Tubules	2.5	Thioester-containing
NimB523	0	0	NimB5	Malpighian Tubules	-0.424752	Thioester-containing
NimB124	0	0	NimB1	Posterior Midgut Primordium	-0.494767	Thioester-containing
NimB324	0	0	NimB3	Posterior Midgut Primordium	-0.267216	Thioester-containing
NimB424	0	0	NimB4	Posterior Midgut Primordium	-0.359092	Thioester-containing
NimB524	0	0	NimB5	Posterior Midgut Primordium	-0.424752	Thioester-containing
SCAR	0.499418	20.3368	SCAR	Epidermis	-0.270183	engulfment
Rac1	1.70446	42.8109	Rac1	Epidermis	-0.421898	engulfment
Rac2	1.65204	39.3653	Rac2	Epidermis	-0.279383	engulfment
chic	13.175	94.5207	chic	Epidermis	-0.599057	engulfment
SCAR1	0.700857	31.1416	SCAR	CNS	0.367544	engulfment
Rac11	1.35593	42.8006	Rac1	CNS	-1.25178	engulfment
Rac21	0.907355	26.2709	Rac2	CNS	-0.90254	engulfment
chic1	21.0791	96.9863	chic	CNS	0.765461	engulfment
SCAR2	0.601725	47.3934	SCAR	Somatic Muscle	0.0537078	engulfment
Rac12	2.21643	74.2383	Rac1	Somatic Muscle	0.797165	engulfment
Rac22	5.84711	72.4103	Rac2	Somatic Muscle	2.5	engulfment
chic2	25.3056	98.3751	chic	Somatic Muscle	1.4951	engulfment
SCAR3	0.466755	37.4781	SCAR	Gut Endoderm	-0.373588	engulfment
Rac13	1.72306	61.5587	Rac1	Gut Endoderm	-0.377613	engulfment
Rac23	0.645377	28.8091	Rac2	Gut Endoderm	-1.12176	engulfment
chic3	13.1304	97.8984	chic	Gut Endoderm	-0.606761	engulfment
SCAR4	0.736571	25.8842	SCAR	Circular Visceral Mesoderm	0.480607	engulfment
Rac14	2.29245	49.5177	Rac1	Circular Visceral Mesoderm	0.978179	engulfment
Rac24	3.34963	53.8585	Rac2	Circular Visceral Mesoderm	1.14118	engulfment
chic4	25.1927	97.7492	chic	Circular Visceral Mesoderm	1.47561	engulfment
SCAR5	0.487278	26.6284	SCAR	Trachea	-0.308617	engulfment
Rac15	1.66752	50.3831	Rac1	Trachea	-0.509848	engulfment
Rac25	1.68266	48.2759	Rac2	Trachea	-0.253754	engulfment
chic5	12.003	93.8697	chic	Trachea	-0.801396	engulfment
SCAR6	0.501247	10.5691	SCAR	Yolk	-0.264392	engulfment
Rac16	1.97566	35.7724	Rac1	Yolk	0.223871	engulfment
Rac26	1.86472	30.4878	Rac2	Yolk	-0.10141	engulfment
chic6	14.0964	90.0407	chic	Yolk	-0.439995	engulfment
SCAR7	0.453729	10.4911	SCAR	Ant And Post Gut Primordium	-0.414827	engulfment
Rac17	1.12832	23.2143	Rac1	Ant And Post Gut Primordium	-1.79374	engulfment
Rac27	1.31764	24.1071	Rac2	Ant And Post Gut Primordium	-0.559212	engulfment
chic7	10.6242	87.5	chic	Ant And Post Gut Primordium	-1.03943	engulfment
SCAR8	0.494995	21.7391	SCAR	Sensory Neurons	-0.284183	engulfment
Rac18	1.62847	44.1648	Rac1	Sensory Neurons	-0.602832	engulfment
Rac28	1.26223	32.4943	Rac2	Sensory Neurons	-0.605581	engulfment
chic8	14.2579	95.6522	chic	Sensory Neurons	-0.412113	engulfment
SCAR9	0.665944	48.6631	SCAR	Fat Body	0.257015	engulfment
Rac19	2.54839	73.262	Rac1	Fat Body	1.58759	engulfment
Rac29	1.51793	60.1604	Rac2	Fat Body	-0.391607	engulfment
chic9	16.0932	98.1283	chic	Fat Body	-0.0952878	engulfment
SCAR10	0.497429	19.6375	SCAR	Amnioserosa	-0.276478	engulfment
Rac110	1.79005	44.713	Rac1	Amnioserosa	-0.218099	engulfment
Rac210	2.21977	49.2447	Rac2	Amnioserosa	0.195697	engulfment
chic10	20.2155	99.0937	chic	Amnioserosa	0.616376	engulfment
SCAR11	1.97985	40.4	SCAR	Plasmatocytes	2.5	engulfment
Rac111	2.89121	50.8	Rac1	Plasmatocytes	2.40388	engulfment
Rac211	4.24071	54.2	Rac2	Plasmatocytes	1.88684	engulfment
chic11	35.5418	96.2	chic	Plasmatocytes	2.5	engulfment
SCAR12	0.410933	8.83392	SCAR	Pharyngeal Muscle	-0.550311	engulfment
Rac112	1.81783	27.2085	Rac1	Pharyngeal Muscle	-0.151942	engulfment
Rac212	1.90981	28.2686	Rac2	Pharyngeal Muscle	-0.0636776	engulfment
chic12	15.7339	90.8127	chic	Pharyngeal Muscle	-0.157317	engulfment
SCAR13	0.641138	34.0517	SCAR	Glia	0.178482	engulfment
Rac113	1.71369	56.0345	Rac1	Glia	-0.399919	engulfment
Rac213	3.66345	62.069	Rac2	Glia	1.40378	engulfment
chic13	19.9155	95.6897	chic	Glia	0.564578	engulfment
SCAR14	0.396072	19.0698	SCAR	Hindgut	-0.597359	engulfment
Rac114	1.6504	44.6512	Rac1	Hindgut	-0.550619	engulfment
Rac214	1.55364	45.1163	Rac2	Hindgut	-0.361721	engulfment
chic14	9.75758	92.5581	chic	Hindgut	-1.18903	engulfment
SCAR15	0.546358	16.087	SCAR	Germ Cells	-0.121577	engulfment
Rac115	1.60585	35.2174	Rac1	Germ Cells	-0.656689	engulfment
Rac215	1.18408	29.5652	Rac2	Germ Cells	-0.670978	engulfment
chic15	14.8734	96.5217	chic	Germ Cells	-0.305855	engulfment
SCAR16	0.385991	7.03125	SCAR	Apodemes	-0.629275	engulfment
Rac116	1.27663	21.0938	Rac1	Apodemes	-1.44059	engulfment
Rac216	1.74137	29.6875	Rac2	Apodemes	-0.204626	engulfment
chic16	14.1682	92.1875	chic	Apodemes	-0.427608	engulfment
SCAR17	0.562871	17.7966	SCAR	Longitudinal Visceral Mesoderm	-0.0692994	engulfment
Rac117	2.15984	44.9153	Rac1	Longitudinal Visceral Mesoderm	0.662412	engulfment
Rac217	1.78692	38.1356	Rac2	Longitudinal Visceral Mesoderm	-0.166512	engulfment
chic17	22.4315	94.9153	chic	Longitudinal Visceral Mesoderm	0.998932	engulfment
SCAR18	0.522469	27.193	SCAR	Salivary Gland	-0.197206	engulfment
Rac118	1.68759	50	Rac1	Salivary Gland	-0.462052	engulfment
Rac218	2.053	45.614	Rac2	Salivary Gland	0.0561448	engulfment
chic18	14.067	98.2456	chic	Salivary Gland	-0.44507	engulfment
SCAR19	0.66818	28.5714	SCAR	Glia Midline	0.264093	engulfment
Rac119	2.18597	49.1071	Rac1	Glia Midline	0.724621	engulfment
Rac219	1.98803	45.5357	Rac2	Glia Midline	0.00177829	engulfment
chic19	11.9223	91.9643	chic	Glia Midline	-0.815333	engulfment
SCAR20	0.456055	17.3077	SCAR	Unknown (CNS)	-0.407461	engulfment
Rac120	2.31143	42.3077	Rac1	Unknown (CNS)	1.02335	engulfment
Rac220	0.77091	18.2692	Rac2	Unknown (CNS)	-1.01672	engulfment
chic20	12.5803	95.1923	chic	Unknown (CNS)	-0.701735	engulfment
SCAR21	0.775982	42.2222	SCAR	Hindgut Muscle	0.605376	engulfment
Rac121	2.4593	64.4444	Rac1	Hindgut Muscle	1.37545	engulfment
Rac221	1.99661	55.5556	Rac2	Hindgut Muscle	0.00895615	engulfment
chic21	17.6585	96.6667	chic	Hindgut Muscle	0.174951	engulfment
SCAR22	0.470363	14.4928	SCAR	Crystal Cells	-0.362166	engulfment
Rac122	1.64787	33.3333	Rac1	Crystal Cells	-0.556633	engulfment
Rac222	1.63796	31.8841	Rac2	Crystal Cells	-0.291165	engulfment
chic22	14.4736	97.1014	chic	Crystal Cells	-0.374889	engulfment
SCAR23	0.215894	7.69231	SCAR	Malpighian Tubules	-1.16778	engulfment
Rac123	1.53735	30.7692	Rac1	Malpighian Tubules	-0.819791	engulfment
Rac223	2.43318	35.8974	Rac2	Malpighian Tubules	0.374281	engulfment
chic23	12.3026	89.7436	chic	Malpighian Tubules	-0.749675	engulfment
SCAR24	0.48091	50	SCAR	Posterior Midgut Primordium	-0.328774	engulfment
Rac124	2.06539	83.3333	Rac1	Posterior Midgut Primordium	0.437522	engulfment
Rac224	0.421512	29.1667	Rac2	Posterior Midgut Primordium	-1.3091	engulfment
chic24	15.529	100	chic	Posterior Midgut Primordium	-0.192676	engulfment
Rab5	1.27237	35.5699	Rab5	Epidermis	-0.334366	rabs
Rab7	1.38434	38.8731	Rab7	Epidermis	-0.0439914	rabs
Lamp1	2.83936	54.8964	Lamp1	Epidermis	-0.233713	rabs
Rab51	0.948871	32.8158	Rab5	CNS	-0.819821	rabs
Rab71	1.21091	42.2222	Rab7	CNS	-0.436679	rabs
Lamp11	2.37076	58.3257	Lamp1	CNS	-0.896949	rabs
Rab52	0.988517	57.6845	Rab5	Somatic Muscle	-0.760326	rabs
Rab72	1.12179	63.4394	Rab7	Somatic Muscle	-0.638446	rabs
Lamp12	2.39354	79.7224	Lamp1	Somatic Muscle	-0.864712	rabs
Rab53	1.36582	58.4939	Rab5	Gut Endoderm	-0.194128	rabs
Rab73	1.13238	55.3415	Rab7	Gut Endoderm	-0.614473	rabs
Lamp13	2.86109	70.1401	Lamp1	Gut Endoderm	-0.20296	rabs
Rab54	1.34665	34.4051	Rab5	Circular Visceral Mesoderm	-0.222896	rabs
Rab74	1.18157	35.0482	Rab7	Circular Visceral Mesoderm	-0.503102	rabs
Lamp14	2.33776	50.6431	Lamp1	Circular Visceral Mesoderm	-0.943661	rabs
Rab55	1.29	42.5287	Rab5	Trachea	-0.307914	rabs
Rab75	1.37708	48.0843	Rab7	Trachea	-0.0604246	rabs
Lamp15	3.18034	63.6015	Lamp1	Trachea	0.248892	rabs
Rab56	1.52933	27.8455	Rab5	Yolk	0.0512303	rabs
Rab76	1.47718	27.2358	Rab7	Yolk	0.166221	rabs
Lamp16	4.46205	57.5203	Lamp1	Yolk	2.06297	rabs
Rab57	0.901562	20.3125	Rab5	Ant And Post Gut Primordium	-0.890814	rabs
Rab77	0.825097	18.9732	Rab7	Ant And Post Gut Primordium	-1.31022	rabs
Lamp17	3.16958	49.7768	Lamp1	Ant And Post Gut Primordium	0.233667	rabs
Rab58	0.989809	33.8673	Rab5	Sensory Neurons	-0.758387	rabs
Rab78	1.38209	40.5034	Rab7	Sensory Neurons	-0.0490868	rabs
Lamp18	2.38966	54.9199	Lamp1	Sensory Neurons	-0.870197	rabs
Rab59	1.72411	68.4492	Rab5	Fat Body	0.343532	rabs
Rab79	1.31967	65.2406	Rab7	Fat Body	-0.190412	rabs
Lamp19	3.08217	79.1444	Lamp1	Fat Body	0.109943	rabs
Rab510	1.80128	46.5257	Rab5	Amnioserosa	0.459334	rabs
Rab710	1.41909	41.6918	Rab7	Amnioserosa	0.0346897	rabs
Lamp110	2.61016	53.7764	Lamp1	Amnioserosa	-0.55811	rabs
Rab511	4.00939	50.8	Rab5	Plasmatocytes	2.5	rabs
Rab711	2.91651	51.2	Rab7	Plasmatocytes	2.5	rabs
Lamp111	4.31732	58	Lamp1	Plasmatocytes	1.85813	rabs
Rab512	1.21193	20.4947	Rab5	Pharyngeal Muscle	-0.425063	rabs
Rab712	1.1001	18.7279	Rab7	Pharyngeal Muscle	-0.687557	rabs
Lamp112	2.7978	39.2226	Lamp1	Pharyngeal Muscle	-0.292535	rabs
Rab513	2.60014	55.1724	Rab5	Glia	1.65813	rabs
Rab713	2.3345	62.5	Rab7	Glia	2.10735	rabs
Lamp113	2.4434	61.6379	Lamp1	Glia	-0.794135	rabs
Rab514	1.27155	39.0698	Rab5	Hindgut	-0.335604	rabs
Rab714	1.20454	39.5349	Rab7	Hindgut	-0.451092	rabs
Lamp114	2.41495	53.9535	Lamp1	Hindgut	-0.834398	rabs
Rab515	1.2817	33.4783	Rab5	Germ Cells	-0.32036	rabs
Rab715	1.16895	26.9565	Rab7	Germ Cells	-0.531684	rabs
Lamp115	2.96027	51.7391	Lamp1	Germ Cells	-0.0625772	rabs
Rab516	1.02425	17.9688	Rab5	Apodemes	-0.706711	rabs
Rab716	1.10018	23.4375	Rab7	Apodemes	-0.687389	rabs
Lamp116	3.06318	47.6562	Lamp1	Apodemes	0.0830645	rabs
Rab517	1.60758	34.7458	Rab5	Longitudinal Visceral Mesoderm	0.16866	rabs
Rab717	1.92177	39.8305	Rab7	Longitudinal Visceral Mesoderm	1.17284	rabs
Lamp117	2.9677	54.2373	Lamp1	Longitudinal Visceral Mesoderm	-0.0520727	rabs
Rab518	1.26638	42.9825	Rab5	Salivary Gland	-0.343359	rabs
Rab718	1.39446	49.1228	Rab7	Salivary Gland	-0.0210791	rabs
Lamp118	2.80994	64.9123	Lamp1	Salivary Gland	-0.27536	rabs
Rab519	1.03774	32.1429	Rab5	Glia Midline	-0.686462	rabs
Rab719	1.55891	44.6429	Rab7	Glia Midline	0.351273	rabs
Lamp119	3.88905	66.0714	Lamp1	Glia Midline	1.25197	rabs
Rab520	1.51983	38.4615	Rab5	Unknown (CNS)	0.0369776	rabs
Rab720	1.42355	34.6154	Rab7	Unknown (CNS)	0.0447937	rabs
Lamp120	2.48602	51.9231	Lamp1	Unknown (CNS)	-0.733809	rabs
Rab521	1.55539	56.6667	Rab5	Hindgut Muscle	0.0903371	rabs
Rab721	0.940854	50	Rab7	Hindgut Muscle	-1.04813	rabs
Lamp121	2.53068	72.2222	Lamp1	Hindgut Muscle	-0.670605	rabs
Rab522	1.78717	33.3333	Rab5	Crystal Cells	0.438159	rabs
Rab722	1.60845	33.3333	Rab7	Crystal Cells	0.463442	rabs
Lamp122	4.87265	59.4203	Lamp1	Crystal Cells	2.5	rabs
Rab523	0.848988	23.0769	Rab5	Malpighian Tubules	-0.969709	rabs
Rab723	1.08755	28.2051	Rab7	Malpighian Tubules	-0.715983	rabs
Lamp123	2.32246	43.5897	Lamp1	Malpighian Tubules	-0.965303	rabs
Rab524	2.19933	95.8333	Rab5	Posterior Midgut Primordium	1.05666	rabs
Rab724	1.50272	79.1667	Rab7	Posterior Midgut Primordium	0.22403	rabs
Lamp124	3.5403	95.8333	Lamp1	Posterior Midgut Primordium	0.758365	rabs
cathD	1.43369	37.215	cathD	Epidermis	0.158315	cathepsin
CtsB1	3.55286	60.7254	CtsB1	Epidermis	0.119262	cathepsin
cathD1	1.67761	47.1537	cathD	CNS	1.01559	cathepsin
CtsB11	3.47491	65.5099	CtsB1	CNS	0.0495471	cathepsin
cathD2	1.41748	61.239	cathD	Somatic Muscle	0.101347	cathepsin
CtsB12	2.05624	71.7671	CtsB1	Somatic Muscle	-1.21911	cathepsin
cathD3	1.05431	51.2259	cathD	Gut Endoderm	-1.17505	cathepsin
CtsB13	2.67759	70.5779	CtsB1	Gut Endoderm	-0.66346	cathepsin
cathD4	1.05267	31.3505	cathD	Circular Visceral Mesoderm	-1.18082	cathepsin
CtsB14	2.31137	50.6431	CtsB1	Circular Visceral Mesoderm	-0.990954	cathepsin
cathD5	1.5803	48.4674	cathD	Trachea	0.673588	cathepsin
CtsB15	3.48854	70.3065	CtsB1	Trachea	0.0617391	cathepsin
cathD6	1.99391	34.9593	cathD	Yolk	2.12725	cathepsin
CtsB16	4.75438	57.9268	CtsB1	Yolk	1.19372	cathepsin
cathD7	1.53638	31.4732	cathD	Ant And Post Gut Primordium	0.519228	cathepsin
CtsB17	3.33035	51.5625	CtsB1	Ant And Post Gut Primordium	-0.0797277	cathepsin
cathD8	1.10426	34.7826	cathD	Sensory Neurons	-0.999473	cathepsin
CtsB18	2.99532	61.7849	CtsB1	Sensory Neurons	-0.379328	cathepsin
cathD9	0.967083	53.2086	cathD	Fat Body	-1.4816	cathepsin
CtsB19	2.0618	74.8663	CtsB1	Fat Body	-1.21414	cathepsin
cathD10	1.52157	41.994	cathD	Amnioserosa	0.467184	cathepsin
CtsB110	5.21253	70.6949	CtsB1	Amnioserosa	1.60343	cathepsin
cathD11	1.72398	42.6	cathD	Plasmatocytes	1.17856	cathepsin
CtsB111	5.40741	63.8	CtsB1	Plasmatocytes	1.77771	cathepsin
cathD12	1.66745	25.7951	cathD	Pharyngeal Muscle	0.979879	cathepsin
CtsB112	2.98918	39.2226	CtsB1	Pharyngeal Muscle	-0.384819	cathepsin
cathD13	1.58875	53.0172	cathD	Glia	0.703296	cathepsin
CtsB113	4.32465	70.6897	CtsB1	Glia	0.80944	cathepsin
cathD14	1.46696	43.2558	cathD	Hindgut	0.27524	cathepsin
CtsB114	2.97115	63.2558	CtsB1	Hindgut	-0.400939	cathepsin
cathD15	1.66196	39.1304	cathD	Germ Cells	0.960586	cathepsin
CtsB115	2.84994	52.1739	CtsB1	Germ Cells	-0.509336	cathepsin
cathD16	1.37654	26.5625	cathD	Apodemes	-0.0425502	cathepsin
CtsB116	3.22415	46.0938	CtsB1	Apodemes	-0.174693	cathepsin
cathD17	1.29367	30.5085	cathD	Longitudinal Visceral Mesoderm	-0.333798	cathepsin
CtsB117	3.34878	55.0847	CtsB1	Longitudinal Visceral Mesoderm	-0.0632399	cathepsin
cathD18	1.10471	35.9649	cathD	Salivary Gland	-0.997903	cathepsin
CtsB118	3.65327	66.6667	CtsB1	Salivary Gland	0.209046	cathepsin
cathD19	1.32843	38.3929	cathD	Glia Midline	-0.211624	cathepsin
CtsB119	3.44474	61.6071	CtsB1	Glia Midline	0.0225708	cathepsin
cathD20	1.64886	32.6923	cathD	Unknown (CNS)	0.914554	cathepsin
CtsB120	2.21942	41.3462	CtsB1	Unknown (CNS)	-1.07318	cathepsin
cathD21	0.960553	51.1111	cathD	Hindgut Muscle	-1.50455	cathepsin
CtsB121	3.13766	76.6667	CtsB1	Hindgut Muscle	-0.252038	cathepsin
cathD22	1.50035	31.8841	cathD	Crystal Cells	0.392589	cathepsin
CtsB122	2.77217	46.3768	CtsB1	Crystal Cells	-0.578883	cathepsin
cathD23	0.997756	15.3846	cathD	Malpighian Tubules	-1.3738	cathepsin
CtsB123	2.49966	48.7179	CtsB1	Malpighian Tubules	-0.822575	cathepsin
cathD24	1.05687	62.5	cathD	Posterior Midgut Primordium	-1.16603	cathepsin
CtsB124	6.72946	100	CtsB1	Posterior Midgut Primordium	2.5	cathepsin
Ilp4	1.48287	34.6244	Ilp4	Epidermis	-0.414356	insulin
Ilp6	0.147332	4.28756	Ilp6	Epidermis	-0.623104	insulin
Ilp41	1.39241	39.3303	Ilp4	CNS	-0.489024	insulin
Ilp61	0.107968	3.71385	Ilp6	CNS	-0.746726	insulin
Ilp42	3.89636	75.3555	Ilp4	Somatic Muscle	1.57794	insulin
Ilp62	0.33453	20.9885	Ilp6	Somatic Muscle	-0.035209	insulin
Ilp43	1.62918	47.1979	Ilp4	Gut Endoderm	-0.293573	insulin
Ilp63	0.295344	24.0806	Ilp6	Gut Endoderm	-0.158273	insulin
Ilp44	2.62287	50.6431	Ilp4	Circular Visceral Mesoderm	0.526694	insulin
Ilp64	0.320824	11.8971	Ilp6	Circular Visceral Mesoderm	-0.0782522	insulin
Ilp45	1.18919	32.7586	Ilp4	Trachea	-0.656779	insulin
Ilp65	0.0657306	4.40613	Ilp6	Trachea	-0.879372	insulin
Ilp46	2.06631	34.7561	Ilp4	Yolk	0.0672681	insulin
Ilp66	1.39848	19.1057	Ilp6	Yolk	2.5	insulin
Ilp47	1.78566	34.1518	Ilp4	Ant And Post Gut Primordium	-0.164406	insulin
Ilp67	0.596451	13.3929	Ilp6	Ant And Post Gut Primordium	0.78735	insulin
Ilp48	1.47688	37.0709	Ilp4	Sensory Neurons	-0.419301	insulin
Ilp68	0.107518	2.746	Ilp6	Sensory Neurons	-0.74814	insulin
Ilp49	1.92967	66.0428	Ilp4	Fat Body	-0.0455314	insulin
Ilp69	0.733918	39.5722	Ilp6	Fat Body	1.21906	insulin
Ilp410	1.42482	39.8792	Ilp4	Amnioserosa	-0.462275	insulin
Ilp610	0.163689	5.74018	Ilp6	Amnioserosa	-0.571734	insulin
Ilp411	5.76299	61.8	Ilp4	Plasmatocytes	2.5	insulin
Ilp611	0.435209	17	Ilp6	Plasmatocytes	0.28097	insulin
Ilp412	2.04026	30.0353	Ilp4	Pharyngeal Muscle	0.0457618	insulin
Ilp612	0.177696	3.53357	Ilp6	Pharyngeal Muscle	-0.527746	insulin
Ilp413	1.16602	34.0517	Ilp4	Glia	-0.675907	insulin
Ilp613	0.209815	7.75862	Ilp6	Glia	-0.426877	insulin
Ilp414	1.19324	33.4884	Ilp4	Hindgut	-0.653439	insulin
Ilp614	0.235889	5.5814	Ilp6	Hindgut	-0.34499	insulin
Ilp415	1.38737	26.5217	Ilp4	Germ Cells	-0.493188	insulin
Ilp615	0.159815	5.21739	Ilp6	Germ Cells	-0.583902	insulin
Ilp416	1.66841	30.4688	Ilp4	Apodemes	-0.26119	insulin
Ilp616	0.190886	1.5625	Ilp6	Apodemes	-0.486322	insulin
Ilp417	1.32887	31.3559	Ilp4	Longitudinal Visceral Mesoderm	-0.541479	insulin
Ilp617	0.909662	22.8814	Ilp6	Longitudinal Visceral Mesoderm	1.77099	insulin
Ilp418	1.36406	38.5965	Ilp4	Salivary Gland	-0.512432	insulin
Ilp618	0.314652	14.0351	Ilp6	Salivary Gland	-0.0976373	insulin
Ilp419	1.20953	31.25	Ilp4	Glia Midline	-0.63999	insulin
Ilp619	0.127127	5.35714	Ilp6	Glia Midline	-0.686556	insulin
Ilp420	1.73758	30.7692	Ilp4	Unknown (CNS)	-0.204096	insulin
Ilp620	0.282264	4.80769	Ilp6	Unknown (CNS)	-0.19935	insulin
Ilp421	1.564	46.6667	Ilp4	Hindgut Muscle	-0.347378	insulin
Ilp621	0.202546	11.1111	Ilp6	Hindgut Muscle	-0.449704	insulin
Ilp422	5.30068	59.4203	Ilp4	Crystal Cells	2.5	insulin
Ilp622	0.835138	20.2899	Ilp6	Crystal Cells	1.53695	insulin
Ilp423	1.61439	33.3333	Ilp4	Malpighian Tubules	-0.305783	insulin
Ilp623	0.208015	5.12821	Ilp6	Malpighian Tubules	-0.432527	insulin
Ilp424	1.38698	75	Ilp4	Posterior Midgut Primordium	-0.493512	insulin
Ilp624	0.0830373	16.6667	Ilp6	Posterior Midgut Primordium	-0.82502	insulin
Drs	0.00512904	0.142487	Drs	Epidermis	0.164588	antimicrobial
Dro	0	0	Dro	Epidermis	-0.284172	antimicrobial
DptA	0.00146002	0.0259067	DptA	Epidermis	-0.0860025	antimicrobial
DptB	0	0	DptB	Epidermis	-0.283349	antimicrobial
CecA1	0.000435554	0.0129534	CecA1	Epidermis	-0.159453	antimicrobial
CecA2	0	0	CecA2	Epidermis	-0.2	antimicrobial
Def	0.00556344	0.297927	Def	Epidermis	1.23055	antimicrobial
Mtk	0.00205877	0.0518135	Mtk	Epidermis	-0.0401366	antimicrobial
BomS4	0.00099688	0.0259067	BomS4	Epidermis	0.778899	antimicrobial
BomBc2	0	0	BomBc2	Epidermis	-0.281763	antimicrobial
BomT1	0.000650923	0.0129534	BomT1	Epidermis	-0.0681276	antimicrobial
BomS3	0.00338987	0.0518135	BomS3	Epidermis	-0.0870745	antimicrobial
BomBc1	0	0	BomBc1	Epidermis	-0.244969	antimicrobial
BomS2	0.00641658	0.168394	BomS2	Epidermis	0.40457	antimicrobial
BomT3	0.00054748	0.0129534	BomT3	Epidermis	1.59717	antimicrobial
BomBc3	0.000381093	0.0129534	BomBc3	Epidermis	-0.0914387	antimicrobial
BomS6	0	0	BomS6	Epidermis	-0.2	antimicrobial
BomS1	0.00360021	0.129534	BomS1	Epidermis	-0.260042	antimicrobial
BomT2	0	0	BomT2	Epidermis	NA	antimicrobial
BomS5	0.00201022	0.0518135	BomS5	Epidermis	-0.0394979	antimicrobial
Drs1	0.00418346	0.182648	Drs	CNS	0.0658771	antimicrobial
Dro1	0.000303625	0.0304414	Dro	CNS	1.76681	antimicrobial
DptA1	0.00283551	0.0608828	DptA	CNS	0.18821	antimicrobial
DptB1	0.00206663	0.0304414	DptB	CNS	2.5	antimicrobial
CecA11	0	0	CecA1	CNS	-0.361472	antimicrobial
CecA21	0.00284507	0.0608828	CecA2	CNS	2.5	antimicrobial
Def1	0.00107575	0.0913242	Def	CNS	-0.0872936	antimicrobial
Mtk1	0.00082609	0.0304414	Mtk	CNS	-0.199755	antimicrobial
BomS41	0.000952897	0.0608828	BomS4	CNS	0.731481	antimicrobial
BomBc21	0	0	BomBc2	CNS	-0.281763	antimicrobial
BomT11	0	0	BomT1	CNS	-0.205655	antimicrobial
BomS31	0.00561568	0.121766	BomS3	CNS	0.159792	antimicrobial
BomBc11	0.00242735	0.121766	BomBc1	CNS	0.425296	antimicrobial
BomS21	0.00207295	0.0913242	BomS2	CNS	-0.102354	antimicrobial
BomT31	0.000760845	0.0304414	BomT3	CNS	2.38266	antimicrobial
BomBc31	0	0	BomBc3	CNS	-0.325923	antimicrobial
BomS61	0.00025127	0.0304414	BomS6	CNS	2.5	antimicrobial
BomS11	0.00299816	0.121766	BomS1	CNS	-0.279945	antimicrobial
BomT21	0	0	BomT2	CNS	NA	antimicrobial
BomS51	0.000907074	0.0304414	BomS5	CNS	-0.283675	antimicrobial
Drs2	0.00450235	0.13541	Drs	Somatic Muscle	0.0991669	antimicrobial
Dro2	5.92322290044967e-05	0.0338524	Dro	Somatic Muscle	0.115942	antimicrobial
DptA2	0.000407073	0.0677048	DptA	Somatic Muscle	-0.295915	antimicrobial
DptB2	0	0	DptB	Somatic Muscle	-0.283349	antimicrobial
CecA12	0.00783994	1.08328	CecA1	Somatic Muscle	2.5	antimicrobial
CecA22	0	0	CecA2	Somatic Muscle	-0.2	antimicrobial
Def2	0.000948629	0.203114	Def	Somatic Muscle	-0.124624	antimicrobial
Mtk2	0.000734214	0.101557	Mtk	Somatic Muscle	-0.211652	antimicrobial
BomS42	0.000384206	0.0338524	BomS4	Somatic Muscle	0.11839	antimicrobial
BomBc22	0	0	BomBc2	Somatic Muscle	-0.281763	antimicrobial
BomT12	0	0	BomT1	Somatic Muscle	-0.205655	antimicrobial
BomS32	0.0018734	0.0338524	BomS3	Somatic Muscle	-0.255267	antimicrobial
BomBc12	0.00126883	0.0338524	BomBc1	Somatic Muscle	0.105394	antimicrobial
BomS22	0.00245427	0.13541	BomS2	Somatic Muscle	-0.0578519	antimicrobial
BomT32	0.000623641	0.13541	BomT3	Somatic Muscle	1.87755	antimicrobial
BomBc32	0.00395724	0.575491	BomBc3	Somatic Muscle	2.10894	antimicrobial
BomS62	0	0	BomS6	Somatic Muscle	-0.2	antimicrobial
BomS12	0.00470688	0.270819	BomS1	Somatic Muscle	-0.223455	antimicrobial
BomT22	0	0	BomT2	Somatic Muscle	NA	antimicrobial
BomS52	0.000484575	0.0338524	BomS5	Somatic Muscle	-0.377194	antimicrobial
Drs3	0.00127294	0.0875657	Drs	Gut Endoderm	-0.23796	antimicrobial
Dro3	0	0	Dro	Gut Endoderm	-0.284172	antimicrobial
DptA3	0.00679589	0.437828	DptA	Gut Endoderm	0.977735	antimicrobial
DptB3	0	0	DptB	Gut Endoderm	-0.283349	antimicrobial
CecA13	0.00453577	0.175131	CecA1	Gut Endoderm	1.74231	antimicrobial
CecA23	0	0	CecA2	Gut Endoderm	-0.2	antimicrobial
Def3	0.000819441	0.175131	Def	Gut Endoderm	-0.16256	antimicrobial
Mtk3	0	0	Mtk	Gut Endoderm	-0.306724	antimicrobial
BomS43	0	0	BomS4	Gut Endoderm	-0.295813	antimicrobial
BomBc23	0	0	BomBc2	Gut Endoderm	-0.281763	antimicrobial
BomT13	0	0	BomT1	Gut Endoderm	-0.205655	antimicrobial
BomS33	0	0	BomS3	Gut Endoderm	-0.463047	antimicrobial
BomBc13	0.000405772	0.0875657	BomBc1	Gut Endoderm	-0.132923	antimicrobial
BomS23	0.0005967	0.0875657	BomS2	Gut Endoderm	-0.27464	antimicrobial
BomT33	0	0	BomT3	Gut Endoderm	-0.418339	antimicrobial
BomBc33	0	0	BomBc3	Gut Endoderm	-0.325923	antimicrobial
BomS63	0	0	BomS6	Gut Endoderm	-0.2	antimicrobial
BomS13	0.00720064	0.350263	BomS1	Gut Endoderm	-0.141012	antimicrobial
BomT23	0	0	BomT2	Gut Endoderm	NA	antimicrobial
BomS53	0.00303943	0.525394	BomS5	Gut Endoderm	0.188315	antimicrobial
Drs4	0.0099927	0.321543	Drs	Circular Visceral Mesoderm	0.672321	antimicrobial
Dro4	0	0	Dro	Circular Visceral Mesoderm	-0.284172	antimicrobial
DptA4	0	0	DptA	Circular Visceral Mesoderm	-0.377067	antimicrobial
DptB4	0	0	DptB	Circular Visceral Mesoderm	-0.283349	antimicrobial
CecA14	0	0	CecA1	Circular Visceral Mesoderm	-0.361472	antimicrobial
CecA24	0	0	CecA2	Circular Visceral Mesoderm	-0.2	antimicrobial
Def4	0.000722083	0.160772	Def	Circular Visceral Mesoderm	-0.191151	antimicrobial
Mtk4	0	0	Mtk	Circular Visceral Mesoderm	-0.306724	antimicrobial
BomS44	0	0	BomS4	Circular Visceral Mesoderm	-0.295813	antimicrobial
BomBc24	0	0	BomBc2	Circular Visceral Mesoderm	-0.281763	antimicrobial
BomT14	0	0	BomT1	Circular Visceral Mesoderm	-0.205655	antimicrobial
BomS34	0.00107879	0.160772	BomS3	Circular Visceral Mesoderm	-0.343398	antimicrobial
BomBc14	0	0	BomBc1	Circular Visceral Mesoderm	-0.244969	antimicrobial
BomS24	0.0048971	0.160772	BomS2	Circular Visceral Mesoderm	0.227238	antimicrobial
BomT34	0	0	BomT3	Circular Visceral Mesoderm	-0.418339	antimicrobial
BomBc34	0.00106071	0.160772	BomBc3	Circular Visceral Mesoderm	0.326724	antimicrobial
BomS64	0	0	BomS6	Circular Visceral Mesoderm	-0.2	antimicrobial
BomS14	0.00526486	0.321543	BomS1	Circular Visceral Mesoderm	-0.205009	antimicrobial
BomT24	0	0	BomT2	Circular Visceral Mesoderm	NA	antimicrobial
BomS54	0	0	BomS5	Circular Visceral Mesoderm	-0.484453	antimicrobial
Drs5	0.0103247	0.383142	Drs	Trachea	0.706983	antimicrobial
Dro5	0	0	Dro	Trachea	-0.284172	antimicrobial
DptA5	0.00810605	0.383142	DptA	Trachea	1.23892	antimicrobial
DptB5	0	0	DptB	Trachea	-0.283349	antimicrobial
CecA15	0	0	CecA1	Trachea	-0.361472	antimicrobial
CecA25	0	0	CecA2	Trachea	-0.2	antimicrobial
Def5	0.00175181	0.383142	Def	Trachea	0.111234	antimicrobial
Mtk5	0	0	Mtk	Trachea	-0.306724	antimicrobial
BomS45	0	0	BomS4	Trachea	-0.295813	antimicrobial
BomBc25	0	0	BomBc2	Trachea	-0.281763	antimicrobial
BomT15	0	0	BomT1	Trachea	-0.205655	antimicrobial
BomS35	0	0	BomS3	Trachea	-0.463047	antimicrobial
BomBc15	0	0	BomBc1	Trachea	-0.244969	antimicrobial
BomS25	0.00781922	0.191571	BomS2	Trachea	0.568265	antimicrobial
BomT35	0	0	BomT3	Trachea	-0.418339	antimicrobial
BomBc35	0	0	BomBc3	Trachea	-0.325923	antimicrobial
BomS65	0	0	BomS6	Trachea	-0.2	antimicrobial
BomS15	0.0138144	0.383142	BomS1	Trachea	0.0776365	antimicrobial
BomT25	0	0	BomT2	Trachea	NA	antimicrobial
BomS55	0	0	BomS5	Trachea	-0.484453	antimicrobial
Drs6	0.0469454	1.42276	Drs	Yolk	2.5	antimicrobial
Dro6	0	0	Dro	Yolk	-0.284172	antimicrobial
DptA6	0	0	DptA	Yolk	-0.377067	antimicrobial
DptB6	0	0	DptB	Yolk	-0.283349	antimicrobial
CecA16	0	0	CecA1	Yolk	-0.361472	antimicrobial
CecA26	0	0	CecA2	Yolk	-0.2	antimicrobial
Def6	0	0	Def	Yolk	-0.403195	antimicrobial
Mtk6	0.0374246	0.609756	Mtk	Yolk	2.5	antimicrobial
BomS46	0.00452576	0.203252	BomS4	Yolk	2.5	antimicrobial
BomBc26	0.011641	0.203252	BomBc2	Yolk	2.5	antimicrobial
BomT16	0	0	BomT1	Yolk	-0.205655	antimicrobial
BomS36	0.0231693	0.406504	BomS3	Yolk	2.10668	antimicrobial
BomBc16	0	0	BomBc1	Yolk	-0.244969	antimicrobial
BomS26	0.0423237	0.813008	BomS2	Yolk	2.5	antimicrobial
BomT36	0	0	BomT3	Yolk	-0.418339	antimicrobial
BomBc36	0	0	BomBc3	Yolk	-0.325923	antimicrobial
BomS66	0	0	BomS6	Yolk	-0.2	antimicrobial
BomS16	0.139329	2.84553	BomS1	Yolk	2.5	antimicrobial
BomT26	0	0	BomT2	Yolk	NA	antimicrobial
BomS56	0	0	BomS5	Yolk	-0.484453	antimicrobial
Drs7	0	0	Drs	Ant And Post Gut Primordium	-0.370846	antimicrobial
Dro7	0	0	Dro	Ant And Post Gut Primordium	-0.284172	antimicrobial
DptA7	0	0	DptA	Ant And Post Gut Primordium	-0.377067	antimicrobial
DptB7	0	0	DptB	Ant And Post Gut Primordium	-0.283349	antimicrobial
CecA17	0	0	CecA1	Ant And Post Gut Primordium	-0.361472	antimicrobial
CecA27	0	0	CecA2	Ant And Post Gut Primordium	-0.2	antimicrobial
Def7	0	0	Def	Ant And Post Gut Primordium	-0.403195	antimicrobial
Mtk7	0.00953907	0.223214	Mtk	Ant And Post Gut Primordium	0.928479	antimicrobial
BomS47	0	0	BomS4	Ant And Post Gut Primordium	-0.295813	antimicrobial
BomBc27	0	0	BomBc2	Ant And Post Gut Primordium	-0.281763	antimicrobial
BomT17	0	0	BomT1	Ant And Post Gut Primordium	-0.205655	antimicrobial
BomS37	0	0	BomS3	Ant And Post Gut Primordium	-0.463047	antimicrobial
BomBc17	0	0	BomBc1	Ant And Post Gut Primordium	-0.244969	antimicrobial
BomS27	0	0	BomS2	Ant And Post Gut Primordium	-0.344278	antimicrobial
BomT37	0	0	BomT3	Ant And Post Gut Primordium	-0.418339	antimicrobial
BomBc37	0	0	BomBc3	Ant And Post Gut Primordium	-0.325923	antimicrobial
BomS67	0	0	BomS6	Ant And Post Gut Primordium	-0.2	antimicrobial
BomS17	0	0	BomS1	Ant And Post Gut Primordium	-0.379064	antimicrobial
BomT27	0	0	BomT2	Ant And Post Gut Primordium	NA	antimicrobial
BomS57	0.00649495	0.446429	BomS5	Ant And Post Gut Primordium	0.953184	antimicrobial
Drs8	0	0	Drs	Sensory Neurons	-0.370846	antimicrobial
Dro8	0	0	Dro	Sensory Neurons	-0.284172	antimicrobial
DptA8	0	0	DptA	Sensory Neurons	-0.377067	antimicrobial
DptB8	0	0	DptB	Sensory Neurons	-0.283349	antimicrobial
CecA18	0	0	CecA1	Sensory Neurons	-0.361472	antimicrobial
CecA28	0	0	CecA2	Sensory Neurons	-0.2	antimicrobial
Def8	0	0	Def	Sensory Neurons	-0.403195	antimicrobial
Mtk8	0	0	Mtk	Sensory Neurons	-0.306724	antimicrobial
BomS48	0	0	BomS4	Sensory Neurons	-0.295813	antimicrobial
BomBc28	0	0	BomBc2	Sensory Neurons	-0.281763	antimicrobial
BomT18	0	0	BomT1	Sensory Neurons	-0.205655	antimicrobial
BomS38	0	0	BomS3	Sensory Neurons	-0.463047	antimicrobial
BomBc18	0	0	BomBc1	Sensory Neurons	-0.244969	antimicrobial
BomS28	0.00716895	0.228833	BomS2	Sensory Neurons	0.492375	antimicrobial
BomT38	0	0	BomT3	Sensory Neurons	-0.418339	antimicrobial
BomBc38	0	0	BomBc3	Sensory Neurons	-0.325923	antimicrobial
BomS68	0	0	BomS6	Sensory Neurons	-0.2	antimicrobial
BomS18	0	0	BomS1	Sensory Neurons	-0.379064	antimicrobial
BomT28	0	0	BomT2	Sensory Neurons	NA	antimicrobial
BomS58	0	0	BomS5	Sensory Neurons	-0.484453	antimicrobial
Drs9	0	0	Drs	Fat Body	-0.370846	antimicrobial
Dro9	0	0	Dro	Fat Body	-0.284172	antimicrobial
DptA9	0	0	DptA	Fat Body	-0.377067	antimicrobial
DptB9	0.00304392	0.534759	DptB	Fat Body	2.5	antimicrobial
CecA19	0	0	CecA1	Fat Body	-0.361472	antimicrobial
CecA29	0	0	CecA2	Fat Body	-0.2	antimicrobial
Def9	0.00913806	0.26738	Def	Fat Body	2.28026	antimicrobial
Mtk9	0	0	Mtk	Fat Body	-0.306724	antimicrobial
BomS49	0	0	BomS4	Fat Body	-0.295813	antimicrobial
BomBc29	0	0	BomBc2	Fat Body	-0.281763	antimicrobial
BomT19	0	0	BomT1	Fat Body	-0.205655	antimicrobial
BomS39	0	0	BomS3	Fat Body	-0.463047	antimicrobial
BomBc19	0	0	BomBc1	Fat Body	-0.244969	antimicrobial
BomS29	0	0	BomS2	Fat Body	-0.344278	antimicrobial
BomT39	0	0	BomT3	Fat Body	-0.418339	antimicrobial
BomBc39	0	0	BomBc3	Fat Body	-0.325923	antimicrobial
BomS69	0	0	BomS6	Fat Body	-0.2	antimicrobial
BomS19	0.00287685	0.534759	BomS1	Fat Body	-0.283956	antimicrobial
BomT29	0	0	BomT2	Fat Body	NA	antimicrobial
BomS59	0.00427504	0.802139	BomS5	Fat Body	0.461814	antimicrobial
Drs10	0.00645959	0.302115	Drs	Amnioserosa	0.303488	antimicrobial
Dro10	0	0	Dro	Amnioserosa	-0.284172	antimicrobial
DptA10	0	0	DptA	Amnioserosa	-0.377067	antimicrobial
DptB10	0	0	DptB	Amnioserosa	-0.283349	antimicrobial
CecA110	0	0	CecA1	Amnioserosa	-0.361472	antimicrobial
CecA210	0	0	CecA2	Amnioserosa	-0.2	antimicrobial
Def10	0	0	Def	Amnioserosa	-0.403195	antimicrobial
Mtk10	0	0	Mtk	Amnioserosa	-0.306724	antimicrobial
BomS410	0	0	BomS4	Amnioserosa	-0.295813	antimicrobial
BomBc210	0	0	BomBc2	Amnioserosa	-0.281763	antimicrobial
BomT110	0	0	BomT1	Amnioserosa	-0.205655	antimicrobial
BomS310	0	0	BomS3	Amnioserosa	-0.463047	antimicrobial
BomBc110	0	0	BomBc1	Amnioserosa	-0.244969	antimicrobial
BomS210	0	0	BomS2	Amnioserosa	-0.344278	antimicrobial
BomT310	0	0	BomT3	Amnioserosa	-0.418339	antimicrobial
BomBc310	0	0	BomBc3	Amnioserosa	-0.325923	antimicrobial
BomS610	0	0	BomS6	Amnioserosa	-0.2	antimicrobial
BomS110	0	0	BomS1	Amnioserosa	-0.379064	antimicrobial
BomT210	0	0	BomT2	Amnioserosa	NA	antimicrobial
BomS510	0.00594013	0.302115	BomS5	Amnioserosa	0.830376	antimicrobial
Drs11	0	0	Drs	Plasmatocytes	-0.370846	antimicrobial
Dro11	0	0	Dro	Plasmatocytes	-0.284172	antimicrobial
DptA11	0.00107764	0.2	DptA	Plasmatocytes	-0.162232	antimicrobial
DptB11	0	0	DptB	Plasmatocytes	-0.283349	antimicrobial
CecA111	0	0	CecA1	Plasmatocytes	-0.361472	antimicrobial
CecA211	0	0	CecA2	Plasmatocytes	-0.2	antimicrobial
Def11	0.0143062	0.2	Def	Plasmatocytes	2.5	antimicrobial
Mtk11	0.00863558	0.2	Mtk	Plasmatocytes	0.811486	antimicrobial
BomS411	0	0	BomS4	Plasmatocytes	-0.295813	antimicrobial
BomBc211	0.00747943	0.2	BomBc2	Plasmatocytes	2.4737	antimicrobial
BomT111	0	0	BomT1	Plasmatocytes	-0.205655	antimicrobial
BomS311	0.0109709	0.2	BomS3	Plasmatocytes	0.753748	antimicrobial
BomBc111	0	0	BomBc1	Plasmatocytes	-0.244969	antimicrobial
BomS211	0	0	BomS2	Plasmatocytes	-0.344278	antimicrobial
BomT311	0	0	BomT3	Plasmatocytes	-0.418339	antimicrobial
BomBc311	0	0	BomBc3	Plasmatocytes	-0.325923	antimicrobial
BomS611	0	0	BomS6	Plasmatocytes	-0.2	antimicrobial
BomS111	0.00723589	0.2	BomS1	Plasmatocytes	-0.139847	antimicrobial
BomT211	0	0	BomT2	Plasmatocytes	NA	antimicrobial
BomS511	0.0166035	2.2	BomS5	Plasmatocytes	2.5	antimicrobial
Drs12	0	0	Drs	Pharyngeal Muscle	-0.370846	antimicrobial
Dro12	0	0	Dro	Pharyngeal Muscle	-0.284172	antimicrobial
DptA12	0	0	DptA	Pharyngeal Muscle	-0.377067	antimicrobial
DptB12	0	0	DptB	Pharyngeal Muscle	-0.283349	antimicrobial
CecA112	0	0	CecA1	Pharyngeal Muscle	-0.361472	antimicrobial
CecA212	0	0	CecA2	Pharyngeal Muscle	-0.2	antimicrobial
Def12	0	0	Def	Pharyngeal Muscle	-0.403195	antimicrobial
Mtk12	0	0	Mtk	Pharyngeal Muscle	-0.306724	antimicrobial
BomS412	0	0	BomS4	Pharyngeal Muscle	-0.295813	antimicrobial
BomBc212	0	0	BomBc2	Pharyngeal Muscle	-0.281763	antimicrobial
BomT112	0.0236834	0.353357	BomT1	Pharyngeal Muscle	2.5	antimicrobial
BomS312	0.0227825	0.353357	BomS3	Pharyngeal Muscle	2.06378	antimicrobial
BomBc112	0	0	BomBc1	Pharyngeal Muscle	-0.244969	antimicrobial
BomS212	0	0	BomS2	Pharyngeal Muscle	-0.344278	antimicrobial
BomT312	0	0	BomT3	Pharyngeal Muscle	-0.418339	antimicrobial
BomBc312	0	0	BomBc3	Pharyngeal Muscle	-0.325923	antimicrobial
BomS612	0	0	BomS6	Pharyngeal Muscle	-0.2	antimicrobial
BomS112	0	0	BomS1	Pharyngeal Muscle	-0.379064	antimicrobial
BomT212	0	0	BomT2	Pharyngeal Muscle	NA	antimicrobial
BomS512	0	0	BomS5	Pharyngeal Muscle	-0.484453	antimicrobial
Drs13	0	0	Drs	Glia	-0.370846	antimicrobial
Dro13	0	0	Dro	Glia	-0.284172	antimicrobial
DptA13	0.00290807	0.431034	DptA	Glia	0.202675	antimicrobial
DptB13	0	0	DptB	Glia	-0.283349	antimicrobial
CecA113	0	0	CecA1	Glia	-0.361472	antimicrobial
CecA213	0	0	CecA2	Glia	-0.2	antimicrobial
Def13	0	0	Def	Glia	-0.403195	antimicrobial
Mtk13	0	0	Mtk	Glia	-0.306724	antimicrobial
BomS413	0	0	BomS4	Glia	-0.295813	antimicrobial
BomBc213	0	0	BomBc2	Glia	-0.281763	antimicrobial
BomT113	0	0	BomT1	Glia	-0.205655	antimicrobial
BomS313	0	0	BomS3	Glia	-0.463047	antimicrobial
BomBc113	0	0	BomBc1	Glia	-0.244969	antimicrobial
BomS213	0	0	BomS2	Glia	-0.344278	antimicrobial
BomT313	0	0	BomT3	Glia	-0.418339	antimicrobial
BomBc313	0.00729207	0.431034	BomBc3	Glia	2.5	antimicrobial
BomS613	0	0	BomS6	Glia	-0.2	antimicrobial
BomS113	0	0	BomS1	Glia	-0.379064	antimicrobial
BomT213	0	0	BomT2	Glia	NA	antimicrobial
BomS513	0	0	BomS5	Glia	-0.484453	antimicrobial
Drs14	0	0	Drs	Hindgut	-0.370846	antimicrobial
Dro14	0	0	Dro	Hindgut	-0.284172	antimicrobial
DptA14	0	0	DptA	Hindgut	-0.377067	antimicrobial
DptB14	0	0	DptB	Hindgut	-0.283349	antimicrobial
CecA114	0	0	CecA1	Hindgut	-0.361472	antimicrobial
CecA214	0	0	CecA2	Hindgut	-0.2	antimicrobial
Def14	0	0	Def	Hindgut	-0.403195	antimicrobial
Mtk14	0	0	Mtk	Hindgut	-0.306724	antimicrobial
BomS414	0	0	BomS4	Hindgut	-0.295813	antimicrobial
BomBc214	0	0	BomBc2	Hindgut	-0.281763	antimicrobial
BomT114	0	0	BomT1	Hindgut	-0.205655	antimicrobial
BomS314	0	0	BomS3	Hindgut	-0.463047	antimicrobial
BomBc114	0.0180768	0.465116	BomBc1	Hindgut	2.5	antimicrobial
BomS214	0	0	BomS2	Hindgut	-0.344278	antimicrobial
BomT314	0	0	BomT3	Hindgut	-0.418339	antimicrobial
BomBc314	0	0	BomBc3	Hindgut	-0.325923	antimicrobial
BomS614	0	0	BomS6	Hindgut	-0.2	antimicrobial
BomS114	0	0	BomS1	Hindgut	-0.379064	antimicrobial
BomT214	0	0	BomT2	Hindgut	NA	antimicrobial
BomS514	0	0	BomS5	Hindgut	-0.484453	antimicrobial
Drs15	0	0	Drs	Germ Cells	-0.370846	antimicrobial
Dro15	0.000688852	0.434783	Dro	Germ Cells	2.5	antimicrobial
DptA15	0	0	DptA	Germ Cells	-0.377067	antimicrobial
DptB15	0	0	DptB	Germ Cells	-0.283349	antimicrobial
CecA115	0	0	CecA1	Germ Cells	-0.361472	antimicrobial
CecA215	0	0	CecA2	Germ Cells	-0.2	antimicrobial
Def15	0	0	Def	Germ Cells	-0.403195	antimicrobial
Mtk15	0	0	Mtk	Germ Cells	-0.306724	antimicrobial
BomS415	0	0	BomS4	Germ Cells	-0.295813	antimicrobial
BomBc215	0	0	BomBc2	Germ Cells	-0.281763	antimicrobial
BomT115	0	0	BomT1	Germ Cells	-0.205655	antimicrobial
BomS315	0.00142223	0.434783	BomS3	Germ Cells	-0.305307	antimicrobial
BomBc115	0	0	BomBc1	Germ Cells	-0.244969	antimicrobial
BomS215	0	0	BomS2	Germ Cells	-0.344278	antimicrobial
BomT315	0.000908903	0.434783	BomT3	Germ Cells	2.5	antimicrobial
BomBc315	0.000551475	0.434783	BomBc3	Germ Cells	0.0133956	antimicrobial
BomS615	0	0	BomS6	Germ Cells	-0.2	antimicrobial
BomS115	0	0	BomS1	Germ Cells	-0.379064	antimicrobial
BomT215	0	0	BomT2	Germ Cells	NA	antimicrobial
BomS515	0.0149615	0.434783	BomS5	Germ Cells	2.5	antimicrobial
Drs16	0	0	Drs	Apodemes	-0.370846	antimicrobial
Dro16	0	0	Dro	Apodemes	-0.284172	antimicrobial
DptA16	0	0	DptA	Apodemes	-0.377067	antimicrobial
DptB16	0	0	DptB	Apodemes	-0.283349	antimicrobial
CecA116	0	0	CecA1	Apodemes	-0.361472	antimicrobial
CecA216	0	0	CecA2	Apodemes	-0.2	antimicrobial
Def16	0	0	Def	Apodemes	-0.403195	antimicrobial
Mtk16	0	0	Mtk	Apodemes	-0.306724	antimicrobial
BomS416	0	0	BomS4	Apodemes	-0.295813	antimicrobial
BomBc216	0	0	BomBc2	Apodemes	-0.281763	antimicrobial
BomT116	0	0	BomT1	Apodemes	-0.205655	antimicrobial
BomS316	0.0340711	0.78125	BomS3	Apodemes	2.5	antimicrobial
BomBc116	0	0	BomBc1	Apodemes	-0.244969	antimicrobial
BomS216	0	0	BomS2	Apodemes	-0.344278	antimicrobial
BomT316	0	0	BomT3	Apodemes	-0.418339	antimicrobial
BomBc316	0	0	BomBc3	Apodemes	-0.325923	antimicrobial
BomS616	0	0	BomS6	Apodemes	-0.2	antimicrobial
BomS116	0.0340711	0.78125	BomS1	Apodemes	0.747317	antimicrobial
BomT216	0	0	BomT2	Apodemes	NA	antimicrobial
BomS516	0	0	BomS5	Apodemes	-0.484453	antimicrobial
Drs17	0	0	Drs	Longitudinal Visceral Mesoderm	-0.370846	antimicrobial
Dro17	0	0	Dro	Longitudinal Visceral Mesoderm	-0.284172	antimicrobial
DptA17	0	0	DptA	Longitudinal Visceral Mesoderm	-0.377067	antimicrobial
DptB17	0	0	DptB	Longitudinal Visceral Mesoderm	-0.283349	antimicrobial
CecA117	0	0	CecA1	Longitudinal Visceral Mesoderm	-0.361472	antimicrobial
CecA217	0	0	CecA2	Longitudinal Visceral Mesoderm	-0.2	antimicrobial
Def17	0	0	Def	Longitudinal Visceral Mesoderm	-0.403195	antimicrobial
Mtk17	0	0	Mtk	Longitudinal Visceral Mesoderm	-0.306724	antimicrobial
BomS417	0	0	BomS4	Longitudinal Visceral Mesoderm	-0.295813	antimicrobial
BomBc217	0	0	BomBc2	Longitudinal Visceral Mesoderm	-0.281763	antimicrobial
BomT117	0	0	BomT1	Longitudinal Visceral Mesoderm	-0.205655	antimicrobial
BomS317	0	0	BomS3	Longitudinal Visceral Mesoderm	-0.463047	antimicrobial
BomBc117	0	0	BomBc1	Longitudinal Visceral Mesoderm	-0.244969	antimicrobial
BomS217	0	0	BomS2	Longitudinal Visceral Mesoderm	-0.344278	antimicrobial
BomT317	0	0	BomT3	Longitudinal Visceral Mesoderm	-0.418339	antimicrobial
BomBc317	0	0	BomBc3	Longitudinal Visceral Mesoderm	-0.325923	antimicrobial
BomS617	0	0	BomS6	Longitudinal Visceral Mesoderm	-0.2	antimicrobial
BomS117	0	0	BomS1	Longitudinal Visceral Mesoderm	-0.379064	antimicrobial
BomT217	0	0	BomT2	Longitudinal Visceral Mesoderm	NA	antimicrobial
BomS517	0	0	BomS5	Longitudinal Visceral Mesoderm	-0.484453	antimicrobial
Drs18	0	0	Drs	Salivary Gland	-0.370846	antimicrobial
Dro18	0	0	Dro	Salivary Gland	-0.284172	antimicrobial
DptA18	0.0236954	2.63158	DptA	Salivary Gland	2.5	antimicrobial
DptB18	0	0	DptB	Salivary Gland	-0.283349	antimicrobial
CecA118	0	0	CecA1	Salivary Gland	-0.361472	antimicrobial
CecA218	0	0	CecA2	Salivary Gland	-0.2	antimicrobial
Def18	0	0	Def	Salivary Gland	-0.403195	antimicrobial
Mtk18	0	0	Mtk	Salivary Gland	-0.306724	antimicrobial
BomS418	0	0	BomS4	Salivary Gland	-0.295813	antimicrobial
BomBc218	0	0	BomBc2	Salivary Gland	-0.281763	antimicrobial
BomT118	0	0	BomT1	Salivary Gland	-0.205655	antimicrobial
BomS318	0	0	BomS3	Salivary Gland	-0.463047	antimicrobial
BomBc118	0	0	BomBc1	Salivary Gland	-0.244969	antimicrobial
BomS218	0	0	BomS2	Salivary Gland	-0.344278	antimicrobial
BomT318	0	0	BomT3	Salivary Gland	-0.418339	antimicrobial
BomBc318	0	0	BomBc3	Salivary Gland	-0.325923	antimicrobial
BomS618	0	0	BomS6	Salivary Gland	-0.2	antimicrobial
BomS118	0	0	BomS1	Salivary Gland	-0.379064	antimicrobial
BomT218	0	0	BomT2	Salivary Gland	NA	antimicrobial
BomS518	0	0	BomS5	Salivary Gland	-0.484453	antimicrobial
Drs19	0	0	Drs	Glia Midline	-0.370846	antimicrobial
Dro19	0	0	Dro	Glia Midline	-0.284172	antimicrobial
DptA19	0	0	DptA	Glia Midline	-0.377067	antimicrobial
DptB19	0	0	DptB	Glia Midline	-0.283349	antimicrobial
CecA119	0	0	CecA1	Glia Midline	-0.361472	antimicrobial
CecA219	0	0	CecA2	Glia Midline	-0.2	antimicrobial
Def19	0	0	Def	Glia Midline	-0.403195	antimicrobial
Mtk19	0	0	Mtk	Glia Midline	-0.306724	antimicrobial
BomS419	0	0	BomS4	Glia Midline	-0.295813	antimicrobial
BomBc219	0	0	BomBc2	Glia Midline	-0.281763	antimicrobial
BomT119	0	0	BomT1	Glia Midline	-0.205655	antimicrobial
BomS319	0	0	BomS3	Glia Midline	-0.463047	antimicrobial
BomBc119	0	0	BomBc1	Glia Midline	-0.244969	antimicrobial
BomS219	0	0	BomS2	Glia Midline	-0.344278	antimicrobial
BomT319	0	0	BomT3	Glia Midline	-0.418339	antimicrobial
BomBc319	0	0	BomBc3	Glia Midline	-0.325923	antimicrobial
BomS619	0	0	BomS6	Glia Midline	-0.2	antimicrobial
BomS119	0	0	BomS1	Glia Midline	-0.379064	antimicrobial
BomT219	0	0	BomT2	Glia Midline	NA	antimicrobial
BomS519	0	0	BomS5	Glia Midline	-0.484453	antimicrobial
Drs20	0	0	Drs	Unknown (CNS)	-0.370846	antimicrobial
Dro20	0	0	Dro	Unknown (CNS)	-0.284172	antimicrobial
DptA20	0	0	DptA	Unknown (CNS)	-0.377067	antimicrobial
DptB20	0	0	DptB	Unknown (CNS)	-0.283349	antimicrobial
CecA120	0	0	CecA1	Unknown (CNS)	-0.361472	antimicrobial
CecA220	0	0	CecA2	Unknown (CNS)	-0.2	antimicrobial
Def20	0	0	Def	Unknown (CNS)	-0.403195	antimicrobial
Mtk20	0	0	Mtk	Unknown (CNS)	-0.306724	antimicrobial
BomS420	0	0	BomS4	Unknown (CNS)	-0.295813	antimicrobial
BomBc220	0	0	BomBc2	Unknown (CNS)	-0.281763	antimicrobial
BomT120	0	0	BomT1	Unknown (CNS)	-0.205655	antimicrobial
BomS320	0	0	BomS3	Unknown (CNS)	-0.463047	antimicrobial
BomBc120	0	0	BomBc1	Unknown (CNS)	-0.244969	antimicrobial
BomS220	0	0	BomS2	Unknown (CNS)	-0.344278	antimicrobial
BomT320	0	0	BomT3	Unknown (CNS)	-0.418339	antimicrobial
BomBc320	0	0	BomBc3	Unknown (CNS)	-0.325923	antimicrobial
BomS620	0	0	BomS6	Unknown (CNS)	-0.2	antimicrobial
BomS120	0	0	BomS1	Unknown (CNS)	-0.379064	antimicrobial
BomT220	0	0	BomT2	Unknown (CNS)	NA	antimicrobial
BomS520	0	0	BomS5	Unknown (CNS)	-0.484453	antimicrobial
Drs21	0	0	Drs	Hindgut Muscle	-0.370846	antimicrobial
Dro21	0	0	Dro	Hindgut Muscle	-0.284172	antimicrobial
DptA21	0	0	DptA	Hindgut Muscle	-0.377067	antimicrobial
DptB21	0	0	DptB	Hindgut Muscle	-0.283349	antimicrobial
CecA121	0.00667214	1.11111	CecA1	Hindgut Muscle	2.5	antimicrobial
CecA221	0	0	CecA2	Hindgut Muscle	-0.2	antimicrobial
Def21	0	0	Def	Hindgut Muscle	-0.403195	antimicrobial
Mtk21	0	0	Mtk	Hindgut Muscle	-0.306724	antimicrobial
BomS421	0	0	BomS4	Hindgut Muscle	-0.295813	antimicrobial
BomBc221	0	0	BomBc2	Hindgut Muscle	-0.281763	antimicrobial
BomT121	0	0	BomT1	Hindgut Muscle	-0.205655	antimicrobial
BomS321	0	0	BomS3	Hindgut Muscle	-0.463047	antimicrobial
BomBc121	0	0	BomBc1	Hindgut Muscle	-0.244969	antimicrobial
BomS221	0	0	BomS2	Hindgut Muscle	-0.344278	antimicrobial
BomT321	0	0	BomT3	Hindgut Muscle	-0.418339	antimicrobial
BomBc321	0	0	BomBc3	Hindgut Muscle	-0.325923	antimicrobial
BomS621	0	0	BomS6	Hindgut Muscle	-0.2	antimicrobial
BomS121	0.0655523	1.11111	BomS1	Hindgut Muscle	1.78808	antimicrobial
BomT221	0	0	BomT2	Hindgut Muscle	NA	antimicrobial
BomS521	0	0	BomS5	Hindgut Muscle	-0.484453	antimicrobial
Drs22	0	0	Drs	Crystal Cells	-0.370846	antimicrobial
Dro22	0	0	Dro	Crystal Cells	-0.284172	antimicrobial
DptA22	0	0	DptA	Crystal Cells	-0.377067	antimicrobial
DptB22	0	0	DptB	Crystal Cells	-0.283349	antimicrobial
CecA122	0	0	CecA1	Crystal Cells	-0.361472	antimicrobial
CecA222	0	0	CecA2	Crystal Cells	-0.2	antimicrobial
Def22	0	0	Def	Crystal Cells	-0.403195	antimicrobial
Mtk22	0	0	Mtk	Crystal Cells	-0.306724	antimicrobial
BomS422	0	0	BomS4	Crystal Cells	-0.295813	antimicrobial
BomBc222	0	0	BomBc2	Crystal Cells	-0.281763	antimicrobial
BomT122	0	0	BomT1	Crystal Cells	-0.205655	antimicrobial
BomS322	0	0	BomS3	Crystal Cells	-0.463047	antimicrobial
BomBc122	0	0	BomBc1	Crystal Cells	-0.244969	antimicrobial
BomS222	0	0	BomS2	Crystal Cells	-0.344278	antimicrobial
BomT322	0	0	BomT3	Crystal Cells	-0.418339	antimicrobial
BomBc322	0	0	BomBc3	Crystal Cells	-0.325923	antimicrobial
BomS622	0	0	BomS6	Crystal Cells	-0.2	antimicrobial
BomS122	0	0	BomS1	Crystal Cells	-0.379064	antimicrobial
BomT222	0	0	BomT2	Crystal Cells	NA	antimicrobial
BomS522	0	0	BomS5	Crystal Cells	-0.484453	antimicrobial
Drs23	0	0	Drs	Malpighian Tubules	-0.370846	antimicrobial
Dro23	0	0	Dro	Malpighian Tubules	-0.284172	antimicrobial
DptA23	0	0	DptA	Malpighian Tubules	-0.377067	antimicrobial
DptB23	0	0	DptB	Malpighian Tubules	-0.283349	antimicrobial
CecA123	0	0	CecA1	Malpighian Tubules	-0.361472	antimicrobial
CecA223	0	0	CecA2	Malpighian Tubules	-0.2	antimicrobial
Def23	0	0	Def	Malpighian Tubules	-0.403195	antimicrobial
Mtk23	0	0	Mtk	Malpighian Tubules	-0.306724	antimicrobial
BomS423	0	0	BomS4	Malpighian Tubules	-0.295813	antimicrobial
BomBc223	0	0	BomBc2	Malpighian Tubules	-0.281763	antimicrobial
BomT123	0	0	BomT1	Malpighian Tubules	-0.205655	antimicrobial
BomS323	0	0	BomS3	Malpighian Tubules	-0.463047	antimicrobial
BomBc123	0	0	BomBc1	Malpighian Tubules	-0.244969	antimicrobial
BomS223	0	0	BomS2	Malpighian Tubules	-0.344278	antimicrobial
BomT323	0	0	BomT3	Malpighian Tubules	-0.418339	antimicrobial
BomBc323	0	0	BomBc3	Malpighian Tubules	-0.325923	antimicrobial
BomS623	0	0	BomS6	Malpighian Tubules	-0.2	antimicrobial
BomS123	0	0	BomS1	Malpighian Tubules	-0.379064	antimicrobial
BomT223	0	0	BomT2	Malpighian Tubules	NA	antimicrobial
BomS523	0	0	BomS5	Malpighian Tubules	-0.484453	antimicrobial
Drs24	0	0	Drs	Posterior Midgut Primordium	-0.370846	antimicrobial
Dro24	0	0	Dro	Posterior Midgut Primordium	-0.284172	antimicrobial
DptA24	0	0	DptA	Posterior Midgut Primordium	-0.377067	antimicrobial
DptB24	0	0	DptB	Posterior Midgut Primordium	-0.283349	antimicrobial
CecA124	0	0	CecA1	Posterior Midgut Primordium	-0.361472	antimicrobial
CecA224	0	0	CecA2	Posterior Midgut Primordium	-0.2	antimicrobial
Def24	0	0	Def	Posterior Midgut Primordium	-0.403195	antimicrobial
Mtk24	0	0	Mtk	Posterior Midgut Primordium	-0.306724	antimicrobial
BomS424	0	0	BomS4	Posterior Midgut Primordium	-0.295813	antimicrobial
BomBc224	0	0	BomBc2	Posterior Midgut Primordium	-0.281763	antimicrobial
BomT124	0	0	BomT1	Posterior Midgut Primordium	-0.205655	antimicrobial
BomS324	0	0	BomS3	Posterior Midgut Primordium	-0.463047	antimicrobial
BomBc124	0	0	BomBc1	Posterior Midgut Primordium	-0.244969	antimicrobial
BomS224	0	0	BomS2	Posterior Midgut Primordium	-0.344278	antimicrobial
BomT324	0	0	BomT3	Posterior Midgut Primordium	-0.418339	antimicrobial
BomBc324	0	0	BomBc3	Posterior Midgut Primordium	-0.325923	antimicrobial
BomS624	0	0	BomS6	Posterior Midgut Primordium	-0.2	antimicrobial
BomS124	0	0	BomS1	Posterior Midgut Primordium	-0.379064	antimicrobial
BomT224	0	0	BomT2	Posterior Midgut Primordium	NA	antimicrobial
BomS524	0	0	BomS5	Posterior Midgut Primordium	-0.484453	antimicrobial
TwdlB	0.03214	0.712435	TwdlB	Epidermis	-0.176105	Cuticle; Tweedle
Twdlbeta	0.00484385	0.168394	Twdlbeta	Epidermis	-0.243232	Cuticle; Tweedle
TwdlD	0.005252	0.142487	TwdlD	Epidermis	-0.197141	Cuticle; Tweedle
TwdlE	0.0186479	0.168394	TwdlE	Epidermis	0.135027	Cuticle; Tweedle
TwdlF	0.00268935	0.103627	TwdlF	Epidermis	-0.299963	Cuticle; Tweedle
TwdlG	0.00223556	0.11658	TwdlG	Epidermis	-0.23563	Cuticle; Tweedle
TwdlL	0.0163029	0.427461	TwdlL	Epidermis	-0.202744	Cuticle; Tweedle
TwdlM	0.0417792	1.12694	TwdlM	Epidermis	-0.202966	Cuticle; Tweedle
TwdlN	0.0474706	1.17876	TwdlN	Epidermis	-0.204832	Cuticle; Tweedle
TwdlO	0.00122741	0.0259067	TwdlO	Epidermis	-0.190601	Cuticle; Tweedle
TwdlP	0.00384362	0.0906736	TwdlP	Epidermis	-0.22206	Cuticle; Tweedle
TwdlT	0.00323823	0.0906736	TwdlT	Epidermis	-0.184507	Cuticle; Tweedle
TwdlV	0.00221404	0.0388601	TwdlV	Epidermis	-0.144738	Cuticle; Tweedle
TwdlW	0.00548049	0.168394	TwdlW	Epidermis	-0.186599	Cuticle; Tweedle
TwdlX	0.00162247	0.0518135	TwdlX	Epidermis	-0.233508	Cuticle; Tweedle
TwdlY	0.00759026	0.181347	TwdlY	Epidermis	-0.168362	Cuticle; Tweedle
TwdlB1	0.0243317	0.821918	TwdlB	CNS	-0.19501	Cuticle; Tweedle
Twdlbeta1	0.00101348	0.121766	Twdlbeta	CNS	-0.382861	Cuticle; Tweedle
TwdlD1	0.00183051	0.0304414	TwdlD	CNS	-0.271824	Cuticle; Tweedle
TwdlE1	0.00122921	0.0913242	TwdlE	CNS	-0.390972	Cuticle; Tweedle
TwdlF1	0.00181915	0.182648	TwdlF	CNS	-0.343024	Cuticle; Tweedle
TwdlG1	0.000594347	0.0913242	TwdlG	CNS	-0.266129	Cuticle; Tweedle
TwdlL1	0.00736694	0.243531	TwdlL	CNS	-0.237295	Cuticle; Tweedle
TwdlM1	0.032867	1.00457	TwdlM	CNS	-0.211075	Cuticle; Tweedle
TwdlN1	0.0458755	1.33942	TwdlN	CNS	-0.20582	Cuticle; Tweedle
TwdlO1	0	0	TwdlO	CNS	-0.202882	Cuticle; Tweedle
TwdlP1	0.00277651	0.121766	TwdlP	CNS	-0.22924	Cuticle; Tweedle
TwdlT1	0.00482804	0.273973	TwdlT	CNS	-0.166512	Cuticle; Tweedle
TwdlV1	0	0	TwdlV	CNS	-0.233276	Cuticle; Tweedle
TwdlW1	0.00657998	0.365297	TwdlW	CNS	-0.176939	Cuticle; Tweedle
TwdlX1	0.00128608	0.0304414	TwdlX	CNS	-0.237683	Cuticle; Tweedle
TwdlY1	0.00882309	0.182648	TwdlY	CNS	-0.136226	Cuticle; Tweedle
TwdlB2	0.00398053	0.372376	TwdlB	Somatic Muscle	-0.244284	Cuticle; Tweedle
Twdlbeta2	0.00111897	0.169262	Twdlbeta	Somatic Muscle	-0.379016	Cuticle; Tweedle
TwdlD2	0.000906896	0.101557	TwdlD	Somatic Muscle	-0.291984	Cuticle; Tweedle
TwdlE2	0.00232196	0.13541	TwdlE	Somatic Muscle	-0.357974	Cuticle; Tweedle
TwdlF2	0.00934655	1.01557	TwdlF	Somatic Muscle	0.0294645	Cuticle; Tweedle
TwdlG2	0.00193389	0.13541	TwdlG	Somatic Muscle	-0.241236	Cuticle; Tweedle
TwdlL2	0.00146289	0.236967	TwdlL	Somatic Muscle	-0.260123	Cuticle; Tweedle
TwdlM2	0.0194362	0.914015	TwdlM	Somatic Muscle	-0.223295	Cuticle; Tweedle
TwdlN2	0.0295358	1.28639	TwdlN	Somatic Muscle	-0.215948	Cuticle; Tweedle
TwdlO2	0	0	TwdlO	Somatic Muscle	-0.202882	Cuticle; Tweedle
TwdlP2	0.00212603	0.101557	TwdlP	Somatic Muscle	-0.233616	Cuticle; Tweedle
TwdlT2	0.001576	0.0338524	TwdlT	Somatic Muscle	-0.203322	Cuticle; Tweedle
TwdlV2	0	0	TwdlV	Somatic Muscle	-0.233276	Cuticle; Tweedle
TwdlW2	0.00183998	0.270819	TwdlW	Somatic Muscle	-0.218584	Cuticle; Tweedle
TwdlX2	0	0	TwdlX	Somatic Muscle	-0.253647	Cuticle; Tweedle
TwdlY2	6.37353683033663e-05	0.0338524	TwdlY	Somatic Muscle	-0.364554	Cuticle; Tweedle
TwdlB3	0.00412922	0.262697	TwdlB	Gut Endoderm	-0.243924	Cuticle; Tweedle
Twdlbeta3	0.00415642	0.437828	Twdlbeta	Gut Endoderm	-0.268291	Cuticle; Tweedle
TwdlD3	0	0	TwdlD	Gut Endoderm	-0.311779	Cuticle; Tweedle
TwdlE3	0.00280311	0.262697	TwdlE	Gut Endoderm	-0.343445	Cuticle; Tweedle
TwdlF3	0.000738874	0.262697	TwdlF	Gut Endoderm	-0.396481	Cuticle; Tweedle
TwdlG3	0.000400081	0.0875657	TwdlG	Gut Endoderm	-0.269739	Cuticle; Tweedle
TwdlL3	0.00128157	0.175131	TwdlL	Gut Endoderm	-0.260824	Cuticle; Tweedle
TwdlM3	0.00181461	0.262697	TwdlM	Gut Endoderm	-0.239327	Cuticle; Tweedle
TwdlN3	0.00615169	0.262697	TwdlN	Gut Endoderm	-0.230443	Cuticle; Tweedle
TwdlO3	0	0	TwdlO	Gut Endoderm	-0.202882	Cuticle; Tweedle
TwdlP3	0.000282917	0.0875657	TwdlP	Gut Endoderm	-0.246017	Cuticle; Tweedle
TwdlT3	0	0	TwdlT	Gut Endoderm	-0.221161	Cuticle; Tweedle
TwdlV3	0	0	TwdlV	Gut Endoderm	-0.233276	Cuticle; Tweedle
TwdlW3	0.00187668	0.262697	TwdlW	Gut Endoderm	-0.218262	Cuticle; Tweedle
TwdlX3	0.000306442	0.0875657	TwdlX	Gut Endoderm	-0.249843	Cuticle; Tweedle
TwdlY3	0.0011133	0.262697	TwdlY	Gut Endoderm	-0.337195	Cuticle; Tweedle
TwdlB4	0.057464	1.1254	TwdlB	Circular Visceral Mesoderm	-0.11479	Cuticle; Tweedle
Twdlbeta4	0.0154492	0.321543	Twdlbeta	Circular Visceral Mesoderm	0.143365	Cuticle; Tweedle
TwdlD4	0.00775551	0.160772	TwdlD	Circular Visceral Mesoderm	-0.142496	Cuticle; Tweedle
TwdlE4	0.00287606	0.160772	TwdlE	Circular Visceral Mesoderm	-0.341242	Cuticle; Tweedle
TwdlF4	0	0	TwdlF	Circular Visceral Mesoderm	-0.433044	Cuticle; Tweedle
TwdlG4	0.0025227	0.160772	TwdlG	Circular Visceral Mesoderm	-0.230294	Cuticle; Tweedle
TwdlL4	0.0230254	0.482315	TwdlL	Circular Visceral Mesoderm	-0.176752	Cuticle; Tweedle
TwdlM4	0.0320093	0.96463	TwdlM	Circular Visceral Mesoderm	-0.211855	Cuticle; Tweedle
TwdlN4	0.0283971	0.643087	TwdlN	Circular Visceral Mesoderm	-0.216654	Cuticle; Tweedle
TwdlO4	0.000618567	0.160772	TwdlO	Circular Visceral Mesoderm	-0.196693	Cuticle; Tweedle
TwdlP4	0	0	TwdlP	Circular Visceral Mesoderm	-0.247921	Cuticle; Tweedle
TwdlT4	0	0	TwdlT	Circular Visceral Mesoderm	-0.221161	Cuticle; Tweedle
TwdlV4	0	0	TwdlV	Circular Visceral Mesoderm	-0.233276	Cuticle; Tweedle
TwdlW4	0	0	TwdlW	Circular Visceral Mesoderm	-0.23475	Cuticle; Tweedle
TwdlX4	0	0	TwdlX	Circular Visceral Mesoderm	-0.253647	Cuticle; Tweedle
TwdlY4	0	0	TwdlY	Circular Visceral Mesoderm	-0.366216	Cuticle; Tweedle
TwdlB5	0.0755107	1.14943	TwdlB	Trachea	-0.0710956	Cuticle; Tweedle
Twdlbeta5	0.111139	7.27969	Twdlbeta	Trachea	2.5	Cuticle; Tweedle
TwdlD5	0.0373168	0.574713	TwdlD	Trachea	0.502754	Cuticle; Tweedle
TwdlE5	0.0977716	2.49042	TwdlE	Trachea	2.5	Cuticle; Tweedle
TwdlF5	0.0879354	0.383142	TwdlF	Trachea	2.5	Cuticle; Tweedle
TwdlG5	0.0617572	0.191571	TwdlG	Trachea	0.870467	Cuticle; Tweedle
TwdlL5	0.0445485	0.766284	TwdlL	Trachea	-0.0935327	Cuticle; Tweedle
TwdlM5	0.163049	1.72414	TwdlM	Trachea	-0.092631	Cuticle; Tweedle
TwdlN5	0.0691937	1.91571	TwdlN	Trachea	-0.191367	Cuticle; Tweedle
TwdlO5	0	0	TwdlO	Trachea	-0.202882	Cuticle; Tweedle
TwdlP5	0.0131779	0.383142	TwdlP	Trachea	-0.159255	Cuticle; Tweedle
TwdlT5	0.0129178	0.191571	TwdlT	Trachea	-0.0749451	Cuticle; Tweedle
TwdlV5	0.0138283	0.383142	TwdlV	Trachea	0.319707	Cuticle; Tweedle
TwdlW5	0.0247029	0.191571	TwdlW	Trachea	-0.0177138	Cuticle; Tweedle
TwdlX5	0.00986462	0.191571	TwdlX	Trachea	-0.1312	Cuticle; Tweedle
TwdlY5	0.182749	0.383142	TwdlY	Trachea	2.5	Cuticle; Tweedle
TwdlB6	0.0334514	1.82927	TwdlB	Yolk	-0.17293	Cuticle; Tweedle
Twdlbeta6	0.00360824	0.203252	Twdlbeta	Yolk	-0.288274	Cuticle; Tweedle
TwdlD6	0.0119209	0.203252	TwdlD	Yolk	-0.051575	Cuticle; Tweedle
TwdlE6	0.0181972	0.406504	TwdlE	Yolk	0.121418	Cuticle; Tweedle
TwdlF6	0.000491719	0.203252	TwdlF	Yolk	-0.408712	Cuticle; Tweedle
TwdlG6	0.000679682	0.203252	TwdlG	Yolk	-0.264543	Cuticle; Tweedle
TwdlL6	0.0300288	1.21951	TwdlL	Yolk	-0.149673	Cuticle; Tweedle
TwdlM6	0.0168568	1.01626	TwdlM	Yolk	-0.225641	Cuticle; Tweedle
TwdlN6	0.0479245	2.23577	TwdlN	Yolk	-0.20455	Cuticle; Tweedle
TwdlO6	0.000679682	0.203252	TwdlO	Yolk	-0.196081	Cuticle; Tweedle
TwdlP6	0.0429687	1.01626	TwdlP	Yolk	0.0411888	Cuticle; Tweedle
TwdlT6	0.00442526	0.203252	TwdlT	Yolk	-0.171071	Cuticle; Tweedle
TwdlV6	0.0008638	0.203252	TwdlV	Yolk	-0.198733	Cuticle; Tweedle
TwdlW6	0.00273372	0.203252	TwdlW	Yolk	-0.210732	Cuticle; Tweedle
TwdlX6	0.00503723	0.203252	TwdlX	Yolk	-0.191121	Cuticle; Tweedle
TwdlY6	0.00931921	0.203252	TwdlY	Yolk	-0.123294	Cuticle; Tweedle
TwdlB7	0.0249195	0.892857	TwdlB	Ant And Post Gut Primordium	-0.193587	Cuticle; Tweedle
Twdlbeta7	0	0	Twdlbeta	Ant And Post Gut Primordium	-0.419806	Cuticle; Tweedle
TwdlD7	0.0104208	0.223214	TwdlD	Ant And Post Gut Primordium	-0.0843185	Cuticle; Tweedle
TwdlE7	0	0	TwdlE	Ant And Post Gut Primordium	-0.428092	Cuticle; Tweedle
TwdlF7	0	0	TwdlF	Ant And Post Gut Primordium	-0.433044	Cuticle; Tweedle
TwdlG7	0	0	TwdlG	Ant And Post Gut Primordium	-0.277174	Cuticle; Tweedle
TwdlL7	0.0163439	0.446429	TwdlL	Ant And Post Gut Primordium	-0.202586	Cuticle; Tweedle
TwdlM7	0.0816561	1.5625	TwdlM	Ant And Post Gut Primordium	-0.166685	Cuticle; Tweedle
TwdlN7	0.0590746	1.33929	TwdlN	Ant And Post Gut Primordium	-0.197639	Cuticle; Tweedle
TwdlO7	0	0	TwdlO	Ant And Post Gut Primordium	-0.202882	Cuticle; Tweedle
TwdlP7	0	0	TwdlP	Ant And Post Gut Primordium	-0.247921	Cuticle; Tweedle
TwdlT7	0	0	TwdlT	Ant And Post Gut Primordium	-0.221161	Cuticle; Tweedle
TwdlV7	0	0	TwdlV	Ant And Post Gut Primordium	-0.233276	Cuticle; Tweedle
TwdlW7	0.00961716	0.223214	TwdlW	Ant And Post Gut Primordium	-0.150255	Cuticle; Tweedle
TwdlX7	0	0	TwdlX	Ant And Post Gut Primordium	-0.253647	Cuticle; Tweedle
TwdlY7	0.0114763	0.223214	TwdlY	Ant And Post Gut Primordium	-0.0670653	Cuticle; Tweedle
TwdlB8	0.0189547	0.457666	TwdlB	Sensory Neurons	-0.208029	Cuticle; Tweedle
Twdlbeta8	0.00663669	0.228833	Twdlbeta	Sensory Neurons	-0.177877	Cuticle; Tweedle
TwdlD8	0	0	TwdlD	Sensory Neurons	-0.311779	Cuticle; Tweedle
TwdlE8	0.0190824	0.915332	TwdlE	Sensory Neurons	0.148151	Cuticle; Tweedle
TwdlF8	0.0137261	0.457666	TwdlF	Sensory Neurons	0.246183	Cuticle; Tweedle
TwdlG8	0	0	TwdlG	Sensory Neurons	-0.277174	Cuticle; Tweedle
TwdlL8	0.0182418	0.457666	TwdlL	Sensory Neurons	-0.195248	Cuticle; Tweedle
TwdlM8	0.0427326	1.373	TwdlM	Sensory Neurons	-0.202099	Cuticle; Tweedle
TwdlN8	0.0770109	2.0595	TwdlN	Sensory Neurons	-0.186522	Cuticle; Tweedle
TwdlO8	0	0	TwdlO	Sensory Neurons	-0.202882	Cuticle; Tweedle
TwdlP8	0	0	TwdlP	Sensory Neurons	-0.247921	Cuticle; Tweedle
TwdlT8	0.0077755	0.228833	TwdlT	Sensory Neurons	-0.13315	Cuticle; Tweedle
TwdlV8	0	0	TwdlV	Sensory Neurons	-0.233276	Cuticle; Tweedle
TwdlW8	0	0	TwdlW	Sensory Neurons	-0.23475	Cuticle; Tweedle
TwdlX8	0.0120502	0.228833	TwdlX	Sensory Neurons	-0.104071	Cuticle; Tweedle
TwdlY8	0	0	TwdlY	Sensory Neurons	-0.366216	Cuticle; Tweedle
TwdlB9	0.0207651	1.3369	TwdlB	Fat Body	-0.203645	Cuticle; Tweedle
Twdlbeta9	0.000831327	0.26738	Twdlbeta	Fat Body	-0.389502	Cuticle; Tweedle
TwdlD9	0	0	TwdlD	Fat Body	-0.311779	Cuticle; Tweedle
TwdlE9	0.00512473	0.802139	TwdlE	Fat Body	-0.273338	Cuticle; Tweedle
TwdlF9	0.0040132	0.802139	TwdlF	Fat Body	-0.234453	Cuticle; Tweedle
TwdlG9	0.00196965	0.26738	TwdlG	Fat Body	-0.240572	Cuticle; Tweedle
TwdlL9	0.00922579	0.802139	TwdlL	Fat Body	-0.230108	Cuticle; Tweedle
TwdlM9	0.0244274	1.3369	TwdlM	Fat Body	-0.218753	Cuticle; Tweedle
TwdlN9	0.0421994	2.13904	TwdlN	Fat Body	-0.208099	Cuticle; Tweedle
TwdlO9	0	0	TwdlO	Fat Body	-0.202882	Cuticle; Tweedle
TwdlP9	0.00125119	0.26738	TwdlP	Fat Body	-0.239503	Cuticle; Tweedle
TwdlT9	0	0	TwdlT	Fat Body	-0.221161	Cuticle; Tweedle
TwdlV9	0.00384185	0.534759	TwdlV	Fat Body	-0.0796429	Cuticle; Tweedle
TwdlW9	0.0040185	0.802139	TwdlW	Fat Body	-0.199444	Cuticle; Tweedle
TwdlX9	0	0	TwdlX	Fat Body	-0.253647	Cuticle; Tweedle
TwdlY9	0.00636013	0.26738	TwdlY	Fat Body	-0.200428	Cuticle; Tweedle
TwdlB10	0.0222302	0.60423	TwdlB	Amnioserosa	-0.200098	Cuticle; Tweedle
Twdlbeta10	0	0	Twdlbeta	Amnioserosa	-0.419806	Cuticle; Tweedle
TwdlD10	0	0	TwdlD	Amnioserosa	-0.311779	Cuticle; Tweedle
TwdlE10	0.00914391	0.302115	TwdlE	Amnioserosa	-0.151968	Cuticle; Tweedle
TwdlF10	0	0	TwdlF	Amnioserosa	-0.433044	Cuticle; Tweedle
TwdlG10	0	0	TwdlG	Amnioserosa	-0.277174	Cuticle; Tweedle
TwdlL10	0.0111481	0.302115	TwdlL	Amnioserosa	-0.222675	Cuticle; Tweedle
TwdlM10	0.0368058	0.906344	TwdlM	Amnioserosa	-0.207491	Cuticle; Tweedle
TwdlN10	0.0235109	0.302115	TwdlN	Amnioserosa	-0.219683	Cuticle; Tweedle
TwdlO10	0	0	TwdlO	Amnioserosa	-0.202882	Cuticle; Tweedle
TwdlP10	0	0	TwdlP	Amnioserosa	-0.247921	Cuticle; Tweedle
TwdlT10	0	0	TwdlT	Amnioserosa	-0.221161	Cuticle; Tweedle
TwdlV10	0	0	TwdlV	Amnioserosa	-0.233276	Cuticle; Tweedle
TwdlW10	0	0	TwdlW	Amnioserosa	-0.23475	Cuticle; Tweedle
TwdlX10	0	0	TwdlX	Amnioserosa	-0.253647	Cuticle; Tweedle
TwdlY10	0	0	TwdlY	Amnioserosa	-0.366216	Cuticle; Tweedle
TwdlB11	0.0406812	1	TwdlB	Plasmatocytes	-0.155425	Cuticle; Tweedle
Twdlbeta11	0.0172802	0.6	Twdlbeta	Plasmatocytes	0.210113	Cuticle; Tweedle
TwdlD11	0	0	TwdlD	Plasmatocytes	-0.311779	Cuticle; Tweedle
TwdlE11	0.00101994	0.2	TwdlE	Plasmatocytes	-0.397292	Cuticle; Tweedle
TwdlF11	0	0	TwdlF	Plasmatocytes	-0.433044	Cuticle; Tweedle
TwdlG11	0	0	TwdlG	Plasmatocytes	-0.277174	Cuticle; Tweedle
TwdlL11	0.00858775	0.4	TwdlL	Plasmatocytes	-0.232575	Cuticle; Tweedle
TwdlM11	0.0574502	1.6	TwdlM	Plasmatocytes	-0.188708	Cuticle; Tweedle
TwdlN11	0.0965326	2.2	TwdlN	Plasmatocytes	-0.174421	Cuticle; Tweedle
TwdlO11	0	0	TwdlO	Plasmatocytes	-0.202882	Cuticle; Tweedle
TwdlP11	0.0112708	0.4	TwdlP	Plasmatocytes	-0.172087	Cuticle; Tweedle
TwdlT11	0.0104548	0.2	TwdlT	Plasmatocytes	-0.102824	Cuticle; Tweedle
TwdlV11	0	0	TwdlV	Plasmatocytes	-0.233276	Cuticle; Tweedle
TwdlW11	0	0	TwdlW	Plasmatocytes	-0.23475	Cuticle; Tweedle
TwdlX11	0.000549617	0.2	TwdlX	Plasmatocytes	-0.246825	Cuticle; Tweedle
TwdlY11	0	0	TwdlY	Plasmatocytes	-0.366216	Cuticle; Tweedle
TwdlB12	0.0855698	1.06007	TwdlB	Pharyngeal Muscle	-0.0467405	Cuticle; Tweedle
Twdlbeta12	0	0	Twdlbeta	Pharyngeal Muscle	-0.419806	Cuticle; Tweedle
TwdlD12	0.0501886	0.706714	TwdlD	Pharyngeal Muscle	0.783712	Cuticle; Tweedle
TwdlE12	0.0339966	0.706714	TwdlE	Pharyngeal Muscle	0.598523	Cuticle; Tweedle
TwdlF12	0.0208593	0.353357	TwdlF	Pharyngeal Muscle	0.599168	Cuticle; Tweedle
TwdlG12	0.0179006	0.353357	TwdlG	Pharyngeal Muscle	0.055474	Cuticle; Tweedle
TwdlL12	0.11642	1.41343	TwdlL	Pharyngeal Muscle	0.184358	Cuticle; Tweedle
TwdlM12	0.245688	2.4735	TwdlM	Pharyngeal Muscle	-0.0174432	Cuticle; Tweedle
TwdlN12	0.211751	3.18021	TwdlN	Pharyngeal Muscle	-0.103005	Cuticle; Tweedle
TwdlO12	0.00440705	0.353357	TwdlO	Pharyngeal Muscle	-0.158785	Cuticle; Tweedle
TwdlP12	0.0355439	0.706714	TwdlP	Pharyngeal Muscle	-0.00876806	Cuticle; Tweedle
TwdlT12	0	0	TwdlT	Pharyngeal Muscle	-0.221161	Cuticle; Tweedle
TwdlV12	0	0	TwdlV	Pharyngeal Muscle	-0.233276	Cuticle; Tweedle
TwdlW12	0.0390723	0.706714	TwdlW	Pharyngeal Muscle	0.108534	Cuticle; Tweedle
TwdlX12	0	0	TwdlX	Pharyngeal Muscle	-0.253647	Cuticle; Tweedle
TwdlY12	0.0296556	0.706714	TwdlY	Pharyngeal Muscle	0.40681	Cuticle; Tweedle
TwdlB13	0.0271868	0.862069	TwdlB	Glia	-0.188097	Cuticle; Tweedle
Twdlbeta13	0	0	Twdlbeta	Glia	-0.419806	Cuticle; Tweedle
TwdlD13	0.00524437	0.431034	TwdlD	Glia	-0.197308	Cuticle; Tweedle
TwdlE13	0	0	TwdlE	Glia	-0.428092	Cuticle; Tweedle
TwdlF13	0	0	TwdlF	Glia	-0.433044	Cuticle; Tweedle
TwdlG13	0	0	TwdlG	Glia	-0.277174	Cuticle; Tweedle
TwdlL13	0.0189382	0.431034	TwdlL	Glia	-0.192555	Cuticle; Tweedle
TwdlM13	0.0632422	1.2931	TwdlM	Glia	-0.183438	Cuticle; Tweedle
TwdlN13	0.00328858	0.431034	TwdlN	Glia	-0.232217	Cuticle; Tweedle
TwdlO13	0	0	TwdlO	Glia	-0.202882	Cuticle; Tweedle
TwdlP13	0.0239331	0.431034	TwdlP	Glia	-0.0868904	Cuticle; Tweedle
TwdlT13	0	0	TwdlT	Glia	-0.221161	Cuticle; Tweedle
TwdlV13	0	0	TwdlV	Glia	-0.233276	Cuticle; Tweedle
TwdlW13	0	0	TwdlW	Glia	-0.23475	Cuticle; Tweedle
TwdlX13	0	0	TwdlX	Glia	-0.253647	Cuticle; Tweedle
TwdlY13	0.0229763	0.431034	TwdlY	Glia	0.232701	Cuticle; Tweedle
TwdlB14	0.0461568	1.39535	TwdlB	Hindgut	-0.142167	Cuticle; Tweedle
Twdlbeta14	0.0828841	1.39535	Twdlbeta	Hindgut	2.5	Cuticle; Tweedle
TwdlD14	0	0	TwdlD	Hindgut	-0.311779	Cuticle; Tweedle
TwdlE14	0	0	TwdlE	Hindgut	-0.428092	Cuticle; Tweedle
TwdlF14	0.0249526	0.465116	TwdlF	Hindgut	0.801721	Cuticle; Tweedle
TwdlG14	0.017163	0.465116	TwdlG	Hindgut	0.0417672	Cuticle; Tweedle
TwdlL14	0.0145093	1.39535	TwdlL	Hindgut	-0.209679	Cuticle; Tweedle
TwdlM14	0.0461769	1.39535	TwdlM	Hindgut	-0.198965	Cuticle; Tweedle
TwdlN14	0.0268361	0.930233	TwdlN	Hindgut	-0.217622	Cuticle; Tweedle
TwdlO14	0	0	TwdlO	Hindgut	-0.202882	Cuticle; Tweedle
TwdlP14	0	0	TwdlP	Hindgut	-0.247921	Cuticle; Tweedle
TwdlT14	0	0	TwdlT	Hindgut	-0.221161	Cuticle; Tweedle
TwdlV14	0	0	TwdlV	Hindgut	-0.233276	Cuticle; Tweedle
TwdlW14	0	0	TwdlW	Hindgut	-0.23475	Cuticle; Tweedle
TwdlX14	0.0244669	0.465116	TwdlX	Hindgut	0.0500553	Cuticle; Tweedle
TwdlY14	0	0	TwdlY	Hindgut	-0.366216	Cuticle; Tweedle
TwdlB15	0.0141393	0.434783	TwdlB	Germ Cells	-0.219688	Cuticle; Tweedle
Twdlbeta15	0	0	Twdlbeta	Germ Cells	-0.419806	Cuticle; Tweedle
TwdlD15	0	0	TwdlD	Germ Cells	-0.311779	Cuticle; Tweedle
TwdlE15	0	0	TwdlE	Germ Cells	-0.428092	Cuticle; Tweedle
TwdlF15	0.00100971	0.434783	TwdlF	Germ Cells	-0.383079	Cuticle; Tweedle
TwdlG15	0	0	TwdlG	Germ Cells	-0.277174	Cuticle; Tweedle
TwdlL15	0.00993335	0.434783	TwdlL	Germ Cells	-0.227372	Cuticle; Tweedle
TwdlM15	0	0	TwdlM	Germ Cells	-0.240978	Cuticle; Tweedle
TwdlN15	0.0423956	1.30435	TwdlN	Germ Cells	-0.207977	Cuticle; Tweedle
TwdlO15	0	0	TwdlO	Germ Cells	-0.202882	Cuticle; Tweedle
TwdlP15	0	0	TwdlP	Germ Cells	-0.247921	Cuticle; Tweedle
TwdlT15	0	0	TwdlT	Germ Cells	-0.221161	Cuticle; Tweedle
TwdlV15	0	0	TwdlV	Germ Cells	-0.233276	Cuticle; Tweedle
TwdlW15	0.00071441	0.434783	TwdlW	Germ Cells	-0.228473	Cuticle; Tweedle
TwdlX15	0	0	TwdlX	Germ Cells	-0.253647	Cuticle; Tweedle
TwdlY15	0	0	TwdlY	Germ Cells	-0.366216	Cuticle; Tweedle
TwdlB16	2.08404	17.1875	TwdlB	Apodemes	2.5	Cuticle; Tweedle
Twdlbeta16	0	0	Twdlbeta	Apodemes	-0.419806	Cuticle; Tweedle
TwdlD16	0.226258	2.34375	TwdlD	Apodemes	2.5	Cuticle; Tweedle
TwdlE16	0	0	TwdlE	Apodemes	-0.428092	Cuticle; Tweedle
TwdlF16	0.0511959	0.78125	TwdlF	Apodemes	2.10036	Cuticle; Tweedle
TwdlG16	0.265728	3.90625	TwdlG	Apodemes	2.5	Cuticle; Tweedle
TwdlL16	1.3039	14.0625	TwdlL	Apodemes	2.5	Cuticle; Tweedle
TwdlM16	5.5338	21.0938	TwdlM	Apodemes	2.5	Cuticle; Tweedle
TwdlN16	8.11715	37.5	TwdlN	Apodemes	2.5	Cuticle; Tweedle
TwdlO16	0.499964	6.25	TwdlO	Apodemes	2.5	Cuticle; Tweedle
TwdlP16	0.747965	10.9375	TwdlP	Apodemes	2.5	Cuticle; Tweedle
TwdlT16	0	0	TwdlT	Apodemes	-0.221161	Cuticle; Tweedle
TwdlV16	0.125088	1.5625	TwdlV	Apodemes	2.5	Cuticle; Tweedle
TwdlW16	0.57134	3.90625	TwdlW	Apodemes	2.5	Cuticle; Tweedle
TwdlX16	0.403215	1.5625	TwdlX	Apodemes	2.5	Cuticle; Tweedle
TwdlY16	0.0711012	1.5625	TwdlY	Apodemes	1.48716	Cuticle; Tweedle
TwdlB17	0	0	TwdlB	Longitudinal Visceral Mesoderm	-0.253922	Cuticle; Tweedle
Twdlbeta17	0.0389457	0.847458	Twdlbeta	Longitudinal Visceral Mesoderm	0.999889	Cuticle; Tweedle
TwdlD17	0	0	TwdlD	Longitudinal Visceral Mesoderm	-0.311779	Cuticle; Tweedle
TwdlE17	0	0	TwdlE	Longitudinal Visceral Mesoderm	-0.428092	Cuticle; Tweedle
TwdlF17	0	0	TwdlF	Longitudinal Visceral Mesoderm	-0.433044	Cuticle; Tweedle
TwdlG17	0	0	TwdlG	Longitudinal Visceral Mesoderm	-0.277174	Cuticle; Tweedle
TwdlL17	0	0	TwdlL	Longitudinal Visceral Mesoderm	-0.265779	Cuticle; Tweedle
TwdlM17	0.0396379	0.847458	TwdlM	Longitudinal Visceral Mesoderm	-0.204914	Cuticle; Tweedle
TwdlN17	0.124186	2.54237	TwdlN	Longitudinal Visceral Mesoderm	-0.157281	Cuticle; Tweedle
TwdlO17	0	0	TwdlO	Longitudinal Visceral Mesoderm	-0.202882	Cuticle; Tweedle
TwdlP17	0.0204898	0.847458	TwdlP	Longitudinal Visceral Mesoderm	-0.110058	Cuticle; Tweedle
TwdlT17	0	0	TwdlT	Longitudinal Visceral Mesoderm	-0.221161	Cuticle; Tweedle
TwdlV17	0	0	TwdlV	Longitudinal Visceral Mesoderm	-0.233276	Cuticle; Tweedle
TwdlW17	0	0	TwdlW	Longitudinal Visceral Mesoderm	-0.23475	Cuticle; Tweedle
TwdlX17	0	0	TwdlX	Longitudinal Visceral Mesoderm	-0.253647	Cuticle; Tweedle
TwdlY17	0	0	TwdlY	Longitudinal Visceral Mesoderm	-0.366216	Cuticle; Tweedle
TwdlB18	0	0	TwdlB	Salivary Gland	-0.253922	Cuticle; Tweedle
Twdlbeta18	0	0	Twdlbeta	Salivary Gland	-0.419806	Cuticle; Tweedle
TwdlD18	0	0	TwdlD	Salivary Gland	-0.311779	Cuticle; Tweedle
TwdlE18	0	0	TwdlE	Salivary Gland	-0.428092	Cuticle; Tweedle
TwdlF18	0	0	TwdlF	Salivary Gland	-0.433044	Cuticle; Tweedle
TwdlG18	0	0	TwdlG	Salivary Gland	-0.277174	Cuticle; Tweedle
TwdlL18	0	0	TwdlL	Salivary Gland	-0.265779	Cuticle; Tweedle
TwdlM18	0	0	TwdlM	Salivary Gland	-0.240978	Cuticle; Tweedle
TwdlN18	0	0	TwdlN	Salivary Gland	-0.234256	Cuticle; Tweedle
TwdlO18	0	0	TwdlO	Salivary Gland	-0.202882	Cuticle; Tweedle
TwdlP18	0	0	TwdlP	Salivary Gland	-0.247921	Cuticle; Tweedle
TwdlT18	0.44326	3.50877	TwdlT	Salivary Gland	2.5	Cuticle; Tweedle
TwdlV18	0	0	TwdlV	Salivary Gland	-0.233276	Cuticle; Tweedle
TwdlW18	0	0	TwdlW	Salivary Gland	-0.23475	Cuticle; Tweedle
TwdlX18	0	0	TwdlX	Salivary Gland	-0.253647	Cuticle; Tweedle
TwdlY18	0	0	TwdlY	Salivary Gland	-0.366216	Cuticle; Tweedle
TwdlB19	0.0062122	1.78571	TwdlB	Glia Midline	-0.238881	Cuticle; Tweedle
Twdlbeta19	0	0	Twdlbeta	Glia Midline	-0.419806	Cuticle; Tweedle
TwdlD19	0	0	TwdlD	Glia Midline	-0.311779	Cuticle; Tweedle
TwdlE19	0.00275463	0.892857	TwdlE	Glia Midline	-0.344909	Cuticle; Tweedle
TwdlF19	0	0	TwdlF	Glia Midline	-0.433044	Cuticle; Tweedle
TwdlG19	0	0	TwdlG	Glia Midline	-0.277174	Cuticle; Tweedle
TwdlL19	0	0	TwdlL	Glia Midline	-0.265779	Cuticle; Tweedle
TwdlM19	0	0	TwdlM	Glia Midline	-0.240978	Cuticle; Tweedle
TwdlN19	0.00148609	0.892857	TwdlN	Glia Midline	-0.233335	Cuticle; Tweedle
TwdlO19	0	0	TwdlO	Glia Midline	-0.202882	Cuticle; Tweedle
TwdlP19	0.00148609	0.892857	TwdlP	Glia Midline	-0.237922	Cuticle; Tweedle
TwdlT19	0	0	TwdlT	Glia Midline	-0.221161	Cuticle; Tweedle
TwdlV19	0	0	TwdlV	Glia Midline	-0.233276	Cuticle; Tweedle
TwdlW19	0	0	TwdlW	Glia Midline	-0.23475	Cuticle; Tweedle
TwdlX19	0	0	TwdlX	Glia Midline	-0.253647	Cuticle; Tweedle
TwdlY19	0	0	TwdlY	Glia Midline	-0.366216	Cuticle; Tweedle
TwdlB20	0	0	TwdlB	Unknown (CNS)	-0.253922	Cuticle; Tweedle
Twdlbeta20	0	0	Twdlbeta	Unknown (CNS)	-0.419806	Cuticle; Tweedle
TwdlD20	0	0	TwdlD	Unknown (CNS)	-0.311779	Cuticle; Tweedle
TwdlE20	0	0	TwdlE	Unknown (CNS)	-0.428092	Cuticle; Tweedle
TwdlF20	0	0	TwdlF	Unknown (CNS)	-0.433044	Cuticle; Tweedle
TwdlG20	0	0	TwdlG	Unknown (CNS)	-0.277174	Cuticle; Tweedle
TwdlL20	0	0	TwdlL	Unknown (CNS)	-0.265779	Cuticle; Tweedle
TwdlM20	0.0853744	2.88462	TwdlM	Unknown (CNS)	-0.163302	Cuticle; Tweedle
TwdlN20	0.203252	3.84615	TwdlN	Unknown (CNS)	-0.108273	Cuticle; Tweedle
TwdlO20	0	0	TwdlO	Unknown (CNS)	-0.202882	Cuticle; Tweedle
TwdlP20	0.0140617	0.961538	TwdlP	Unknown (CNS)	-0.153309	Cuticle; Tweedle
TwdlT20	0	0	TwdlT	Unknown (CNS)	-0.221161	Cuticle; Tweedle
TwdlV20	0	0	TwdlV	Unknown (CNS)	-0.233276	Cuticle; Tweedle
TwdlW20	0	0	TwdlW	Unknown (CNS)	-0.23475	Cuticle; Tweedle
TwdlX20	0	0	TwdlX	Unknown (CNS)	-0.253647	Cuticle; Tweedle
TwdlY20	0	0	TwdlY	Unknown (CNS)	-0.366216	Cuticle; Tweedle
TwdlB21	0	0	TwdlB	Hindgut Muscle	-0.253922	Cuticle; Tweedle
Twdlbeta21	0	0	Twdlbeta	Hindgut Muscle	-0.419806	Cuticle; Tweedle
TwdlD21	0	0	TwdlD	Hindgut Muscle	-0.311779	Cuticle; Tweedle
TwdlE21	0	0	TwdlE	Hindgut Muscle	-0.428092	Cuticle; Tweedle
TwdlF21	0	0	TwdlF	Hindgut Muscle	-0.433044	Cuticle; Tweedle
TwdlG21	0	0	TwdlG	Hindgut Muscle	-0.277174	Cuticle; Tweedle
TwdlL21	0.0672179	1.11111	TwdlL	Hindgut Muscle	-0.00588206	Cuticle; Tweedle
TwdlM21	0.0566893	1.11111	TwdlM	Hindgut Muscle	-0.1894	Cuticle; Tweedle
TwdlN21	0.00567966	1.11111	TwdlN	Hindgut Muscle	-0.230735	Cuticle; Tweedle
TwdlO21	0	0	TwdlO	Hindgut Muscle	-0.202882	Cuticle; Tweedle
TwdlP21	0	0	TwdlP	Hindgut Muscle	-0.247921	Cuticle; Tweedle
TwdlT21	0	0	TwdlT	Hindgut Muscle	-0.221161	Cuticle; Tweedle
TwdlV21	0	0	TwdlV	Hindgut Muscle	-0.233276	Cuticle; Tweedle
TwdlW21	0	0	TwdlW	Hindgut Muscle	-0.23475	Cuticle; Tweedle
TwdlX21	0.0524604	1.11111	TwdlX	Hindgut Muscle	0.397532	Cuticle; Tweedle
TwdlY21	0	0	TwdlY	Hindgut Muscle	-0.366216	Cuticle; Tweedle
TwdlB22	0	0	TwdlB	Crystal Cells	-0.253922	Cuticle; Tweedle
Twdlbeta22	0	0	Twdlbeta	Crystal Cells	-0.419806	Cuticle; Tweedle
TwdlD22	0	0	TwdlD	Crystal Cells	-0.311779	Cuticle; Tweedle
TwdlE22	0.13944	7.24638	TwdlE	Crystal Cells	2.5	Cuticle; Tweedle
TwdlF22	0	0	TwdlF	Crystal Cells	-0.433044	Cuticle; Tweedle
TwdlG22	0	0	TwdlG	Crystal Cells	-0.277174	Cuticle; Tweedle
TwdlL22	0	0	TwdlL	Crystal Cells	-0.265779	Cuticle; Tweedle
TwdlM22	0	0	TwdlM	Crystal Cells	-0.240978	Cuticle; Tweedle
TwdlN22	0.00404058	1.44928	TwdlN	Crystal Cells	-0.231751	Cuticle; Tweedle
TwdlO22	0	0	TwdlO	Crystal Cells	-0.202882	Cuticle; Tweedle
TwdlP22	0	0	TwdlP	Crystal Cells	-0.247921	Cuticle; Tweedle
TwdlT22	0	0	TwdlT	Crystal Cells	-0.221161	Cuticle; Tweedle
TwdlV22	0	0	TwdlV	Crystal Cells	-0.233276	Cuticle; Tweedle
TwdlW22	0	0	TwdlW	Crystal Cells	-0.23475	Cuticle; Tweedle
TwdlX22	0	0	TwdlX	Crystal Cells	-0.253647	Cuticle; Tweedle
TwdlY22	0	0	TwdlY	Crystal Cells	-0.366216	Cuticle; Tweedle
TwdlB23	0	0	TwdlB	Malpighian Tubules	-0.253922	Cuticle; Tweedle
Twdlbeta23	0	0	Twdlbeta	Malpighian Tubules	-0.419806	Cuticle; Tweedle
TwdlD23	0	0	TwdlD	Malpighian Tubules	-0.311779	Cuticle; Tweedle
TwdlE23	0	0	TwdlE	Malpighian Tubules	-0.428092	Cuticle; Tweedle
TwdlF23	0	0	TwdlF	Malpighian Tubules	-0.433044	Cuticle; Tweedle
TwdlG23	0	0	TwdlG	Malpighian Tubules	-0.277174	Cuticle; Tweedle
TwdlL23	0	0	TwdlL	Malpighian Tubules	-0.265779	Cuticle; Tweedle
TwdlM23	0	0	TwdlM	Malpighian Tubules	-0.240978	Cuticle; Tweedle
TwdlN23	0.108925	2.5641	TwdlN	Malpighian Tubules	-0.16674	Cuticle; Tweedle
TwdlO23	0	0	TwdlO	Malpighian Tubules	-0.202882	Cuticle; Tweedle
TwdlP23	0	0	TwdlP	Malpighian Tubules	-0.247921	Cuticle; Tweedle
TwdlT23	0	0	TwdlT	Malpighian Tubules	-0.221161	Cuticle; Tweedle
TwdlV23	0	0	TwdlV	Malpighian Tubules	-0.233276	Cuticle; Tweedle
TwdlW23	0	0	TwdlW	Malpighian Tubules	-0.23475	Cuticle; Tweedle
TwdlX23	0	0	TwdlX	Malpighian Tubules	-0.253647	Cuticle; Tweedle
TwdlY23	0	0	TwdlY	Malpighian Tubules	-0.366216	Cuticle; Tweedle
TwdlB24	0	0	TwdlB	Posterior Midgut Primordium	-0.253922	Cuticle; Tweedle
Twdlbeta24	0	0	Twdlbeta	Posterior Midgut Primordium	-0.419806	Cuticle; Tweedle
TwdlD24	0	0	TwdlD	Posterior Midgut Primordium	-0.311779	Cuticle; Tweedle
TwdlE24	0	0	TwdlE	Posterior Midgut Primordium	-0.428092	Cuticle; Tweedle
TwdlF24	0	0	TwdlF	Posterior Midgut Primordium	-0.433044	Cuticle; Tweedle
TwdlG24	0	0	TwdlG	Posterior Midgut Primordium	-0.277174	Cuticle; Tweedle
TwdlL24	0	0	TwdlL	Posterior Midgut Primordium	-0.265779	Cuticle; Tweedle
TwdlM24	0	0	TwdlM	Posterior Midgut Primordium	-0.240978	Cuticle; Tweedle
TwdlN24	0.0264399	4.16667	TwdlN	Posterior Midgut Primordium	-0.217867	Cuticle; Tweedle
TwdlO24	0	0	TwdlO	Posterior Midgut Primordium	-0.202882	Cuticle; Tweedle
TwdlP24	0	0	TwdlP	Posterior Midgut Primordium	-0.247921	Cuticle; Tweedle
TwdlT24	0	0	TwdlT	Posterior Midgut Primordium	-0.221161	Cuticle; Tweedle
TwdlV24	0	0	TwdlV	Posterior Midgut Primordium	-0.233276	Cuticle; Tweedle
TwdlW24	0	0	TwdlW	Posterior Midgut Primordium	-0.23475	Cuticle; Tweedle
TwdlX24	0	0	TwdlX	Posterior Midgut Primordium	-0.253647	Cuticle; Tweedle
TwdlY24	0	0	TwdlY	Posterior Midgut Primordium	-0.366216	Cuticle; Tweedle
CG13041	0.0338022	0.466321	CG13041	Epidermis	-0.109501	Cuticle
CG13043	0.0267585	0.479275	CG13043	Epidermis	-0.211903	Cuticle
CG13044	0.0539796	0.608808	CG13044	Epidermis	-0.113305	Cuticle
CG13059	0.0398738	0.310881	CG13059	Epidermis	0.0375834	Cuticle
CG13060	0.0163524	0.168394	CG13060	Epidermis	-0.144516	Cuticle
CG13063	0.0187785	0.310881	CG13063	Epidermis	-0.00948965	Cuticle
CG13138	0.000225538	0.0647668	CG13138	Epidermis	-0.375673	Cuticle
CG15515	0.0149437	0.427461	CG15515	Epidermis	-0.246919	Cuticle
CG15756	0	0	CG15756	Epidermis	-0.2	Cuticle
CG2150	0.00332687	0.103627	CG2150	Epidermis	-0.278493	Cuticle
CG32564	0.0273775	0.582902	CG32564	Epidermis	-0.223228	Cuticle
CG4982	0.00483227	0.103627	CG4982	Epidermis	-0.319179	Cuticle
CG7203	0.00931205	0.15544	CG7203	Epidermis	-0.205463	Cuticle
CG7214	0.000686817	0.0129534	CG7214	Epidermis	-0.170849	Cuticle
Cpr100A	0.00298728	0.0518135	Cpr100A	Epidermis	-0.213468	Cuticle
Cpr30F	0.000196776	0.0647668	Cpr30F	Epidermis	-0.222232	Cuticle
Cpr47Eg	0.0637556	1.77461	Cpr47Eg	Epidermis	-0.226497	Cuticle
Cpr49Ac	0.011916	0.362694	Cpr49Ac	Epidermis	0.0908751	Cuticle
Cpr51A	0.0200484	0.595855	Cpr51A	Epidermis	-0.214654	Cuticle
Cpr67B	0.00609671	0.194301	Cpr67B	Epidermis	-0.203779	Cuticle
dsx-c73A	0.19703	2.8886	dsx-c73A	Epidermis	1.68964	Cuticle
frm	0.0124408	0.427461	frm	Epidermis	-0.204503	Cuticle
knk	0.120292	4.13212	knk	Epidermis	0.558376	Cuticle
Vajk2	0.00918483	0.284974	Vajk2	Epidermis	-0.221827	Cuticle
Vajk3	0.00653612	0.284974	Vajk3	Epidermis	-0.205203	Cuticle
Vajk4	0.00199838	0.0647668	Vajk4	Epidermis	-0.395126	Cuticle
CG130411	0.0146152	0.182648	CG13041	CNS	-0.267626	Cuticle
CG130431	0.0228754	0.456621	CG13043	CNS	-0.239062	Cuticle
CG130441	0.0315535	0.42618	CG13044	CNS	-0.195655	Cuticle
CG130591	0.0389312	0.578387	CG13059	CNS	0.0268319	Cuticle
CG130601	0.0137305	0.273973	CG13060	CNS	-0.165426	Cuticle
CG130631	0.00659728	0.182648	CG13063	CNS	-0.299931	Cuticle
CG131381	0.000446412	0.121766	CG13138	CNS	-0.302843	Cuticle
CG155151	0.00752141	0.273973	CG15515	CNS	-0.2792	Cuticle
CG157561	0	0	CG15756	CNS	-0.2	Cuticle
CG21501	0.00113772	0.0913242	CG2150	CNS	-0.35684	Cuticle
CG325641	0.0204745	0.517504	CG32564	CNS	-0.234649	Cuticle
CG49821	0.00305729	0.0608828	CG4982	CNS	-0.348511	Cuticle
CG72031	0.0117496	0.182648	CG7203	CNS	-0.166916	Cuticle
CG72141	0	0	CG7214	CNS	-0.20239	Cuticle
Cpr100A1	0.00481363	0.0304414	Cpr100A	CNS	-0.118917	Cuticle
Cpr30F1	0.000606792	0.152207	Cpr30F	CNS	-0.132801	Cuticle
Cpr47Eg1	0.0701612	2.37443	Cpr47Eg	CNS	-0.223451	Cuticle
Cpr49Ac1	0.00375316	0.121766	Cpr49Ac	CNS	-0.26243	Cuticle
Cpr51A1	0.0166354	0.669711	Cpr51A	CNS	-0.253166	Cuticle
Cpr67B1	0.00531273	0.21309	Cpr67B	CNS	-0.209957	Cuticle
dsx-c73A1	0.0548993	1.27854	dsx-c73A	CNS	0.0405971	Cuticle
frm1	0.0155361	0.882801	frm	CNS	-0.198787	Cuticle
knk1	0.03019	1.61339	knk	CNS	-0.361309	Cuticle
Vajk21	0.00722954	0.273973	Vajk2	CNS	-0.228904	Cuticle
Vajk31	0.00748247	0.304414	Vajk3	CNS	-0.202259	Cuticle
Vajk41	0.00193264	0.0608828	Vajk4	CNS	-0.397183	Cuticle
CG130412	0.00915633	0.304672	CG13041	Somatic Muscle	-0.312615	Cuticle
CG130432	0.0117631	0.440081	CG13043	Somatic Muscle	-0.316784	Cuticle
CG130442	0.0169172	0.744753	CG13044	Somatic Muscle	-0.2494	Cuticle
CG130592	0.00748875	0.372376	CG13059	Somatic Muscle	-0.331795	Cuticle
CG130602	0.000492423	0.101557	CG13060	Somatic Muscle	-0.271001	Cuticle
CG130632	0.0034483	0.304672	CG13063	Somatic Muscle	-0.375014	Cuticle
CG131382	0.00213489	0.406229	CG13138	Somatic Muscle	0.253906	Cuticle
CG155152	0.00940725	0.7109	CG15515	Somatic Muscle	-0.270998	Cuticle
CG157562	0	0	CG15756	Somatic Muscle	-0.2	Cuticle
CG21502	0.00270501	0.236967	CG2150	Somatic Muscle	-0.300748	Cuticle
CG325642	0.00533927	0.507786	CG32564	Somatic Muscle	-0.259692	Cuticle
CG49822	0.00361012	0.101557	CG4982	Somatic Muscle	-0.339375	Cuticle
CG72032	0.00168452	0.169262	CG7203	Somatic Muscle	-0.326084	Cuticle
CG72142	0.000178678	0.0338524	CG7214	Somatic Muscle	-0.194185	Cuticle
Cpr100A2	0.000166057	0.0338524	Cpr100A	Somatic Muscle	-0.359525	Cuticle
Cpr30F2	0	0	Cpr30F	Somatic Muscle	-0.265152	Cuticle
Cpr47Eg2	0.0527418	2.74204	Cpr47Eg	Somatic Muscle	-0.231735	Cuticle
Cpr49Ac2	0.00351609	0.169262	Cpr49Ac	Somatic Muscle	-0.272691	Cuticle
Cpr51A2	0.00379322	0.406229	Cpr51A	Somatic Muscle	-0.398078	Cuticle
Cpr67B2	0.00642263	0.744753	Cpr67B	Somatic Muscle	-0.201211	Cuticle
dsx-c73A2	0.0154855	0.914015	dsx-c73A	Somatic Muscle	-0.416693	Cuticle
frm2	0.0126111	0.575491	frm	Somatic Muscle	-0.204189	Cuticle
knk2	0.0146947	0.880162	knk	Somatic Muscle	-0.519472	Cuticle
Vajk22	0.00358083	0.203114	Vajk2	Somatic Muscle	-0.242109	Cuticle
Vajk32	0.0111305	0.473934	Vajk3	Somatic Muscle	-0.190913	Cuticle
Vajk42	0.00216922	0.101557	Vajk4	Somatic Muscle	-0.389783	Cuticle
CG130413	0.000219144	0.0875657	CG13041	Gut Endoderm	-0.386269	Cuticle
CG130433	0.00879214	0.61296	CG13043	Gut Endoderm	-0.337563	Cuticle
CG130443	0.0031773	0.175131	CG13044	Gut Endoderm	-0.299854	Cuticle
CG130593	0	0	CG13059	Gut Endoderm	-0.417211	Cuticle
CG130603	0.000432594	0.0875657	CG13060	Gut Endoderm	-0.271478	Cuticle
CG130633	0.000487359	0.175131	CG13063	Gut Endoderm	-0.445613	Cuticle
CG131383	0.00492179	1.31349	CG13138	Gut Endoderm	1.17284	Cuticle
CG155153	0.0022569	0.437828	CG15515	Gut Endoderm	-0.302096	Cuticle
CG157563	0	0	CG15756	Gut Endoderm	-0.2	Cuticle
CG21503	0	0	CG2150	Gut Endoderm	-0.397558	Cuticle
CG325643	0.00388437	0.437828	CG32564	Gut Endoderm	-0.262099	Cuticle
CG49823	0	0	CG4982	Gut Endoderm	-0.399032	Cuticle
CG72033	0.00837745	0.262697	CG7203	Gut Endoderm	-0.220243	Cuticle
CG72143	0.000386416	0.0875657	CG7214	Gut Endoderm	-0.184645	Cuticle
Cpr100A3	0	0	Cpr100A	Gut Endoderm	-0.368122	Cuticle
Cpr30F3	0	0	Cpr30F	Gut Endoderm	-0.265152	Cuticle
Cpr47Eg3	0.0151367	2.10158	Cpr47Eg	Gut Endoderm	-0.249619	Cuticle
Cpr49Ac3	0	0	Cpr49Ac	Gut Endoderm	-0.424875	Cuticle
Cpr51A3	0.0130796	0.788091	Cpr51A	Gut Endoderm	-0.29329	Cuticle
Cpr67B3	0.00632678	0.700525	Cpr67B	Gut Endoderm	-0.201966	Cuticle
dsx-c73A3	0.023154	1.05079	dsx-c73A	Gut Endoderm	-0.327721	Cuticle
frm3	0.00410387	0.61296	frm	Gut Endoderm	-0.219898	Cuticle
knk3	0.0106148	0.963222	knk	Gut Endoderm	-0.561116	Cuticle
Vajk23	0.000340325	0.0875657	Vajk2	Gut Endoderm	-0.253837	Cuticle
Vajk33	0.00168167	0.350263	Vajk3	Gut Endoderm	-0.220301	Cuticle
Vajk43	0.000479517	0.175131	Vajk4	Gut Endoderm	-0.442631	Cuticle
CG130414	0.00101152	0.160772	CG13041	Circular Visceral Mesoderm	-0.379738	Cuticle
CG130434	0.0196017	0.321543	CG13043	Circular Visceral Mesoderm	-0.261958	Cuticle
CG130444	0.0123374	0.321543	CG13044	Circular Visceral Mesoderm	-0.266217	Cuticle
CG130594	0.00628997	0.160772	CG13059	Circular Visceral Mesoderm	-0.345469	Cuticle
CG130604	0.000995059	0.160772	CG13060	Circular Visceral Mesoderm	-0.266992	Cuticle
CG130634	0	0	CG13063	Circular Visceral Mesoderm	-0.457233	Cuticle
CG131384	0.00106113	0.160772	CG13138	Circular Visceral Mesoderm	-0.10015	Cuticle
CG155154	0.0163182	0.321543	CG15515	Circular Visceral Mesoderm	-0.240941	Cuticle
CG157564	0	0	CG15756	Circular Visceral Mesoderm	-0.2	Cuticle
CG21504	0.00106113	0.160772	CG2150	Circular Visceral Mesoderm	-0.359582	Cuticle
CG325644	0.0107681	0.643087	CG32564	Circular Visceral Mesoderm	-0.250709	Cuticle
CG49824	0	0	CG4982	Circular Visceral Mesoderm	-0.399032	Cuticle
CG72034	0.0024064	0.160772	CG7203	Circular Visceral Mesoderm	-0.314668	Cuticle
CG72144	0	0	CG7214	Circular Visceral Mesoderm	-0.20239	Cuticle
Cpr100A4	0.00343456	0.160772	Cpr100A	Circular Visceral Mesoderm	-0.190312	Cuticle
Cpr30F4	0.00117928	0.160772	Cpr30F	Circular Visceral Mesoderm	-0.00793216	Cuticle
Cpr47Eg4	0.0909025	3.05466	Cpr47Eg	Circular Visceral Mesoderm	-0.213587	Cuticle
Cpr49Ac4	0	0	Cpr49Ac	Circular Visceral Mesoderm	-0.424875	Cuticle
Cpr51A4	0.00893176	0.160772	Cpr51A	Circular Visceral Mesoderm	-0.340095	Cuticle
Cpr67B4	0.00621768	0.321543	Cpr67B	Circular Visceral Mesoderm	-0.202826	Cuticle
dsx-c73A4	0.0110566	0.321543	dsx-c73A	Circular Visceral Mesoderm	-0.468079	Cuticle
frm4	0.00104915	0.160772	frm	Circular Visceral Mesoderm	-0.225539	Cuticle
knk4	0.00866004	0.321543	knk	Circular Visceral Mesoderm	-0.581069	Cuticle
Vajk24	0	0	Vajk2	Circular Visceral Mesoderm	-0.255069	Cuticle
Vajk34	0.00451668	0.482315	Vajk3	Circular Visceral Mesoderm	-0.211483	Cuticle
Vajk44	0	0	Vajk4	Circular Visceral Mesoderm	-0.457629	Cuticle
CG130415	0.0544321	0.574713	CG13041	Trachea	0.0605148	Cuticle
CG130435	0.0294876	0.191571	CG13043	Trachea	-0.192815	Cuticle
CG130445	0.0109877	0.191571	CG13044	Trachea	-0.271174	Cuticle
CG130595	0.069364	0.383142	CG13059	Trachea	0.373944	Cuticle
CG130605	0.0484132	0.383142	CG13060	Trachea	0.111172	Cuticle
CG130635	0.00425241	0.191571	CG13063	Trachea	-0.355841	Cuticle
CG131385	0.00281307	0.383142	CG13138	Trachea	0.477526	Cuticle
CG155155	0.0149747	0.574713	CG15515	Trachea	-0.246784	Cuticle
CG157565	0	0	CG15756	Trachea	-0.2	Cuticle
CG21505	0	0	CG2150	Trachea	-0.397558	Cuticle
CG325645	0.00866837	0.191571	CG32564	Trachea	-0.254183	Cuticle
CG49825	0	0	CG4982	Trachea	-0.399032	Cuticle
CG72035	0.0109862	0.383142	CG7203	Trachea	-0.178988	Cuticle
CG72145	0	0	CG7214	Trachea	-0.20239	Cuticle
Cpr100A5	0.00136262	0.191571	Cpr100A	Trachea	-0.297578	Cuticle
Cpr30F5	0	0	Cpr30F	Trachea	-0.265152	Cuticle
Cpr47Eg5	0.0554006	1.91571	Cpr47Eg	Trachea	-0.23047	Cuticle
Cpr49Ac5	0	0	Cpr49Ac	Trachea	-0.424875	Cuticle
Cpr51A5	0.0889231	1.14943	Cpr51A	Trachea	0.562533	Cuticle
Cpr67B5	0.00813367	0.383142	Cpr67B	Trachea	-0.187728	Cuticle
dsx-c73A5	0.0692111	2.29885	dsx-c73A	Trachea	0.206647	Cuticle
frm5	0.0333065	0.766284	frm	Trachea	-0.165973	Cuticle
knk5	0.424391	13.41	knk	Trachea	2.5	Cuticle
Vajk25	0.0336381	0.383142	Vajk2	Trachea	-0.133326	Cuticle
Vajk35	0.0162501	0.574713	Vajk3	Trachea	-0.174991	Cuticle
Vajk45	0.0909849	0.383142	Vajk4	Trachea	2.38805	Cuticle
CG130416	0.0859324	0.813008	CG13041	Yolk	0.320118	Cuticle
CG130436	0.043395	0.813008	CG13043	Yolk	-0.0955435	Cuticle
CG130446	0.0336157	1.21951	CG13044	Yolk	-0.188082	Cuticle
CG130596	0.082364	2.03252	CG13059	Yolk	0.522219	Cuticle
CG130606	0.0274155	0.609756	CG13060	Yolk	-0.0562863	Cuticle
CG130636	0.0192433	0.406504	CG13063	Yolk	0.0015928	Cuticle
CG131386	0	0	CG13138	Yolk	-0.450041	Cuticle
CG155156	0.0222552	1.01626	CG15515	Yolk	-0.21512	Cuticle
CG157566	0	0	CG15756	Yolk	-0.2	Cuticle
CG21506	0.0390485	1.21951	CG2150	Yolk	0.999957	Cuticle
CG325646	0.0560008	1.42276	CG32564	Yolk	-0.175868	Cuticle
CG49826	0	0	CG4982	Yolk	-0.399032	Cuticle
CG72036	0.00620309	0.609756	CG7203	Yolk	-0.254628	Cuticle
CG72146	0	0	CG7214	Yolk	-0.20239	Cuticle
Cpr100A6	0.00113169	0.203252	Cpr100A	Yolk	-0.309533	Cuticle
Cpr30F6	0	0	Cpr30F	Yolk	-0.265152	Cuticle
Cpr47Eg6	0.0818618	3.04878	Cpr47Eg	Yolk	-0.217886	Cuticle
Cpr49Ac6	0	0	Cpr49Ac	Yolk	-0.424875	Cuticle
Cpr51A6	0.00185108	0.406504	Cpr51A	Yolk	-0.419993	Cuticle
Cpr67B6	0.00241605	0.406504	Cpr67B	Yolk	-0.232782	Cuticle
dsx-c73A6	0.0503759	1.42276	dsx-c73A	Yolk	-0.0118847	Cuticle
frm6	0.0095965	0.406504	frm	Yolk	-0.209755	Cuticle
knk6	0.0380838	1.01626	knk	Yolk	-0.280736	Cuticle
Vajk26	0.0188566	1.21951	Vajk2	Yolk	-0.186823	Cuticle
Vajk36	0.00757614	0.406504	Vajk3	Yolk	-0.201968	Cuticle
Vajk46	0	0	Vajk4	Yolk	-0.457629	Cuticle
CG130417	0.0358438	0.446429	CG13041	Ant And Post Gut Primordium	-0.0926763	Cuticle
CG130437	0	0	CG13043	Ant And Post Gut Primordium	-0.399057	Cuticle
CG130447	0.0412862	0.892857	CG13044	Ant And Post Gut Primordium	-0.159915	Cuticle
CG130597	0.0159852	0.446429	CG13059	Ant And Post Gut Primordium	-0.234886	Cuticle
CG130607	0	0	CG13060	Ant And Post Gut Primordium	-0.274928	Cuticle
CG130637	0.0261307	0.669643	CG13063	Ant And Post Gut Primordium	0.165812	Cuticle
CG131387	0	0	CG13138	Ant And Post Gut Primordium	-0.450041	Cuticle
CG155157	0.00738703	0.446429	CG15515	Ant And Post Gut Primordium	-0.279784	Cuticle
CG157567	0	0	CG15756	Ant And Post Gut Primordium	-0.2	Cuticle
CG21507	0.00278913	0.223214	CG2150	Ant And Post Gut Primordium	-0.297738	Cuticle
CG325647	0.00733293	0.223214	CG32564	Ant And Post Gut Primordium	-0.256393	Cuticle
CG49827	0.0158758	0.223214	CG4982	Ant And Post Gut Primordium	-0.136687	Cuticle
CG72037	0.0114645	0.223214	CG7203	Ant And Post Gut Primordium	-0.171424	Cuticle
CG72147	0	0	CG7214	Ant And Post Gut Primordium	-0.20239	Cuticle
Cpr100A7	0	0	Cpr100A	Ant And Post Gut Primordium	-0.368122	Cuticle
Cpr30F7	0	0	Cpr30F	Ant And Post Gut Primordium	-0.265152	Cuticle
Cpr47Eg7	0.0866288	2.23214	Cpr47Eg	Ant And Post Gut Primordium	-0.215619	Cuticle
Cpr49Ac7	0	0	Cpr49Ac	Ant And Post Gut Primordium	-0.424875	Cuticle
Cpr51A7	0.0582587	1.11607	Cpr51A	Ant And Post Gut Primordium	0.216513	Cuticle
Cpr67B7	0.0126068	0.446429	Cpr67B	Ant And Post Gut Primordium	-0.152481	Cuticle
dsx-c73A7	0.0917641	2.23214	dsx-c73A	Ant And Post Gut Primordium	0.468314	Cuticle
frm7	0.0106191	0.223214	frm	Ant And Post Gut Primordium	-0.207867	Cuticle
knk7	0.0584156	1.33929	knk	Ant And Post Gut Primordium	-0.0732055	Cuticle
Vajk27	0.0114857	0.446429	Vajk2	Ant And Post Gut Primordium	-0.2135	Cuticle
Vajk37	0.00895723	0.223214	Vajk3	Ant And Post Gut Primordium	-0.197673	Cuticle
Vajk47	0.0238222	0.223214	Vajk4	Ant And Post Gut Primordium	0.287444	Cuticle
CG130418	0.0180103	0.457666	CG13041	Sensory Neurons	-0.239647	Cuticle
CG130438	0.0123427	0.228833	CG13043	Sensory Neurons	-0.31273	Cuticle
CG130448	0.0223481	0.457666	CG13044	Sensory Neurons	-0.229458	Cuticle
CG130598	0.00136543	0.228833	CG13059	Sensory Neurons	-0.401637	Cuticle
CG130608	0.0235309	0.457666	CG13060	Sensory Neurons	-0.0872669	Cuticle
CG130638	0.0107737	0.228833	CG13063	Sensory Neurons	-0.200352	Cuticle
CG131388	0	0	CG13138	Sensory Neurons	-0.450041	Cuticle
CG155158	0.00656063	0.457666	CG15515	Sensory Neurons	-0.283378	Cuticle
CG157568	0	0	CG15756	Sensory Neurons	-0.2	Cuticle
CG21508	0	0	CG2150	Sensory Neurons	-0.397558	Cuticle
CG325648	0.00318557	0.457666	CG32564	Sensory Neurons	-0.263255	Cuticle
CG49828	0	0	CG4982	Sensory Neurons	-0.399032	Cuticle
CG72038	0	0	CG7203	Sensory Neurons	-0.352723	Cuticle
CG72148	0	0	CG7214	Sensory Neurons	-0.20239	Cuticle
Cpr100A8	0	0	Cpr100A	Sensory Neurons	-0.368122	Cuticle
Cpr30F8	0.000931237	0.228833	Cpr30F	Sensory Neurons	-0.0620348	Cuticle
Cpr47Eg8	0.0722169	2.0595	Cpr47Eg	Sensory Neurons	-0.222473	Cuticle
Cpr49Ac8	0	0	Cpr49Ac	Sensory Neurons	-0.424875	Cuticle
Cpr51A8	0.033676	0.915332	Cpr51A	Sensory Neurons	-0.0608798	Cuticle
Cpr67B8	0	0	Cpr67B	Sensory Neurons	-0.25182	Cuticle
dsx-c73A8	0.0142132	0.228833	dsx-c73A	Sensory Neurons	-0.431454	Cuticle
frm8	0	0	frm	Sensory Neurons	-0.227476	Cuticle
knk8	0.0438134	0.915332	knk	Sensory Neurons	-0.222252	Cuticle
Vajk28	0.0177526	0.686499	Vajk2	Sensory Neurons	-0.190819	Cuticle
Vajk38	0	0	Vajk3	Sensory Neurons	-0.225531	Cuticle
Vajk48	0	0	Vajk4	Sensory Neurons	-0.457629	Cuticle
CG130419	0.00229727	0.26738	CG13041	Fat Body	-0.369142	Cuticle
CG130439	0.0370006	1.60428	CG13043	Fat Body	-0.140267	Cuticle
CG130449	0.0130269	1.06952	CG13044	Fat Body	-0.263686	Cuticle
CG130599	0.00177519	0.26738	CG13059	Fat Body	-0.396963	Cuticle
CG130609	0	0	CG13060	Fat Body	-0.274928	Cuticle
CG130639	0	0	CG13063	Fat Body	-0.457233	Cuticle
CG131389	0.00504219	0.802139	CG13138	Fat Body	1.21254	Cuticle
CG155159	0.00125119	0.26738	CG15515	Fat Body	-0.30647	Cuticle
CG157569	0	0	CG15756	Fat Body	-0.2	Cuticle
CG21509	0	0	CG2150	Fat Body	-0.397558	Cuticle
CG325649	0.0125079	1.06952	CG32564	Fat Body	-0.24783	Cuticle
CG49829	0.00161471	0.26738	CG4982	Fat Body	-0.372349	Cuticle
CG72039	0	0	CG7203	Fat Body	-0.352723	Cuticle
CG72149	0	0	CG7214	Fat Body	-0.20239	Cuticle
Cpr100A9	0	0	Cpr100A	Fat Body	-0.368122	Cuticle
Cpr30F9	0.00143022	0.26738	Cpr30F	Fat Body	0.046801	Cuticle
Cpr47Eg9	0.0369888	3.47594	Cpr47Eg	Fat Body	-0.239227	Cuticle
Cpr49Ac9	0.0377952	0.802139	Cpr49Ac	Fat Body	1.21098	Cuticle
Cpr51A9	0.00631533	0.802139	Cpr51A	Fat Body	-0.369619	Cuticle
Cpr67B9	0.00177472	0.26738	Cpr67B	Fat Body	-0.237836	Cuticle
dsx-c73A9	0	0	dsx-c73A	Fat Body	-0.59636	Cuticle
frm9	0.0212097	0.802139	frm	Fat Body	-0.188311	Cuticle
knk9	0.00164168	0.26738	knk	Fat Body	-0.652706	Cuticle
Vajk29	0.0033647	0.534759	Vajk2	Fat Body	-0.242891	Cuticle
Vajk39	0.00332129	0.534759	Vajk3	Fat Body	-0.215201	Cuticle
Vajk49	0.00127088	0.26738	Vajk4	Fat Body	-0.41788	Cuticle
CG1304110	0	0	CG13041	Amnioserosa	-0.388075	Cuticle
CG1304310	0.0159732	1.51057	CG13043	Amnioserosa	-0.287337	Cuticle
CG1304410	0.00400949	0.302115	CG13044	Amnioserosa	-0.296798	Cuticle
CG1305910	0	0	CG13059	Amnioserosa	-0.417211	Cuticle
CG1306010	0	0	CG13060	Amnioserosa	-0.274928	Cuticle
CG1306310	0.0213041	0.60423	CG13063	Amnioserosa	0.0507284	Cuticle
CG1313810	0	0	CG13138	Amnioserosa	-0.450041	Cuticle
CG1551510	0	0	CG15515	Amnioserosa	-0.311911	Cuticle
CG1575610	0	0	CG15756	Amnioserosa	-0.2	Cuticle
CG215010	0	0	CG2150	Amnioserosa	-0.397558	Cuticle
CG3256410	0.0038553	0.60423	CG32564	Amnioserosa	-0.262147	Cuticle
CG498210	0.00657343	0.302115	CG4982	Amnioserosa	-0.290407	Cuticle
CG720310	0	0	CG7203	Amnioserosa	-0.352723	Cuticle
CG721410	0	0	CG7214	Amnioserosa	-0.20239	Cuticle
Cpr100A10	0.0112436	0.302115	Cpr100A	Amnioserosa	0.213965	Cuticle
Cpr30F10	0	0	Cpr30F	Amnioserosa	-0.265152	Cuticle
Cpr47Eg10	0.0465965	1.51057	Cpr47Eg	Amnioserosa	-0.234657	Cuticle
Cpr49Ac10	0.0146895	0.60423	Cpr49Ac	Amnioserosa	0.210918	Cuticle
Cpr51A10	0.0112687	0.302115	Cpr51A	Amnioserosa	-0.313724	Cuticle
Cpr67B10	0	0	Cpr67B	Amnioserosa	-0.25182	Cuticle
dsx-c73A10	0.0622618	0.906344	dsx-c73A	Amnioserosa	0.126019	Cuticle
frm10	0.00155593	0.302115	frm	Amnioserosa	-0.224603	Cuticle
knk10	0.0196334	1.51057	knk	Amnioserosa	-0.469062	Cuticle
Vajk210	0	0	Vajk2	Amnioserosa	-0.255069	Cuticle
Vajk310	0	0	Vajk3	Amnioserosa	-0.225531	Cuticle
Vajk410	0	0	Vajk4	Amnioserosa	-0.457629	Cuticle
CG1304111	0	0	CG13041	Plasmatocytes	-0.388075	Cuticle
CG1304311	0.000821052	0.2	CG13043	Plasmatocytes	-0.393314	Cuticle
CG1304411	0.0167926	0.2	CG13044	Plasmatocytes	-0.249858	Cuticle
CG1305911	0.023122	0.4	CG13059	Plasmatocytes	-0.153485	Cuticle
CG1306011	0.013132	0.2	CG13060	Plasmatocytes	-0.170199	Cuticle
CG1306311	0.0015352	0.4	CG13063	Plasmatocytes	-0.420628	Cuticle
CG1313811	0.0137931	0.2	CG13138	Plasmatocytes	2.5	Cuticle
CG1551511	0.0285656	0.6	CG15515	Plasmatocytes	-0.187676	Cuticle
CG1575611	0	0	CG15756	Plasmatocytes	-0.2	Cuticle
CG215011	0	0	CG2150	Plasmatocytes	-0.397558	Cuticle
CG3256411	0.0128701	0.6	CG32564	Plasmatocytes	-0.247231	Cuticle
CG498211	0.00388123	0.2	CG4982	Plasmatocytes	-0.334895	Cuticle
CG720311	0	0	CG7203	Plasmatocytes	-0.352723	Cuticle
CG721411	0	0	CG7214	Plasmatocytes	-0.20239	Cuticle
Cpr100A11	0	0	Cpr100A	Plasmatocytes	-0.368122	Cuticle
Cpr30F11	0	0	Cpr30F	Plasmatocytes	-0.265152	Cuticle
Cpr47Eg11	0.123063	2.4	Cpr47Eg	Plasmatocytes	-0.198292	Cuticle
Cpr49Ac11	0.0197283	1.8	Cpr49Ac	Plasmatocytes	0.429006	Cuticle
Cpr51A11	0.00969356	1	Cpr51A	Plasmatocytes	-0.331498	Cuticle
Cpr67B11	0.00276501	0.6	Cpr67B	Plasmatocytes	-0.230032	Cuticle
dsx-c73A11	0.0467186	1.2	dsx-c73A	Plasmatocytes	-0.0543172	Cuticle
frm11	0.0133337	0.4	frm	Plasmatocytes	-0.202854	Cuticle
knk11	0.0244458	0.8	knk	Plasmatocytes	-0.419941	Cuticle
Vajk211	0.00813903	0.4	Vajk2	Plasmatocytes	-0.225612	Cuticle
Vajk311	0.0144037	0.6	Vajk3	Plasmatocytes	-0.180734	Cuticle
Vajk411	0.00158977	0.4	Vajk4	Plasmatocytes	-0.407906	Cuticle
CG1304112	0.0901593	1.06007	CG13041	Pharyngeal Muscle	0.354952	Cuticle
CG1304312	0.0888787	2.12014	CG13043	Pharyngeal Muscle	0.222579	Cuticle
CG1304412	0.0233547	0.353357	CG13044	Pharyngeal Muscle	-0.225761	Cuticle
CG1305912	0.103789	1.06007	CG13059	Pharyngeal Muscle	0.766588	Cuticle
CG1306012	0	0	CG13060	Pharyngeal Muscle	-0.274928	Cuticle
CG1306312	0.016069	0.353357	CG13063	Pharyngeal Muscle	-0.0740938	Cuticle
CG1313812	0	0	CG13138	Pharyngeal Muscle	-0.450041	Cuticle
CG1551512	0.0836969	1.76678	CG15515	Pharyngeal Muscle	0.0520986	Cuticle
CG1575612	0	0	CG15756	Pharyngeal Muscle	-0.2	Cuticle
CG215012	0.0232472	0.353357	CG2150	Pharyngeal Muscle	0.434439	Cuticle
CG3256412	0.0944521	2.12014	CG32564	Pharyngeal Muscle	-0.112248	Cuticle
CG498212	0.0729058	0.706714	CG4982	Pharyngeal Muscle	0.805721	Cuticle
[truncated: 2,501 more rows]
