# Supplementary material for: Organogenetic transcriptomes of the Drosophila embryo at single cell resolution
Source: Development. 2024 Jan 19;151(2):dev202097. doi: 10.1242/dev.202097 (PMC10820837; doi:10.1242/dev.202097)
Supplement: Table S12. The average expression and cell percent expression of all matrisome genes shown in Figure 6B, S10B, S13 for different cell types in stage 13-16 embryos. [file develop-151-202097-TableS12.xlsx]

## Sheet: Supp_Table_12
	avg.exp	pct.exp	features.plot	id	avg.exp.scaled	matrisome_type
vkg	0.0798306	5.05657	vkg	Dorsal Epidermis	-0.233679	collagen
Col4a1	0.235348	11.8218	Col4a1	Dorsal Epidermis	-0.219692	collagen
vkg1	0.327026	7.72377	vkg	Ventral Epidermis	-0.0767869	collagen
Col4a11	0.757487	15.0866	Col4a1	Ventral Epidermis	-0.0949112	collagen
vkg2	0.142913	2.43572	vkg	Unknown	-0.193641	collagen
Col4a12	0.430004	6.08931	Col4a1	Unknown	-0.173173	collagen
vkg3	0.176078	7.04524	vkg	Late CNS	-0.172592	collagen
Col4a13	0.446018	15.0566	Col4a1	Late CNS	-0.169346	collagen
vkg4	0.104584	5.2517	vkg	Early CNS	-0.217968	collagen
Col4a14	0.240509	11.2925	Col4a1	Early CNS	-0.218458	collagen
vkg5	0.0933038	6.79866	vkg	Somatic Muscle	-0.225128	collagen
Col4a15	0.205124	13.037	Col4a1	Somatic Muscle	-0.226915	collagen
vkg6	0.0624997	6.9241	vkg	Gut Endoderm	-0.244679	collagen
Col4a16	0.184216	15.4461	Col4a1	Gut Endoderm	-0.231911	collagen
vkg7	0.232133	6.35995	vkg	Hypopharynx	-0.137014	collagen
Col4a17	0.50955	12.8552	Col4a1	Hypopharynx	-0.154163	collagen
vkg8	0.599908	23.1647	vkg	Fat Body	0.0964081	collagen
Col4a18	1.5671	34.2262	Col4a1	Fat Body	0.0985699	collagen
vkg9	0.23115	9.98878	vkg	Circular Visceral Mesoderm	-0.137639	collagen
Col4a19	0.443865	14.927	Col4a1	Circular Visceral Mesoderm	-0.16986	collagen
vkg10	0.113849	3.17992	vkg	Germ Cells	-0.212088	collagen
Col4a110	0.397826	9.37238	Col4a1	Germ Cells	-0.180863	collagen
vkg11	0.241134	7.07457	vkg	Pharyngeal Muscle	-0.131302	collagen
Col4a111	0.646077	15.1052	Col4a1	Pharyngeal Muscle	-0.121536	collagen
vkg12	8.90301	62.8458	vkg	Plasmatocytes	2.5	collagen
Col4a112	23.6394	74.9012	Col4a1	Plasmatocytes	2.5	collagen
vkg13	0.0908041	5.18445	vkg	Trachea	-0.226714	collagen
Col4a113	0.279392	13.2602	Col4a1	Trachea	-0.209166	collagen
vkg14	0.102564	4.38695	vkg	Head Sensory System	-0.21925	collagen
Col4a114	0.292472	10.6862	Col4a1	Head Sensory System	-0.20604	collagen
vkg15	0.125009	5.64516	vkg	Glia	-0.205005	collagen
Col4a115	0.281328	13.0184	Col4a1	Glia	-0.208703	collagen
vkg16	0.0987872	4.51264	vkg	Optic Lobe	-0.221648	collagen
Col4a116	0.330468	12.2744	Col4a1	Optic Lobe	-0.19696	collagen
vkg17	0.0949413	7.77311	vkg	Hindgut	-0.224088	collagen
Col4a117	0.322447	17.6471	Col4a1	Hindgut	-0.198877	collagen
vkg18	0.177852	5.89681	vkg	Yolk	-0.171466	collagen
Col4a118	0.453098	12.285	Col4a1	Yolk	-0.167654	collagen
vkg19	0.259854	5.82278	vkg	Amnioserosa	-0.11942	collagen
Col4a119	0.623702	14.1772	Col4a1	Amnioserosa	-0.126883	collagen
vkg20	0.163512	5.49828	vkg	Longitudinal Visceral Mesoderm	-0.180568	collagen
Col4a120	0.408196	9.62199	Col4a1	Longitudinal Visceral Mesoderm	-0.178385	collagen
vkg21	0.0486947	2.95203	vkg	Salivary Gland	-0.253441	collagen
Col4a121	0.386937	9.9631	Col4a1	Salivary Gland	-0.183465	collagen
vkg22	0.549641	23.622	vkg	Hindgut Muscle	0.0645042	collagen
Col4a122	1.12677	29.1339	Col4a1	Hindgut Muscle	-0.00666047	collagen
vkg23	0.426736	26.1905	vkg	Dorsal Vessel (heart)	-0.0135019	collagen
Col4a123	0.306223	22.619	Col4a1	Dorsal Vessel (heart)	-0.202754	collagen
vkg24	0.046434	3.36134	vkg	Epipharynx	-0.254876	collagen
Col4a124	0.195086	12.605	Col4a1	Epipharynx	-0.229314	collagen
vkg25	0.0444988	5.77778	vkg	Malpighian Tubules	-0.256104	collagen
Col4a125	0.134417	12.4444	Col4a1	Malpighian Tubules	-0.243812	collagen
vkg26	0.083116	24.0876	vkg	Esophagus	-0.231594	collagen
Col4a126	0.152403	40.8759	Col4a1	Esophagus	-0.239514	collagen
vkg27	0.0150771	1.75439	vkg	Glia Midline	-0.274777	collagen
Col4a127	0.226858	6.14035	Col4a1	Glia Midline	-0.221721	collagen
vkg28	0.133095	7.04225	vkg	Oenocytes	-0.199873	collagen
Col4a128	0.550694	26.7606	Col4a1	Oenocytes	-0.144331	collagen
vkg29	0.0202061	13.6364	vkg	Lateral Sensory Neurons	-0.271522	collagen
Col4a129	0.0208123	18.1818	Col4a1	Lateral Sensory Neurons	-0.270961	collagen
vkg30	0.100058	15.3846	vkg	Garland Cells	-0.220841	collagen
Col4a130	0	0	Col4a1	Garland Cells	-0.275935	collagen
Plod	0.557295	30.2701	Plod	Dorsal Epidermis	-0.365374	Hydroxylase
PH4alphaEFB	1.2419	42.4151	PH4alphaEFB	Dorsal Epidermis	-0.16522	Hydroxylase
Plod1	1.10994	22.6179	Plod	Ventral Epidermis	-0.12094	Hydroxylase
PH4alphaEFB1	1.22422	25.5534	PH4alphaEFB	Ventral Epidermis	-0.182979	Hydroxylase
Plod2	0.65635	10.318	Plod	Unknown	-0.321562	Hydroxylase
PH4alphaEFB2	0.65916	10.9608	PH4alphaEFB	Unknown	-0.750378	Hydroxylase
Plod3	0.827188	29.2648	Plod	Late CNS	-0.246001	Hydroxylase
PH4alphaEFB3	1.24824	38.5721	PH4alphaEFB	Late CNS	-0.158861	Hydroxylase
Plod4	0.497259	21.7687	Plod	Early CNS	-0.391928	Hydroxylase
PH4alphaEFB4	0.710261	31.1565	PH4alphaEFB	Early CNS	-0.699065	Hydroxylase
Plod5	0.555185	35.5248	Plod	Somatic Muscle	-0.366307	Hydroxylase
PH4alphaEFB5	1.07231	55.9021	PH4alphaEFB	Somatic Muscle	-0.335511	Hydroxylase
Plod6	0.363921	25.5215	Plod	Gut Endoderm	-0.450903	Hydroxylase
PH4alphaEFB6	0.667752	44.6516	PH4alphaEFB	Gut Endoderm	-0.741751	Hydroxylase
Plod7	1.05081	25.1691	Plod	Hypopharynx	-0.147093	Hydroxylase
PH4alphaEFB7	2.08742	41.6779	PH4alphaEFB	Hypopharynx	0.683803	Hydroxylase
Plod8	4.19597	68.2044	Plod	Fat Body	1.24401	Hydroxylase
PH4alphaEFB8	2.93385	73.7103	PH4alphaEFB	Fat Body	1.53375	Hydroxylase
Plod9	1.44322	42.7609	Plod	Circular Visceral Mesoderm	0.0264692	Hydroxylase
PH4alphaEFB9	1.33628	40.9652	PH4alphaEFB	Circular Visceral Mesoderm	-0.0704543	Hydroxylase
Plod10	0.633266	16.7364	Plod	Germ Cells	-0.331772	Hydroxylase
PH4alphaEFB10	0.649526	16.7364	PH4alphaEFB	Germ Cells	-0.760052	Hydroxylase
Plod11	0.965667	23.7094	Plod	Pharyngeal Muscle	-0.184752	Hydroxylase
PH4alphaEFB11	1.47151	34.3212	PH4alphaEFB	Pharyngeal Muscle	0.0653367	Hydroxylase
Plod12	12.7286	75.4941	Plod	Plasmatocytes	2.5	Hydroxylase
PH4alphaEFB12	4.95519	63.6364	PH4alphaEFB	Plasmatocytes	2.5	Hydroxylase
Plod13	0.679695	28.9133	Plod	Trachea	-0.311237	Hydroxylase
PH4alphaEFB13	0.884531	37.986	PH4alphaEFB	Trachea	-0.524073	Hydroxylase
Plod14	0.564175	22.9471	Plod	Head Sensory System	-0.362331	Hydroxylase
PH4alphaEFB14	0.788419	31.3836	PH4alphaEFB	Head Sensory System	-0.620583	Hydroxylase
Plod15	1.24523	42.2811	Plod	Glia	-0.0611034	Hydroxylase
PH4alphaEFB15	1.18298	44.0092	PH4alphaEFB	Glia	-0.224384	Hydroxylase
Plod16	0.406829	19.4946	Plod	Optic Lobe	-0.431925	Hydroxylase
PH4alphaEFB16	0.546765	27.4368	PH4alphaEFB	Optic Lobe	-0.863239	Hydroxylase
Plod17	0.883363	35.9244	Plod	Hindgut	-0.221154	Hydroxylase
PH4alphaEFB17	0.86394	41.3866	PH4alphaEFB	Hindgut	-0.544749	Hydroxylase
Plod18	1.11349	29.2383	Plod	Yolk	-0.11937	Hydroxylase
PH4alphaEFB18	0.874704	26.0442	PH4alphaEFB	Yolk	-0.533941	Hydroxylase
Plod19	0.632764	16.2025	Plod	Amnioserosa	-0.331994	Hydroxylase
PH4alphaEFB19	0.881696	24.8101	PH4alphaEFB	Amnioserosa	-0.526919	Hydroxylase
Plod20	1.12533	32.9897	Plod	Longitudinal Visceral Mesoderm	-0.114133	Hydroxylase
PH4alphaEFB20	0.999277	30.9278	PH4alphaEFB	Longitudinal Visceral Mesoderm	-0.408851	Hydroxylase
Plod21	0.78145	21.4022	Plod	Salivary Gland	-0.26623	Hydroxylase
PH4alphaEFB21	0.767384	22.1402	PH4alphaEFB	Salivary Gland	-0.641705	Hydroxylase
Plod22	2.3377	66.5354	Plod	Hindgut Muscle	0.422096	Hydroxylase
PH4alphaEFB22	2.17233	75.1969	PH4alphaEFB	Hindgut Muscle	0.769065	Hydroxylase
Plod23	1.91024	63.4921	Plod	Dorsal Vessel (heart)	0.233033	Hydroxylase
PH4alphaEFB23	1.51257	64.2857	PH4alphaEFB	Dorsal Vessel (heart)	0.106575	Hydroxylase
Plod24	0.667895	37.395	Plod	Epipharynx	-0.316456	Hydroxylase
PH4alphaEFB24	0.96099	45.3782	PH4alphaEFB	Epipharynx	-0.447296	Hydroxylase
Plod25	0.395233	27.5556	Plod	Malpighian Tubules	-0.437054	Hydroxylase
PH4alphaEFB25	0.780582	36.8889	PH4alphaEFB	Malpighian Tubules	-0.628453	Hydroxylase
Plod26	0.321955	62.0438	Plod	Esophagus	-0.469465	Hydroxylase
PH4alphaEFB26	3.57821	86.8613	PH4alphaEFB	Esophagus	2.18077	Hydroxylase
Plod27	0.374894	13.1579	Plod	Glia Midline	-0.446049	Hydroxylase
PH4alphaEFB27	0.660554	19.2982	PH4alphaEFB	Glia Midline	-0.748979	Hydroxylase
Plod28	0.533874	28.169	Plod	Oenocytes	-0.375733	Hydroxylase
PH4alphaEFB28	1.88532	61.9718	PH4alphaEFB	Oenocytes	0.480861	Hydroxylase
Plod29	0.518932	77.2727	Plod	Lateral Sensory Neurons	-0.382342	Hydroxylase
PH4alphaEFB29	1.07142	86.3636	PH4alphaEFB	Lateral Sensory Neurons	-0.336409	Hydroxylase
Plod30	2.80686	92.3077	Plod	Garland Cells	0.629607	Hydroxylase
PH4alphaEFB30	2.93035	100	PH4alphaEFB	Garland Cells	1.53023	Hydroxylase
LanA	2.39182	61.3715	LanA	Dorsal Epidermis	-0.224043	laminins
LanB1	3.95685	73.4011	LanB1	Dorsal Epidermis	-0.412697	laminins
LanB2	2.51173	62.3874	LanB2	Dorsal Epidermis	-0.277802	laminins
LanA1	3.03619	48.6526	LanA	Ventral Epidermis	0.0748728	laminins
LanB11	6.05402	70.7411	LanB1	Ventral Epidermis	0.248916	laminins
LanB21	3.17039	49.2541	LanB2	Ventral Epidermis	0.0702309	laminins
LanA2	1.74513	24.3911	LanA	Unknown	-0.524029	laminins
LanB12	3.36514	39.7835	LanB1	Unknown	-0.59937	laminins
LanB22	1.61385	23.5115	LanB2	Unknown	-0.752247	laminins
LanA3	1.84791	46.1122	LanA	Late CNS	-0.476351	laminins
LanB13	3.18252	61.1923	LanB1	Late CNS	-0.656984	laminins
LanB23	1.82369	46.1122	LanB2	Late CNS	-0.641365	laminins
LanA4	1.15353	39.5102	LanA	Early CNS	-0.798464	laminins
LanB14	2.00537	54.0136	LanB1	Early CNS	-1.02835	laminins
LanB24	1.1775	40.9252	LanB2	Early CNS	-0.982816	laminins
LanA5	3.13099	78.1098	LanA	Somatic Muscle	0.118846	laminins
LanB15	5.76522	85.8237	LanB1	Somatic Muscle	0.157806	laminins
LanB25	3.11155	79.7348	LanB2	Somatic Muscle	0.0391428	laminins
LanA6	2.83278	74.3009	LanA	Gut Endoderm	-0.0194892	laminins
LanB16	5.63946	83.8438	LanB1	Gut Endoderm	0.11813	laminins
LanB26	3.02297	74.6116	LanB2	Gut Endoderm	-0.00766605	laminins
LanA7	3.05968	54.1272	LanA	Hypopharynx	0.0857691	laminins
LanB17	5.24839	72.3049	LanB1	Hypopharynx	-0.00524254	laminins
LanB27	3.37938	57.8259	LanB2	Hypopharynx	0.180665	laminins
LanA8	6.48585	83.0357	LanA	Fat Body	1.67511	laminins
LanB18	11.2655	88.5913	LanB1	Fat Body	1.89304	laminins
LanB28	6.22261	82.9365	LanB2	Fat Body	1.68304	laminins
LanA9	2.78201	59.596	LanA	Circular Visceral Mesoderm	-0.0430383	laminins
LanB19	6.13007	77.6094	LanB1	Circular Visceral Mesoderm	0.272908	laminins
LanB29	3.32351	63.7486	LanB2	Circular Visceral Mesoderm	0.151145	laminins
LanA10	1.42602	30.9623	LanA	Germ Cells	-0.67206	laminins
LanB110	2.92199	50.3766	LanB1	Germ Cells	-0.739174	laminins
LanB210	1.49736	32.7197	LanB2	Germ Cells	-0.813798	laminins
LanA11	4.79858	67.9732	LanA	Pharyngeal Muscle	0.892412	laminins
LanB111	8.99953	84.13	LanB1	Pharyngeal Muscle	1.17816	laminins
LanB211	4.8786	68.8337	LanB2	Pharyngeal Muscle	0.972856	laminins
LanA12	12.289	78.1621	LanA	Plasmatocytes	2.5	laminins
LanB112	17.3244	86.7589	LanB1	Plasmatocytes	2.5	laminins
LanB212	10.7818	78.5573	LanB2	Plasmatocytes	2.5	laminins
LanA13	2.2373	59.6211	LanA	Trachea	-0.295718	laminins
LanB113	4.34013	75.1745	LanB1	Trachea	-0.291783	laminins
LanB213	2.77197	63.8086	LanB2	Trachea	-0.140292	laminins
LanA14	1.43145	43.6445	LanA	Head Sensory System	-0.669538	laminins
LanB114	3.16186	64.2295	LanB1	Head Sensory System	-0.6635	laminins
LanB214	1.6602	45.8943	LanB2	Head Sensory System	-0.727753	laminins
LanA15	1.34326	43.318	LanA	Glia	-0.710449	laminins
LanB115	2.84392	67.5115	LanB1	Glia	-0.763804	laminins
LanB215	1.60686	51.3825	LanB2	Glia	-0.755937	laminins
LanA16	1.63605	47.6534	LanA	Optic Lobe	-0.574629	laminins
LanB116	2.76478	62.2744	LanB1	Optic Lobe	-0.788771	laminins
LanB216	1.80654	49.4585	LanB2	Optic Lobe	-0.65043	laminins
LanA17	2.22591	62.8151	LanA	Hindgut	-0.301002	laminins
LanB117	3.96239	76.0504	LanB1	Hindgut	-0.410951	laminins
LanB217	2.47509	64.0756	LanB2	Hindgut	-0.297164	laminins
LanA18	2.27415	49.6314	LanA	Yolk	-0.278629	laminins
LanB118	4.72826	70.516	LanB1	Yolk	-0.169333	laminins
LanB218	2.72287	52.5799	LanB2	Yolk	-0.166236	laminins
LanA19	2.506	46.3291	LanA	Amnioserosa	-0.171074	laminins
LanB119	5.8513	70.8861	LanB1	Amnioserosa	0.184961	laminins
LanB219	2.3685	49.1139	LanB2	Amnioserosa	-0.353489	laminins
LanA20	3.09984	57.0447	LanA	Longitudinal Visceral Mesoderm	0.104397	laminins
LanB120	3.79632	68.3849	LanB1	Longitudinal Visceral Mesoderm	-0.463343	laminins
LanB220	3.28858	57.0447	LanB2	Longitudinal Visceral Mesoderm	0.132687	laminins
LanA21	2.18649	43.1734	LanA	Salivary Gland	-0.319289	laminins
LanB121	5.21777	70.4797	LanB1	Salivary Gland	-0.0149027	laminins
LanB221	2.32523	44.6494	LanB2	Salivary Gland	-0.376353	laminins
LanA22	5.55138	79.9213	LanA	Hindgut Muscle	1.24162	laminins
LanB122	10.6182	90.5512	LanB1	Hindgut Muscle	1.68881	laminins
LanB222	5.87183	85.0394	LanB2	Hindgut Muscle	1.49768	laminins
LanA23	3.83754	83.7302	LanA	Dorsal Vessel (heart)	0.446601	laminins
LanB123	5.9383	93.254	LanB1	Dorsal Vessel (heart)	0.212408	laminins
LanB223	3.48464	83.7302	LanB2	Dorsal Vessel (heart)	0.236285	laminins
LanA24	2.00051	63.4454	LanA	Epipharynx	-0.405561	laminins
LanB124	4.06546	84.4538	LanB1	Epipharynx	-0.378434	laminins
LanB224	2.85984	73.5294	LanB2	Epipharynx	-0.093863	laminins
LanA25	3.35677	67.1111	LanA	Malpighian Tubules	0.223582	laminins
LanB125	7.37073	85.7778	LanB1	Malpighian Tubules	0.664311	laminins
LanB225	3.6311	69.7778	LanB2	Malpighian Tubules	0.313675	laminins
LanA26	1.80705	91.9708	LanA	Esophagus	-0.495304	laminins
LanB126	3.37508	97.0803	LanB1	Esophagus	-0.596236	laminins
LanB226	2.22758	91.9708	LanB2	Esophagus	-0.427949	laminins
LanA27	1.48242	33.3333	LanA	Glia Midline	-0.645894	laminins
LanB127	3.48104	57.8947	LanB1	Glia Midline	-0.562807	laminins
LanB227	1.47295	39.4737	LanB2	Glia Midline	-0.8267	laminins
LanA28	1.90449	66.1972	LanA	Oenocytes	-0.450106	laminins
LanB128	4.33009	83.0986	LanB1	Oenocytes	-0.294947	laminins
LanB228	2.25524	70.4225	LanB2	Oenocytes	-0.413335	laminins
LanA29	0.566046	68.1818	LanA	Lateral Sensory Neurons	-1.07099	laminins
LanB129	1.91139	95.4545	LanB1	Lateral Sensory Neurons	-1.058	laminins
LanB229	0.990849	81.8182	LanB2	Lateral Sensory Neurons	-1.08144	laminins
LanA30	2.6923	100	LanA	Garland Cells	-0.0846562	laminins
LanB130	3.59991	100	LanB1	Garland Cells	-0.525306	laminins
LanB230	3.82687	92.3077	LanB2	Garland Cells	0.417118	laminins
Ppn	0.602995	23.1817	Ppn	Dorsal Epidermis	-0.224126	basement
Pxn	0.0672828	3.50958	Pxn	Dorsal Epidermis	-0.198652	basement
SPARC	0.443905	20.411	SPARC	Dorsal Epidermis	-0.289124	basement
Tig	0.200036	10.7366	Tig	Dorsal Epidermis	-0.397334	basement
Ppn1	2.39984	31.5929	Ppn	Ventral Epidermis	0.0313896	basement
Pxn1	0.200645	4.78826	Pxn	Ventral Epidermis	-0.0261769	basement
SPARC1	1.075	21.8239	SPARC	Ventral Epidermis	-0.116428	basement
Tig1	0.555786	12.1752	Tig	Ventral Epidermis	-0.036724	basement
Ppn2	1.20529	16.0014	Ppn	Unknown	-0.138479	basement
Pxn2	0.120838	1.82679	Pxn	Unknown	-0.12939	basement
SPARC2	0.962539	14.276	SPARC	Unknown	-0.147202	basement
Tig2	0.250481	4.16103	Tig	Unknown	-0.3462	basement
Ppn3	1.07126	27.2385	Ppn	Late CNS	-0.157538	basement
Pxn3	0.102931	3.98209	Pxn	Late CNS	-0.152549	basement
SPARC3	0.71914	24.4816	SPARC	Late CNS	-0.213807	basement
Tig3	0.371418	12.9123	Tig	Late CNS	-0.22361	basement
Ppn4	0.647981	21.932	Ppn	Early CNS	-0.217729	basement
Pxn4	0.0654616	2.80272	Pxn	Early CNS	-0.201008	basement
SPARC4	0.895609	35.483	SPARC	Early CNS	-0.165517	basement
Tig4	0.18251	8.4898	Tig	Early CNS	-0.415099	basement
Ppn5	0.540441	29.0997	Ppn	Somatic Muscle	-0.233022	basement
Pxn5	0.0409047	3.13784	Pxn	Somatic Muscle	-0.232767	basement
SPARC5	0.396939	23.1789	SPARC	Somatic Muscle	-0.301976	basement
Tig5	0.982438	42.6037	Tig	Somatic Muscle	0.395756	basement
Ppn6	0.495796	28.0959	Ppn	Gut Endoderm	-0.23937	basement
Pxn6	0.0510262	4.08344	Pxn	Gut Endoderm	-0.219677	basement
SPARC6	0.392268	23.8793	SPARC	Gut Endoderm	-0.303254	basement
Tig6	0.143807	12.2503	Tig	Gut Endoderm	-0.454331	basement
Ppn7	1.32172	26.0262	Ppn	Hypopharynx	-0.121922	basement
Pxn7	0.118952	3.47316	Pxn	Hypopharynx	-0.13183	basement
SPARC7	0.824064	19.3505	SPARC	Hypopharynx	-0.185095	basement
Tig7	0.532054	13.4416	Tig	Hypopharynx	-0.0607803	basement
Ppn8	0.561833	28.869	Ppn	Fat Body	-0.22998	basement
Pxn8	0.123412	10.119	Pxn	Fat Body	-0.126061	basement
SPARC8	2.8757	53.0258	SPARC	Fat Body	0.376327	basement
Tig8	1.46474	45.8829	Tig	Fat Body	0.884644	basement
Ppn9	1.49264	35.2974	Ppn	Circular Visceral Mesoderm	-0.0976172	basement
Pxn9	0.054729	2.3569	Pxn	Circular Visceral Mesoderm	-0.214888	basement
SPARC9	1.46933	35.1291	SPARC	Circular Visceral Mesoderm	-0.00852025	basement
Tig9	0.326197	13.5802	Tig	Circular Visceral Mesoderm	-0.269449	basement
Ppn10	1.00239	21.3389	Ppn	Germ Cells	-0.167331	basement
Pxn10	0.0694162	2.67782	Pxn	Germ Cells	-0.195893	basement
SPARC10	0.573069	13.6402	SPARC	Germ Cells	-0.253779	basement
Tig10	0.238136	6.19247	Tig	Germ Cells	-0.358713	basement
Ppn11	1.53889	26.8642	Ppn	Pharyngeal Muscle	-0.0910396	basement
Pxn11	0.14083	3.72849	Pxn	Pharyngeal Muscle	-0.103534	basement
SPARC11	0.936618	22.7533	SPARC	Pharyngeal Muscle	-0.154295	basement
Tig11	3.08852	50.8604	Tig	Pharyngeal Muscle	2.5	basement
Ppn12	39.9771	83.6957	Ppn	Plasmatocytes	2.5	basement
Pxn12	4.38091	60.6719	Pxn	Plasmatocytes	2.5	basement
SPARC12	20.834	77.5692	SPARC	Plasmatocytes	2.5	basement
Tig12	4.91372	56.8182	Tig	Plasmatocytes	2.5	basement
Ppn13	0.751446	25.324	Ppn	Trachea	-0.203016	basement
Pxn13	0.075102	3.38983	Pxn	Trachea	-0.18854	basement
SPARC13	0.545051	21.336	SPARC	Trachea	-0.261446	basement
Tig13	0.295113	13.1605	Tig	Trachea	-0.300958	basement
Ppn14	0.573926	19.0101	Ppn	Head Sensory System	-0.22826	basement
Pxn14	0.0895993	3.37458	Pxn	Head Sensory System	-0.169791	basement
SPARC14	0.536592	21.3723	SPARC	Head Sensory System	-0.263761	basement
Tig14	0.233856	8.99888	Tig	Head Sensory System	-0.363052	basement
Ppn15	0.711929	22.5806	Ppn	Glia	-0.208636	basement
Pxn15	0.0694446	3.45622	Pxn	Glia	-0.195857	basement
SPARC15	0.584904	26.2673	SPARC	Glia	-0.25054	basement
Tig15	0.370786	17.6267	Tig	Glia	-0.224251	basement
Ppn16	0.788779	25.0903	Ppn	Optic Lobe	-0.197707	basement
Pxn16	0.0573288	3.79061	Pxn	Optic Lobe	-0.211526	basement
SPARC16	0.433385	19.3141	SPARC	Optic Lobe	-0.292003	basement
Tig16	0.128985	7.94224	Tig	Optic Lobe	-0.469356	basement
Ppn17	0.808083	31.3025	Ppn	Hindgut	-0.194962	basement
Pxn17	0.0511716	2.94118	Pxn	Hindgut	-0.219489	basement
SPARC17	0.523829	23.1092	SPARC	Hindgut	-0.267253	basement
Tig17	0.161928	11.7647	Tig	Hindgut	-0.435962	basement
Ppn18	1.08368	23.0958	Ppn	Yolk	-0.155771	basement
Pxn18	0.127432	4.6683	Pxn	Yolk	-0.120862	basement
SPARC18	2.11469	41.2776	SPARC	Yolk	0.16808	basement
Tig18	0.81911	23.8329	Tig	Yolk	0.230197	basement
Ppn19	1.60818	26.5823	Ppn	Amnioserosa	-0.0811865	basement
Pxn19	0.127127	4.3038	Pxn	Amnioserosa	-0.121257	basement
SPARC19	1.28641	25.8228	SPARC	Amnioserosa	-0.0585763	basement
Tig19	0.28671	6.83544	Tig	Amnioserosa	-0.309476	basement
Ppn20	0.898282	22.3368	Ppn	Longitudinal Visceral Mesoderm	-0.182136	basement
Pxn20	0.0690993	1.71821	Pxn	Longitudinal Visceral Mesoderm	-0.196303	basement
SPARC20	0.706262	20.6186	SPARC	Longitudinal Visceral Mesoderm	-0.217331	basement
Tig20	0.555739	18.5567	Tig	Longitudinal Visceral Mesoderm	-0.0367712	basement
Ppn21	1.30014	26.1993	Ppn	Salivary Gland	-0.124991	basement
Pxn21	0.110745	4.05904	Pxn	Salivary Gland	-0.142444	basement
SPARC21	0.705476	18.0812	SPARC	Salivary Gland	-0.217546	basement
Tig21	0.402569	10.7011	Tig	Salivary Gland	-0.192034	basement
Ppn22	1.70179	47.6378	Ppn	Hindgut Muscle	-0.0678751	basement
Pxn22	0.0684438	3.93701	Pxn	Hindgut Muscle	-0.197151	basement
SPARC22	3.1437	60.6299	SPARC	Hindgut Muscle	0.449664	basement
Tig22	0.665392	37.0079	Tig	Hindgut Muscle	0.0743789	basement
Ppn23	1.30423	48.0159	Ppn	Dorsal Vessel (heart)	-0.124409	basement
Pxn23	0.0492553	2.38095	Pxn	Dorsal Vessel (heart)	-0.221967	basement
SPARC23	0.683495	27.7778	SPARC	Dorsal Vessel (heart)	-0.223561	basement
Tig23	0.208828	14.6825	Tig	Dorsal Vessel (heart)	-0.388422	basement
Ppn24	0.455878	25.6303	Ppn	Epipharynx	-0.245047	basement
Pxn24	0.0375147	2.10084	Pxn	Epipharynx	-0.237151	basement
SPARC24	0.333041	22.6891	SPARC	Epipharynx	-0.319461	basement
Tig24	0.270097	15.9664	Tig	Epipharynx	-0.326316	basement
Ppn25	0.651286	28.4444	Ppn	Malpighian Tubules	-0.217259	basement
Pxn25	0.126173	4.44444	Pxn	Malpighian Tubules	-0.122491	basement
SPARC25	0.455212	20.4444	SPARC	Malpighian Tubules	-0.28603	basement
Tig25	0.193816	10.6667	Tig	Malpighian Tubules	-0.403639	basement
Ppn26	0.222091	51.0949	Ppn	Esophagus	-0.278292	basement
Pxn26	0.0158551	5.83942	Pxn	Esophagus	-0.265163	basement
SPARC26	0.228269	43.7956	SPARC	Esophagus	-0.348132	basement
Tig26	0.0999681	29.927	Tig	Esophagus	-0.498769	basement
Ppn27	0.775866	17.5439	Ppn	Glia Midline	-0.199544	basement
Pxn27	0.0779494	2.63158	Pxn	Glia Midline	-0.184857	basement
SPARC27	0.606307	15.7895	SPARC	Glia Midline	-0.244683	basement
Tig27	0.0252648	0.877193	Tig	Glia Midline	-0.574492	basement
Ppn28	0.557146	26.7606	Ppn	Oenocytes	-0.230646	basement
Pxn28	0.122564	4.22535	Pxn	Oenocytes	-0.127158	basement
SPARC28	0.514645	22.5352	SPARC	Oenocytes	-0.269766	basement
Tig28	0.108103	9.85915	Tig	Oenocytes	-0.490523	basement
Ppn29	0.226107	36.3636	Ppn	Lateral Sensory Neurons	-0.277721	basement
Pxn29	0.035315	13.6364	Pxn	Lateral Sensory Neurons	-0.239996	basement
SPARC29	0.251528	40.9091	SPARC	Lateral Sensory Neurons	-0.341767	basement
Tig29	0.05377	18.1818	Tig	Lateral Sensory Neurons	-0.545598	basement
Ppn30	0.275117	38.4615	Ppn	Garland Cells	-0.270752	basement
Pxn30	0	0	Pxn	Garland Cells	-0.285668	basement
SPARC30	0.463477	38.4615	SPARC	Garland Cells	-0.283768	basement
Tig30	0.222598	30.7692	Tig	Garland Cells	-0.374463	basement
drpr	0.611391	34.3108	drpr	Dorsal Epidermis	0.229532	phagocytic_receptor
crq	0.188371	14.223	crq	Dorsal Epidermis	-0.304622	phagocytic_receptor
NimC4	1.54893	42.4613	NimC4	Dorsal Epidermis	-0.126235	phagocytic_receptor
Sr-CI	0.0416923	3.00162	Sr-CI	Dorsal Epidermis	-0.210082	phagocytic_receptor
PGRP-LC	0.300826	17.5479	PGRP-LC	Dorsal Epidermis	0.529167	phagocytic_receptor
drpr1	0.540371	12.897	drpr	Ventral Epidermis	-0.0367342	phagocytic_receptor
crq1	0.257663	6.35226	crq	Ventral Epidermis	-0.147616	phagocytic_receptor
NimC41	2.13809	37.0789	NimC4	Ventral Epidermis	-0.00909101	phagocytic_receptor
Sr-CI1	0.0883858	2.18961	Sr-CI	Ventral Epidermis	-0.0730095	phagocytic_receptor
PGRP-LC1	0.256802	6.08758	PGRP-LC	Ventral Epidermis	0.319962	phagocytic_receptor
drpr2	0.243759	4.43166	drpr	Unknown	-1.14879	phagocytic_receptor
crq2	0.189453	3.14614	crq	Unknown	-0.302171	phagocytic_receptor
NimC42	1.76741	23.6806	NimC4	Unknown	-0.0827937	phagocytic_receptor
Sr-CI2	0.0778381	1.08254	Sr-CI	Unknown	-0.103973	phagocytic_receptor
PGRP-LC2	0.143083	2.36806	PGRP-LC	Unknown	-0.220443	phagocytic_receptor
drpr3	0.587827	24.2696	drpr	Late CNS	0.141184	phagocytic_receptor
crq3	0.215388	10.6739	crq	Late CNS	-0.243406	phagocytic_receptor
NimC43	1.23386	34.4958	NimC4	Late CNS	-0.188881	phagocytic_receptor
Sr-CI3	0.0918987	4.83035	Sr-CI	Late CNS	-0.0626969	phagocytic_receptor
PGRP-LC3	0.11654	4.26484	PGRP-LC	Late CNS	-0.346576	phagocytic_receptor
drpr4	0.37796	21.4966	drpr	Early CNS	-0.645643	phagocytic_receptor
crq4	0.163754	11.0204	crq	Early CNS	-0.3604	phagocytic_receptor
NimC44	0.941821	30.7483	NimC4	Early CNS	-0.246947	phagocytic_receptor
Sr-CI4	0.0756331	3.61905	Sr-CI	Early CNS	-0.110446	phagocytic_receptor
PGRP-LC4	0.070242	3.59184	PGRP-LC	Early CNS	-0.566588	phagocytic_receptor
drpr5	0.329236	25.7938	drpr	Somatic Muscle	-0.828319	phagocytic_receptor
crq5	0.118227	9.22675	crq	Somatic Muscle	-0.463559	phagocytic_receptor
NimC45	0.574759	29.0997	NimC4	Somatic Muscle	-0.31993	phagocytic_receptor
Sr-CI5	0.0333103	1.88644	Sr-CI	Somatic Muscle	-0.234689	phagocytic_receptor
PGRP-LC5	0.0591998	4.01569	PGRP-LC	Somatic Muscle	-0.619062	phagocytic_receptor
drpr6	0.290973	26.8087	drpr	Gut Endoderm	-0.971774	phagocytic_receptor
crq6	0.224951	24.1456	crq	Gut Endoderm	-0.221737	phagocytic_receptor
NimC46	0.693784	32.3569	NimC4	Gut Endoderm	-0.296264	phagocytic_receptor
Sr-CI6	0.0173067	1.77541	Sr-CI	Gut Endoderm	-0.281669	phagocytic_receptor
PGRP-LC6	0.0524446	3.50644	PGRP-LC	Gut Endoderm	-0.651163	phagocytic_receptor
drpr7	0.818414	19.7113	drpr	Hypopharynx	1.0057	phagocytic_receptor
crq7	0.227528	6.58548	crq	Hypopharynx	-0.215898	phagocytic_receptor
NimC47	1.53011	33.2431	NimC4	Hypopharynx	-0.129977	phagocytic_receptor
Sr-CI7	0.0664069	1.66892	Sr-CI	Hypopharynx	-0.137531	phagocytic_receptor
PGRP-LC7	0.54855	13.7573	PGRP-LC	Hypopharynx	1.70637	phagocytic_receptor
drpr8	0.369489	28.6706	drpr	Fat Body	-0.677404	phagocytic_receptor
crq8	0.165175	16.1706	crq	Fat Body	-0.35718	phagocytic_receptor
NimC48	2.31248	58.2341	NimC4	Fat Body	0.0255826	phagocytic_receptor
Sr-CI8	0.0344345	2.28175	Sr-CI	Fat Body	-0.231388	phagocytic_receptor
PGRP-LC8	0.0549553	5.30754	PGRP-LC	Fat Body	-0.639232	phagocytic_receptor
drpr9	0.521984	24.2985	drpr	Circular Visceral Mesoderm	-0.105672	phagocytic_receptor
crq9	0.182979	8.13692	crq	Circular Visceral Mesoderm	-0.31684	phagocytic_receptor
NimC49	0.919699	29.0685	NimC4	Circular Visceral Mesoderm	-0.251345	phagocytic_receptor
Sr-CI9	0.057922	2.52525	Sr-CI	Circular Visceral Mesoderm	-0.162439	phagocytic_receptor
PGRP-LC9	0.121934	4.93827	PGRP-LC	Circular Visceral Mesoderm	-0.320945	phagocytic_receptor
drpr10	0.256908	8.95397	drpr	Germ Cells	-1.09949	phagocytic_receptor
crq10	0.427497	13.0544	crq	Germ Cells	0.237205	phagocytic_receptor
NimC410	1.27517	28.2008	NimC4	Germ Cells	-0.180667	phagocytic_receptor
Sr-CI10	0.0571643	1.50628	Sr-CI	Germ Cells	-0.164663	phagocytic_receptor
PGRP-LC10	0.103267	2.51046	PGRP-LC	Germ Cells	-0.409652	phagocytic_receptor
drpr11	0.694432	18.6424	drpr	Pharyngeal Muscle	0.540865	phagocytic_receptor
crq11	0.242988	6.59656	crq	Pharyngeal Muscle	-0.180866	phagocytic_receptor
NimC411	1.47427	31.6444	NimC4	Pharyngeal Muscle	-0.141079	phagocytic_receptor
Sr-CI11	0.0552242	1.62524	Sr-CI	Pharyngeal Muscle	-0.170358	phagocytic_receptor
PGRP-LC11	0.130569	3.63289	PGRP-LC	Pharyngeal Muscle	-0.279909	phagocytic_receptor
drpr12	1.5082	50.3953	drpr	Plasmatocytes	2.5	phagocytic_receptor
crq12	2.53393	53.2609	crq	Plasmatocytes	2.5	phagocytic_receptor
NimC412	28.8468	83.498	NimC4	Plasmatocytes	2.5	phagocytic_receptor
Sr-CI12	1.94448	47.1344	Sr-CI	Plasmatocytes	2.5	phagocytic_receptor
PGRP-LC12	0.45858	28.9526	PGRP-LC	Plasmatocytes	1.27882	phagocytic_receptor
drpr13	0.699504	34.8953	drpr	Trachea	0.559884	phagocytic_receptor
crq13	0.201223	12.9611	crq	Trachea	-0.275502	phagocytic_receptor
NimC413	1.15314	37.986	NimC4	Trachea	-0.204929	phagocytic_receptor
Sr-CI13	0.083001	3.19043	Sr-CI	Trachea	-0.0888169	phagocytic_receptor
PGRP-LC13	0.0820877	4.68594	PGRP-LC	Trachea	-0.510296	phagocytic_receptor
drpr14	0.483632	22.9471	drpr	Head Sensory System	-0.24946	phagocytic_receptor
crq14	0.263573	13.1609	crq	Head Sensory System	-0.134225	phagocytic_receptor
NimC414	0.912045	27.784	NimC4	Head Sensory System	-0.252867	phagocytic_receptor
Sr-CI14	0.0542413	2.58718	Sr-CI	Head Sensory System	-0.173244	phagocytic_receptor
PGRP-LC14	0.113631	4.16198	PGRP-LC	Head Sensory System	-0.360399	phagocytic_receptor
drpr15	0.910957	37.9032	drpr	Glia	1.35266	phagocytic_receptor
crq15	0.287017	16.5899	crq	Glia	-0.0811039	phagocytic_receptor
NimC415	5.07273	61.6359	NimC4	Glia	0.574404	phagocytic_receptor
Sr-CI15	0.0510764	2.41935	Sr-CI	Glia	-0.182535	phagocytic_receptor
PGRP-LC15	0.0719461	3.57143	PGRP-LC	Glia	-0.558491	phagocytic_receptor
drpr16	0.397514	22.7437	drpr	Optic Lobe	-0.572332	phagocytic_receptor
crq16	0.235737	14.4404	crq	Optic Lobe	-0.197296	phagocytic_receptor
NimC416	1.3013	38.9892	NimC4	Optic Lobe	-0.175472	phagocytic_receptor
Sr-CI16	0.0322964	3.4296	Sr-CI	Optic Lobe	-0.237665	phagocytic_receptor
PGRP-LC16	0.0633255	2.70758	PGRP-LC	Optic Lobe	-0.599456	phagocytic_receptor
drpr17	0.489139	32.9832	drpr	Hindgut	-0.228813	phagocytic_receptor
crq17	0.217245	19.1176	crq	Hindgut	-0.239197	phagocytic_receptor
NimC417	0.993513	34.8739	NimC4	Hindgut	-0.236669	phagocytic_receptor
Sr-CI17	0.0423867	2.52101	Sr-CI	Hindgut	-0.208044	phagocytic_receptor
PGRP-LC17	0.214114	12.1849	PGRP-LC	Hindgut	0.117101	phagocytic_receptor
drpr18	1.06824	28.5012	drpr	Yolk	1.94234	phagocytic_receptor
crq18	0.573136	18.4275	crq	Yolk	0.567202	phagocytic_receptor
NimC418	2.38525	47.1744	NimC4	Yolk	0.0400515	phagocytic_receptor
Sr-CI18	0.0291536	1.4742	Sr-CI	Yolk	-0.246891	phagocytic_receptor
PGRP-LC18	0.49751	17.4447	PGRP-LC	Yolk	1.46382	phagocytic_receptor
drpr19	0.643736	18.9873	drpr	Amnioserosa	0.3508	phagocytic_receptor
crq19	0.27706	10.3797	crq	Amnioserosa	-0.103664	phagocytic_receptor
NimC419	1.78532	35.443	NimC4	Amnioserosa	-0.0792323	phagocytic_receptor
Sr-CI19	0.105274	2.27848	Sr-CI	Amnioserosa	-0.0234326	phagocytic_receptor
PGRP-LC19	0.0453888	1.51899	PGRP-LC	Amnioserosa	-0.684693	phagocytic_receptor
drpr20	0.479099	19.5876	drpr	Longitudinal Visceral Mesoderm	-0.266454	phagocytic_receptor
crq20	0.238641	9.27835	crq	Longitudinal Visceral Mesoderm	-0.190716	phagocytic_receptor
NimC420	1.31978	33.677	NimC4	Longitudinal Visceral Mesoderm	-0.171796	phagocytic_receptor
Sr-CI20	0.0615223	1.71821	Sr-CI	Longitudinal Visceral Mesoderm	-0.15187	phagocytic_receptor
PGRP-LC20	0.110533	4.46735	PGRP-LC	Longitudinal Visceral Mesoderm	-0.375124	phagocytic_receptor
drpr21	0.414739	13.6531	drpr	Salivary Gland	-0.507753	phagocytic_receptor
crq21	0.105156	4.05904	crq	Salivary Gland	-0.493174	phagocytic_receptor
NimC421	1.6759	32.8413	NimC4	Salivary Gland	-0.10099	phagocytic_receptor
Sr-CI21	0.0533797	1.84502	Sr-CI	Salivary Gland	-0.175773	phagocytic_receptor
PGRP-LC21	0.252249	7.01107	PGRP-LC	Salivary Gland	0.298325	phagocytic_receptor
drpr22	0.531484	41.3386	drpr	Hindgut Muscle	-0.0700537	phagocytic_receptor
crq22	0.16222	17.7165	crq	Hindgut Muscle	-0.363876	phagocytic_receptor
NimC422	0.622099	30.7087	NimC4	Hindgut Muscle	-0.310517	phagocytic_receptor
Sr-CI22	0.0766376	3.93701	Sr-CI	Hindgut Muscle	-0.107497	phagocytic_receptor
PGRP-LC22	0.0449328	3.54331	PGRP-LC	Hindgut Muscle	-0.68686	phagocytic_receptor
drpr23	0.640912	43.6508	drpr	Dorsal Vessel (heart)	0.34021	phagocytic_receptor
crq23	0.202605	19.8413	crq	Dorsal Vessel (heart)	-0.272369	phagocytic_receptor
NimC423	0.506842	31.3492	NimC4	Dorsal Vessel (heart)	-0.333434	phagocytic_receptor
Sr-CI23	0.0407777	2.38095	Sr-CI	Dorsal Vessel (heart)	-0.212767	phagocytic_receptor
PGRP-LC23	0.0653634	4.7619	PGRP-LC	Dorsal Vessel (heart)	-0.589772	phagocytic_receptor
drpr24	0.721715	40.7563	drpr	Epipharynx	0.643155	phagocytic_receptor
crq24	0.24437	22.2689	crq	Epipharynx	-0.177735	phagocytic_receptor
NimC424	0.96828	41.5966	NimC4	Epipharynx	-0.241686	phagocytic_receptor
Sr-CI24	0.0344881	2.52101	Sr-CI	Epipharynx	-0.231231	phagocytic_receptor
PGRP-LC24	0.241061	16.3866	PGRP-LC	Epipharynx	0.245159	phagocytic_receptor
drpr25	0.346198	27.1111	drpr	Malpighian Tubules	-0.764728	phagocytic_receptor
crq25	0.195295	22.6667	crq	Malpighian Tubules	-0.288933	phagocytic_receptor
NimC425	1.0915	42.2222	NimC4	Malpighian Tubules	-0.217185	phagocytic_receptor
Sr-CI25	0.0203451	3.11111	Sr-CI	Malpighian Tubules	-0.272749	phagocytic_receptor
PGRP-LC25	0.0523723	4	PGRP-LC	Malpighian Tubules	-0.651506	phagocytic_receptor
drpr26	0.585855	75.1825	drpr	Esophagus	0.133791	phagocytic_receptor
crq26	0.108662	35.7664	crq	Esophagus	-0.485232	phagocytic_receptor
NimC426	0.233408	43.7956	NimC4	Esophagus	-0.387801	phagocytic_receptor
Sr-CI26	0.0115611	8.0292	Sr-CI	Esophagus	-0.298535	phagocytic_receptor
PGRP-LC26	1.06407	81.0219	PGRP-LC	Esophagus	2.5	phagocytic_receptor
drpr27	0.409965	11.4035	drpr	Glia Midline	-0.525651	phagocytic_receptor
crq27	0.238935	10.5263	crq	Glia Midline	-0.190051	phagocytic_receptor
NimC427	1.26863	32.4561	NimC4	Glia Midline	-0.181968	phagocytic_receptor
Sr-CI27	0.0404437	1.75439	Sr-CI	Glia Midline	-0.213748	phagocytic_receptor
PGRP-LC27	0.139796	4.38596	PGRP-LC	Glia Midline	-0.236062	phagocytic_receptor
drpr28	0.41307	35.2113	drpr	Oenocytes	-0.51401	phagocytic_receptor
crq28	0.164534	19.7183	crq	Oenocytes	-0.358633	phagocytic_receptor
NimC428	0.49937	28.169	NimC4	Oenocytes	-0.334919	phagocytic_receptor
Sr-CI28	0.0359052	4.22535	Sr-CI	Oenocytes	-0.227071	phagocytic_receptor
PGRP-LC28	0.143066	11.2676	PGRP-LC	Oenocytes	-0.220523	phagocytic_receptor
drpr29	0.510893	72.7273	drpr	Lateral Sensory Neurons	-0.147255	phagocytic_receptor
crq29	0.172072	45.4545	crq	Lateral Sensory Neurons	-0.341552	phagocytic_receptor
NimC429	0.357078	40.9091	NimC4	Lateral Sensory Neurons	-0.363211	phagocytic_receptor
Sr-CI29	0.0300675	4.54545	Sr-CI	Lateral Sensory Neurons	-0.244208	phagocytic_receptor
PGRP-LC29	0.0540548	9.09091	PGRP-LC	Lateral Sensory Neurons	-0.643511	phagocytic_receptor
drpr30	0.157649	30.7692	drpr	Garland Cells	-1.47163	phagocytic_receptor
crq30	0.981749	92.3077	crq	Garland Cells	1.49306	phagocytic_receptor
NimC430	0.294939	46.1538	NimC4	Garland Cells	-0.375567	phagocytic_receptor
Sr-CI30	0.0666897	23.0769	Sr-CI	Garland Cells	-0.1367	phagocytic_receptor
PGRP-LC30	0.201128	23.0769	PGRP-LC	Garland Cells	0.0553946	phagocytic_receptor
NimB1	0.0146746	1.01593	NimB1	Dorsal Epidermis	-0.263969	Thioester-containing
NimB3	0.126658	5.77234	NimB3	Dorsal Epidermis	-0.261629	Thioester-containing
NimB4	0.0324075	2.49365	NimB4	Dorsal Epidermis	-0.327823	Thioester-containing
NimB5	0.00115046	0.138536	NimB5	Dorsal Epidermis	-0.467311	Thioester-containing
NimB11	0.0370401	0.842156	NimB1	Ventral Epidermis	-0.0649534	Thioester-containing
NimB31	0.265104	6.06352	NimB3	Ventral Epidermis	-0.0302874	Thioester-containing
NimB41	0.0993055	2.40616	NimB4	Ventral Epidermis	-0.163653	Thioester-containing
NimB51	0.0100926	0.240616	NimB5	Ventral Epidermis	-0.148724	Thioester-containing
NimB12	0.0222616	0.439783	NimB1	Unknown	-0.196457	Thioester-containing
NimB32	0.259568	3.89039	NimB3	Unknown	-0.0395368	Thioester-containing
NimB42	0.12712	1.82679	NimB4	Unknown	-0.0953966	Thioester-containing
NimB52	0.0022508	0.0338295	NimB5	Unknown	-0.428108	Thioester-containing
NimB13	0.0202955	0.895382	NimB1	Late CNS	-0.213952	Thioester-containing
NimB33	0.179156	5.89067	NimB3	Late CNS	-0.173905	Thioester-containing
NimB43	0.0891017	3.32234	NimB4	Late CNS	-0.188694	Thioester-containing
NimB53	0.00494276	0.188501	NimB5	Late CNS	-0.3322	Thioester-containing
NimB14	0.015147	0.816327	NimB1	Early CNS	-0.259765	Thioester-containing
NimB34	0.136166	5.46939	NimB3	Early CNS	-0.245741	Thioester-containing
NimB44	0.0445734	2.2585	NimB4	Early CNS	-0.297968	Thioester-containing
NimB54	0.00659729	0.272109	NimB5	Early CNS	-0.273253	Thioester-containing
NimB15	0.0126757	0.821815	NimB1	Somatic Muscle	-0.281755	Thioester-containing
NimB35	0.0784608	5.39783	NimB3	Somatic Muscle	-0.342166	Thioester-containing
NimB45	0.0410152	2.87635	NimB4	Somatic Muscle	-0.3067	Thioester-containing
NimB55	0.00589295	0.280164	NimB5	Somatic Muscle	-0.298347	Thioester-containing
NimB16	0.00426882	0.887705	NimB1	Gut Endoderm	-0.356562	Thioester-containing
NimB36	0.105901	6.70217	NimB3	Gut Endoderm	-0.296313	Thioester-containing
NimB46	0.0449017	3.50644	NimB4	Gut Endoderm	-0.297162	Thioester-containing
NimB56	0.00537693	0.266312	NimB5	Gut Endoderm	-0.316732	Thioester-containing
NimB17	0.0328953	1.03744	NimB1	Hypopharynx	-0.101835	Thioester-containing
NimB37	0.19779	5.45783	NimB3	Hypopharynx	-0.142768	Thioester-containing
NimB47	0.105244	3.11231	NimB4	Hypopharynx	-0.149081	Thioester-containing
NimB57	0.00177623	0.090212	NimB5	Hypopharynx	-0.445016	Thioester-containing
NimB18	0.353197	21.2302	NimB1	Fat Body	2.5	Thioester-containing
NimB38	3.42862	59.8214	NimB3	Fat Body	2.5	Thioester-containing
NimB48	1.18879	36.6567	NimB4	Fat Body	2.5	Thioester-containing
NimB58	0.0751166	8.23413	NimB5	Fat Body	2.16792	Thioester-containing
NimB19	0.0236602	0.785634	NimB1	Circular Visceral Mesoderm	-0.184012	Thioester-containing
NimB39	0.140617	4.93827	NimB3	Circular Visceral Mesoderm	-0.238303	Thioester-containing
NimB49	0.0554447	2.30079	NimB4	Circular Visceral Mesoderm	-0.271289	Thioester-containing
NimB59	0.00301368	0.112233	NimB5	Circular Visceral Mesoderm	-0.400928	Thioester-containing
NimB110	0.022928	0.669456	NimB1	Germ Cells	-0.190527	Thioester-containing
NimB310	0.167108	4.60251	NimB3	Germ Cells	-0.194037	Thioester-containing
NimB410	0.0640044	1.92469	NimB4	Germ Cells	-0.250283	Thioester-containing
NimB510	0	0	NimB5	Germ Cells	-0.508299	Thioester-containing
NimB111	0.0375318	1.14723	NimB1	Pharyngeal Muscle	-0.0605785	Thioester-containing
NimB311	0.262342	6.97897	NimB3	Pharyngeal Muscle	-0.0349014	Thioester-containing
NimB411	0.0717214	2.29446	NimB4	Pharyngeal Muscle	-0.231345	Thioester-containing
NimB511	0.000735685	0.0956023	NimB5	Pharyngeal Muscle	-0.482088	Thioester-containing
NimB112	0.549621	23.1225	NimB1	Plasmatocytes	2.5	Thioester-containing
NimB312	0.787095	30.9289	NimB3	Plasmatocytes	0.841954	Thioester-containing
NimB412	2.06553	37.3518	NimB4	Plasmatocytes	2.5	Thioester-containing
NimB512	0.127824	10.3755	NimB5	Plasmatocytes	2.5	Thioester-containing
NimB113	0.0472612	1.29611	NimB1	Trachea	0.0259966	Thioester-containing
NimB313	0.190329	8.07577	NimB3	Trachea	-0.155236	Thioester-containing
NimB413	0.0764288	2.49252	NimB4	Trachea	-0.219793	Thioester-containing
NimB513	0.00188293	0.0997009	NimB5	Trachea	-0.441215	Thioester-containing
NimB114	0.0171466	1.12486	NimB1	Head Sensory System	-0.241972	Thioester-containing
NimB314	0.149894	5.51181	NimB3	Head Sensory System	-0.222802	Thioester-containing
NimB414	0.0605872	3.14961	NimB4	Head Sensory System	-0.258669	Thioester-containing
NimB514	0	0	NimB5	Head Sensory System	-0.508299	Thioester-containing
NimB115	0.00695625	0.345622	NimB1	Glia	-0.332648	Thioester-containing
NimB315	0.149106	6.91244	NimB3	Glia	-0.224118	Thioester-containing
NimB415	0.075428	3.22581	NimB4	Glia	-0.222249	Thioester-containing
NimB515	0.0083754	0.576037	NimB5	Glia	-0.209904	Thioester-containing
NimB116	0.00634445	0.361011	NimB1	Optic Lobe	-0.338093	Thioester-containing
NimB316	0.162538	7.22022	NimB3	Optic Lobe	-0.201673	Thioester-containing
NimB416	0.0596134	2.34657	NimB4	Optic Lobe	-0.261059	Thioester-containing
NimB516	0.0117646	0.361011	NimB5	Optic Lobe	-0.0891545	Thioester-containing
NimB117	0.00523947	0.630252	NimB1	Hindgut	-0.347925	Thioester-containing
NimB317	0.122609	6.72269	NimB3	Hindgut	-0.268395	Thioester-containing
NimB417	0.0426897	2.31092	NimB4	Hindgut	-0.30259	Thioester-containing
NimB517	0.000289264	0.210084	NimB5	Hindgut	-0.497993	Thioester-containing
NimB118	0.0433191	1.4742	NimB1	Yolk	-0.0090815	Thioester-containing
NimB318	0.170832	5.65111	NimB3	Yolk	-0.187814	Thioester-containing
NimB418	0.0646916	2.9484	NimB4	Yolk	-0.248597	Thioester-containing
NimB518	0.0133022	0.737101	NimB5	Yolk	-0.0343753	Thioester-containing
NimB119	0.0195777	0.759494	NimB1	Amnioserosa	-0.220339	Thioester-containing
NimB319	0.241528	5.82278	NimB3	Amnioserosa	-0.0696819	Thioester-containing
NimB419	0.0809581	2.02532	NimB4	Amnioserosa	-0.208678	Thioester-containing
NimB519	0	0	NimB5	Amnioserosa	-0.508299	Thioester-containing
NimB120	0.011887	0.687285	NimB1	Longitudinal Visceral Mesoderm	-0.288773	Thioester-containing
NimB320	0.179039	5.84192	NimB3	Longitudinal Visceral Mesoderm	-0.1741	Thioester-containing
NimB420	0.0640653	2.4055	NimB4	Longitudinal Visceral Mesoderm	-0.250134	Thioester-containing
NimB520	0	0	NimB5	Longitudinal Visceral Mesoderm	-0.508299	Thioester-containing
NimB121	0.00169485	0.369004	NimB1	Salivary Gland	-0.379466	Thioester-containing
NimB321	0.348043	7.01107	NimB3	Salivary Gland	0.108304	Thioester-containing
NimB421	0.103123	2.95203	NimB4	Salivary Gland	-0.154284	Thioester-containing
NimB521	0	0	NimB5	Salivary Gland	-0.508299	Thioester-containing
NimB122	0.0151088	1.5748	NimB1	Hindgut Muscle	-0.260105	Thioester-containing
NimB322	0.122428	5.90551	NimB3	Hindgut Muscle	-0.268696	Thioester-containing
NimB422	0.0545279	4.33071	NimB4	Hindgut Muscle	-0.273539	Thioester-containing
NimB522	0.00875729	0.787402	NimB5	Hindgut Muscle	-0.196298	Thioester-containing
NimB123	0.00646304	1.19048	NimB1	Dorsal Vessel (heart)	-0.337037	Thioester-containing
NimB323	0.12533	8.33333	NimB3	Dorsal Vessel (heart)	-0.263848	Thioester-containing
NimB423	0.0513138	3.1746	NimB4	Dorsal Vessel (heart)	-0.281426	Thioester-containing
NimB523	0	0	NimB5	Dorsal Vessel (heart)	-0.508299	Thioester-containing
NimB124	0.0309047	0.840336	NimB1	Epipharynx	-0.119548	Thioester-containing
NimB324	0.106424	6.72269	NimB3	Epipharynx	-0.29544	Thioester-containing
NimB424	0.0161363	3.78151	NimB4	Epipharynx	-0.367753	Thioester-containing
NimB524	0.0113467	0.420168	NimB5	Epipharynx	-0.104044	Thioester-containing
NimB125	0.0157214	0.444444	NimB1	Malpighian Tubules	-0.254653	Thioester-containing
NimB325	0.155173	5.77778	NimB3	Malpighian Tubules	-0.213981	Thioester-containing
NimB425	0.146678	3.11111	NimB4	Malpighian Tubules	-0.0473998	Thioester-containing
NimB525	0.0240304	0.888889	NimB5	Malpighian Tubules	0.347845	Thioester-containing
NimB126	0.000707911	0.729927	NimB1	Esophagus	-0.388248	Thioester-containing
NimB326	0.0316793	12.4088	NimB3	Esophagus	-0.420337	Thioester-containing
NimB426	0.0128003	7.29927	NimB4	Esophagus	-0.37594	Thioester-containing
NimB526	0.00438319	1.45985	NimB5	Esophagus	-0.352136	Thioester-containing
NimB127	0	0	NimB1	Glia Midline	-0.394547	Thioester-containing
NimB327	0.107735	3.50877	NimB3	Glia Midline	-0.293249	Thioester-containing
NimB427	0.0642935	2.63158	NimB4	Glia Midline	-0.249574	Thioester-containing
NimB527	0.0498972	0.877193	NimB5	Glia Midline	1.26942	Thioester-containing
NimB128	0	0	NimB1	Oenocytes	-0.394547	Thioester-containing
NimB328	0.163925	8.4507	NimB3	Oenocytes	-0.199356	Thioester-containing
NimB428	0.116147	2.8169	NimB4	Oenocytes	-0.122324	Thioester-containing
NimB528	0	0	NimB5	Oenocytes	-0.508299	Thioester-containing
NimB129	0	0	NimB1	Lateral Sensory Neurons	-0.394547	Thioester-containing
NimB329	0.0979758	18.1818	NimB3	Lateral Sensory Neurons	-0.309556	Thioester-containing
NimB429	0.0271435	4.54545	NimB4	Lateral Sensory Neurons	-0.340741	Thioester-containing
NimB529	0	0	NimB5	Lateral Sensory Neurons	-0.508299	Thioester-containing
NimB130	0	0	NimB1	Garland Cells	-0.394547	Thioester-containing
NimB330	0.020932	7.69231	NimB3	Garland Cells	-0.438296	Thioester-containing
NimB430	0	0	NimB4	Garland Cells	-0.407352	Thioester-containing
NimB530	0.0634775	15.3846	NimB5	Garland Cells	1.75325	Thioester-containing
SCAR	0.577504	34.4493	SCAR	Dorsal Epidermis	-0.284827	engulfment
Rac1	2.05168	58.3699	Rac1	Dorsal Epidermis	0.0109577	engulfment
Rac2	1.6685	53.7058	Rac2	Dorsal Epidermis	-0.0857851	engulfment
chic	11.0736	92.7499	chic	Dorsal Epidermis	-0.650978	engulfment
SCAR1	0.437678	10.7074	SCAR	Ventral Epidermis	-0.753089	engulfment
Rac11	1.48479	29.0905	Rac1	Ventral Epidermis	-0.824491	engulfment
Rac21	1.33548	25.5534	Rac2	Ventral Epidermis	-0.392815	engulfment
chic1	11.6181	87.5842	chic	Ventral Epidermis	-0.577926	engulfment
SCAR2	0.46319	7.98376	SCAR	Unknown	-0.667653	engulfment
Rac12	1.51476	23.3424	Rac1	Unknown	-0.78032	engulfment
Rac22	1.39026	19.1475	Rac2	Unknown	-0.342314	engulfment
chic2	16.4992	87.0433	chic	Unknown	0.0769078	engulfment
SCAR3	0.73551	29.4533	SCAR	Late CNS	0.244317	engulfment
Rac13	1.92901	49.3402	Rac1	Late CNS	-0.16983	engulfment
Rac23	1.057	31.3619	Rac2	Late CNS	-0.649565	engulfment
chic3	20.9406	95.4995	chic	Late CNS	0.672763	engulfment
SCAR4	0.715301	34.8299	SCAR	Early CNS	0.176637	engulfment
Rac14	1.43547	48.6531	Rac1	Early CNS	-0.897174	engulfment
Rac24	0.790393	28.8435	Rac2	Early CNS	-0.895365	engulfment
chic4	24.1134	97.8231	chic	Early CNS	1.09842	engulfment
SCAR5	0.613519	43.4442	SCAR	Somatic Muscle	-0.164218	engulfment
Rac15	2.28795	76.4849	Rac1	Somatic Muscle	0.359161	engulfment
Rac25	5.28734	78.3713	Rac2	Somatic Muscle	2.5	engulfment
chic5	36.4958	98.1883	chic	Somatic Muscle	2.5	engulfment
SCAR6	0.504025	42.2104	SCAR	Gut Endoderm	-0.5309	engulfment
Rac16	1.70881	66.9774	Rac1	Gut Endoderm	-0.49434	engulfment
Rac26	0.656926	37.0617	Rac2	Gut Endoderm	-1.01842	engulfment
chic6	11.1636	95.2508	chic	Gut Endoderm	-0.638901	engulfment
SCAR7	0.54394	13.9378	SCAR	Hypopharynx	-0.39723	engulfment
Rac17	1.65311	35.724	Rac1	Hypopharynx	-0.576439	engulfment
Rac27	1.60146	33.198	Rac2	Hypopharynx	-0.147596	engulfment
chic7	12.6843	91.8809	chic	Hypopharynx	-0.434889	engulfment
SCAR8	0.443064	36.3591	SCAR	Fat Body	-0.735053	engulfment
Rac18	2.09028	72.1726	Rac1	Fat Body	0.0678519	engulfment
Rac28	0.988497	44.4444	Rac2	Fat Body	-0.712721	engulfment
chic8	14.5236	97.0238	chic	Fat Body	-0.18813	engulfment
SCAR9	0.684206	31.2009	SCAR	Circular Visceral Mesoderm	0.0725054	engulfment
Rac19	3.34899	64.1414	Rac1	Circular Visceral Mesoderm	1.92287	engulfment
Rac29	2.21146	52.6936	Rac2	Circular Visceral Mesoderm	0.414801	engulfment
chic9	21.9844	96.9697	chic	Circular Visceral Mesoderm	0.812802	engulfment
SCAR10	0.423676	13.3054	SCAR	Germ Cells	-0.79998	engulfment
Rac110	1.36514	32.0502	Rac1	Germ Cells	-1.00083	engulfment
Rac210	1.02864	24.3515	Rac2	Germ Cells	-0.675706	engulfment
chic10	10.3417	87.2803	chic	Germ Cells	-0.749164	engulfment
SCAR11	0.568882	15.4876	SCAR	Pharyngeal Muscle	-0.313701	engulfment
Rac111	1.43142	32.7916	Rac1	Pharyngeal Muscle	-0.90315	engulfment
Rac211	1.7483	34.4168	Rac2	Pharyngeal Muscle	-0.0122117	engulfment
chic11	13.0072	93.3078	chic	Pharyngeal Muscle	-0.391559	engulfment
SCAR12	1.89158	55.1383	SCAR	Plasmatocytes	2.5	engulfment
Rac112	2.94537	62.4506	Rac1	Plasmatocytes	1.32804	engulfment
Rac212	3.60208	66.502	Rac2	Plasmatocytes	1.6969	engulfment
chic12	38.1905	97.5296	chic	Plasmatocytes	2.5	engulfment
SCAR13	0.616612	32.3031	SCAR	Trachea	-0.153859	engulfment
Rac113	1.91486	54.2373	Rac1	Trachea	-0.190671	engulfment
Rac213	1.5904	48.654	Rac2	Trachea	-0.157792	engulfment
chic13	13.1093	94.2173	chic	Trachea	-0.377871	engulfment
SCAR14	0.649319	30.1462	SCAR	Head Sensory System	-0.0443281	engulfment
Rac114	1.58477	47.4691	Rac1	Head Sensory System	-0.677153	engulfment
Rac214	1.18454	38.5827	Rac2	Head Sensory System	-0.531974	engulfment
chic14	15.8733	94.3757	chic	Head Sensory System	-0.00705064	engulfment
SCAR15	0.948419	40.553	SCAR	Glia	0.957322	engulfment
Rac115	2.46981	63.0184	Rac1	Glia	0.627187	engulfment
Rac215	5.24323	74.5392	Rac2	Glia	2.5	engulfment
chic15	20.3384	96.5438	chic	Glia	0.591969	engulfment
SCAR16	0.497036	26.1733	SCAR	Optic Lobe	-0.554304	engulfment
Rac116	1.36408	44.4043	Rac1	Optic Lobe	-1.00239	engulfment
Rac216	1.33384	42.7798	Rac2	Optic Lobe	-0.394328	engulfment
chic16	12.0728	92.0578	chic	Optic Lobe	-0.516928	engulfment
SCAR17	0.514751	34.4538	SCAR	Hindgut	-0.494982	engulfment
Rac117	2.04211	58.6134	Rac1	Hindgut	-0.0031496	engulfment
Rac217	1.52254	53.5714	Rac2	Hindgut	-0.220358	engulfment
chic17	10.9129	92.437	chic	Hindgut	-0.672526	engulfment
SCAR18	0.527658	18.4275	SCAR	Yolk	-0.451755	engulfment
Rac118	1.7755	42.7518	Rac1	Yolk	-0.396056	engulfment
Rac218	1.49326	37.3464	Rac2	Yolk	-0.247348	engulfment
chic18	9.87766	87.715	chic	Yolk	-0.811418	engulfment
SCAR19	0.425159	12.9114	SCAR	Amnioserosa	-0.795014	engulfment
Rac119	1.31351	30.6329	Rac1	Amnioserosa	-1.07692	engulfment
Rac219	1.28793	29.1139	Rac2	Amnioserosa	-0.436653	engulfment
chic19	11.5137	90.1266	chic	Amnioserosa	-0.591931	engulfment
SCAR20	0.694824	25.7732	SCAR	Longitudinal Visceral Mesoderm	0.108064	engulfment
Rac120	2.37675	49.1409	Rac1	Longitudinal Visceral Mesoderm	0.49003	engulfment
Rac220	1.60889	39.8625	Rac2	Longitudinal Visceral Mesoderm	-0.140737	engulfment
chic20	25.6978	97.2509	chic	Longitudinal Visceral Mesoderm	1.31097	engulfment
SCAR21	0.38482	14.0221	SCAR	Salivary Gland	-0.930105	engulfment
Rac121	1.52887	35.4244	Rac1	Salivary Gland	-0.759528	engulfment
Rac221	1.55125	32.4723	Rac2	Salivary Gland	-0.193881	engulfment
chic21	11.0638	87.4539	chic	Salivary Gland	-0.652287	engulfment
SCAR22	0.90395	55.5118	SCAR	Hindgut Muscle	0.8084	engulfment
Rac122	3.51781	75.9843	Rac1	Hindgut Muscle	2.17167	engulfment
Rac222	1.96093	66.5354	Rac2	Hindgut Muscle	0.183823	engulfment
chic22	22.2138	98.4252	chic	Hindgut Muscle	0.843566	engulfment
SCAR23	0.555441	44.0476	SCAR	Dorsal Vessel (heart)	-0.358714	engulfment
Rac123	2.44361	81.3492	Rac1	Dorsal Vessel (heart)	0.588575	engulfment
Rac223	2.01641	62.6984	Rac2	Dorsal Vessel (heart)	0.234976	engulfment
chic23	13.1723	96.0317	chic	Dorsal Vessel (heart)	-0.369413	engulfment
SCAR24	0.699606	44.5378	SCAR	Epipharynx	0.124077	engulfment
Rac124	2.04371	65.5462	Rac1	Epipharynx	-0.000784018	engulfment
Rac224	1.62847	60.5042	Rac2	Epipharynx	-0.122694	engulfment
chic24	9.76181	92.0168	chic	Epipharynx	-0.82696	engulfment
SCAR25	0.465833	31.1111	SCAR	Malpighian Tubules	-0.658801	engulfment
Rac125	1.49749	51.1111	Rac1	Malpighian Tubules	-0.805784	engulfment
Rac225	0.762319	36.8889	Rac2	Malpighian Tubules	-0.921249	engulfment
chic25	8.47794	92	chic	Malpighian Tubules	-0.999202	engulfment
SCAR26	0.48811	70.073	SCAR	Esophagus	-0.584197	engulfment
Rac126	1.78255	91.2409	Rac1	Esophagus	-0.385671	engulfment
Rac226	1.82798	94.1606	Rac2	Esophagus	0.061249	engulfment
chic26	14.6684	100	chic	Esophagus	-0.168698	engulfment
SCAR27	0.815682	26.3158	SCAR	Glia Midline	0.512802	engulfment
Rac127	1.82971	39.4737	Rac1	Glia Midline	-0.316172	engulfment
Rac227	1.31902	31.5789	Rac2	Glia Midline	-0.407988	engulfment
chic27	10.1102	88.5965	chic	Glia Midline	-0.780223	engulfment
SCAR28	0.503766	36.6197	SCAR	Oenocytes	-0.531769	engulfment
Rac128	1.60423	60.5634	Rac1	Oenocytes	-0.648462	engulfment
Rac228	1.26644	49.2958	Rac2	Oenocytes	-0.456467	engulfment
chic28	8.89191	91.5493	chic	Oenocytes	-0.943664	engulfment
SCAR29	1.08017	86.3636	SCAR	Lateral Sensory Neurons	1.39854	engulfment
Rac129	3.41013	100	Rac1	Lateral Sensory Neurons	2.01298	engulfment
Rac229	1.34129	86.3636	Rac2	Lateral Sensory Neurons	-0.387461	engulfment
chic29	20.7001	100	chic	Lateral Sensory Neurons	0.640496	engulfment
SCAR30	1.16599	76.9231	SCAR	Garland Cells	1.68596	engulfment
Rac130	3.62523	92.3077	Rac1	Garland Cells	2.32999	engulfment
Rac230	2.30283	84.6154	Rac2	Garland Cells	0.499045	engulfment
chic30	12.6107	100	chic	Garland Cells	-0.444765	engulfment
Rab5	1.96157	58.4853	Rab5	Dorsal Epidermis	-0.110765	rabs
Rab7	1.87803	57.5387	Rab7	Dorsal Epidermis	0.285259	rabs
Lamp1	3.70935	71.6001	Lamp1	Dorsal Epidermis	-0.0326377	rabs
Rab51	1.22344	25.5775	Rab5	Ventral Epidermis	-0.461445	rabs
Rab71	1.01562	22.7141	Rab7	Ventral Epidermis	-0.824598	rabs
Lamp11	3.82876	58.1569	Lamp1	Ventral Epidermis	0.0802488	rabs
Rab52	1.26038	19.8579	Rab5	Unknown	-0.443895	rabs
Rab72	1.21951	19.6211	Rab7	Unknown	-0.562211	rabs
Lamp12	2.83848	37.0433	Lamp1	Unknown	-0.855923	rabs
Rab53	1.64134	45.9472	Rab5	Late CNS	-0.262904	rabs
Rab73	1.19844	40.1979	Rab7	Late CNS	-0.589324	rabs
Lamp13	3.24953	68.0961	Lamp1	Late CNS	-0.46733	rabs
Rab54	1.25847	46.1497	Rab5	Early CNS	-0.444803	rabs
Rab74	1.42681	50.1769	Rab7	Early CNS	-0.295428	rabs
Lamp14	2.87197	67.1293	Lamp1	Early CNS	-0.824261	rabs
Rab55	1.05286	55.8835	Rab5	Somatic Muscle	-0.542488	rabs
Rab75	1.20775	62.3272	Rab7	Somatic Muscle	-0.577349	rabs
Lamp15	2.35029	77.9044	Lamp1	Somatic Muscle	-1.31744	rabs
Rab56	1.56044	66.3116	Rab5	Gut Endoderm	-0.301337	rabs
Rab76	1.1739	62.9383	Rab7	Gut Endoderm	-0.620909	rabs
Lamp16	3.97429	81.3582	Lamp1	Gut Endoderm	0.217829	rabs
Rab57	1.30833	30.1759	Rab5	Hypopharynx	-0.421115	rabs
Rab77	1.18363	27.7402	Rab7	Hypopharynx	-0.608392	rabs
Lamp17	3.70947	63.1935	Lamp1	Hypopharynx	-0.0325191	rabs
Rab58	1.6704	68.75	Rab5	Fat Body	-0.249095	rabs
Rab78	1.32375	65.625	Rab7	Fat Body	-0.428057	rabs
Lamp18	3.25561	83.4325	Lamp1	Fat Body	-0.461577	rabs
Rab59	1.71929	49.4949	Rab5	Circular Visceral Mesoderm	-0.22587	rabs
Rab79	1.49556	46.8575	Rab7	Circular Visceral Mesoderm	-0.206954	rabs
Lamp19	3.44421	67.2278	Lamp1	Circular Visceral Mesoderm	-0.283285	rabs
Rab510	1.20877	29.1213	Rab5	Germ Cells	-0.468418	rabs
Rab710	0.844562	22.5941	Rab7	Germ Cells	-1.04474	rabs
Lamp110	3.64545	59.8326	Lamp1	Germ Cells	-0.0930378	rabs
Rab511	1.20387	29.1587	Rab5	Pharyngeal Muscle	-0.470742	rabs
Rab711	1.0117	25.717	Rab7	Pharyngeal Muscle	-0.829649	rabs
Lamp111	3.55393	61.6635	Lamp1	Pharyngeal Muscle	-0.179561	rabs
Rab512	3.4548	65.2174	Rab5	Plasmatocytes	0.598663	rabs
Rab712	2.98421	63.7352	Rab7	Plasmatocytes	1.70885	rabs
Lamp112	8.34891	79.1502	Lamp1	Plasmatocytes	2.5	rabs
Rab513	1.76457	51.2463	Rab5	Trachea	-0.204358	rabs
Rab713	1.66356	51.346	Rab7	Trachea	0.00925021	rabs
Lamp113	4.06496	75.0748	Lamp1	Trachea	0.303545	rabs
Rab514	1.53132	47.3566	Rab5	Head Sensory System	-0.315173	rabs
Rab714	1.46581	45.7818	Rab7	Head Sensory System	-0.245234	rabs
Lamp114	3.36128	67.7165	Lamp1	Head Sensory System	-0.361688	rabs
Rab515	4.33585	71.5438	Rab5	Glia	1.01725	rabs
Rab715	2.59869	63.8249	Rab7	Glia	1.21271	rabs
Lamp115	3.91649	74.424	Lamp1	Glia	0.163187	rabs
Rab516	1.4648	45.6679	Rab5	Optic Lobe	-0.346778	rabs
Rab716	1.49208	47.1119	Rab7	Optic Lobe	-0.211428	rabs
Lamp116	3.46426	66.2455	Lamp1	Optic Lobe	-0.264334	rabs
Rab517	2.13826	57.563	Rab5	Hindgut	-0.0268182	rabs
Rab717	1.47246	53.9916	Rab7	Hindgut	-0.236679	rabs
Lamp117	3.53342	73.5294	Lamp1	Hindgut	-0.198951	rabs
Rab518	1.84722	42.5061	Rab5	Yolk	-0.16509	rabs
Rab718	1.40106	35.1351	Rab7	Yolk	-0.328569	rabs
Lamp118	5.9395	72.973	Lamp1	Yolk	2.07566	rabs
Rab519	1.5665	34.4304	Rab5	Amnioserosa	-0.29846	rabs
Rab719	1.44371	32.6582	Rab7	Amnioserosa	-0.273681	rabs
Lamp119	3.27357	55.9494	Lamp1	Amnioserosa	-0.444602	rabs
Rab520	2.04648	46.7354	Rab5	Longitudinal Visceral Mesoderm	-0.0704228	rabs
Rab720	1.67889	43.299	Rab7	Longitudinal Visceral Mesoderm	0.0289794	rabs
Lamp120	3.75991	62.543	Lamp1	Longitudinal Visceral Mesoderm	0.0151612	rabs
Rab521	1.61667	33.5793	Rab5	Salivary Gland	-0.274625	rabs
Rab721	0.94327	25.0923	Rab7	Salivary Gland	-0.917714	rabs
Lamp121	3.26027	59.0406	Lamp1	Salivary Gland	-0.457173	rabs
Rab522	1.94892	70.4724	Rab5	Hindgut Muscle	-0.116773	rabs
Rab722	1.52852	65.3543	Rab7	Hindgut Muscle	-0.16453	rabs
Lamp122	3.29163	77.9528	Lamp1	Hindgut Muscle	-0.427531	rabs
Rab523	2.55623	81.746	Rab5	Dorsal Vessel (heart)	0.171755	rabs
Rab723	1.96719	74.2063	Rab7	Dorsal Vessel (heart)	0.400005	rabs
Lamp123	3.76942	86.1111	Lamp1	Dorsal Vessel (heart)	0.024156	rabs
Rab524	1.81003	62.1849	Rab5	Epipharynx	-0.18276	rabs
Rab724	1.82443	62.605	Rab7	Epipharynx	0.216279	rabs
Lamp124	3.79045	82.3529	Lamp1	Epipharynx	0.0440357	rabs
Rab525	1.64852	53.7778	Rab5	Malpighian Tubules	-0.25949	rabs
Rab725	1.16968	49.3333	Rab7	Malpighian Tubules	-0.626343	rabs
Lamp125	4.05028	76	Lamp1	Malpighian Tubules	0.289672	rabs
Rab526	2.84939	95.6204	Rab5	Esophagus	0.311036	rabs
Rab726	2.94632	97.0803	Rab7	Esophagus	1.66009	rabs
Lamp126	3.02997	97.8102	Lamp1	Esophagus	-0.674894	rabs
Rab527	1.45114	35.9649	Rab5	Glia Midline	-0.353268	rabs
Rab727	1.765	47.3684	Rab7	Glia Midline	0.139801	rabs
Lamp127	3.81645	59.6491	Lamp1	Glia Midline	0.0686188	rabs
Rab528	1.61358	64.7887	Rab5	Oenocytes	-0.27609	rabs
Rab728	1.30593	61.9718	Rab7	Oenocytes	-0.450997	rabs
Lamp128	4.00297	78.8732	Lamp1	Oenocytes	0.244942	rabs
Rab529	2.41807	100	Rab5	Lateral Sensory Neurons	0.106119	rabs
Rab729	1.94592	95.4545	Rab7	Lateral Sensory Neurons	0.372631	rabs
Lamp129	2.62437	95.4545	Lamp1	Lateral Sensory Neurons	-1.05833	rabs
Rab530	12.9045	100	Rab5	Garland Cells	2.5	rabs
Rab730	4.77147	100	Rab7	Garland Cells	2.5	rabs
Lamp130	4.33051	92.3077	Lamp1	Garland Cells	0.554589	rabs
cathD	0.517485	29.7853	cathD	Dorsal Epidermis	-0.608416	cathepsin
CtsB1	3.47059	70.3994	CtsB1	Dorsal Epidermis	-0.0846343	cathepsin
cathD1	0.744995	16.9153	cathD	Ventral Epidermis	-0.107295	cathepsin
CtsB11	3.87322	58.1569	CtsB1	Ventral Epidermis	0.0843654	cathepsin
cathD2	0.606926	10.521	cathD	Unknown	-0.41141	cathepsin
CtsB12	2.80215	36.9756	CtsB1	Unknown	-0.365203	cathepsin
cathD3	0.73625	28.016	cathD	Late CNS	-0.126556	cathepsin
CtsB13	2.89755	63.9491	CtsB1	Late CNS	-0.325161	cathepsin
cathD4	0.92539	37.5782	cathD	Early CNS	0.290049	cathepsin
CtsB14	3.62697	69.6327	CtsB1	Early CNS	-0.0189983	cathepsin
cathD5	0.501114	35.5248	cathD	Somatic Muscle	-0.644476	cathepsin
CtsB15	1.35348	58.1061	CtsB1	Somatic Muscle	-0.973267	cathepsin
cathD6	0.560097	43.5419	cathD	Gut Endoderm	-0.514556	cathepsin
CtsB16	2.49548	75.5437	CtsB1	Gut Endoderm	-0.493925	cathepsin
cathD7	0.681401	16.9147	cathD	Hypopharynx	-0.247369	cathepsin
CtsB17	3.38568	56.9238	CtsB1	Hypopharynx	-0.120274	cathepsin
cathD8	0.904704	51.1905	cathD	Fat Body	0.244487	cathepsin
CtsB18	1.99312	73.9087	CtsB1	Fat Body	-0.704784	cathepsin
cathD9	0.534593	23.4568	cathD	Circular Visceral Mesoderm	-0.570733	cathepsin
CtsB19	2.1538	55.9484	CtsB1	Circular Visceral Mesoderm	-0.637342	cathepsin
cathD10	1.25714	30.1255	cathD	Germ Cells	1.02077	cathepsin
CtsB110	2.53214	49.1213	CtsB1	Germ Cells	-0.478539	cathepsin
cathD11	0.625918	16.6348	cathD	Pharyngeal Muscle	-0.369579	cathepsin
CtsB111	2.7904	52.8681	CtsB1	Pharyngeal Muscle	-0.370136	cathepsin
cathD12	2.23658	53.3597	cathD	Plasmatocytes	2.5	cathepsin
CtsB112	8.05929	78.7549	CtsB1	Plasmatocytes	1.84142	cathepsin
cathD13	0.631645	31.1067	cathD	Trachea	-0.356963	cathepsin
CtsB113	3.21846	68.3948	CtsB1	Trachea	-0.190462	cathepsin
cathD14	0.631411	27.8965	cathD	Head Sensory System	-0.357479	cathepsin
CtsB114	3.05994	65.0169	CtsB1	Head Sensory System	-0.257001	cathepsin
cathD15	0.852965	38.3641	cathD	Glia	0.130525	cathepsin
CtsB115	4.15463	76.2673	CtsB1	Glia	0.202481	cathepsin
cathD16	0.918448	35.3791	cathD	Optic Lobe	0.274758	cathepsin
CtsB116	3.74478	68.0505	CtsB1	Optic Lobe	0.0304518	cathepsin
cathD17	0.550787	35.084	cathD	Hindgut	-0.535065	cathepsin
CtsB117	3.06931	70.7983	CtsB1	Hindgut	-0.253069	cathepsin
cathD18	2.41513	45.4545	cathD	Yolk	2.5	cathepsin
CtsB118	6.5058	74.9386	CtsB1	Yolk	1.18936	cathepsin
cathD19	0.996861	22.7848	cathD	Amnioserosa	0.447474	cathepsin
CtsB119	5.29932	64.8101	CtsB1	Amnioserosa	0.682953	cathepsin
cathD20	0.433557	18.2131	cathD	Longitudinal Visceral Mesoderm	-0.793278	cathepsin
CtsB120	3.61288	62.543	CtsB1	Longitudinal Visceral Mesoderm	-0.0249088	cathepsin
cathD21	0.48712	15.8672	cathD	Salivary Gland	-0.675298	cathepsin
CtsB121	3.02358	53.5055	CtsB1	Salivary Gland	-0.27226	cathepsin
cathD22	0.641846	39.7638	cathD	Hindgut Muscle	-0.334493	cathepsin
CtsB122	1.99795	74.4094	CtsB1	Hindgut Muscle	-0.702757	cathepsin
cathD23	0.7357	48.8095	cathD	Dorsal Vessel (heart)	-0.127768	cathepsin
CtsB123	2.6826	82.5397	CtsB1	Dorsal Vessel (heart)	-0.415384	cathepsin
cathD24	0.691363	42.8571	cathD	Epipharynx	-0.225426	cathepsin
CtsB124	4.08392	82.7731	CtsB1	Epipharynx	0.172805	cathepsin
cathD25	0.69001	39.5556	cathD	Malpighian Tubules	-0.228405	cathepsin
CtsB125	2.52044	66.6667	CtsB1	Malpighian Tubules	-0.48345	cathepsin
cathD26	0.209587	50.365	cathD	Esophagus	-1.2866	cathepsin
CtsB126	2.6286	95.6204	CtsB1	Esophagus	-0.438048	cathepsin
cathD27	0.684114	21.9298	cathD	Glia Midline	-0.241393	cathepsin
CtsB127	3.07157	57.8947	CtsB1	Glia Midline	-0.25212	cathepsin
cathD28	0.893762	56.338	cathD	Oenocytes	0.220384	cathepsin
CtsB128	3.0445	77.4648	CtsB1	Oenocytes	-0.263482	cathepsin
cathD29	0.559883	77.2727	cathD	Lateral Sensory Neurons	-0.515029	cathepsin
CtsB129	2.32257	95.4545	CtsB1	Lateral Sensory Neurons	-0.566501	cathepsin
cathD30	0.748143	100	cathD	Garland Cells	-0.100362	cathepsin
CtsB130	14.3643	100	CtsB1	Garland Cells	2.5	cathepsin
Ilp4	0.304503	13.7843	Ilp4	Dorsal Epidermis	-0.284721	insulin
Ilp6	0.143883	6.69591	Ilp6	Dorsal Epidermis	-0.39583	insulin
Ilp41	0.599407	13.2579	Ilp4	Ventral Epidermis	-0.02281	insulin
Ilp61	0.37233	7.2666	Ilp6	Ventral Epidermis	-0.119298	insulin
Ilp42	0.825892	12.7876	Ilp4	Unknown	0.178335	insulin
Ilp62	0.332921	5.00677	Ilp6	Unknown	-0.167001	insulin
Ilp43	0.352071	12.9359	Ilp4	Late CNS	-0.242475	insulin
Ilp63	0.203321	6.78605	Ilp6	Late CNS	-0.323882	insulin
Ilp44	0.366958	17.7143	Ilp4	Early CNS	-0.229254	insulin
Ilp64	0.134504	5.30612	Ilp6	Early CNS	-0.407184	insulin
Ilp45	0.710771	34.5162	Ilp4	Somatic Muscle	0.0760948	insulin
Ilp65	0.287817	19.0885	Ilp6	Somatic Muscle	-0.2216	insulin
Ilp46	0.448322	24.3675	Ilp4	Gut Endoderm	-0.156992	insulin
Ilp66	0.220313	16.4669	Ilp6	Gut Endoderm	-0.303312	insulin
Ilp47	0.48279	12.1335	Ilp4	Hypopharynx	-0.12638	insulin
Ilp67	0.262191	6.67569	Ilp6	Hypopharynx	-0.252619	insulin
Ilp48	0.749003	40.0794	Ilp4	Fat Body	0.110049	insulin
Ilp68	1.11244	52.381	Ilp6	Fat Body	0.776603	insulin
Ilp49	0.546457	19.3042	Ilp4	Circular Visceral Mesoderm	-0.0698362	insulin
Ilp69	0.402417	17.6768	Ilp6	Circular Visceral Mesoderm	-0.0828765	insulin
Ilp410	0.39922	9.70711	Ilp4	Germ Cells	-0.2006	insulin
Ilp610	0.233939	5.35565	Ilp6	Germ Cells	-0.286818	insulin
Ilp411	0.540785	14.1491	Ilp4	Pharyngeal Muscle	-0.074874	insulin
Ilp611	0.494351	12.6195	Ilp6	Pharyngeal Muscle	0.028408	insulin
Ilp412	6.60941	69.0711	Ilp4	Plasmatocytes	2.5	insulin
Ilp612	1.45525	45.6522	Ilp6	Plasmatocytes	1.19157	insulin
Ilp413	0.335779	13.2602	Ilp4	Trachea	-0.256944	insulin
Ilp613	0.183149	7.67697	Ilp6	Trachea	-0.3483	insulin
Ilp414	0.329897	13.0484	Ilp4	Head Sensory System	-0.262168	insulin
Ilp614	0.184422	6.18673	Ilp6	Head Sensory System	-0.346759	insulin
Ilp415	0.345719	13.4793	Ilp4	Glia	-0.248116	insulin
Ilp615	0.26318	9.90783	Ilp6	Glia	-0.251422	insulin
Ilp416	0.410254	14.4404	Ilp4	Optic Lobe	-0.190801	insulin
Ilp616	0.230378	11.0108	Ilp6	Optic Lobe	-0.291129	insulin
Ilp417	0.340794	14.2857	Ilp4	Hindgut	-0.25249	insulin
Ilp617	0.0997167	6.30252	Ilp6	Hindgut	-0.449293	insulin
Ilp418	0.805075	20.1474	Ilp4	Yolk	0.159847	insulin
Ilp618	4.58742	48.1572	Ilp6	Yolk	2.5	insulin
Ilp419	0.506352	13.9241	Ilp4	Amnioserosa	-0.105454	insulin
Ilp619	0.233131	5.56962	Ilp6	Amnioserosa	-0.287796	insulin
Ilp420	0.398293	14.7766	Ilp4	Longitudinal Visceral Mesoderm	-0.201424	insulin
Ilp620	0.573398	17.1821	Ilp6	Longitudinal Visceral Mesoderm	0.124094	insulin
Ilp421	0.468035	10.7011	Ilp4	Salivary Gland	-0.139484	insulin
Ilp621	0.360102	9.22509	Ilp6	Salivary Gland	-0.134099	insulin
Ilp422	0.379649	21.2598	Ilp4	Hindgut Muscle	-0.217982	insulin
Ilp622	0.163239	11.0236	Ilp6	Hindgut Muscle	-0.3724	insulin
Ilp423	0.629431	32.9365	Ilp4	Dorsal Vessel (heart)	0.00385469	insulin
Ilp623	0.94901	40.0794	Ilp6	Dorsal Vessel (heart)	0.57877	insulin
Ilp424	0.315006	18.0672	Ilp4	Epipharynx	-0.275393	insulin
Ilp624	0.0709111	7.14286	Ilp6	Epipharynx	-0.484162	insulin
Ilp425	0.234726	10.6667	Ilp4	Malpighian Tubules	-0.346691	insulin
Ilp625	0.357659	20.4444	Ilp6	Malpighian Tubules	-0.137056	insulin
Ilp426	0.0834494	17.5182	Ilp4	Esophagus	-0.481043	insulin
Ilp626	0.0603388	21.1679	Ilp6	Esophagus	-0.49696	insulin
Ilp427	0.257488	8.77193	Ilp4	Glia Midline	-0.326476	insulin
Ilp627	0.1416	6.14035	Ilp6	Glia Midline	-0.398594	insulin
Ilp428	0.238227	11.2676	Ilp4	Oenocytes	-0.343582	insulin
Ilp628	0.395237	21.1268	Ilp6	Oenocytes	-0.0915688	insulin
Ilp429	0.0799488	27.2727	Ilp4	Lateral Sensory Neurons	-0.484152	insulin
Ilp629	0.05338	22.7273	Ilp6	Lateral Sensory Neurons	-0.505384	insulin
Ilp430	0.2841	38.4615	Ilp4	Garland Cells	-0.302841	insulin
Ilp630	0.0354043	15.3846	Ilp6	Garland Cells	-0.527143	insulin
Drs	0.000190553	0.0230894	Drs	Dorsal Epidermis	-0.36289	antimicrobial
Dro	0	0	Dro	Dorsal Epidermis	-0.19008	antimicrobial
DptA	0.000174075	0.0230894	DptA	Dorsal Epidermis	-0.348384	antimicrobial
DptB	0	0	DptB	Dorsal Epidermis	-0.416771	antimicrobial
CecA1	0.000918241	0.0923574	CecA1	Dorsal Epidermis	-0.410243	antimicrobial
CecA2	0	0	CecA2	Dorsal Epidermis	-0.368452	antimicrobial
Def	0.00652968	0.71577	Def	Dorsal Epidermis	1.08137	antimicrobial
Mtk	0.00232504	0.115447	Mtk	Dorsal Epidermis	-0.319808	antimicrobial
BomS4	0.00926338	0.669591	BomS4	Dorsal Epidermis	0.185856	antimicrobial
BomBc2	0.000596096	0.0923574	BomBc2	Dorsal Epidermis	-0.222818	antimicrobial
BomT1	0.000855161	0.0230894	BomT1	Dorsal Epidermis	2.5	antimicrobial
BomS3	0.00025201	0.0461787	BomS3	Dorsal Epidermis	-0.303141	antimicrobial
BomBc1	0.000233014	0.0230894	BomBc1	Dorsal Epidermis	-0.0551739	antimicrobial
BomS2	0.0272689	1.47772	BomS2	Dorsal Epidermis	-0.138988	antimicrobial
BomT3	0.00741813	0.184715	BomT3	Dorsal Epidermis	-0.137882	antimicrobial
BomBc3	0.00109245	0.184715	BomBc3	Dorsal Epidermis	-0.229275	antimicrobial
BomS6	0.000580135	0.0230894	BomS6	Dorsal Epidermis	1.69606	antimicrobial
BomS1	0.0188516	0.923574	BomS1	Dorsal Epidermis	-0.245152	antimicrobial
BomT2	0	0	BomT2	Dorsal Epidermis	-0.201321	antimicrobial
BomS5	0.00263022	0.115447	BomS5	Dorsal Epidermis	-0.233315	antimicrobial
Drs1	0.0119917	0.240616	Drs	Ventral Epidermis	0.821092	antimicrobial
Dro1	0	0	Dro	Ventral Epidermis	-0.19008	antimicrobial
DptA1	0.00243678	0.0481232	DptA	Ventral Epidermis	0.889013	antimicrobial
DptB1	0.000798858	0.0240616	DptB	Ventral Epidermis	-0.155583	antimicrobial
CecA11	0.0009948	0.0481232	CecA1	Ventral Epidermis	-0.401297	antimicrobial
CecA21	0.00101397	0.0240616	CecA2	Ventral Epidermis	0.0459966	antimicrobial
Def1	0.00103151	0.0481232	Def	Ventral Epidermis	-0.311745	antimicrobial
Mtk1	0.0181905	0.409047	Mtk	Ventral Epidermis	0.137863	antimicrobial
BomS41	0.0170839	0.336862	BomS4	Ventral Epidermis	0.594764	antimicrobial
BomBc21	0.000654025	0.0240616	BomBc2	Ventral Epidermis	-0.215733	antimicrobial
BomT11	0	0	BomT1	Ventral Epidermis	-0.26557	antimicrobial
BomS31	0.000874967	0.0240616	BomS3	Ventral Epidermis	-0.170112	antimicrobial
BomBc11	0.00119353	0.0240616	BomBc1	Ventral Epidermis	1.18147	antimicrobial
BomS21	0.0492149	1.10683	BomS2	Ventral Epidermis	0.0470889	antimicrobial
BomT31	0.0253513	0.577478	BomT3	Ventral Epidermis	0.315554	antimicrobial
BomBc31	0.000525018	0.0240616	BomBc3	Ventral Epidermis	-0.330331	antimicrobial
BomS61	0	0	BomS6	Ventral Epidermis	-0.268965	antimicrobial
BomS11	0.0412593	0.74591	BomS1	Ventral Epidermis	0.142266	antimicrobial
BomT21	0	0	BomT2	Ventral Epidermis	-0.201321	antimicrobial
BomS51	0.00310311	0.0721848	BomS5	Ventral Epidermis	-0.179226	antimicrobial
Drs2	0.00433242	0.067659	Drs	Unknown	0.0526548	antimicrobial
Dro2	0	0	Dro	Unknown	-0.19008	antimicrobial
DptA2	0	0	DptA	Unknown	-0.44358	antimicrobial
DptB2	0	0	DptB	Unknown	-0.416771	antimicrobial
CecA12	0.00352926	0.067659	CecA1	Unknown	-0.105144	antimicrobial
CecA22	0	0	CecA2	Unknown	-0.368452	antimicrobial
Def2	0.00803446	0.101488	Def	Unknown	1.46265	antimicrobial
Mtk2	0.0185536	0.270636	Mtk	Unknown	0.148336	antimicrobial
BomS42	0.00162564	0.0338295	BomS4	Unknown	-0.213497	antimicrobial
BomBc22	0	0	BomBc2	Unknown	-0.29572	antimicrobial
BomT12	0	0	BomT1	Unknown	-0.26557	antimicrobial
BomS32	0.00123601	0.0338295	BomS3	Unknown	-0.0930133	antimicrobial
BomBc12	0	0	BomBc1	Unknown	-0.355174	antimicrobial
BomS22	0.030201	0.405954	BomS2	Unknown	-0.114127	antimicrobial
BomT32	0.00729812	0.101488	BomT3	Unknown	-0.140917	antimicrobial
BomBc32	0.00146132	0.0338295	BomBc3	Unknown	-0.163582	antimicrobial
BomS62	0.00034754	0.0338295	BomS6	Unknown	0.908215	antimicrobial
BomS12	0.0142944	0.236806	BomS1	Unknown	-0.323944	antimicrobial
BomT22	0	0	BomT2	Unknown	-0.201321	antimicrobial
BomS52	0.00294939	0.0338295	BomS5	Unknown	-0.196808	antimicrobial
Drs3	0.00284217	0.117813	Drs	Late CNS	-0.0968589	antimicrobial
Dro3	1.03732249404908e-05	0.0235627	Dro	Late CNS	0.133233	antimicrobial
DptA3	0.00181937	0.0471254	DptA	Late CNS	0.551372	antimicrobial
DptB3	0	0	DptB	Late CNS	-0.416771	antimicrobial
CecA13	0.00389712	0.141376	CecA1	Late CNS	-0.0621599	antimicrobial
CecA23	0.00218117	0.141376	CecA2	Late CNS	0.523073	antimicrobial
Def3	0.000909431	0.0471254	Def	Late CNS	-0.342677	antimicrobial
Mtk3	0.0108191	0.306315	Mtk	Late CNS	-0.0747806	antimicrobial
BomS43	0.00207351	0.141376	BomS4	Late CNS	-0.190079	antimicrobial
BomBc23	0.000520215	0.0471254	BomBc2	Late CNS	-0.232098	antimicrobial
BomT13	0.000250063	0.0471254	BomT1	Late CNS	1.27613	antimicrobial
BomS33	0.00300602	0.164939	BomS3	Late CNS	0.284964	antimicrobial
BomBc13	0.00382814	0.306315	BomBc1	Late CNS	2.5	antimicrobial
BomS23	0.0208681	0.589067	BomS2	Late CNS	-0.193259	antimicrobial
BomT33	0.00419477	0.188501	BomT3	Late CNS	-0.219384	antimicrobial
BomBc33	0.00205413	0.117813	BomBc3	Late CNS	-0.0580062	antimicrobial
BomS63	0.00153394	0.0471254	BomS6	Late CNS	2.5	antimicrobial
BomS13	0.0163883	0.494816	BomS1	Late CNS	-0.287742	antimicrobial
BomT23	0	0	BomT2	Late CNS	-0.201321	antimicrobial
BomS53	0.00513888	0.377003	BomS5	Late CNS	0.0536284	antimicrobial
Drs4	0.00169327	0.0272109	Drs	Early CNS	-0.212126	antimicrobial
Dro4	0	0	Dro	Early CNS	-0.19008	antimicrobial
DptA4	0	0	DptA	Early CNS	-0.44358	antimicrobial
DptB4	0.00101634	0.0544218	DptB	Early CNS	-0.0844751	antimicrobial
CecA14	0.00173038	0.190476	CecA1	Early CNS	-0.315344	antimicrobial
CecA24	0.00685499	0.244898	CecA2	Early CNS	2.43343	antimicrobial
Def4	0.000632872	0.0816327	Def	Early CNS	-0.412751	antimicrobial
Mtk4	0.00585749	0.190476	Mtk	Early CNS	-0.217907	antimicrobial
BomS44	0.0024473	0.136054	BomS4	Early CNS	-0.170535	antimicrobial
BomBc24	0.000574383	0.0544218	BomBc2	Early CNS	-0.225474	antimicrobial
BomT14	0	0	BomT1	Early CNS	-0.26557	antimicrobial
BomS34	8.26375253697203e-05	0.0272109	BomS3	Early CNS	-0.33931	antimicrobial
BomBc14	0.00193672	0.0272109	BomBc1	Early CNS	2.13831	antimicrobial
BomS24	0.0044577	0.272109	BomS2	Early CNS	-0.3324	antimicrobial
BomT34	0.00242638	0.0816327	BomT3	Early CNS	-0.264097	antimicrobial
BomBc34	0.000110164	0.0544218	BomBc3	Early CNS	-0.404214	antimicrobial
BomS64	0	0	BomS6	Early CNS	-0.268965	antimicrobial
BomS14	0.0151803	0.489796	BomS1	Early CNS	-0.308627	antimicrobial
BomT24	0	0	BomT2	Early CNS	-0.201321	antimicrobial
BomS54	0.0033748	0.163265	BomS5	Early CNS	-0.14815	antimicrobial
Drs5	0.000132007	0.0186776	Drs	Somatic Muscle	-0.368764	antimicrobial
Dro5	0.000178682	0.0373552	Dro	Somatic Muscle	2.5	antimicrobial
DptA5	0.00171732	0.0747105	DptA	Somatic Muscle	0.495564	antimicrobial
DptB5	0	0	DptB	Somatic Muscle	-0.416771	antimicrobial
CecA15	0.0327841	3.41801	CecA1	Somatic Muscle	2.5	antimicrobial
CecA25	0.000495858	0.0560329	CecA2	Somatic Muscle	-0.165776	antimicrobial
Def5	0.00156143	0.186776	Def	Somatic Muscle	-0.177475	antimicrobial
Mtk5	0.00366805	0.224131	Mtk	Somatic Muscle	-0.281066	antimicrobial
BomS45	0.00161018	0.168099	BomS4	Somatic Muscle	-0.214305	antimicrobial
BomBc25	0.000195026	0.0186776	BomBc2	Somatic Muscle	-0.271868	antimicrobial
BomT15	0	0	BomT1	Somatic Muscle	-0.26557	antimicrobial
BomS35	0.000322995	0.0560329	BomS3	Somatic Muscle	-0.287983	antimicrobial
BomBc15	0.000169581	0.0186776	BomBc1	Somatic Muscle	-0.136843	antimicrobial
BomS25	0.00688185	0.597684	BomS2	Somatic Muscle	-0.311846	antimicrobial
BomT35	0.00379778	0.280164	BomT3	Somatic Muscle	-0.229422	antimicrobial
BomBc35	0.00225796	0.39223	BomBc3	Somatic Muscle	-0.0217041	antimicrobial
BomS65	0	0	BomS6	Somatic Muscle	-0.268965	antimicrobial
BomS15	0.00529029	0.354875	BomS1	Somatic Muscle	-0.479621	antimicrobial
BomT25	0	0	BomT2	Somatic Muscle	-0.201321	antimicrobial
BomS55	0.00435131	0.205454	BomS5	Somatic Muscle	-0.0364551	antimicrobial
Drs6	0.00155922	0.0887705	Drs	Gut Endoderm	-0.225574	antimicrobial
Dro6	0	0	Dro	Gut Endoderm	-0.19008	antimicrobial
DptA6	0	0	DptA	Gut Endoderm	-0.44358	antimicrobial
DptB6	0.000338941	0.0887705	DptB	Gut Endoderm	-0.305953	antimicrobial
CecA16	0.00135447	0.310697	CecA1	Gut Endoderm	-0.359269	antimicrobial
CecA26	0	0	CecA2	Gut Endoderm	-0.368452	antimicrobial
Def6	0.00325032	0.266312	Def	Gut Endoderm	0.250454	antimicrobial
Mtk6	0.0102953	0.399467	Mtk	Gut Endoderm	-0.0898901	antimicrobial
BomS46	0.001295	0.177541	BomS4	Gut Endoderm	-0.230785	antimicrobial
BomBc26	0	0	BomBc2	Gut Endoderm	-0.29572	antimicrobial
BomT16	0	0	BomT1	Gut Endoderm	-0.26557	antimicrobial
BomS36	0.000547985	0.133156	BomS3	Gut Endoderm	-0.239937	antimicrobial
BomBc16	0	0	BomBc1	Gut Endoderm	-0.355174	antimicrobial
BomS26	0.00790556	0.532623	BomS2	Gut Endoderm	-0.303166	antimicrobial
BomT36	0.00878567	0.221926	BomT3	Gut Endoderm	-0.103305	antimicrobial
BomBc36	0.000299901	0.133156	BomBc3	Gut Endoderm	-0.370423	antimicrobial
BomS66	0	0	BomS6	Gut Endoderm	-0.268965	antimicrobial
BomS16	0.010151	0.621394	BomS1	Gut Endoderm	-0.395582	antimicrobial
BomT26	0	0	BomT2	Gut Endoderm	-0.201321	antimicrobial
BomS56	0.00526948	0.710164	BomS5	Gut Endoderm	0.068566	antimicrobial
Drs7	0.00194674	0.045106	Drs	Hypopharynx	-0.186695	antimicrobial
Dro7	0	0	Dro	Hypopharynx	-0.19008	antimicrobial
DptA7	0	0	DptA	Hypopharynx	-0.44358	antimicrobial
DptB7	0.00420703	0.135318	DptB	Hypopharynx	0.958727	antimicrobial
CecA17	0.00134244	0.045106	CecA1	Hypopharynx	-0.360675	antimicrobial
CecA27	0	0	CecA2	Hypopharynx	-0.368452	antimicrobial
Def7	0.00254836	0.045106	Def	Hypopharynx	0.0725924	antimicrobial
Mtk7	0.00834439	0.180424	Mtk	Hypopharynx	-0.146168	antimicrobial
BomS47	0.00806293	0.270636	BomS4	Hypopharynx	0.123088	antimicrobial
BomBc27	0.00289609	0.090212	BomBc2	Hypopharynx	0.058469	antimicrobial
BomT17	0	0	BomT1	Hypopharynx	-0.26557	antimicrobial
BomS37	0.0044075	0.090212	BomS3	Hypopharynx	0.584245	antimicrobial
BomBc17	0	0	BomBc1	Hypopharynx	-0.355174	antimicrobial
BomS27	0.0293749	0.811908	BomS2	Hypopharynx	-0.121131	antimicrobial
BomT37	0.00363836	0.090212	BomT3	Hypopharynx	-0.233453	antimicrobial
BomBc37	0.00161381	0.045106	BomBc3	Hypopharynx	-0.136424	antimicrobial
BomS67	0	0	BomS6	Hypopharynx	-0.268965	antimicrobial
BomS17	0.0228185	0.541272	BomS1	Hypopharynx	-0.176567	antimicrobial
BomT27	0	0	BomT2	Hypopharynx	-0.201321	antimicrobial
BomS57	0.00149804	0.045106	BomS5	Hypopharynx	-0.362815	antimicrobial
Drs8	0.00572195	0.14881	Drs	Fat Body	0.192064	antimicrobial
Dro8	0	0	Dro	Fat Body	-0.19008	antimicrobial
DptA8	0.000220233	0.0496032	DptA	Fat Body	-0.323142	antimicrobial
DptB8	0.00676373	0.843254	DptB	Fat Body	1.79464	antimicrobial
CecA18	0.00539784	0.396825	CecA1	Fat Body	0.113201	antimicrobial
CecA28	0	0	CecA2	Fat Body	-0.368452	antimicrobial
Def8	0.00110868	0.14881	Def	Fat Body	-0.29219	antimicrobial
Mtk8	0.0282604	1.38889	Mtk	Fat Body	0.428347	antimicrobial
BomS48	0.00125482	0.14881	BomS4	Fat Body	-0.232886	antimicrobial
BomBc28	0	0	BomBc2	Fat Body	-0.29572	antimicrobial
BomT18	0.000230113	0.0496032	BomT1	Fat Body	1.15313	antimicrobial
BomS38	0.0008857	0.14881	BomS3	Fat Body	-0.16782	antimicrobial
BomBc18	0.000572598	0.0992063	BomBc1	Fat Body	0.382033	antimicrobial
BomS28	0.00607206	0.644841	BomS2	Fat Body	-0.318712	antimicrobial
BomT38	0.00433564	0.0992063	BomT3	Fat Body	-0.215822	antimicrobial
BomBc38	0.000804638	0.0992063	BomBc3	Fat Body	-0.280533	antimicrobial
BomS68	0	0	BomS6	Fat Body	-0.268965	antimicrobial
BomS18	0.0321318	0.992063	BomS1	Fat Body	-0.0155438	antimicrobial
BomT28	0.000321431	0.0496032	BomT2	Fat Body	-0.082418	antimicrobial
BomS58	0.0171508	1.4881	BomS5	Fat Body	1.42756	antimicrobial
Drs9	0	0	Drs	Circular Visceral Mesoderm	-0.382008	antimicrobial
Dro9	0	0	Dro	Circular Visceral Mesoderm	-0.19008	antimicrobial
DptA9	0	0	DptA	Circular Visceral Mesoderm	-0.44358	antimicrobial
DptB9	0	0	DptB	Circular Visceral Mesoderm	-0.416771	antimicrobial
CecA19	0.000283361	0.0561167	CecA1	Circular Visceral Mesoderm	-0.484429	antimicrobial
CecA29	0	0	CecA2	Circular Visceral Mesoderm	-0.368452	antimicrobial
Def9	0.00229579	0.16835	Def	Circular Visceral Mesoderm	0.00859709	antimicrobial
Mtk9	0.0131745	0.3367	Mtk	Circular Visceral Mesoderm	-0.00683465	antimicrobial
BomS49	0.00107664	0.16835	BomS4	Circular Visceral Mesoderm	-0.242202	antimicrobial
BomBc29	0	0	BomBc2	Circular Visceral Mesoderm	-0.29572	antimicrobial
BomT19	0	0	BomT1	Circular Visceral Mesoderm	-0.26557	antimicrobial
BomS39	0	0	BomS3	Circular Visceral Mesoderm	-0.356957	antimicrobial
BomBc19	0.000422152	0.0561167	BomBc1	Circular Visceral Mesoderm	0.188337	antimicrobial
BomS29	0.0265799	0.561167	BomS2	Circular Visceral Mesoderm	-0.14483	antimicrobial
BomT39	0.00670441	0.224467	BomT3	Circular Visceral Mesoderm	-0.155929	antimicrobial
BomBc39	0.00227117	0.617284	BomBc3	Circular Visceral Mesoderm	-0.0193522	antimicrobial
BomS69	0	0	BomS6	Circular Visceral Mesoderm	-0.268965	antimicrobial
BomS19	0.0135788	0.448934	BomS1	Circular Visceral Mesoderm	-0.336316	antimicrobial
BomT29	0	0	BomT2	Circular Visceral Mesoderm	-0.201321	antimicrobial
BomS59	0.00267788	0.16835	BomS5	Circular Visceral Mesoderm	-0.227864	antimicrobial
Drs10	0.00376437	0.083682	Drs	Germ Cells	-0.00433598	antimicrobial
Dro10	0	0	Dro	Germ Cells	-0.19008	antimicrobial
DptA10	0.00280154	0.083682	DptA	Germ Cells	1.08849	antimicrobial
DptB10	0	0	DptB	Germ Cells	-0.416771	antimicrobial
CecA110	0	0	CecA1	Germ Cells	-0.51754	antimicrobial
CecA210	0	0	CecA2	Germ Cells	-0.368452	antimicrobial
Def10	0	0	Def	Germ Cells	-0.573107	antimicrobial
Mtk10	0.00888344	0.083682	Mtk	Germ Cells	-0.130618	antimicrobial
BomS410	0	0	BomS4	Germ Cells	-0.298496	antimicrobial
BomBc210	0	0	BomBc2	Germ Cells	-0.29572	antimicrobial
BomT110	0	0	BomT1	Germ Cells	-0.26557	antimicrobial
BomS310	0	0	BomS3	Germ Cells	-0.356957	antimicrobial
BomBc110	0	0	BomBc1	Germ Cells	-0.355174	antimicrobial
BomS210	0.0191991	0.585774	BomS2	Germ Cells	-0.20741	antimicrobial
BomT310	0.00352357	0.167364	BomT3	Germ Cells	-0.236355	antimicrobial
BomBc310	0.00407608	0.083682	BomBc3	Germ Cells	0.302093	antimicrobial
BomS610	0	0	BomS6	Germ Cells	-0.268965	antimicrobial
BomS110	0.014591	0.41841	BomS1	Germ Cells	-0.318817	antimicrobial
BomT210	0	0	BomT2	Germ Cells	-0.201321	antimicrobial
BomS510	0.00141312	0.502092	BomS5	Germ Cells	-0.372528	antimicrobial
Drs11	0.00330804	0.0956023	Drs	Pharyngeal Muscle	-0.0501192	antimicrobial
Dro11	0	0	Dro	Pharyngeal Muscle	-0.19008	antimicrobial
DptA11	0.0084657	0.191205	DptA	Pharyngeal Muscle	2.5	antimicrobial
DptB11	0	0	DptB	Pharyngeal Muscle	-0.416771	antimicrobial
CecA111	0.0088596	0.286807	CecA1	Pharyngeal Muscle	0.517709	antimicrobial
CecA211	0	0	CecA2	Pharyngeal Muscle	-0.368452	antimicrobial
Def11	0	0	Def	Pharyngeal Muscle	-0.573107	antimicrobial
Mtk11	0.00372573	0.0956023	Mtk	Pharyngeal Muscle	-0.279402	antimicrobial
BomS411	0.00354608	0.0956023	BomS4	Pharyngeal Muscle	-0.113083	antimicrobial
BomBc211	0.00495863	0.0956023	BomBc2	Pharyngeal Muscle	0.310715	antimicrobial
BomT111	0	0	BomT1	Pharyngeal Muscle	-0.26557	antimicrobial
BomS311	0	0	BomS3	Pharyngeal Muscle	-0.356957	antimicrobial
BomBc111	0	0	BomBc1	Pharyngeal Muscle	-0.355174	antimicrobial
BomS211	0.0367065	0.669216	BomS2	Pharyngeal Muscle	-0.0589673	antimicrobial
BomT311	0.00559405	0.0956023	BomT3	Pharyngeal Muscle	-0.184004	antimicrobial
BomBc311	0.000865963	0.0956023	BomBc3	Pharyngeal Muscle	-0.269611	antimicrobial
BomS611	0	0	BomS6	Pharyngeal Muscle	-0.268965	antimicrobial
BomS111	0.022852	0.573614	BomS1	Pharyngeal Muscle	-0.175988	antimicrobial
BomT211	0	0	BomT2	Pharyngeal Muscle	-0.201321	antimicrobial
BomS511	0	0	BomS5	Pharyngeal Muscle	-0.534163	antimicrobial
Drs12	0	0	Drs	Plasmatocytes	-0.382008	antimicrobial
Dro12	0	0	Dro	Plasmatocytes	-0.19008	antimicrobial
DptA12	0	0	DptA	Plasmatocytes	-0.44358	antimicrobial
DptB12	0	0	DptB	Plasmatocytes	-0.416771	antimicrobial
CecA112	0.000469716	0.0988142	CecA1	Plasmatocytes	-0.462654	antimicrobial
CecA212	0	0	CecA2	Plasmatocytes	-0.368452	antimicrobial
Def12	0	0	Def	Plasmatocytes	-0.573107	antimicrobial
Mtk12	0.0121018	0.296443	Mtk	Plasmatocytes	-0.0377781	antimicrobial
BomS412	0.00114454	0.197628	BomS4	Plasmatocytes	-0.238652	antimicrobial
BomBc212	0	0	BomBc2	Plasmatocytes	-0.29572	antimicrobial
BomT112	0	0	BomT1	Plasmatocytes	-0.26557	antimicrobial
BomS312	0.00193974	0.197628	BomS3	Plasmatocytes	0.0572659	antimicrobial
BomBc112	0	0	BomBc1	Plasmatocytes	-0.355174	antimicrobial
BomS212	0.00344507	0.494071	BomS2	Plasmatocytes	-0.340986	antimicrobial
BomT312	0.0171913	0.395257	BomT3	Plasmatocytes	0.109229	antimicrobial
BomBc312	0.000549884	0.0988142	BomBc3	Plasmatocytes	-0.325903	antimicrobial
BomS612	0	0	BomS6	Plasmatocytes	-0.268965	antimicrobial
BomS112	0.0211576	0.889328	BomS1	Plasmatocytes	-0.205283	antimicrobial
BomT212	0.00151596	0.197628	BomT2	Plasmatocytes	0.359461	antimicrobial
BomS512	0.0458184	6.12648	BomS5	Plasmatocytes	2.5	antimicrobial
Drs13	0.00373832	0.0997009	Drs	Trachea	-0.00695018	antimicrobial
Dro13	0	0	Dro	Trachea	-0.19008	antimicrobial
DptA13	0	0	DptA	Trachea	-0.44358	antimicrobial
DptB13	0	0	DptB	Trachea	-0.416771	antimicrobial
CecA113	0.000367439	0.0997009	CecA1	Trachea	-0.474605	antimicrobial
CecA213	0	0	CecA2	Trachea	-0.368452	antimicrobial
Def13	0.00265047	0.299103	Def	Trachea	0.0984634	antimicrobial
Mtk13	0.0130441	0.498504	Mtk	Trachea	-0.0105968	antimicrobial
BomS413	0.00154288	0.0997009	BomS4	Trachea	-0.217824	antimicrobial
BomBc213	0	0	BomBc2	Trachea	-0.29572	antimicrobial
BomT113	0	0	BomT1	Trachea	-0.26557	antimicrobial
BomS313	0.00101394	0.0997009	BomS3	Trachea	-0.140434	antimicrobial
BomBc113	0	0	BomBc1	Trachea	-0.355174	antimicrobial
BomS213	0.0216702	0.997009	BomS2	Trachea	-0.186458	antimicrobial
BomT313	0	0	BomT3	Trachea	-0.325448	antimicrobial
BomBc313	0.000681521	0.199402	BomBc3	Trachea	-0.302459	antimicrobial
BomS613	0	0	BomS6	Trachea	-0.268965	antimicrobial
BomS113	0.0078862	0.299103	BomS1	Trachea	-0.434739	antimicrobial
BomT213	0	0	BomT2	Trachea	-0.201321	antimicrobial
BomS513	0.00819002	0.498504	BomS5	Trachea	0.402621	antimicrobial
Drs14	0	0	Drs	Head Sensory System	-0.382008	antimicrobial
Dro14	0	0	Dro	Head Sensory System	-0.19008	antimicrobial
DptA14	0	0	DptA	Head Sensory System	-0.44358	antimicrobial
DptB14	0	0	DptB	Head Sensory System	-0.416771	antimicrobial
CecA114	0.0046732	0.224972	CecA1	Head Sensory System	0.0285255	antimicrobial
CecA214	0	0	CecA2	Head Sensory System	-0.368452	antimicrobial
Def14	0.00152418	0.224972	Def	Head Sensory System	-0.186914	antimicrobial
Mtk14	0.00417818	0.224972	Mtk	Head Sensory System	-0.26635	antimicrobial
BomS414	0.00213124	0.224972	BomS4	Head Sensory System	-0.18706	antimicrobial
BomBc214	0	0	BomBc2	Head Sensory System	-0.29572	antimicrobial
BomT114	0	0	BomT1	Head Sensory System	-0.26557	antimicrobial
BomS314	0.00191956	0.112486	BomS3	Head Sensory System	0.0529554	antimicrobial
BomBc114	0	0	BomBc1	Head Sensory System	-0.355174	antimicrobial
BomS214	0.0240534	1.01237	BomS2	Head Sensory System	-0.166251	antimicrobial
BomT314	0.00818513	0.224972	BomT3	Head Sensory System	-0.118489	antimicrobial
BomBc314	0	0	BomBc3	Head Sensory System	-0.423834	antimicrobial
BomS614	0	0	BomS6	Head Sensory System	-0.268965	antimicrobial
BomS114	0.0252416	0.787402	BomS1	Head Sensory System	-0.134673	antimicrobial
BomT214	0	0	BomT2	Head Sensory System	-0.201321	antimicrobial
BomS514	0	0	BomS5	Head Sensory System	-0.534163	antimicrobial
Drs15	0	0	Drs	Glia	-0.382008	antimicrobial
Dro15	0	0	Dro	Glia	-0.19008	antimicrobial
DptA15	0	0	DptA	Glia	-0.44358	antimicrobial
DptB15	0	0	DptB	Glia	-0.416771	antimicrobial
CecA115	0.00584399	0.230415	CecA1	Glia	0.165334	antimicrobial
CecA215	0	0	CecA2	Glia	-0.368452	antimicrobial
Def15	0.000745824	0.115207	Def	Glia	-0.384132	antimicrobial
Mtk15	0.00616742	0.115207	Mtk	Glia	-0.208967	antimicrobial
BomS415	0	0	BomS4	Glia	-0.298496	antimicrobial
BomBc215	0	0	BomBc2	Glia	-0.29572	antimicrobial
BomT115	0	0	BomT1	Glia	-0.26557	antimicrobial
BomS315	0	0	BomS3	Glia	-0.356957	antimicrobial
BomBc115	0	0	BomBc1	Glia	-0.355174	antimicrobial
BomS215	0.0206198	0.691244	BomS2	Glia	-0.195364	antimicrobial
BomT315	0.00510671	0.115207	BomT3	Glia	-0.196326	antimicrobial
BomBc315	0.00280563	0.460829	BomBc3	Glia	0.0758331	antimicrobial
BomS615	0	0	BomS6	Glia	-0.268965	antimicrobial
BomS115	0.00110204	0.115207	BomS1	Glia	-0.552034	antimicrobial
BomT215	0	0	BomT2	Glia	-0.201321	antimicrobial
BomS515	0	0	BomS5	Glia	-0.534163	antimicrobial
Drs16	0	0	Drs	Optic Lobe	-0.382008	antimicrobial
Dro16	0	0	Dro	Optic Lobe	-0.19008	antimicrobial
DptA16	0.00011458	0.180505	DptA	Optic Lobe	-0.38092	antimicrobial
DptB16	0.000641865	0.180505	DptB	Optic Lobe	-0.206911	antimicrobial
CecA116	0.00827785	0.361011	CecA1	Optic Lobe	0.449732	antimicrobial
CecA216	0.00826246	0.361011	CecA2	Optic Lobe	2.5	antimicrobial
Def16	0.00620113	0.722022	Def	Optic Lobe	0.998126	antimicrobial
Mtk16	0	0	Mtk	Optic Lobe	-0.386878	antimicrobial
BomS416	0	0	BomS4	Optic Lobe	-0.298496	antimicrobial
BomBc216	0	0	BomBc2	Optic Lobe	-0.29572	antimicrobial
BomT116	0	0	BomT1	Optic Lobe	-0.26557	antimicrobial
BomS316	0	0	BomS3	Optic Lobe	-0.356957	antimicrobial
BomBc116	0	0	BomBc1	Optic Lobe	-0.355174	antimicrobial
BomS216	0.0221943	0.722022	BomS2	Optic Lobe	-0.182014	antimicrobial
BomT316	0	0	BomT3	Optic Lobe	-0.325448	antimicrobial
BomBc316	0	0	BomBc3	Optic Lobe	-0.423834	antimicrobial
BomS616	0	0	BomS6	Optic Lobe	-0.268965	antimicrobial
BomS116	0.00613743	0.361011	BomS1	Optic Lobe	-0.464975	antimicrobial
BomT216	0	0	BomT2	Optic Lobe	-0.201321	antimicrobial
BomS516	0	0	BomS5	Optic Lobe	-0.534163	antimicrobial
Drs17	0	0	Drs	Hindgut	-0.382008	antimicrobial
Dro17	0	0	Dro	Hindgut	-0.19008	antimicrobial
DptA17	0	0	DptA	Hindgut	-0.44358	antimicrobial
DptB17	0	0	DptB	Hindgut	-0.416771	antimicrobial
CecA117	0.000934662	0.210084	CecA1	Hindgut	-0.408324	antimicrobial
CecA217	0	0	CecA2	Hindgut	-0.368452	antimicrobial
Def17	0.000107663	0.210084	Def	Hindgut	-0.545827	antimicrobial
Mtk17	0.0121296	0.210084	Mtk	Hindgut	-0.036977	antimicrobial
BomS417	0.000115783	0.210084	BomS4	Hindgut	-0.292442	antimicrobial
BomBc217	0	0	BomBc2	Hindgut	-0.29572	antimicrobial
BomT117	0	0	BomT1	Hindgut	-0.26557	antimicrobial
BomS317	0.00196717	0.210084	BomS3	Hindgut	0.0631236	antimicrobial
BomBc117	0	0	BomBc1	Hindgut	-0.355174	antimicrobial
BomS217	0.0658603	1.68067	BomS2	Hindgut	0.188223	antimicrobial
BomT317	0	0	BomT3	Hindgut	-0.325448	antimicrobial
BomBc317	0.000263493	0.420168	BomBc3	Hindgut	-0.376907	antimicrobial
BomS617	0	0	BomS6	Hindgut	-0.268965	antimicrobial
BomS117	0.0144349	0.840336	BomS1	Hindgut	-0.321515	antimicrobial
BomT217	0	0	BomT2	Hindgut	-0.201321	antimicrobial
BomS517	0	0	BomS5	Hindgut	-0.534163	antimicrobial
Drs18	0.0547362	1.4742	Drs	Yolk	2.5	antimicrobial
Dro18	0	0	Dro	Yolk	-0.19008	antimicrobial
DptA18	0	0	DptA	Yolk	-0.44358	antimicrobial
DptB18	0.00640846	0.2457	DptB	Yolk	1.67849	antimicrobial
CecA118	0.0137416	0.2457	CecA1	Yolk	1.08818	antimicrobial
CecA218	0	0	CecA2	Yolk	-0.368452	antimicrobial
Def18	0	0	Def	Yolk	-0.573107	antimicrobial
Mtk18	0.196173	3.9312	Mtk	Yolk	2.5	antimicrobial
BomS418	0.00880646	0.2457	BomS4	Yolk	0.161965	antimicrobial
BomBc218	0.0418041	0.737101	BomBc2	Yolk	2.5	antimicrobial
BomT118	0	0	BomT1	Yolk	-0.26557	antimicrobial
BomS318	0.00640846	0.2457	BomS3	Yolk	1.01154	antimicrobial
BomBc118	0	0	BomBc1	Yolk	-0.355174	antimicrobial
BomS218	0.0591335	2.2113	BomS2	Yolk	0.131187	antimicrobial
BomT318	0.221483	5.89681	BomT3	Yolk	2.5	antimicrobial
BomBc318	0	0	BomBc3	Yolk	-0.423834	antimicrobial
BomS618	0	0	BomS6	Yolk	-0.268965	antimicrobial
BomS118	0.0793542	2.9484	BomS1	Yolk	0.800908	antimicrobial
BomT218	0	0	BomT2	Yolk	-0.201321	antimicrobial
BomS518	0.0058597	0.4914	BomS5	Yolk	0.136076	antimicrobial
Drs19	0.00747791	0.253165	Drs	Amnioserosa	0.368236	antimicrobial
Dro19	0	0	Dro	Amnioserosa	-0.19008	antimicrobial
DptA19	0	0	DptA	Amnioserosa	-0.44358	antimicrobial
DptB19	0.013987	0.253165	DptB	Amnioserosa	2.5	antimicrobial
CecA119	0	0	CecA1	Amnioserosa	-0.51754	antimicrobial
CecA219	0	0	CecA2	Amnioserosa	-0.368452	antimicrobial
Def19	0	0	Def	Amnioserosa	-0.573107	antimicrobial
Mtk19	0.00754364	0.253165	Mtk	Amnioserosa	-0.169267	antimicrobial
BomS419	0	0	BomS4	Amnioserosa	-0.298496	antimicrobial
BomBc219	0	0	BomBc2	Amnioserosa	-0.29572	antimicrobial
BomT119	0	0	BomT1	Amnioserosa	-0.26557	antimicrobial
BomS319	0	0	BomS3	Amnioserosa	-0.356957	antimicrobial
BomBc119	0	0	BomBc1	Amnioserosa	-0.355174	antimicrobial
BomS219	0.0173986	0.506329	BomS2	Amnioserosa	-0.222677	antimicrobial
BomT319	0.00651814	0.253165	BomT3	Amnioserosa	-0.160638	antimicrobial
BomBc319	0	0	BomBc3	Amnioserosa	-0.423834	antimicrobial
BomS619	0	0	BomS6	Amnioserosa	-0.268965	antimicrobial
BomS119	0.00304256	0.506329	BomS1	Amnioserosa	-0.518483	antimicrobial
BomT219	0	0	BomT2	Amnioserosa	-0.201321	antimicrobial
BomS519	0.00674926	0.253165	BomS5	Amnioserosa	0.237824	antimicrobial
Drs20	0	0	Drs	Longitudinal Visceral Mesoderm	-0.382008	antimicrobial
Dro20	0	0	Dro	Longitudinal Visceral Mesoderm	-0.19008	antimicrobial
DptA20	0.00458007	0.343643	DptA	Longitudinal Visceral Mesoderm	2.06111	antimicrobial
DptB20	0	0	DptB	Longitudinal Visceral Mesoderm	-0.416771	antimicrobial
CecA120	0.035373	0.687285	CecA1	Longitudinal Visceral Mesoderm	2.5	antimicrobial
CecA220	0.00913619	0.343643	CecA2	Longitudinal Visceral Mesoderm	2.5	antimicrobial
Def20	0.00993761	0.343643	Def	Longitudinal Visceral Mesoderm	1.94487	antimicrobial
Mtk20	0.0205664	0.687285	Mtk	Longitudinal Visceral Mesoderm	0.206399	antimicrobial
BomS420	0.00539979	0.343643	BomS4	Longitudinal Visceral Mesoderm	-0.0161588	antimicrobial
BomBc220	0	0	BomBc2	Longitudinal Visceral Mesoderm	-0.29572	antimicrobial
BomT120	0	0	BomT1	Longitudinal Visceral Mesoderm	-0.26557	antimicrobial
BomS320	0	0	BomS3	Longitudinal Visceral Mesoderm	-0.356957	antimicrobial
BomBc120	0	0	BomBc1	Longitudinal Visceral Mesoderm	-0.355174	antimicrobial
BomS220	0.0152902	1.03093	BomS2	Longitudinal Visceral Mesoderm	-0.240553	antimicrobial
BomT320	0	0	BomT3	Longitudinal Visceral Mesoderm	-0.325448	antimicrobial
BomBc320	0	0	BomBc3	Longitudinal Visceral Mesoderm	-0.423834	antimicrobial
BomS620	0	0	BomS6	Longitudinal Visceral Mesoderm	-0.268965	antimicrobial
BomS120	0.018768	0.343643	BomS1	Longitudinal Visceral Mesoderm	-0.246598	antimicrobial
BomT220	0	0	BomT2	Longitudinal Visceral Mesoderm	-0.201321	antimicrobial
BomS520	0	0	BomS5	Longitudinal Visceral Mesoderm	-0.534163	antimicrobial
Drs21	0.0104356	0.369004	Drs	Salivary Gland	0.664978	antimicrobial
Dro21	0	0	Dro	Salivary Gland	-0.19008	antimicrobial
DptA21	0.00281535	0.369004	DptA	Salivary Gland	1.09604	antimicrobial
DptB21	0	0	DptB	Salivary Gland	-0.416771	antimicrobial
CecA121	0.00413264	0.369004	CecA1	Salivary Gland	-0.0346384	antimicrobial
CecA221	0	0	CecA2	Salivary Gland	-0.368452	antimicrobial
Def21	0.000469226	0.369004	Def	Salivary Gland	-0.454215	antimicrobial
Mtk21	0	0	Mtk	Salivary Gland	-0.386878	antimicrobial
BomS421	0	0	BomS4	Salivary Gland	-0.298496	antimicrobial
BomBc221	0.0199242	0.738007	BomBc2	Salivary Gland	2.14098	antimicrobial
BomT121	0	0	BomT1	Salivary Gland	-0.26557	antimicrobial
BomS321	0	0	BomS3	Salivary Gland	-0.356957	antimicrobial
BomBc121	0	0	BomBc1	Salivary Gland	-0.355174	antimicrobial
BomS221	0.00193642	0.369004	BomS2	Salivary Gland	-0.353778	antimicrobial
BomT321	0.0155239	0.369004	BomT3	Salivary Gland	0.0670707	antimicrobial
BomBc321	0	0	BomBc3	Salivary Gland	-0.423834	antimicrobial
BomS621	0	0	BomS6	Salivary Gland	-0.268965	antimicrobial
BomS121	0.0687855	1.10701	BomS1	Salivary Gland	0.61818	antimicrobial
BomT221	0	0	BomT2	Salivary Gland	-0.201321	antimicrobial
BomS521	0.0133504	0.369004	BomS5	Salivary Gland	0.992865	antimicrobial
Drs22	0.00416482	0.393701	Drs	Hindgut Muscle	0.0358405	antimicrobial
Dro22	0	0	Dro	Hindgut Muscle	-0.19008	antimicrobial
DptA22	0	0	DptA	Hindgut Muscle	-0.44358	antimicrobial
DptB22	0	0	DptB	Hindgut Muscle	-0.416771	antimicrobial
CecA122	0	0	CecA1	Hindgut Muscle	-0.51754	antimicrobial
CecA222	0	0	CecA2	Hindgut Muscle	-0.368452	antimicrobial
Def22	0	0	Def	Hindgut Muscle	-0.573107	antimicrobial
Mtk22	0.0063827	0.787402	Mtk	Hindgut Muscle	-0.202757	antimicrobial
BomS422	0	0	BomS4	Hindgut Muscle	-0.298496	antimicrobial
BomBc222	0	0	BomBc2	Hindgut Muscle	-0.29572	antimicrobial
BomT122	0	0	BomT1	Hindgut Muscle	-0.26557	antimicrobial
BomS322	0	0	BomS3	Hindgut Muscle	-0.356957	antimicrobial
BomBc122	0	0	BomBc1	Hindgut Muscle	-0.355174	antimicrobial
BomS222	0.0504079	1.5748	BomS2	Hindgut Muscle	0.0572046	antimicrobial
BomT322	0	0	BomT3	Hindgut Muscle	-0.325448	antimicrobial
BomBc322	0.0218394	2.75591	BomBc3	Hindgut Muscle	2.5	antimicrobial
BomS622	0	0	BomS6	Hindgut Muscle	-0.268965	antimicrobial
BomS122	0.0043589	0.787402	BomS1	Hindgut Muscle	-0.495725	antimicrobial
BomT222	0	0	BomT2	Hindgut Muscle	-0.201321	antimicrobial
BomS522	0	0	BomS5	Hindgut Muscle	-0.534163	antimicrobial
Drs23	0	0	Drs	Dorsal Vessel (heart)	-0.382008	antimicrobial
Dro23	0	0	Dro	Dorsal Vessel (heart)	-0.19008	antimicrobial
DptA23	0	0	DptA	Dorsal Vessel (heart)	-0.44358	antimicrobial
DptB23	0	0	DptB	Dorsal Vessel (heart)	-0.416771	antimicrobial
CecA123	0.00185928	0.396825	CecA1	Dorsal Vessel (heart)	-0.300283	antimicrobial
CecA223	0	0	CecA2	Dorsal Vessel (heart)	-0.368452	antimicrobial
Def23	0	0	Def	Dorsal Vessel (heart)	-0.573107	antimicrobial
Mtk23	0	0	Mtk	Dorsal Vessel (heart)	-0.386878	antimicrobial
BomS423	0	0	BomS4	Dorsal Vessel (heart)	-0.298496	antimicrobial
BomBc223	0	0	BomBc2	Dorsal Vessel (heart)	-0.29572	antimicrobial
BomT123	0	0	BomT1	Dorsal Vessel (heart)	-0.26557	antimicrobial
BomS323	0	0	BomS3	Dorsal Vessel (heart)	-0.356957	antimicrobial
BomBc123	0.000196177	0.396825	BomBc1	Dorsal Vessel (heart)	-0.1026	antimicrobial
BomS223	0	0	BomS2	Dorsal Vessel (heart)	-0.370196	antimicrobial
BomT323	0.00214303	0.396825	BomT3	Dorsal Vessel (heart)	-0.271262	antimicrobial
BomBc323	0.00480136	0.793651	BomBc3	Dorsal Vessel (heart)	0.431261	antimicrobial
BomS623	0	0	BomS6	Dorsal Vessel (heart)	-0.268965	antimicrobial
BomS123	0	0	BomS1	Dorsal Vessel (heart)	-0.571088	antimicrobial
BomT223	0	0	BomT2	Dorsal Vessel (heart)	-0.201321	antimicrobial
BomS523	0.00506543	0.396825	BomS5	Dorsal Vessel (heart)	0.0452261	antimicrobial
Drs24	0	0	Drs	Epipharynx	-0.382008	antimicrobial
Dro24	0	0	Dro	Epipharynx	-0.19008	antimicrobial
DptA24	0	0	DptA	Epipharynx	-0.44358	antimicrobial
DptB24	0	0	DptB	Epipharynx	-0.416771	antimicrobial
CecA124	0.000536264	0.420168	CecA1	Epipharynx	-0.454877	antimicrobial
CecA224	0	0	CecA2	Epipharynx	-0.368452	antimicrobial
Def24	0.0183923	2.52101	Def	Epipharynx	2.5	antimicrobial
Mtk24	0	0	Mtk	Epipharynx	-0.386878	antimicrobial
BomS424	0.000672635	0.420168	BomS4	Epipharynx	-0.263326	antimicrobial
BomBc224	0	0	BomBc2	Epipharynx	-0.29572	antimicrobial
BomT124	0	0	BomT1	Epipharynx	-0.26557	antimicrobial
BomS324	0	0	BomS3	Epipharynx	-0.356957	antimicrobial
BomBc124	0	0	BomBc1	Epipharynx	-0.355174	antimicrobial
BomS224	0.0030829	0.420168	BomS2	Epipharynx	-0.344057	antimicrobial
BomT324	0.00330113	0.420168	BomT3	Epipharynx	-0.24198	antimicrobial
BomBc324	0	0	BomBc3	Epipharynx	-0.423834	antimicrobial
BomS624	0	0	BomS6	Epipharynx	-0.268965	antimicrobial
BomS124	0.032283	1.68067	BomS1	Epipharynx	-0.0129302	antimicrobial
BomT224	0	0	BomT2	Epipharynx	-0.201321	antimicrobial
BomS524	0	0	BomS5	Epipharynx	-0.534163	antimicrobial
Drs25	0	0	Drs	Malpighian Tubules	-0.382008	antimicrobial
Dro25	0	0	Dro	Malpighian Tubules	-0.19008	antimicrobial
DptA25	0	0	DptA	Malpighian Tubules	-0.44358	antimicrobial
DptB25	0	0	DptB	Malpighian Tubules	-0.416771	antimicrobial
CecA125	0	0	CecA1	Malpighian Tubules	-0.51754	antimicrobial
CecA225	0	0	CecA2	Malpighian Tubules	-0.368452	antimicrobial
Def25	0	0	Def	Malpighian Tubules	-0.573107	antimicrobial
Mtk25	0.001477	0.444444	Mtk	Malpighian Tubules	-0.344271	antimicrobial
BomS425	0.00108842	0.888889	BomS4	Malpighian Tubules	-0.241586	antimicrobial
BomBc225	0	0	BomBc2	Malpighian Tubules	-0.29572	antimicrobial
BomT125	0	0	BomT1	Malpighian Tubules	-0.26557	antimicrobial
BomS325	0.00131563	0.444444	BomS3	Malpighian Tubules	-0.0760111	antimicrobial
BomBc125	0	0	BomBc1	Malpighian Tubules	-0.355174	antimicrobial
BomS225	0.00999201	0.444444	BomS2	Malpighian Tubules	-0.285476	antimicrobial
BomT325	0.0364897	0.444444	BomT3	Malpighian Tubules	0.597185	antimicrobial
BomBc325	0	0	BomBc3	Malpighian Tubules	-0.423834	antimicrobial
BomS625	0	0	BomS6	Malpighian Tubules	-0.268965	antimicrobial
BomS125	0	0	BomS1	Malpighian Tubules	-0.571088	antimicrobial
BomT225	0	0	BomT2	Malpighian Tubules	-0.201321	antimicrobial
BomS525	0	0	BomS5	Malpighian Tubules	-0.534163	antimicrobial
Drs26	0	0	Drs	Esophagus	-0.382008	antimicrobial
Dro26	0	0	Dro	Esophagus	-0.19008	antimicrobial
DptA26	0	0	DptA	Esophagus	-0.44358	antimicrobial
DptB26	0	0	DptB	Esophagus	-0.416771	antimicrobial
CecA126	0	0	CecA1	Esophagus	-0.51754	antimicrobial
CecA226	0	0	CecA2	Esophagus	-0.368452	antimicrobial
Def26	0.00218682	1.45985	Def	Esophagus	-0.0190138	antimicrobial
Mtk26	0.00389181	1.45985	Mtk	Esophagus	-0.274611	antimicrobial
BomS426	0.106733	21.8978	BomS4	Esophagus	2.5	antimicrobial
BomBc226	0.00283551	2.91971	BomBc2	Esophagus	0.0510604	antimicrobial
BomT126	0	0	BomT1	Esophagus	-0.26557	antimicrobial
BomS326	0.0256385	0.729927	BomS3	Esophagus	2.5	antimicrobial
BomBc126	0	0	BomBc1	Esophagus	-0.355174	antimicrobial
BomS226	0.666247	47.4453	BomS2	Esophagus	2.5	antimicrobial
BomT326	0	0	BomT3	Esophagus	-0.325448	antimicrobial
BomBc326	0.00149105	0.729927	BomBc3	Esophagus	-0.158287	antimicrobial
BomS626	0	0	BomS6	Esophagus	-0.268965	antimicrobial
BomS126	0.287465	15.3285	BomS1	Esophagus	2.5	antimicrobial
BomT226	0	0	BomT2	Esophagus	-0.201321	antimicrobial
BomS526	0.0101807	2.18978	BomS5	Esophagus	0.630317	antimicrobial
Drs27	0	0	Drs	Glia Midline	-0.382008	antimicrobial
Dro27	0	0	Dro	Glia Midline	-0.19008	antimicrobial
DptA27	0	0	DptA	Glia Midline	-0.44358	antimicrobial
DptB27	0	0	DptB	Glia Midline	-0.416771	antimicrobial
CecA127	0	0	CecA1	Glia Midline	-0.51754	antimicrobial
CecA227	0	0	CecA2	Glia Midline	-0.368452	antimicrobial
Def27	0	0	Def	Glia Midline	-0.573107	antimicrobial
Mtk27	0	0	Mtk	Glia Midline	-0.386878	antimicrobial
BomS427	0	0	BomS4	Glia Midline	-0.298496	antimicrobial
BomBc227	0	0	BomBc2	Glia Midline	-0.29572	antimicrobial
BomT127	0	0	BomT1	Glia Midline	-0.26557	antimicrobial
BomS327	0	0	BomS3	Glia Midline	-0.356957	antimicrobial
BomBc127	0	0	BomBc1	Glia Midline	-0.355174	antimicrobial
BomS227	0	0	BomS2	Glia Midline	-0.370196	antimicrobial
BomT327	0	0	BomT3	Glia Midline	-0.325448	antimicrobial
BomBc327	0	0	BomBc3	Glia Midline	-0.423834	antimicrobial
BomS627	0	0	BomS6	Glia Midline	-0.268965	antimicrobial
BomS127	0	0	BomS1	Glia Midline	-0.571088	antimicrobial
BomT227	0	0	BomT2	Glia Midline	-0.201321	antimicrobial
BomS527	0	0	BomS5	Glia Midline	-0.534163	antimicrobial
Drs28	0	0	Drs	Oenocytes	-0.382008	antimicrobial
Dro28	0	0	Dro	Oenocytes	-0.19008	antimicrobial
DptA28	0	0	DptA	Oenocytes	-0.44358	antimicrobial
DptB28	0	0	DptB	Oenocytes	-0.416771	antimicrobial
CecA128	0	0	CecA1	Oenocytes	-0.51754	antimicrobial
CecA228	0	0	CecA2	Oenocytes	-0.368452	antimicrobial
Def28	0	0	Def	Oenocytes	-0.573107	antimicrobial
Mtk28	0	0	Mtk	Oenocytes	-0.386878	antimicrobial
BomS428	0	0	BomS4	Oenocytes	-0.298496	antimicrobial
BomBc228	0	0	BomBc2	Oenocytes	-0.29572	antimicrobial
BomT128	0	0	BomT1	Oenocytes	-0.26557	antimicrobial
BomS328	0	0	BomS3	Oenocytes	-0.356957	antimicrobial
BomBc128	0	0	BomBc1	Oenocytes	-0.355174	antimicrobial
BomS228	0	0	BomS2	Oenocytes	-0.370196	antimicrobial
BomT328	0	0	BomT3	Oenocytes	-0.325448	antimicrobial
BomBc328	0	0	BomBc3	Oenocytes	-0.423834	antimicrobial
BomS628	0	0	BomS6	Oenocytes	-0.268965	antimicrobial
BomS128	0.171032	1.40845	BomS1	Oenocytes	2.38598	antimicrobial
BomT228	0	0	BomT2	Oenocytes	-0.201321	antimicrobial
BomS528	0	0	BomS5	Oenocytes	-0.534163	antimicrobial
Drs29	0	0	Drs	Lateral Sensory Neurons	-0.382008	antimicrobial
Dro29	0	0	Dro	Lateral Sensory Neurons	-0.19008	antimicrobial
DptA29	0	0	DptA	Lateral Sensory Neurons	-0.44358	antimicrobial
DptB29	0.00535396	4.54545	DptB	Lateral Sensory Neurons	1.33372	antimicrobial
CecA129	0	0	CecA1	Lateral Sensory Neurons	-0.51754	antimicrobial
CecA229	0	0	CecA2	Lateral Sensory Neurons	-0.368452	antimicrobial
Def29	0	0	Def	Lateral Sensory Neurons	-0.573107	antimicrobial
Mtk29	0	0	Mtk	Lateral Sensory Neurons	-0.386878	antimicrobial
BomS429	0	0	BomS4	Lateral Sensory Neurons	-0.298496	antimicrobial
BomBc229	0	0	BomBc2	Lateral Sensory Neurons	-0.29572	antimicrobial
BomT129	0	0	BomT1	Lateral Sensory Neurons	-0.26557	antimicrobial
BomS329	0	0	BomS3	Lateral Sensory Neurons	-0.356957	antimicrobial
BomBc129	0	0	BomBc1	Lateral Sensory Neurons	-0.355174	antimicrobial
BomS229	0	0	BomS2	Lateral Sensory Neurons	-0.370196	antimicrobial
BomT329	0	0	BomT3	Lateral Sensory Neurons	-0.325448	antimicrobial
BomBc329	0.0239098	13.6364	BomBc3	Lateral Sensory Neurons	2.5	antimicrobial
BomS629	0	0	BomS6	Lateral Sensory Neurons	-0.268965	antimicrobial
BomS129	0	0	BomS1	Lateral Sensory Neurons	-0.571088	antimicrobial
BomT229	0.0150338	4.54545	BomT2	Lateral Sensory Neurons	2.5	antimicrobial
BomS529	0	0	BomS5	Lateral Sensory Neurons	-0.534163	antimicrobial
Drs30	0	0	Drs	Garland Cells	-0.382008	antimicrobial
Dro30	0	0	Dro	Garland Cells	-0.19008	antimicrobial
DptA30	0	0	DptA	Garland Cells	-0.44358	antimicrobial
DptB30	0	0	DptB	Garland Cells	-0.416771	antimicrobial
CecA130	0	0	CecA1	Garland Cells	-0.51754	antimicrobial
CecA230	0	0	CecA2	Garland Cells	-0.368452	antimicrobial
Def30	0	0	Def	Garland Cells	-0.573107	antimicrobial
Mtk30	0	0	Mtk	Garland Cells	-0.386878	antimicrobial
BomS430	0	0	BomS4	Garland Cells	-0.298496	antimicrobial
BomBc230	0	0	BomBc2	Garland Cells	-0.29572	antimicrobial
BomT130	0	0	BomT1	Garland Cells	-0.26557	antimicrobial
BomS330	0	0	BomS3	Garland Cells	-0.356957	antimicrobial
BomBc130	0	0	BomBc1	Garland Cells	-0.355174	antimicrobial
BomS230	0.107434	7.69231	BomS2	Garland Cells	0.540724	antimicrobial
BomT330	0	0	BomT3	Garland Cells	-0.325448	antimicrobial
BomBc330	0	0	BomBc3	Garland Cells	-0.423834	antimicrobial
BomS630	0	0	BomS6	Garland Cells	-0.268965	antimicrobial
BomS130	0.0555202	15.3846	BomS1	Garland Cells	0.388829	antimicrobial
BomT230	0	0	BomT2	Garland Cells	-0.201321	antimicrobial
BomS530	0	0	BomS5	Garland Cells	-0.534163	antimicrobial
Tb	0.000422201	0.0692681	Tb	Dorsal Epidermis	-0.266247	Cuticle; Tweedle
TwdlB	0.00416345	0.36943	TwdlB	Dorsal Epidermis	-0.298773	Cuticle; Tweedle
Twdlbeta	0.00271953	0.277072	Twdlbeta	Dorsal Epidermis	-0.41093	Cuticle; Tweedle
TwdlC	0.000369084	0.0923574	TwdlC	Dorsal Epidermis	-0.364508	Cuticle; Tweedle
TwdlD	0.025814	0.969753	TwdlD	Dorsal Epidermis	0.281412	Cuticle; Tweedle
TwdlE	0.00708986	0.438698	TwdlE	Dorsal Epidermis	-0.307165	Cuticle; Tweedle
TwdlF	0.0334339	2.95544	TwdlF	Dorsal Epidermis	-0.310368	Cuticle; Tweedle
TwdlG	0.00540775	0.484876	TwdlG	Dorsal Epidermis	-0.435741	Cuticle; Tweedle
TwdlL	0.00314781	0.461787	TwdlL	Dorsal Epidermis	-0.197085	Cuticle; Tweedle
TwdlM	0.0190797	1.20065	TwdlM	Dorsal Epidermis	-0.0775297	Cuticle; Tweedle
TwdlN	0.0487743	1.68552	TwdlN	Dorsal Epidermis	1.42668	Cuticle; Tweedle
TwdlT	0.00480693	0.323251	TwdlT	Dorsal Epidermis	-0.251183	Cuticle; Tweedle
TwdlV	0.00300688	0.184715	TwdlV	Dorsal Epidermis	-0.01457	Cuticle; Tweedle
TwdlW	0.0170846	1.33918	TwdlW	Dorsal Epidermis	0.667473	Cuticle; Tweedle
TwdlX	0.0043736	0.300162	TwdlX	Dorsal Epidermis	-0.288382	Cuticle; Tweedle
TwdlY	0.00226566	0.277072	TwdlY	Dorsal Epidermis	-0.440947	Cuticle; Tweedle
Tb1	0.00200825	0.0721848	Tb	Ventral Epidermis	0.0982713	Cuticle; Tweedle
TwdlB1	0.0146242	0.360924	TwdlB	Ventral Epidermis	0.365353	Cuticle; Tweedle
Twdlbeta1	0.0169779	0.433109	Twdlbeta	Ventral Epidermis	0.223189	Cuticle; Tweedle
TwdlC1	0.00154538	0.0240616	TwdlC	Ventral Epidermis	-0.156166	Cuticle; Tweedle
TwdlD1	0.0226661	0.625602	TwdlD	Ventral Epidermis	0.166428	Cuticle; Tweedle
TwdlE1	0.0216728	0.45717	TwdlE	Ventral Epidermis	0.145756	Cuticle; Tweedle
TwdlF1	0.102785	2.30991	TwdlF	Ventral Epidermis	0.309344	Cuticle; Tweedle
TwdlG1	0.0219957	0.60154	TwdlG	Ventral Epidermis	0.163501	Cuticle; Tweedle
TwdlL1	0.00409996	0.14437	TwdlL	Ventral Epidermis	-0.122949	Cuticle; Tweedle
TwdlM1	0.0436108	1.2512	TwdlM	Ventral Epidermis	0.372156	Cuticle; Tweedle
TwdlN1	0.0692694	1.46776	TwdlN	Ventral Epidermis	2.49008	Cuticle; Tweedle
TwdlT1	0.00991782	0.240616	TwdlT	Ventral Epidermis	-0.110968	Cuticle; Tweedle
TwdlV1	0.0195831	0.120308	TwdlV	Ventral Epidermis	2.5	Cuticle; Tweedle
TwdlW1	0.0077744	0.264678	TwdlW	Ventral Epidermis	-0.12753	Cuticle; Tweedle
TwdlX1	0.0102056	0.240616	TwdlX	Ventral Epidermis	-0.15787	Cuticle; Tweedle
TwdlY1	0.00941106	0.312801	TwdlY	Ventral Epidermis	-0.0593829	Cuticle; Tweedle
Tb2	0	0	Tb	Unknown	-0.363281	Cuticle; Tweedle
TwdlB2	0.0104956	0.236806	TwdlB	Unknown	0.103238	Cuticle; Tweedle
Twdlbeta2	0.00619958	0.101488	Twdlbeta	Unknown	-0.256161	Cuticle; Tweedle
TwdlC2	0.00252288	0.067659	TwdlC	Unknown	0.0169651	Cuticle; Tweedle
TwdlD2	0.00837037	0.135318	TwdlD	Unknown	-0.355757	Cuticle; Tweedle
TwdlE2	0.00935845	0.169147	TwdlE	Unknown	-0.236706	Cuticle; Tweedle
TwdlF2	0.0210557	0.473613	TwdlF	Unknown	-0.420978	Cuticle; Tweedle
TwdlG2	0.00423004	0.101488	TwdlG	Unknown	-0.478286	Cuticle; Tweedle
TwdlL2	0.00775542	0.101488	TwdlL	Unknown	0.161673	Cuticle; Tweedle
TwdlM2	0.0141945	0.169147	TwdlM	Unknown	-0.167081	Cuticle; Tweedle
TwdlN2	0.0325931	0.507442	TwdlN	Unknown	0.587116	Cuticle; Tweedle
TwdlT2	0.00423004	0.067659	TwdlT	Unknown	-0.267009	Cuticle; Tweedle
TwdlV2	0.0043962	0.067659	TwdlV	Unknown	0.295206	Cuticle; Tweedle
TwdlW2	0.0024408	0.0338295	TwdlW	Unknown	-0.582968	Cuticle; Tweedle
TwdlX2	0.00382614	0.067659	TwdlX	Unknown	-0.300633	Cuticle; Tweedle
TwdlY2	0.00399676	0.101488	TwdlY	Unknown	-0.348507	Cuticle; Tweedle
Tb3	0.00175109	0.0471254	Tb	Late CNS	0.0391689	Cuticle; Tweedle
TwdlB3	0.0134146	0.518379	TwdlB	Late CNS	0.288554	Cuticle; Tweedle
Twdlbeta3	0.0166298	0.424128	Twdlbeta	Late CNS	0.207705	Cuticle; Tweedle
TwdlC3	0.00383281	0.117813	TwdlC	Late CNS	0.248976	Cuticle; Tweedle
TwdlD3	0.0157973	0.541942	TwdlD	Late CNS	-0.0844708	Cuticle; Tweedle
TwdlE3	0.0100671	0.424128	TwdlE	Late CNS	-0.214697	Cuticle; Tweedle
TwdlF3	0.0898471	3.5344	TwdlF	Late CNS	0.193733	Cuticle; Tweedle
TwdlG3	0.0265214	0.96607	TwdlG	Late CNS	0.326991	Cuticle; Tweedle
TwdlL3	0.0155706	0.329877	TwdlL	Late CNS	0.770181	Cuticle; Tweedle
TwdlM3	0.036508	0.96607	TwdlM	Late CNS	0.241954	Cuticle; Tweedle
TwdlN3	0.0210982	0.871819	TwdlN	Late CNS	-0.0092996	Cuticle; Tweedle
TwdlT3	0.00417272	0.212064	TwdlT	Late CNS	-0.268582	Cuticle; Tweedle
TwdlV3	0.00483856	0.212064	TwdlV	Late CNS	0.39384	Cuticle; Tweedle
TwdlW3	0.0155279	1.22526	TwdlW	Late CNS	0.534547	Cuticle; Tweedle
TwdlX3	0.0110173	0.377003	TwdlX	Late CNS	-0.139705	Cuticle; Tweedle
TwdlY3	0.015907	0.471254	TwdlY	Late CNS	0.287503	Cuticle; Tweedle
Tb4	0.000434193	0.0272109	Tb	Early CNS	-0.263491	Cuticle; Tweedle
TwdlB4	0.00655352	0.29932	TwdlB	Early CNS	-0.147034	Cuticle; Tweedle
Twdlbeta4	0.00662841	0.435374	Twdlbeta	Early CNS	-0.237089	Cuticle; Tweedle
TwdlC4	0.00102281	0.163265	TwdlC	Early CNS	-0.248722	Cuticle; Tweedle
TwdlD4	0.00543374	0.380952	TwdlD	Early CNS	-0.463025	Cuticle; Tweedle
TwdlE4	0.00781886	0.353741	TwdlE	Early CNS	-0.284524	Cuticle; Tweedle
TwdlF4	0.0559298	3.29252	TwdlF	Early CNS	-0.109347	Cuticle; Tweedle
TwdlG4	0.017796	0.92517	TwdlG	Early CNS	0.0117855	Cuticle; Tweedle
TwdlL4	0.00254685	0.244898	TwdlL	Early CNS	-0.243877	Cuticle; Tweedle
TwdlM4	0.019652	0.897959	TwdlM	Early CNS	-0.0670389	Cuticle; Tweedle
TwdlN4	0.0181967	0.761905	TwdlN	Early CNS	-0.159847	Cuticle; Tweedle
TwdlT4	0.0050186	0.272109	TwdlT	Early CNS	-0.245376	Cuticle; Tweedle
TwdlV4	0.00148581	0.108844	TwdlV	Early CNS	-0.353726	Cuticle; Tweedle
TwdlW4	0.0108089	0.952381	TwdlW	Early CNS	0.131584	Cuticle; Tweedle
TwdlX4	0.00400807	0.217687	TwdlX	Early CNS	-0.296562	Cuticle; Tweedle
TwdlY4	0.00745522	0.462585	TwdlY	Early CNS	-0.163824	Cuticle; Tweedle
Tb5	0.0011742	0.0747105	Tb	Somatic Muscle	-0.093416	Cuticle; Tweedle
TwdlB5	0.00540662	0.39223	TwdlB	Somatic Muscle	-0.219848	Cuticle; Tweedle
Twdlbeta5	0.00712405	0.691072	Twdlbeta	Somatic Muscle	-0.215046	Cuticle; Tweedle
TwdlC5	0.00355406	0.186776	TwdlC	Somatic Muscle	0.199605	Cuticle; Tweedle
TwdlD5	0.00852802	0.635039	TwdlD	Somatic Muscle	-0.349999	Cuticle; Tweedle
TwdlE5	0.0028784	0.205454	TwdlE	Somatic Muscle	-0.437965	Cuticle; Tweedle
TwdlF5	0.0624799	5.19238	TwdlF	Somatic Muscle	-0.0508162	Cuticle; Tweedle
TwdlG5	0.00760756	0.821815	TwdlG	Somatic Muscle	-0.356273	Cuticle; Tweedle
TwdlL5	0.00524289	0.466941	TwdlL	Somatic Muscle	-0.0339577	Cuticle; Tweedle
TwdlM5	0.0144016	0.989914	TwdlM	Somatic Muscle	-0.163287	Cuticle; Tweedle
TwdlN5	0.0136832	0.728427	TwdlN	Somatic Muscle	-0.394031	Cuticle; Tweedle
TwdlT5	0.00157464	0.168099	TwdlT	Somatic Muscle	-0.339859	Cuticle; Tweedle
TwdlV5	0.00296576	0.186776	TwdlV	Somatic Muscle	-0.02374	Cuticle; Tweedle
TwdlW5	0.00596676	0.653717	TwdlW	Somatic Muscle	-0.281885	Cuticle; Tweedle
TwdlX5	0.00254004	0.280164	TwdlX	Somatic Muscle	-0.329415	Cuticle; Tweedle
TwdlY5	0.00548606	0.448263	TwdlY	Somatic Muscle	-0.268978	Cuticle; Tweedle
Tb6	0	0	Tb	Gut Endoderm	-0.363281	Cuticle; Tweedle
TwdlB6	0.00812461	0.355082	TwdlB	Gut Endoderm	-0.0472904	Cuticle; Tweedle
Twdlbeta6	0.00446038	0.798935	Twdlbeta	Gut Endoderm	-0.333509	Cuticle; Tweedle
TwdlC6	0.000815747	0.266312	TwdlC	Gut Endoderm	-0.285397	Cuticle; Tweedle
TwdlD6	0.0100911	0.621394	TwdlD	Gut Endoderm	-0.292902	Cuticle; Tweedle
TwdlE6	0.0061708	0.665779	TwdlE	Gut Endoderm	-0.335709	Cuticle; Tweedle
TwdlF6	0.0384384	3.37328	TwdlF	Gut Endoderm	-0.265648	Cuticle; Tweedle
TwdlG6	0.00974697	1.1984	TwdlG	Gut Endoderm	-0.278986	Cuticle; Tweedle
TwdlL6	0.0112842	0.532623	TwdlL	Gut Endoderm	0.436429	Cuticle; Tweedle
TwdlM6	0.0176531	1.1984	TwdlM	Gut Endoderm	-0.103681	Cuticle; Tweedle
TwdlN6	0.017339	0.887705	TwdlN	Gut Endoderm	-0.204345	Cuticle; Tweedle
TwdlT6	0.00140925	0.221926	TwdlT	Gut Endoderm	-0.344396	Cuticle; Tweedle
TwdlV6	0.000654888	0.133156	TwdlV	Gut Endoderm	-0.538997	Cuticle; Tweedle
TwdlW6	0.00758182	1.06525	TwdlW	Gut Endoderm	-0.143974	Cuticle; Tweedle
TwdlX6	0.00339795	0.399467	TwdlX	Gut Endoderm	-0.310216	Cuticle; Tweedle
TwdlY6	0.00434885	0.310697	TwdlY	Gut Endoderm	-0.329705	Cuticle; Tweedle
Tb7	0.0236574	0.315742	Tb	Hypopharynx	2.5	Cuticle; Tweedle
TwdlB7	0.088673	1.12765	TwdlB	Hypopharynx	2.5	Cuticle; Tweedle
Twdlbeta7	0.0247044	0.67659	Twdlbeta	Hypopharynx	0.566809	Cuticle; Tweedle
TwdlC7	0.00204562	0.045106	TwdlC	Hypopharynx	-0.0675651	Cuticle; Tweedle
TwdlD7	0.117909	1.30807	TwdlD	Hypopharynx	2.5	Cuticle; Tweedle
TwdlE7	0.145916	0.45106	TwdlE	Hypopharynx	2.5	Cuticle; Tweedle
TwdlF7	0.649445	7.71313	TwdlF	Hypopharynx	2.5	Cuticle; Tweedle
TwdlG7	0.10642	2.16509	TwdlG	Hypopharynx	2.5	Cuticle; Tweedle
TwdlL7	0.0716844	1.03744	TwdlL	Hypopharynx	2.5	Cuticle; Tweedle
TwdlM7	0.309119	2.11998	TwdlM	Hypopharynx	2.5	Cuticle; Tweedle
TwdlN7	0.0486437	1.17276	TwdlN	Hypopharynx	1.41991	Cuticle; Tweedle
TwdlT7	0.0356231	0.631484	TwdlT	Hypopharynx	0.594243	Cuticle; Tweedle
TwdlV7	0.00696721	0.22553	TwdlV	Hypopharynx	0.868468	Cuticle; Tweedle
TwdlW7	0.0486741	0.947226	TwdlW	Hypopharynx	2.5	Cuticle; Tweedle
TwdlX7	0.0191184	0.586378	TwdlX	Hypopharynx	0.0415891	Cuticle; Tweedle
TwdlY7	0.102318	1.4885	TwdlY	Hypopharynx	2.5	Cuticle; Tweedle
Tb8	0.00114679	0.0992063	Tb	Fat Body	-0.0997159	Cuticle; Tweedle
TwdlB8	0.00940437	0.545635	TwdlB	Fat Body	0.0339585	Cuticle; Tweedle
Twdlbeta8	0.00898468	0.496032	Twdlbeta	Fat Body	-0.132298	Cuticle; Tweedle
TwdlC8	0	0	TwdlC	Fat Body	-0.429879	Cuticle; Tweedle
TwdlD8	0.0035774	0.446429	TwdlD	Fat Body	-0.530831	Cuticle; Tweedle
TwdlE8	0.00398139	0.644841	TwdlE	Fat Body	-0.403708	Cuticle; Tweedle
TwdlF8	0.0437857	4.21627	TwdlF	Fat Body	-0.217866	Cuticle; Tweedle
TwdlG8	0.00716198	0.94246	TwdlG	Fat Body	-0.372369	Cuticle; Tweedle
TwdlL8	0.00534865	0.347222	TwdlL	Fat Body	-0.0257229	Cuticle; Tweedle
TwdlM8	0.0103771	0.992063	TwdlM	Fat Body	-0.23706	Cuticle; Tweedle
TwdlN8	0.01727	0.843254	TwdlN	Fat Body	-0.207926	Cuticle; Tweedle
TwdlT8	0.00183264	0.297619	TwdlT	Fat Body	-0.332781	Cuticle; Tweedle
TwdlV8	0.000718386	0.0992063	TwdlV	Fat Body	-0.524839	Cuticle; Tweedle
TwdlW8	0.00598235	0.94246	TwdlW	Fat Body	-0.280554	Cuticle; Tweedle
TwdlX8	0.00411929	0.446429	TwdlX	Fat Body	-0.294073	Cuticle; Tweedle
TwdlY8	0.00236692	0.248016	TwdlY	Fat Body	-0.43554	Cuticle; Tweedle
Tb9	0.00108732	0.0561167	Tb	Circular Visceral Mesoderm	-0.113383	Cuticle; Tweedle
TwdlB9	0.00748182	0.280584	TwdlB	Circular Visceral Mesoderm	-0.0880991	Cuticle; Tweedle
Twdlbeta9	0.00883075	0.448934	Twdlbeta	Circular Visceral Mesoderm	-0.139144	Cuticle; Tweedle
TwdlC9	0.00135449	0.0561167	TwdlC	Circular Visceral Mesoderm	-0.189976	Cuticle; Tweedle
TwdlD9	0.0228738	0.729517	TwdlD	Circular Visceral Mesoderm	0.174015	Cuticle; Tweedle
TwdlE9	0.0074254	0.224467	TwdlE	Circular Visceral Mesoderm	-0.296744	Cuticle; Tweedle
TwdlF9	0.0575997	2.91807	TwdlF	Circular Visceral Mesoderm	-0.0944254	Cuticle; Tweedle
TwdlG9	0.00510636	0.3367	TwdlG	Circular Visceral Mesoderm	-0.446629	Cuticle; Tweedle
TwdlL9	0.0049637	0.224467	TwdlL	Circular Visceral Mesoderm	-0.0556963	Cuticle; Tweedle
TwdlM9	0.0330286	0.841751	TwdlM	Circular Visceral Mesoderm	0.178171	Cuticle; Tweedle
TwdlN9	0.0275334	1.0101	TwdlN	Circular Visceral Mesoderm	0.324591	Cuticle; Tweedle
TwdlT9	0.00565741	0.392817	TwdlT	Circular Visceral Mesoderm	-0.22785	Cuticle; Tweedle
TwdlV9	0.000647252	0.0561167	TwdlV	Circular Visceral Mesoderm	-0.5407	Cuticle; Tweedle
TwdlW9	0.0105439	0.897868	TwdlW	Circular Visceral Mesoderm	0.108956	Cuticle; Tweedle
TwdlX9	0.00617849	0.3367	TwdlX	Circular Visceral Mesoderm	-0.247991	Cuticle; Tweedle
TwdlY9	0.00832869	0.280584	TwdlY	Circular Visceral Mesoderm	-0.117182	Cuticle; Tweedle
Tb10	0	0	Tb	Germ Cells	-0.363281	Cuticle; Tweedle
TwdlB10	0.00766858	0.167364	TwdlB	Germ Cells	-0.0762422	Cuticle; Tweedle
Twdlbeta10	0.00958224	0.167364	Twdlbeta	Germ Cells	-0.105722	Cuticle; Tweedle
TwdlC10	0	0	TwdlC	Germ Cells	-0.429879	Cuticle; Tweedle
TwdlD10	0.00326799	0.167364	TwdlD	Germ Cells	-0.542134	Cuticle; Tweedle
TwdlE10	0.0138587	0.251046	TwdlE	Germ Cells	-0.096936	Cuticle; Tweedle
TwdlF10	0.00964043	0.585774	TwdlF	Germ Cells	-0.522983	Cuticle; Tweedle
TwdlG10	0.00607985	0.502092	TwdlG	Germ Cells	-0.411461	Cuticle; Tweedle
TwdlL10	0	0	TwdlL	Germ Cells	-0.44218	Cuticle; Tweedle
TwdlM10	0.00494956	0.334728	TwdlM	Germ Cells	-0.336554	Cuticle; Tweedle
TwdlN10	0.029575	0.669456	TwdlN	Germ Cells	0.430524	Cuticle; Tweedle
TwdlT10	0	0	TwdlT	Germ Cells	-0.383058	Cuticle; Tweedle
TwdlV10	0	0	TwdlV	Germ Cells	-0.685018	Cuticle; Tweedle
TwdlW10	0	0	TwdlW	Germ Cells	-0.791389	Cuticle; Tweedle
TwdlX10	0	0	TwdlX	Germ Cells	-0.386258	Cuticle; Tweedle
TwdlY10	0.000805719	0.083682	TwdlY	Germ Cells	-0.518908	Cuticle; Tweedle
Tb11	0.00456772	0.0956023	Tb	Pharyngeal Muscle	0.686511	Cuticle; Tweedle
TwdlB11	0.0146899	0.286807	TwdlB	Pharyngeal Muscle	0.369523	Cuticle; Tweedle
Twdlbeta11	0.00979971	0.286807	Twdlbeta	Pharyngeal Muscle	-0.0960506	Cuticle; Tweedle
TwdlC11	0	0	TwdlC	Pharyngeal Muscle	-0.429879	Cuticle; Tweedle
TwdlD11	0.0206906	0.573614	TwdlD	Pharyngeal Muscle	0.094267	Cuticle; Tweedle
TwdlE11	0.0151821	0.478011	TwdlE	Pharyngeal Muscle	-0.055833	Cuticle; Tweedle
TwdlF11	0.132598	3.05927	TwdlF	Pharyngeal Muscle	0.575745	Cuticle; Tweedle
TwdlG11	0.0277527	0.860421	TwdlG	Pharyngeal Muscle	0.371472	Cuticle; Tweedle
TwdlL11	0.00752708	0.191205	TwdlL	Pharyngeal Muscle	0.143894	Cuticle; Tweedle
TwdlM11	0.049513	1.14723	TwdlM	Pharyngeal Muscle	0.480352	Cuticle; Tweedle
TwdlN11	0.0458245	1.14723	TwdlN	Pharyngeal Muscle	1.27363	Cuticle; Tweedle
TwdlT11	0.0173837	0.382409	TwdlT	Pharyngeal Muscle	0.0938535	Cuticle; Tweedle
TwdlV11	0.00863485	0.286807	TwdlV	Pharyngeal Muscle	1.2403	Cuticle; Tweedle
TwdlW11	0.0127461	0.382409	TwdlW	Pharyngeal Muscle	0.297004	Cuticle; Tweedle
TwdlX11	0.0265118	0.764818	TwdlX	Pharyngeal Muscle	0.207043	Cuticle; Tweedle
TwdlY11	0.034997	0.860421	TwdlY	Pharyngeal Muscle	1.30691	Cuticle; Tweedle
Tb12	0	0	Tb	Plasmatocytes	-0.363281	Cuticle; Tweedle
TwdlB12	0.00213559	0.395257	TwdlB	Plasmatocytes	-0.427516	Cuticle; Tweedle
Twdlbeta12	0.00217911	0.296443	Twdlbeta	Plasmatocytes	-0.434964	Cuticle; Tweedle
TwdlC12	0.0006385	0.0988142	TwdlC	Plasmatocytes	-0.31679	Cuticle; Tweedle
TwdlD12	0.00592608	0.494071	TwdlD	Plasmatocytes	-0.445041	Cuticle; Tweedle
TwdlE12	0.0117856	0.790514	TwdlE	Plasmatocytes	-0.161323	Cuticle; Tweedle
TwdlF12	0.0552691	3.85375	TwdlF	Plasmatocytes	-0.115251	Cuticle; Tweedle
TwdlG12	0.00789275	0.395257	TwdlG	Plasmatocytes	-0.34597	Cuticle; Tweedle
TwdlL12	0	0	TwdlL	Plasmatocytes	-0.44218	Cuticle; Tweedle
TwdlM12	0.0125879	0.592885	TwdlM	Plasmatocytes	-0.196534	Cuticle; Tweedle
TwdlN12	0.00681246	0.395257	TwdlN	Plasmatocytes	-0.750521	Cuticle; Tweedle
TwdlT12	0.00937532	0.494071	TwdlT	Plasmatocytes	-0.125851	Cuticle; Tweedle
TwdlV12	0.00273294	0.197628	TwdlV	Plasmatocytes	-0.0756518	Cuticle; Tweedle
TwdlW12	0.0067729	0.6917	TwdlW	Plasmatocytes	-0.213048	Cuticle; Tweedle
TwdlX12	0.00896344	0.494071	TwdlX	Plasmatocytes	-0.185667	Cuticle; Tweedle
TwdlY12	0.00562328	0.296443	TwdlY	Plasmatocytes	-0.261651	Cuticle; Tweedle
Tb13	0	0	Tb	Trachea	-0.363281	Cuticle; Tweedle
TwdlB13	0.0138392	0.498504	TwdlB	Trachea	0.315516	Cuticle; Tweedle
Twdlbeta13	0.122667	8.27517	Twdlbeta	Trachea	2.5	Cuticle; Tweedle
TwdlC13	0	0	TwdlC	Trachea	-0.429879	Cuticle; Tweedle
TwdlD13	0.00356305	0.299103	TwdlD	Trachea	-0.531356	Cuticle; Tweedle
TwdlE13	0.0748595	2.29312	TwdlE	Trachea	1.79764	Cuticle; Tweedle
TwdlF13	0.0803626	3.58923	TwdlF	Trachea	0.108981	Cuticle; Tweedle
TwdlG13	0.0241514	0.797607	TwdlG	Trachea	0.241375	Cuticle; Tweedle
TwdlL13	0.000561632	0.0997009	TwdlL	Trachea	-0.39845	Cuticle; Tweedle
TwdlM13	0.0100681	0.697906	TwdlM	Trachea	-0.242724	Cuticle; Tweedle
TwdlN13	0.0255221	0.697906	TwdlN	Trachea	0.220234	Cuticle; Tweedle
TwdlT13	0.0549221	0.299103	TwdlT	Trachea	1.1237	Cuticle; Tweedle
TwdlV13	0.00765752	0.0997009	TwdlV	Trachea	1.02239	Cuticle; Tweedle
TwdlW13	0.00288725	0.797607	TwdlW	Trachea	-0.544845	Cuticle; Tweedle
TwdlX13	0.00675023	0.0997009	TwdlX	Trachea	-0.235196	Cuticle; Tweedle
TwdlY13	0.00924215	0.498504	TwdlY	Trachea	-0.0684026	Cuticle; Tweedle
Tb14	0	0	Tb	Head Sensory System	-0.363281	Cuticle; Tweedle
TwdlB14	0.00757237	0.337458	TwdlB	Head Sensory System	-0.0823506	Cuticle; Tweedle
Twdlbeta14	0.00242095	0.449944	Twdlbeta	Head Sensory System	-0.424209	Cuticle; Tweedle
TwdlC14	0.0241467	2.24972	TwdlC	Head Sensory System	2.5	Cuticle; Tweedle
TwdlD14	0.0153305	0.449944	TwdlD	Head Sensory System	-0.101524	Cuticle; Tweedle
TwdlE14	0.0109964	0.337458	TwdlE	Head Sensory System	-0.185833	Cuticle; Tweedle
TwdlF14	0.0543504	2.13723	TwdlF	Head Sensory System	-0.123461	Cuticle; Tweedle
TwdlG14	0.0114067	0.787402	TwdlG	Head Sensory System	-0.219028	Cuticle; Tweedle
TwdlL14	0.00912599	0.449944	TwdlL	Head Sensory System	0.268388	Cuticle; Tweedle
TwdlM14	0.0116654	0.674916	TwdlM	Head Sensory System	-0.213444	Cuticle; Tweedle
TwdlN14	0.0201783	0.899888	TwdlN	Head Sensory System	-0.0570291	Cuticle; Tweedle
TwdlT14	0	0	TwdlT	Head Sensory System	-0.383058	Cuticle; Tweedle
TwdlV14	0.00548712	0.112486	TwdlV	Head Sensory System	0.53845	Cuticle; Tweedle
TwdlW14	0.00778347	0.787402	TwdlW	Head Sensory System	-0.126755	Cuticle; Tweedle
TwdlX14	0.00364032	0.112486	TwdlX	Head Sensory System	-0.304792	Cuticle; Tweedle
TwdlY14	0.0160976	0.337458	TwdlY	Head Sensory System	0.29768	Cuticle; Tweedle
Tb15	0	0	Tb	Glia	-0.363281	Cuticle; Tweedle
TwdlB15	0.00383242	0.230415	TwdlB	Glia	-0.319789	Cuticle; Tweedle
Twdlbeta15	0.00484808	0.460829	Twdlbeta	Glia	-0.316266	Cuticle; Tweedle
TwdlC15	0.000556638	0.115207	TwdlC	Glia	-0.331289	Cuticle; Tweedle
TwdlD15	0.00947228	0.460829	TwdlD	Glia	-0.315508	Cuticle; Tweedle
TwdlE15	0.0200732	0.921659	TwdlE	Glia	0.096075	Cuticle; Tweedle
TwdlF15	0.0280739	2.30415	TwdlF	Glia	-0.358264	Cuticle; Tweedle
TwdlG15	0.00327636	0.460829	TwdlG	Glia	-0.512738	Cuticle; Tweedle
TwdlL15	0.00437559	0.230415	TwdlL	Glia	-0.101487	Cuticle; Tweedle
TwdlM15	0.0229651	1.15207	TwdlM	Glia	-0.0063061	Cuticle; Tweedle
TwdlN15	0.00208279	0.345622	TwdlN	Glia	-0.995922	Cuticle; Tweedle
TwdlT15	0.00582331	0.345622	TwdlT	Glia	-0.223299	Cuticle; Tweedle
TwdlV15	0.000296972	0.115207	TwdlV	Glia	-0.618802	Cuticle; Tweedle
TwdlW15	0.00759575	0.691244	TwdlW	Glia	-0.142785	Cuticle; Tweedle
TwdlX15	0.00441067	0.345622	TwdlX	Glia	-0.287552	Cuticle; Tweedle
TwdlY15	0.0108814	0.691244	TwdlY	Glia	0.0191335	Cuticle; Tweedle
Tb16	0	0	Tb	Optic Lobe	-0.363281	Cuticle; Tweedle
TwdlB16	0.0164923	0.541516	TwdlB	Optic Lobe	0.48395	Cuticle; Tweedle
Twdlbeta16	0	0	Twdlbeta	Optic Lobe	-0.531877	Cuticle; Tweedle
TwdlC16	0.00149574	0.180505	TwdlC	Optic Lobe	-0.164959	Cuticle; Tweedle
TwdlD16	0.033625	1.08303	TwdlD	Optic Lobe	0.566724	Cuticle; Tweedle
TwdlE16	0.00730119	0.180505	TwdlE	Optic Lobe	-0.300601	Cuticle; Tweedle
TwdlF16	0.0219966	2.34657	TwdlF	Optic Lobe	-0.41257	Cuticle; Tweedle
TwdlG16	0.0171249	0.361011	TwdlG	Optic Lobe	-0.0124574	Cuticle; Tweedle
TwdlL16	0.00103299	0.180505	TwdlL	Optic Lobe	-0.361749	Cuticle; Tweedle
TwdlM16	0.00443092	0.902527	TwdlM	Optic Lobe	-0.346061	Cuticle; Tweedle
TwdlN16	0.00633276	0.361011	TwdlN	Optic Lobe	-0.77541	Cuticle; Tweedle
TwdlT16	0	0	TwdlT	Optic Lobe	-0.383058	Cuticle; Tweedle
TwdlV16	0	0	TwdlV	Optic Lobe	-0.685018	Cuticle; Tweedle
TwdlW16	0.0026725	1.44404	TwdlW	Optic Lobe	-0.563183	Cuticle; Tweedle
TwdlX16	0	0	TwdlX	Optic Lobe	-0.386258	Cuticle; Tweedle
TwdlY16	0.00735063	0.361011	TwdlY	Optic Lobe	-0.16941	Cuticle; Tweedle
Tb17	0	0	Tb	Hindgut	-0.363281	Cuticle; Tweedle
TwdlB17	0.00655238	0.420168	TwdlB	Hindgut	-0.147107	Cuticle; Tweedle
Twdlbeta17	0.0122027	1.05042	Twdlbeta	Hindgut	0.0108189	Cuticle; Tweedle
TwdlC17	0	0	TwdlC	Hindgut	-0.429879	Cuticle; Tweedle
TwdlD17	0.0125868	0.840336	TwdlD	Hindgut	-0.201741	Cuticle; Tweedle
TwdlE17	0.000525092	0.210084	TwdlE	Hindgut	-0.511055	Cuticle; Tweedle
TwdlF17	0.033918	2.31092	TwdlF	Hindgut	-0.306042	Cuticle; Tweedle
TwdlG17	0.00886901	0.630252	TwdlG	Hindgut	-0.310703	Cuticle; Tweedle
TwdlL17	0.00634045	0.420168	TwdlL	Hindgut	0.0515009	Cuticle; Tweedle
TwdlM17	0.0028786	1.2605	TwdlM	Hindgut	-0.374517	Cuticle; Tweedle
TwdlN17	0.0375351	0.630252	TwdlN	Hindgut	0.843533	Cuticle; Tweedle
TwdlT17	0.000453881	0.420168	TwdlT	Hindgut	-0.370606	Cuticle; Tweedle
TwdlV17	0	0	TwdlV	Hindgut	-0.685018	Cuticle; Tweedle
TwdlW17	0.000513948	0.840336	TwdlW	Hindgut	-0.747503	Cuticle; Tweedle
TwdlX17	0.14532	6.51261	TwdlX	Hindgut	2.5	Cuticle; Tweedle
TwdlY17	0.0198761	0.630252	TwdlY	Hindgut	0.49945	Cuticle; Tweedle
Tb18	0.00275789	0.2457	Tb	Yolk	0.270561	Cuticle; Tweedle
TwdlB18	0	0	TwdlB	Yolk	-0.563099	Cuticle; Tweedle
Twdlbeta18	0.0381644	0.737101	Twdlbeta	Yolk	1.16542	Cuticle; Tweedle
TwdlC18	0	0	TwdlC	Yolk	-0.429879	Cuticle; Tweedle
TwdlD18	0.0215521	0.4914	TwdlD	Yolk	0.125736	Cuticle; Tweedle
TwdlE18	0.00973667	0.4914	TwdlE	Yolk	-0.22496	Cuticle; Tweedle
TwdlF18	0.0466811	1.7199	TwdlF	Yolk	-0.191993	Cuticle; Tweedle
TwdlG18	0.0232327	0.737101	TwdlG	Yolk	0.208188	Cuticle; Tweedle
TwdlL18	0.00610132	0.2457	TwdlL	Yolk	0.0328816	Cuticle; Tweedle
TwdlM18	0.00481482	0.2457	TwdlM	Yolk	-0.339024	Cuticle; Tweedle
TwdlN18	0.00533204	0.2457	TwdlN	Yolk	-0.827333	Cuticle; Tweedle
TwdlT18	0.00859092	0.2457	TwdlT	Yolk	-0.147371	Cuticle; Tweedle
TwdlV18	0.00540238	0.2457	TwdlV	Yolk	0.519556	Cuticle; Tweedle
TwdlW18	0.00526689	0.2457	TwdlW	Yolk	-0.341648	Cuticle; Tweedle
TwdlX18	0	0	TwdlX	Yolk	-0.386258	Cuticle; Tweedle
TwdlY18	0.0178302	0.2457	TwdlY	Yolk	0.3902	Cuticle; Tweedle
Tb19	0	0	Tb	Amnioserosa	-0.363281	Cuticle; Tweedle
TwdlB19	0	0	TwdlB	Amnioserosa	-0.563099	Cuticle; Tweedle
Twdlbeta19	0.010414	0.253165	Twdlbeta	Amnioserosa	-0.0687309	Cuticle; Tweedle
TwdlC19	0.0074068	0.253165	TwdlC	Amnioserosa	0.88199	Cuticle; Tweedle
TwdlD19	0.0125143	0.253165	TwdlD	Amnioserosa	-0.20439	Cuticle; Tweedle
TwdlE19	0.00728531	0.253165	TwdlE	Amnioserosa	-0.301095	Cuticle; Tweedle
TwdlF19	0.0339775	0.759494	TwdlF	Amnioserosa	-0.30551	Cuticle; Tweedle
TwdlG19	0.030709	1.01266	TwdlG	Amnioserosa	0.47827	Cuticle; Tweedle
TwdlL19	0	0	TwdlL	Amnioserosa	-0.44218	Cuticle; Tweedle
TwdlM19	0	0	TwdlM	Amnioserosa	-0.427286	Cuticle; Tweedle
TwdlN19	0.0589482	1.26582	TwdlN	Amnioserosa	1.95456	Cuticle; Tweedle
TwdlT19	0	0	TwdlT	Amnioserosa	-0.383058	Cuticle; Tweedle
TwdlV19	0.00838293	0.253165	TwdlV	Amnioserosa	1.18413	Cuticle; Tweedle
TwdlW19	0	0	TwdlW	Amnioserosa	-0.791389	Cuticle; Tweedle
TwdlX19	0.00762762	0.506329	TwdlX	Amnioserosa	-0.215561	Cuticle; Tweedle
TwdlY19	0.0031705	0.253165	TwdlY	Amnioserosa	-0.392629	Cuticle; Tweedle
Tb20	0	0	Tb	Longitudinal Visceral Mesoderm	-0.363281	Cuticle; Tweedle
TwdlB20	0.0131563	0.343643	TwdlB	Longitudinal Visceral Mesoderm	0.272158	Cuticle; Tweedle
Twdlbeta20	0.0219346	0.687285	Twdlbeta	Longitudinal Visceral Mesoderm	0.443628	Cuticle; Tweedle
TwdlC20	0	0	TwdlC	Longitudinal Visceral Mesoderm	-0.429879	Cuticle; Tweedle
TwdlD20	0.039996	1.03093	TwdlD	Longitudinal Visceral Mesoderm	0.799441	Cuticle; Tweedle
TwdlE20	0	0	TwdlE	Longitudinal Visceral Mesoderm	-0.527363	Cuticle; Tweedle
TwdlF20	0.0652438	2.06186	TwdlF	Longitudinal Visceral Mesoderm	-0.0261191	Cuticle; Tweedle
TwdlG20	0.0276114	0.687285	TwdlG	Longitudinal Visceral Mesoderm	0.366369	Cuticle; Tweedle
TwdlL20	0	0	TwdlL	Longitudinal Visceral Mesoderm	-0.44218	Cuticle; Tweedle
TwdlM20	0	0	TwdlM	Longitudinal Visceral Mesoderm	-0.427286	Cuticle; Tweedle
TwdlN20	0	0	TwdlN	Longitudinal Visceral Mesoderm	-1.10399	Cuticle; Tweedle
TwdlT20	0.0119653	0.343643	TwdlT	Longitudinal Visceral Mesoderm	-0.0547976	Cuticle; Tweedle
TwdlV20	0	0	TwdlV	Longitudinal Visceral Mesoderm	-0.685018	Cuticle; Tweedle
TwdlW20	0.00623218	0.343643	TwdlW	Longitudinal Visceral Mesoderm	-0.25922	Cuticle; Tweedle
TwdlX20	0	0	TwdlX	Longitudinal Visceral Mesoderm	-0.386258	Cuticle; Tweedle
TwdlY20	0.0117284	0.343643	TwdlY	Longitudinal Visceral Mesoderm	0.0643641	Cuticle; Tweedle
Tb21	0	0	Tb	Salivary Gland	-0.363281	Cuticle; Tweedle
TwdlB21	0.00891744	0.369004	TwdlB	Salivary Gland	0.00304441	Cuticle; Tweedle
Twdlbeta21	0.0241429	0.738007	Twdlbeta	Salivary Gland	0.54184	Cuticle; Tweedle
TwdlC21	0	0	TwdlC	Salivary Gland	-0.429879	Cuticle; Tweedle
TwdlD21	0.0244066	0.738007	TwdlD	Salivary Gland	0.230001	Cuticle; Tweedle
TwdlE21	0.00953252	0.369004	TwdlE	Salivary Gland	-0.2313	Cuticle; Tweedle
TwdlF21	0.0894024	2.21402	TwdlF	Salivary Gland	0.189759	Cuticle; Tweedle
TwdlG21	0	0	TwdlG	Salivary Gland	-0.631097	Cuticle; Tweedle
TwdlL21	0	0	TwdlL	Salivary Gland	-0.44218	Cuticle; Tweedle
TwdlM21	0	0	TwdlM	Salivary Gland	-0.427286	Cuticle; Tweedle
TwdlN21	0.0310931	0.738007	TwdlN	Salivary Gland	0.509291	Cuticle; Tweedle
TwdlT21	0.0140205	0.738007	TwdlT	Salivary Gland	0.00158632	Cuticle; Tweedle
TwdlV21	0	0	TwdlV	Salivary Gland	-0.685018	Cuticle; Tweedle
TwdlW21	0	0	TwdlW	Salivary Gland	-0.791389	Cuticle; Tweedle
TwdlX21	0	0	TwdlX	Salivary Gland	-0.386258	Cuticle; Tweedle
TwdlY21	0	0	TwdlY	Salivary Gland	-0.561934	Cuticle; Tweedle
Tb22	0	0	Tb	Hindgut Muscle	-0.363281	Cuticle; Tweedle
TwdlB22	0.0101294	0.787402	TwdlB	Hindgut Muscle	0.079987	Cuticle; Tweedle
Twdlbeta22	0	0	Twdlbeta	Hindgut Muscle	-0.531877	Cuticle; Tweedle
TwdlC22	0.00280874	0.393701	TwdlC	Hindgut Muscle	0.0675953	Cuticle; Tweedle
TwdlD22	0.00665842	0.787402	TwdlD	Hindgut Muscle	-0.41829	Cuticle; Tweedle
TwdlE22	0	0	TwdlE	Hindgut Muscle	-0.527363	Cuticle; Tweedle
TwdlF22	0.0495303	5.11811	TwdlF	Hindgut Muscle	-0.166532	Cuticle; Tweedle
TwdlG22	0	0	TwdlG	Hindgut Muscle	-0.631097	Cuticle; Tweedle
TwdlL22	0.0035136	0.787402	TwdlL	Hindgut Muscle	-0.168604	Cuticle; Tweedle
TwdlM22	0.00482438	0.787402	TwdlM	Hindgut Muscle	-0.338849	Cuticle; Tweedle
TwdlN22	0.0023329	0.393701	TwdlN	Hindgut Muscle	-0.982944	Cuticle; Tweedle
TwdlT22	0.00251341	0.393701	TwdlT	Hindgut Muscle	-0.314104	Cuticle; Tweedle
TwdlV22	0	0	TwdlV	Hindgut Muscle	-0.685018	Cuticle; Tweedle
TwdlW22	0.00652061	1.5748	TwdlW	Hindgut Muscle	-0.234591	Cuticle; Tweedle
TwdlX22	0.00446981	0.393701	TwdlX	Hindgut Muscle	-0.286229	Cuticle; Tweedle
TwdlY22	0	0	TwdlY	Hindgut Muscle	-0.561934	Cuticle; Tweedle
Tb23	0.003977	0.396825	Tb	Dorsal Vessel (heart)	0.550748	Cuticle; Tweedle
TwdlB23	0	0	TwdlB	Dorsal Vessel (heart)	-0.563099	Cuticle; Tweedle
Twdlbeta23	0	0	Twdlbeta	Dorsal Vessel (heart)	-0.531877	Cuticle; Tweedle
TwdlC23	0	0	TwdlC	Dorsal Vessel (heart)	-0.429879	Cuticle; Tweedle
TwdlD23	0.00210214	0.793651	TwdlD	Dorsal Vessel (heart)	-0.584719	Cuticle; Tweedle
TwdlE23	0.0101785	1.19048	TwdlE	Dorsal Vessel (heart)	-0.211236	Cuticle; Tweedle
TwdlF23	0.0300484	2.77778	TwdlF	Dorsal Vessel (heart)	-0.34062	Cuticle; Tweedle
TwdlG23	0.0125857	1.5873	TwdlG	Dorsal Vessel (heart)	-0.176435	Cuticle; Tweedle
TwdlL23	0.00351546	0.396825	TwdlL	Dorsal Vessel (heart)	-0.168459	Cuticle; Tweedle
TwdlM23	0.0108035	1.5873	TwdlM	Dorsal Vessel (heart)	-0.229244	Cuticle; Tweedle
TwdlN23	0.000637041	0.396825	TwdlN	Dorsal Vessel (heart)	-1.07093	Cuticle; Tweedle
TwdlT23	0.0110151	1.19048	TwdlT	Dorsal Vessel (heart)	-0.0808645	Cuticle; Tweedle
TwdlV23	0	0	TwdlV	Dorsal Vessel (heart)	-0.685018	Cuticle; Tweedle
TwdlW23	0	0	TwdlW	Dorsal Vessel (heart)	-0.791389	Cuticle; Tweedle
TwdlX23	0.0046922	0.793651	TwdlX	Dorsal Vessel (heart)	-0.281252	Cuticle; Tweedle
TwdlY23	0.00964185	0.793651	TwdlY	Dorsal Vessel (heart)	-0.0470586	Cuticle; Tweedle
Tb24	0	0	Tb	Epipharynx	-0.363281	Cuticle; Tweedle
TwdlB24	0	0	TwdlB	Epipharynx	-0.563099	Cuticle; Tweedle
Twdlbeta24	0	0	Twdlbeta	Epipharynx	-0.531877	Cuticle; Tweedle
TwdlC24	0	0	TwdlC	Epipharynx	-0.429879	Cuticle; Tweedle
TwdlD24	0	0	TwdlD	Epipharynx	-0.661504	Cuticle; Tweedle
TwdlE24	0.00143603	0.420168	TwdlE	Epipharynx	-0.482763	Cuticle; Tweedle
TwdlF24	0.0356055	4.20168	TwdlF	Epipharynx	-0.290962	Cuticle; Tweedle
TwdlG24	0.00669314	1.68067	TwdlG	Epipharynx	-0.389306	Cuticle; Tweedle
TwdlL24	0.000672635	0.420168	TwdlL	Epipharynx	-0.389807	Cuticle; Tweedle
TwdlM24	0.0204464	0.840336	TwdlM	Epipharynx	-0.052476	Cuticle; Tweedle
TwdlN24	0.0170592	0.420168	TwdlN	Epipharynx	-0.218865	Cuticle; Tweedle
TwdlT24	0.00032244	0.420168	TwdlT	Epipharynx	-0.374212	Cuticle; Tweedle
TwdlV24	0	0	TwdlV	Epipharynx	-0.685018	Cuticle; Tweedle
TwdlW24	0.00262553	0.840336	TwdlW	Epipharynx	-0.567194	Cuticle; Tweedle
TwdlX24	0	0	TwdlX	Epipharynx	-0.386258	Cuticle; Tweedle
TwdlY24	0	0	TwdlY	Epipharynx	-0.561934	Cuticle; Tweedle
Tb25	0	0	Tb	Malpighian Tubules	-0.363281	Cuticle; Tweedle
TwdlB25	0.00141462	0.444444	TwdlB	Malpighian Tubules	-0.473289	Cuticle; Tweedle
Twdlbeta25	0	0	Twdlbeta	Malpighian Tubules	-0.531877	Cuticle; Tweedle
TwdlC25	0	0	TwdlC	Malpighian Tubules	-0.429879	Cuticle; Tweedle
TwdlD25	0	0	TwdlD	Malpighian Tubules	-0.661504	Cuticle; Tweedle
TwdlE25	0.00774467	1.77778	TwdlE	Malpighian Tubules	-0.286828	Cuticle; Tweedle
TwdlF25	0.00628482	1.77778	TwdlF	Malpighian Tubules	-0.552968	Cuticle; Tweedle
TwdlG25	0	0	TwdlG	Malpighian Tubules	-0.631097	Cuticle; Tweedle
TwdlL25	0	0	TwdlL	Malpighian Tubules	-0.44218	Cuticle; Tweedle
TwdlM25	0.0186113	1.33333	TwdlM	Malpighian Tubules	-0.086116	Cuticle; Tweedle
TwdlN25	0.000265605	0.444444	TwdlN	Malpighian Tubules	-1.09021	Cuticle; Tweedle
TwdlT25	0.022392	0.888889	TwdlT	Malpighian Tubules	0.231255	Cuticle; Tweedle
TwdlV25	0	0	TwdlV	Malpighian Tubules	-0.685018	Cuticle; Tweedle
TwdlW25	0	0	TwdlW	Malpighian Tubules	-0.791389	Cuticle; Tweedle
TwdlX25	0.00946095	0.888889	TwdlX	Malpighian Tubules	-0.174533	Cuticle; Tweedle
TwdlY25	0.00269246	0.444444	TwdlY	Malpighian Tubules	-0.418156	Cuticle; Tweedle
Tb26	0.00055795	0.729927	Tb	Esophagus	-0.235048	Cuticle; Tweedle
TwdlB26	0.000211817	0.729927	TwdlB	Esophagus	-0.549651	Cuticle; Tweedle
[truncated: 3,457 more rows]
