# Supplementary material for: Organogenetic transcriptomes of the Drosophila embryo at single cell resolution
Source: Development. 2024 Jan 19;151(2):dev202097. doi: 10.1242/dev.202097 (PMC10820837; doi:10.1242/dev.202097)
Supplement: Table S13. Cell type harmonization for Seroka et al, Calderon et al and this study. [file develop-151-202097-TableS13.xlsx]

## Sheet: Stage 10-12 Harmonization
Unified Label	Seroka et al, 2022	Calderon et al, 2022	Our Data
Central nervous system	CNS;	brain;	CNS;
Midline neurons	midline;
Sensory neurons	Sensory;	sensory nervous system primordium;	Sensory Neurons;
Glia	Glia;	glia;	Glia;Glia Midline;
Epidermis	Epithelial cells;	epidermis;	Epidermis;
Amnioserosa	amnioserosa (?);	amnioserosa;	Amnioserosa;
Midgut	midgut;	midgut;	Gut Endoderm;Posterior Midgut Primordium;
Foregut/Hindgut	foregut;foregut/hindgut;	hindgut / anal pad;	Hindgut;Ant And Post Gut Primordium;
Malpighian tubules			Malpighian Tubules;
Trachea	Trachea;	tracheal system;	Trachea;
Salivary gland		salivary gland;	Salivary Gland;
Muscle	somatic/visceral muscle;	somatic muscle;muscle;	Circular Visceral Mesoderm;Hindgut Muscle;Longitudinal Visceral Mesoderm;Pharyngeal Muscle;Somatic Muscle;
Fat body	Fat body;	fat body;	Fat Body;
Plasmatocytes	Hemocytes;	plasmatocytes;	Plasmatocytes;
Yolk	yolk;	yolk nuclei;	Yolk;
Germ cells	germline cells;	germ cell;	Germ Cells;
Unknown	unknown;		Unknown (CNS);
Crystal Cells		crystal cell;	Crystal Cells
Apodemes			Apodemes;

## Sheet: Stage 13-16 Harmonization
Unified Label	Seroka et al, 2022	Calderon et al, 2022	Our Data
Central nervous system	CNS	brain	Early CNS;Late CNS
Midline neurons	midline
Sensory neurons	Sensory	sensory nervous system;ventral nerve cord	Lateral Sensory Neurons;Head Sensory System
Glia	Glia		Glia;Glia Midline
Optic lobe			Optic Lobe
Epidermis	Epithelial cells	epidermis	Dorsal Epidermis;Ventral Epidermis
Amnioserosa	amnioserosa (?)	amnioserosa	Amnioserosa
Foregut	foregut		Hypopharynx;Epipharynx;Esophagus
Midgut	midgut	midgut	Gut Endoderm
Hindgut	foregut/hindgut	foregut / hindgut / anal pad	Hindgut
Malpighian tubules		Malpighian Tubules
Trachea	Trachea	tracheal system;spiracle (tracheal system)	Trachea
Salivary gland	salivary gland	Salivary Gland
Muscle	somatic/visceral muscle	somatic muscle;muscle	Somatic Muscle;Hindgut Muscle;Circular Visceral Mesoderm;Pharyngeal Muscle;Longitudinal Visceral Mesoderm
Fat body	somatic/visceral muscle	fat body	Fat Body
Plasmatocytes	somatic/visceral muscle	plasmatocytes	Plasmatocytes
Oenocytes			Oenocytes
Yolk	yolk	yolk nuclei	Yolk
Germ cells	germline cells	Germ Cells
Garland cells			Garland Cells
Dorsal vessel			Dorsal Vessel (heart)
Proventriculus	proventriculus
Unknown	unknown	ubiquitous	Unknown
